# Supplementary material for: A Bibliometric and Knowledge-Map Analysis of CAR-T Cells From 2009 to 2021
Source: Front Immunol. 2022 Mar 18;13:840956. doi: 10.3389/fimmu.2022.840956 (PMC8971369; doi:10.3389/fimmu.2022.840956)
Supplement: Supplementary file 2 [file DataSheet_2.zip › Annexes 2/download_4501-5000.txt]

FN Clarivate Analytics Web of Science
VR 1.0
PT J
AU Liu, XJ
   Zhao, YB
AF Liu, Xiaojun
   Zhao, Yangbing
TI CRISPR/Cas9 genome editing: Fueling the revolution in cancer
   immunotherapy
SO CURRENT RESEARCH IN TRANSLATIONAL MEDICINE
LA English
DT Article; Proceedings Paper
CT 2nd French International Symposium on CAR T Cells (CARTday)
CY JAN 17, 2018
CL Fac Med, Lille, FRANCE
HO Fac Med
DE CRISPR/CAS9; Cancer immunotherapy; Chimeric antigen receptor; TCR;
   Adoptive immunotherapy
ID CHIMERIC-ANTIGEN-RECEPTOR; CAR-T-CELLS; LENTIVIRAL GENE-TRANSFER;
   ZINC-FINGER NUCLEASES; ANTITUMOR-ACTIVITY; STEM-CELLS; LYMPHOCYTES; TCR;
   AFFINITY; REGRESSION
AB The development of genomic editing technologies expands the landscape of T cell engineering for adoptive cell therapy. Among the multiple tools that can be used, CRISPR/Cas9 has been shown to be relatively easy to use, simple to design and cost effective with highly efficient multiplex genome engineering capabilities. Allogeneic universal chimeric antigen receptor (CAR) T cells can be produced by disrupting T cell receptor (TCR) and beta-2-microglobulin (B2M) in CAR T cells or by directly knocking in a CAR at the disrupted TRAC locus. The anti-tumor function can be further boosted by simultaneous ablation of PD-1 and CTLA-4. The anti-tumor activities and safety of TCR-transferred T cells can be improved by knocking out endogenous TCR, which avoids the use of affinity-enhanced TCRs that may lose specificity and cause severe adverse effects. Therefore, CRISPR/Cas9 technology holds enormous promise to advance the field of adoptive cell therapy. (C) 2018 Elsevier Masson SAS. All rights reserved.
C1 [Liu, Xiaojun; Zhao, Yangbing] Univ Penn, Canc Ctr, Ctr Cellular Immunotherapies, Philadelphia, PA 19104 USA.
   [Zhao, Yangbing] Univ Penn, Perelman Sch Med, Dept Pathol & Lab Med, Philadelphia, PA USA.
RP Zhao, YB (corresponding author), Univ Penn, Sch Med, Ctr Cellular Immunotherapies, 3400 Civic Ctr Blvd TRC 421,RM08-122, Philadelphia, PA 19104 USA.
EM Yangbing@upenn.edu
CR Aleksic M, 2012, EUR J IMMUNOL, V42, P3174, DOI 10.1002/eji.201242606
   [Anonymous], 2018, NY ESO 1 REDIRECTED
   Beane JD, 2015, MOL THER, V23, P1380, DOI 10.1038/mt.2015.71
   Berdien B, 2014, GENE THER, V21, P539, DOI 10.1038/gt.2014.26
   Boice M, 2016, CELL, V167, P405, DOI 10.1016/j.cell.2016.08.032
   Cameron BJ, 2013, SCI TRANSL MED, V5, DOI 10.1126/scitranslmed.3006034
   Cheung A. S., 2018, NAT BIOTECHNOL
   Chinnasamy N, 2011, J IMMUNOL, V186, P685, DOI 10.4049/jimmunol.1001775
   Chong EA, 2017, BLOOD, V129, P1039, DOI 10.1182/blood-2016-09-738245
   Cong L, 2013, SCIENCE, V339, P819, DOI 10.1126/science.1231143
   Cox DBT, 2015, NAT MED, V21, P121, DOI 10.1038/nm.3793
   Dougan SK, 2013, CANCER IMMUNOL RES, V1, P99, DOI 10.1158/2326-6066.CIR-13-0047
   Eyquem J, 2017, NATURE, V543, P113, DOI 10.1038/nature21405
   Faitschuk E, 2016, BLOOD, V128, P1711, DOI 10.1182/blood-2016-01-692046
   Foster AE, 2008, J IMMUNOTHER, V31, P500, DOI 10.1097/CJI.0b013e318177092b
   Gattinoni L, 2011, NAT MED, V17, P1290, DOI 10.1038/nm.2446
   Gornalusse GG, 2017, NAT BIOTECHNOL, V35, P765, DOI 10.1038/nbt.3860
   Haurwitz RE, 2010, SCIENCE, V329, P1355, DOI 10.1126/science.1192272
   Hu BL, 2017, CELL REP, V20, P3025, DOI 10.1016/j.celrep.2017.09.002
   Johnson LA, 2009, BLOOD, V114, P535, DOI 10.1182/blood-2009-03-211714
   Kaiser J, 2016, SCIENCE, DOI [10.1126/science.aaf5796, DOI 10.1126/SCIENCE.AAF5796, 10.1126/ science.aaf5796]
   Kalos M, 2011, SCI TRANSL MED, V3, DOI 10.1126/scitranslmed.3002842
   Kerkar SP, 2010, CANCER RES, V70, P6725, DOI 10.1158/0008-5472.CAN-10-0735
   Kleinstiver BP, 2016, NATURE, V529, P490, DOI 10.1038/nature16526
   Kloss CC, 2013, NAT BIOTECHNOL, V31, P71, DOI 10.1038/nbt.2459
   Kochenderfer JN, 2010, BLOOD, V116, P4099, DOI 10.1182/blood-2010-04-281931
   Lim WA, 2017, CELL, V168, P724, DOI 10.1016/j.cell.2017.01.016
   Liu X, 2016, CELL RES
   Liu XJ, 2017, CELL RES, V27, P154, DOI 10.1038/cr.2016.142
   Liu XJ, 2017, PROTEIN CELL, V8, P514, DOI 10.1007/s13238-017-0422-6
   Liu XJ, 2016, CANCER RES, V76, P1578, DOI 10.1158/0008-5472.CAN-15-2524
   Liu XJ, 2015, CANCER RES, V75, P3596, DOI 10.1158/0008-5472.CAN-15-0159
   Mali P, 2013, SCIENCE, V339, P823, DOI 10.1126/science.1232033
   Moon EK, 2011, CLIN CANCER RES, V17, P4719, DOI 10.1158/1078-0432.CCR-11-0351
   Morgan RA, 2006, SCIENCE, V314, P126, DOI 10.1126/science.1129003
   Morgan RA, 2013, J IMMUNOTHER, V36, P133, DOI 10.1097/CJI.0b013e3182829903
   Morsut L, 2016, CELL, V164, P780, DOI 10.1016/j.cell.2016.01.012
   Okamoto S, 2009, CANCER RES, V69, P9003, DOI 10.1158/0008-5472.CAN-09-1450
   Porter DL, 2011, NEW ENGL J MED, V365, P725, DOI 10.1056/NEJMoa1103849
   Provasi E, 2012, NAT MED, V18, P807, DOI 10.1038/nm.2700
   Qasim W, 2017, SCI TRANSL MED, V9, DOI 10.1126/scitranslmed.aaj2013
   Ren J., 2016, CLIN CANC RES
   Ren JT, 2017, PROTEIN CELL, V8, P634, DOI 10.1007/s13238-017-0410-x
   Ren JT, 2017, CLIN CANCER RES, V23, P2255, DOI 10.1158/1078-0432.CCR-16-1300
   Ren JT, 2017, ONCOTARGET, V8, P17002, DOI 10.18632/oncotarget.15218
   Robbins PF, 2013, NAT MED, V19, P747, DOI 10.1038/nm.3161
   Roybal KT, 2016, CELL, V164, P770, DOI 10.1016/j.cell.2016.01.011
   Sabatino M, 2016, BLOOD, V128, P519, DOI 10.1182/blood-2015-11-683847
   Sadelain M, 2017, NATURE, V545, P423, DOI 10.1038/nature22395
   Sander JD, 2014, NAT BIOTECHNOL, V32, P347, DOI 10.1038/nbt.2842
   Slaymaker IM, 2016, SCIENCE, V351, P84, DOI 10.1126/science.aad5227
   Smith MR, 2003, ONCOGENE, V22, P7359, DOI 10.1038/sj.onc.1206939
   Tebas P, 2014, NEW ENGL J MED, V370, P901, DOI 10.1056/NEJMoa1300662
   Thaxton JE, 2014, HUM VACC IMMUNOTHER, V10, P3313, DOI 10.4161/21645515.2014.973314
   Till BG, 2012, BLOOD, V119, P3940, DOI 10.1182/blood-2011-10-387969
   Torikai H, 2013, BLOOD, V122, P1341, DOI 10.1182/blood-2013-03-478255
   Torikai H, 2012, BLOOD, V119, P5697, DOI 10.1182/blood-2012-01-405365
   Urnov FD, 2010, NAT REV GENET, V11, P636, DOI 10.1038/nrg2842
   Willemsen R, 2005, GENE THER, V12, P140, DOI 10.1038/sj.gt.3302388
   Zhao YB, 2005, J IMMUNOL, V174, P4415, DOI 10.4049/jimmunol.174.7.4415
NR 60
TC 25
Z9 27
U1 0
U2 17
PU ELSEVIER FRANCE-EDITIONS SCIENTIFIQUES MEDICALES ELSEVIER
PI ISSY-LES-MOULINEAUX
PA 65 RUE CAMILLE DESMOULINS, CS50083, 92442 ISSY-LES-MOULINEAUX, FRANCE
SN 2452-3186
J9 CURR RES TRANSL MED
JI Curr. Res. Transl. Med.
PD MAY
PY 2018
VL 66
IS 2
SI SI
BP 39
EP 42
DI 10.1016/j.retram.2018.04.003
PG 4
WC Medicine, Research & Experimental
SC Research & Experimental Medicine
GA GM0PN
UT WOS:000437756600003
PM 29691200
DA 2021-10-29
ER

PT J
AU Gauthier, J
   Turtle, CJ
AF Gauthier, Jordan
   Turtle, Cameron J.
TI Insights into cytokine release syndrome and neurotoxicity after
   CD19-specific CAR-T cell therapy
SO CURRENT RESEARCH IN TRANSLATIONAL MEDICINE
LA English
DT Article; Proceedings Paper
CT 2nd French International Symposium on CAR T Cells (CARTday)
CY JAN 17, 2018
CL Fac Med, Lille, FRANCE
HO Fac Med
DE Review; Chimeric antigen receptor therapy; Hematological malignancies;
   Adoptive t-cell therapy; Cytokine release syndrome; Neurotoxicity
ID LYMPHOBLASTIC-LEUKEMIA; YOUNG-ADULTS; B-CELL; REMISSIONS; CHILDREN
AB T-cells engineered to express CD19-specific chimeric antigen receptors (CD19 CAR-T cells) can achieve high response rates in patients with refractory/relapsed (R/R) CD19+ hematologic malignancies. Nonetheless, the efficacy of CD19-specific CAR-T cell therapy can be offset by significant toxicities, such as cytokine release syndrome (CRS) and neurotoxicity. In this report of our presentation at the 2018 Second French International Symposium on CAR-T cells (CAR-T day), we describe the clinical presentations of CRS and neurotoxicity in a cohort of 133 adults treated with CD19 CAR-T cells at the Fred Hutchinson Cancer Research Center, and provide insights into the mechanisms contributing to these toxicities. (C) 2018 Elsevier Masson SAS. All rights reserved.
C1 [Gauthier, Jordan; Turtle, Cameron J.] Fred Hutchinson Canc Res Ctr, Clin Res Div, 1100 Fairview Ave N, Seattle, WA 98109 USA.
   [Turtle, Cameron J.] Fred Hutchinson Canc Res Ctr, Dept Med, Seattle, WA 98104 USA.
RP Gauthier, J (corresponding author), Fred Hutchinson Canc Res Ctr, Clin Res Div, 1100 Fairview Ave N, Seattle, WA 98109 USA.
EM jgauthier@fredhutch.org
FU NCIUnited States Department of Health & Human ServicesNational
   Institutes of Health (NIH) - USANIH National Cancer Institute (NCI) [R01
   CA136551, P30 CA15704]; NIDDKUnited States Department of Health & Human
   ServicesNational Institutes of Health (NIH) - USANIH National Institute
   of Diabetes & Digestive & Kidney Diseases (NIDDK) [P30 DK56465]; Life
   Science Discovery Fund; Bezos Family Foundation; Juno Therapeutics, Inc;
   University of British Columbia Clinical Investigator Program; NATIONAL
   CANCER INSTITUTEUnited States Department of Health & Human
   ServicesNational Institutes of Health (NIH) - USANIH National Cancer
   Institute (NCI) [R01CA136551, P30CA015704] Funding Source: NIH RePORTER;
   NATIONAL INSTITUTE OF DIABETES AND DIGESTIVE AND KIDNEY DISEASESUnited
   States Department of Health & Human ServicesNational Institutes of
   Health (NIH) - USANIH National Institute of Diabetes & Digestive &
   Kidney Diseases (NIDDK) [P30DK056465] Funding Source: NIH RePORTER
FX We thank the FHCRC Cell Processing Facility and Seattle Cancer Care
   Alliance (SCCA) Cell Therapy Laboratory, and the staff of the Program in
   Immunology and SCCA Immunotherapy Clinic. Funding for this study was
   provided by: NCI R01 CA136551; NIDDK P30 DK56465; NCI P30 CA15704; Life
   Science Discovery Fund; Bezos Family Foundation; Juno Therapeutics, Inc;
   University of British Columbia Clinical Investigator Program.
CR Abramson JS, 2017, HIGH DURABLE CR RATE
   Gardner RA, 2017, BLOOD, V129, P3322, DOI 10.1182/blood-2017-02-769208
   Gust J, 2017, CANC DISCOV
   Hay KA, 2017, BLOOD, V130, P2295, DOI 10.1182/blood-2017-06-793141
   Kochenderfer JN, 2017, J CLIN ONCOL, V35, DOI 10.1200/JCO.2016.71.3024
   Lee DW, 2015, LANCET, V385, P517, DOI 10.1016/S0140-6736(14)61403-3
   Maude SL, 2018, NEW ENGL J MED, V378, P439, DOI 10.1056/NEJMoa1709866
   Maude SL, 2014, NEW ENGL J MED, V371, P1507, DOI 10.1056/NEJMoa1407222
   Maude SL, 2016, J CLIN ONCOL, V128, P217, DOI DOI 10.1182/blood-2016-01-693887
   Neelapu SS, 2017, NEW ENGL J MED, V377, P2531, DOI 10.1056/NEJMoa1707447
   Park JH, 2018, NEW ENGL J MED, V378, P449, DOI 10.1056/NEJMoa1709919
   Porter DL, 2015, SCI TRANSL MED, V7, DOI 10.1126/scitranslmed.aac5415
   Schuster SJ, 2017, PRIMARY ANAL JULIET
   Shah BD, 2017, PHASE 1 RESULTS ZUMA
   Turtle CJ, 2016, SCI TRANSL MED, V8, DOI 10.1126/scitranslmed.aaf8621
   Turtle CJ, 2016, J CLIN INVEST, V126, P2123, DOI 10.1172/JCI85309
   Turtle CJ, 2017, J CLIN ONCOL
NR 17
TC 58
Z9 62
U1 0
U2 10
PU ELSEVIER FRANCE-EDITIONS SCIENTIFIQUES MEDICALES ELSEVIER
PI ISSY-LES-MOULINEAUX
PA 65 RUE CAMILLE DESMOULINS, CS50083, 92442 ISSY-LES-MOULINEAUX, FRANCE
SN 2452-3186
J9 CURR RES TRANSL MED
JI Curr. Res. Transl. Med.
PD MAY
PY 2018
VL 66
IS 2
SI SI
BP 50
EP 52
DI 10.1016/j.retram.2018.03.003
PG 3
WC Medicine, Research & Experimental
SC Research & Experimental Medicine
GA GM0PN
UT WOS:000437756600005
PM 29625831
OA Green Accepted, Bronze
DA 2021-10-29
ER

PT J
AU Friedman, KM
   Garrett, TE
   Evans, JW
   Horton, HM
   Latimer, HJ
   Seidel, SL
   Horvath, CJ
   Morgan, RA
AF Friedman, Kevin M.
   Garrett, Tracy E.
   Evans, John W.
   Horton, Holly M.
   Latimer, Howard J.
   Seidel, Stacie L.
   Horvath, Christopher J.
   Morgan, Richard A.
TI Effective Targeting of Multiple B-Cell Maturation Antigen-Expressing
   Hematological Malignances by Anti-B-Cell Maturation Antigen Chimeric
   Antigen Receptor T Cells
SO HUMAN GENE THERAPY
LA English
DT Article
DE multiple myeloma; BCMA; CAR; immunotherapy; adoptive cell therapy; gene
   therapy
ID ACUTE LYMPHOBLASTIC-LEUKEMIA; ANTITUMOR-ACTIVITY; GENETIC-MODIFICATION;
   ENHANCED SURVIVAL; LENTIVIRAL VECTOR; BETA-THALASSEMIA; MYELOMA CELLS;
   THERAPY; CANCER; APRIL
AB B-cell maturation antigen (BCMA) expression has been proposed as a marker for the identification of malignant plasma cells in patients with multiple myeloma (MM). Nearly all MM tumor cells express BCMA, while normal tissue expression is restricted to plasma cells and a subset of mature B cells. Consistent BCMA expression was confirmed on MM biopsies (29/29 BCMA+), and it was further demonstrated that BCMA is expressed in a substantial number of lymphoma samples, as well as primary chronic lymphocytic leukemia B cells. To target BCMA using redirected autologous T cells, lentiviral vectors (LVV) encoding chimeric antigen receptors (CARs) were constructed with four unique anti-BCMA single-chain variable fragments, fused to the CD137 (4-1BB) co-stimulatory and CD3 signaling domains. One LVV, BB2121, was studied in detail, and BB2121 CAR-transduced T cells (bb2121) exhibited a high frequency of CAR+T cells and robust in vitro activity against MM cell lines, lymphoma cell lines, and primary chronic lymphocytic leukemia peripheral blood. Based on receptor quantification, bb2121 recognized tumor cells expressing as little as 222 BCMA molecules per cell. The in vivo pharmacology of anti-BCMA CAR T cells was studied in NSG mouse models of human MM, Burkitt lymphoma, and mantle cell lymphoma, where mice received a single intravenous administration of vehicle, control vector-transduced T cells, or anti-BCMA CAR-transduced T cells. In all models, the vehicle and control CAR T cells failed to inhibit tumor growth. In contrast, treatment with bb2121 resulted in rapid and sustained elimination of the tumors and 100% survival in all treatment models. Together, these data support the further development of anti-BCMA CAR T cells as a potential treatment for not only MM but also some lymphomas.
C1 [Friedman, Kevin M.; Garrett, Tracy E.; Evans, John W.; Horton, Holly M.; Latimer, Howard J.; Seidel, Stacie L.; Horvath, Christopher J.; Morgan, Richard A.] Bluebird Bio, 60 Binney St, Cambridge, MA 02142 USA.
RP Morgan, RA (corresponding author), Bluebird Bio, 60 Binney St, Cambridge, MA 02142 USA.
EM rmorgan@bluebirdbio.com
CR Algate P, 2012, World Intellectual Property Organization Patent, Patent No. [WO2012163805 A1, 2012163805]
   Ali SA, 2016, BLOOD, V128, P1688, DOI 10.1182/blood-2016-04-711903
   Avery DT, 2003, J CLIN INVEST, V112, P286, DOI 10.1172/JCI200318025
   Brenner MK, 2010, CURR OPIN IMMUNOL, V22, P251, DOI 10.1016/j.coi.2010.01.020
   Carpenter RO, 2013, CLIN CANCER RES, V19, P2048, DOI 10.1158/1078-0432.CCR-12-2422
   Cartier N, 2009, SCIENCE, V326, P818, DOI 10.1126/science.1171242
   Cavazzana-Calvo M, 2010, NATURE, V467, P318, DOI 10.1038/nature09328
   CHALLITA PM, 1995, J VIROL, V69, P748, DOI 10.1128/JVI.69.2.748-755.1995
   Chiu A, 2007, BLOOD, V109, P729, DOI 10.1182/blood-2006-04-015958
   Curran KJ, 2012, J GENE MED, V14, P405, DOI 10.1002/jgm.2604
   Davila ML, 2014, SCI TRANSL MED, V6, DOI 10.1126/scitranslmed.3008226
   De Ravin SS, 2016, SCI TRANSL MED, V8, DOI 10.1126/scitranslmed.aad8856
   Finney HM, 2004, J IMMUNOL, V172, P104, DOI 10.4049/jimmunol.172.1.104
   Frigyesi I, 2014, BLOOD, V123, P1336, DOI 10.1182/blood-2013-09-529800
   Garfall AL, 2015, NEW ENGL J MED, V373, P1040, DOI 10.1056/NEJMoa1504542
   Goebeler ME, 2016, LEUKEMIA LYMPHOMA, V57, P1021, DOI 10.3109/10428194.2016.1161185
   He B, 2004, J IMMUNOL, V172, P3268, DOI 10.4049/jimmunol.172.5.3268
   Hoyos V, 2012, HAEMATOL-HEMATOL J, V97, P1622, DOI 10.3324/haematol.2012.064303
   Hudecek M, 2013, CLIN CANCER RES, V19, P3153, DOI 10.1158/1078-0432.CCR-13-0330
   Imai C, 2004, LEUKEMIA, V18, P676, DOI 10.1038/sj.leu.2403302
   Jacoby E, 2016, NAT COMMUN, V7, DOI 10.1038/ncomms12320
   Kawalekar OU, 2016, IMMUNITY, V44, P380, DOI 10.1016/j.immuni.2016.01.021
   Kershaw MH, 2005, NAT REV IMMUNOL, V5, P928, DOI 10.1038/nri1729
   Kessels HWHG, 2001, NAT IMMUNOL, V2, P957, DOI 10.1038/ni1001-957
   Kochenderfer JN, 2015, J CLIN ONCOL, V33, P540, DOI 10.1200/JCO.2014.56.2025
   Lee L, 2016, BRIT J HAEMATOL, V174, P911, DOI 10.1111/bjh.14145
   Long AH, 2015, NAT MED, V21, P581, DOI 10.1038/nm.3838
   Louis CU, 2011, BLOOD, V118, P6050, DOI 10.1182/blood-2011-05-354449
   Mateo G, 2008, J CLIN ONCOL, V26, P2737, DOI 10.1200/JCO.2007.15.4120
   Maude S, 2016, BRIT J HAEMATOL, V172, P11, DOI 10.1111/bjh.13792
   Maude SL, 2015, BLOOD, V125, P4017, DOI 10.1182/blood-2014-12-580068
   Maus MV, 2014, BLOOD, V123, P2625, DOI 10.1182/blood-2013-11-492231
   Milone MC, 2009, MOL THER, V17, P1453, DOI 10.1038/mt.2009.83
   Moreaux J, 2004, BLOOD, V103, P3148, DOI 10.1182/blood-2003-06-1984
   Morgan RA, 2006, SCIENCE, V314, P126, DOI 10.1126/science.1129003
   Negre O, 2015, CURR GENE THER, V15, P64
   Novak AJ, 2004, BLOOD, V103, P689, DOI 10.1182/blood-2003-06-2043
   Park TS, 2011, TRENDS BIOTECHNOL, V29, P550, DOI 10.1016/j.tibtech.2011.04.009
   Pule MA, 2008, NAT MED, V14, P1264, DOI 10.1038/nm.1882
   Ramadoss NS, 2015, J AM CHEM SOC, V137, P5288, DOI 10.1021/jacs.5b01876
   Rennert P, 2000, J EXP MED, V192, P1677, DOI 10.1084/jem.192.11.1677
   Restifo NP, 2012, NAT REV IMMUNOL, V12, P269, DOI 10.1038/nri3191
   Rosenberg SA, 2011, NAT REV CLIN ONCOL, V8, P577, DOI 10.1038/nrclinonc.2011.116
   Shen XJ, 2016, CELL BIOCHEM FUNCT, V34, P104, DOI 10.1002/cbf.3169
   Tai YT, 2016, BLOOD, V127, P3225, DOI 10.1182/blood-2016-01-691162
   Tai YT, 2015, IMMUNOTHERAPY-UK, V7, P1187, DOI 10.2217/imt.15.77
   Tai YT, 2014, BLOOD, V123, P3128, DOI 10.1182/blood-2013-10-535088
   Thompson JS, 2000, J EXP MED, V192, P129, DOI 10.1084/jem.192.1.129
   Turtle CJ, 2012, CURR OPIN IMMUNOL, V24, P633, DOI 10.1016/j.coi.2012.06.004
   van der Stegen SJC, 2015, NAT REV DRUG DISCOV, V14, P499, DOI 10.1038/nrd4597
   Zhao YB, 2009, J IMMUNOL, V183, P5563, DOI 10.4049/jimmunol.0900447
NR 51
TC 79
Z9 82
U1 1
U2 14
PU MARY ANN LIEBERT, INC
PI NEW ROCHELLE
PA 140 HUGUENOT STREET, 3RD FL, NEW ROCHELLE, NY 10801 USA
SN 1043-0342
EI 1557-7422
J9 HUM GENE THER
JI Hum. Gene Ther.
PD MAY
PY 2018
VL 29
IS 5
BP 585
EP 601
DI 10.1089/hum.2018.001
PG 17
WC Biotechnology & Applied Microbiology; Genetics & Heredity; Medicine,
   Research & Experimental
SC Biotechnology & Applied Microbiology; Genetics & Heredity; Research &
   Experimental Medicine
GA GE3MC
UT WOS:000431116400007
PM 29641319
OA Green Published
DA 2021-10-29
ER

PT J
AU Kawai, K
   Uchiyama, M
   Hester, J
   Wood, K
   Issa, F
AF Kawai, Kento
   Uchiyama, Masateru
   Hester, Joanna
   Wood, Kathryn
   Issa, Fadi
TI Regulatory T cells for tolerance
SO HUMAN IMMUNOLOGY
LA English
DT Review
DE Regulatory T cells; T cell; Tolerance; Immunosuppression; Humanized
   mouse
ID UMBILICAL-CORD BLOOD; TRANSCRIPTION FACTOR FOXP3; KIDNEY-TRANSPLANT
   RECIPIENTS; CHIMERIC ANTIGEN RECEPTOR; RENAL-ALLOGRAFT REJECTION;
   HUMANIZED MOUSE MODEL; VERSUS-HOST-DISEASE; IN-VIVO EXPANSION; EX-VIVO;
   ADOPTIVE TRANSFER
AB Regulatory T cells (Tregs) are critical mediators of immune homeostasis and hold significant promise in the quest for transplantation tolerance. Progress has now reached a critical threshold as techniques for production of clinical therapies are optimised and Phase I/II clinical trials are in full swing. Initial safety and efficacy data are being reported, with trials assessing a number of different strategies for the introduction of Treg therapy. It is now more crucial than ever to elucidate further the function and behaviour of Tregs in vivo and ensure safe delivery. This review will discuss the current state of the art and future directions in Treg therapy.
C1 [Kawai, Kento; Uchiyama, Masateru; Hester, Joanna; Wood, Kathryn; Issa, Fadi] Univ Oxford, John Radcliffe Hosp, Nuffield Dept Surg Sci, Transplantat Res Immunol Grp, Level 6, Oxford 0X3 9DU, England.
RP Issa, F (corresponding author), Univ Oxford, John Radcliffe Hosp, Nuffield Dept Surg Sci, Transplantat Res Immunol Grp, Level 6, Oxford 0X3 9DU, England.
EM kento.kawai@nds.ox.ac.uk; mautiya@yahoo.co.jp;
   joanna.hester@nds.ox.ac.uk; kathryn.wood@nds.ox.ac.uk;
   fadi.issa@nds.ox.ac.uk
OI Issa, Fadi/0000-0002-8279-7732; Hester, Joanna/0000-0002-7466-3849
FU European Union FP7European Commission; UK Medical Research CouncilUK
   Research & Innovation (UKRI)Medical Research Council UK (MRC); Kidney
   Research UKKidney Research UK (KRUK); European Society for Organ
   Transplantation; Restore Research Trust; Grants-in-Aid for Scientific
   ResearchMinistry of Education, Culture, Sports, Science and Technology,
   Japan (MEXT)Japan Society for the Promotion of ScienceGrants-in-Aid for
   Scientific Research (KAKENHI) [26462093] Funding Source: KAKEN; Academy
   of Medical Sciences (AMS)Academy of Medical Sciences (AMS)
   [AMS-SGCL11-Issa] Funding Source: researchfish; Medical Research
   CouncilUK Research & Innovation (UKRI)Medical Research Council UK
   (MRC)European Commission [MR/N027930/1] Funding Source: researchfish;
   National Institute for Health ResearchNational Institute for Health
   Research (NIHR) [CL-2013-13-005] Funding Source: researchfish
FX The work from the authors' laboratory described in this review was
   supported by grants from the European Union FP7 (The One Study and
   BIO-DrIM), the UK Medical Research Council (TWO Study), Kidney Research
   UK, the European Society for Organ Transplantation and the Restore
   Research Trust. JH is Kidney Research UK Senior Fellow. FI is an NIHR
   Academic Clinical Lecturer.
CR Anderson A, 2008, AM J TRANSPLANT, V8, P2252, DOI 10.1111/j.1600-6143.2008.02376.x
   Andolfi G, 2012, MOL THER, V20, P1778, DOI 10.1038/mt.2012.71
   Araki K, 2009, NATURE, V460, P108, DOI 10.1038/nature08155
   Bacchetta R, 2006, J CLIN INVEST, V116, P1713, DOI 10.1172/JCI25112
   Baron U, 2007, EUR J IMMUNOL, V37, P2378, DOI 10.1002/eji.200737594
   Bashuda H, 2005, J CLIN INVEST, V115, P1896, DOI 10.1172/JCI23743
   Battaglia M, 2006, J IMMUNOL, V177, P8338, DOI 10.4049/jimmunol.177.12.8338
   Battaglia M, 2010, TRANSPL INT, V23, P761, DOI 10.1111/j.1432-2277.2010.01127.x
   Bilate AM, 2012, ANNU REV IMMUNOL, V30, P733, DOI 10.1146/annurev-immunol-020711-075043
   Bluestone JA, 2008, AM J TRANSPLANT, V8, P2086, DOI 10.1111/j.1600-6143.2008.02377.x
   Bluestone JA, 2015, SCI TRANSL MED, V7, DOI 10.1126/scitranslmed.aad4134
   Boardman DA, 2017, AM J TRANSPLANT, V17, P931, DOI 10.1111/ajt.14185
   Bouvy AP, 2014, NEPHROL DIAL TRANSPL, V29, P1587, DOI 10.1093/ndt/gfu079
   Bresatz S, 2007, J IMMUNOL METHODS, V327, P53, DOI 10.1016/j.jim.2007.06.006
   Brinkman CC, 2016, NAT COMMUN, V7, DOI 10.1038/ncomms12021
   Brunkow ME, 2001, NAT GENET, V27, P68, DOI 10.1038/83784
   Brunstein CG, 2016, BLOOD, V127, P1044, DOI 10.1182/blood-2015-06-653667
   Brunstein CG, 2013, BIOL BLOOD MARROW TR, V19, P1271, DOI 10.1016/j.bbmt.2013.06.004
   Brunstein CG, 2011, BLOOD, V117, P1061, DOI 10.1182/blood-2010-07-293795
   Bushell A, 2005, J IMMUNOL, V174, P3290, DOI 10.4049/jimmunol.174.6.3290
   Chandran S, 2017, AM J TRANSPLANT, V17, P2945, DOI 10.1111/ajt.14415
   Chen Q, 2011, J IMMUNOL, V186, P6329, DOI 10.4049/jimmunol.1100061
   Chen ZJ, 2013, IMMUNITY, V39, P272, DOI 10.1016/j.immuni.2013.08.006
   De Serres SA, 2009, CLIN J AM SOC NEPHRO, V4, P1661, DOI 10.2215/CJN.03180509
   Di Ianni M, 2009, CLIN EXP IMMUNOL, V156, P246, DOI 10.1111/j.1365-2249.2009.03901.x
   DIIANNI M, 2011, BLOOD, V117, P3921, DOI [DOI 10.1182/blood-2010-10-311894, DOI 10.1182/BLOOD-2010-10-311894]
   Donckier V, 2013, TRANSPLANTATION, V96, P306, DOI 10.1097/TP.0b013e3182985414
   Dons EM, 2010, TRANSPLANTATION, V90, P811, DOI 10.1097/TP.0b013e3181ebf782
   Elinav E, 2009, GASTROENTEROLOGY, V136, P1721, DOI 10.1053/j.gastro.2009.01.049
   Elkord E, 2009, J IMMUNOL METHODS, V347, P87, DOI 10.1016/j.jim.2009.06.001
   Ezzelarab MB, 2016, AM J TRANSPLANT, V16, P1999, DOI 10.1111/ajt.13685
   Fan HH, 2012, IMMUNOLOGY, V136, P218, DOI 10.1111/j.1365-2567.2012.03573.x
   Fan ZG, 2010, NAT MED, V16, P718, DOI 10.1038/nm.2155
   Feng XM, 2008, BLOOD, V111, P3675, DOI 10.1182/blood-2008-01-130146
   Fontenot JD, 2017, J IMMUNOL, V198, P986, DOI 10.1038/ni904
   Francis RS, 2011, EUR J IMMUNOL, V41, P726, DOI 10.1002/eji.201040509
   Fransson M, 2012, J NEUROINFLAMM, V9, DOI 10.1186/1742-2094-9-112
   Fujimaki W, 2008, CLIN DEV IMMUNOL, DOI 10.1155/2008/305859
   Geissler EK, 2012, TRANSPLANT RES, V1, DOI [10.1186/2047-1440-1-10, 10.1186/2047-1440-1-11]
   GERSHON RK, 1971, IMMUNOLOGY, V21, P903
   Godfrey WR, 2005, BLOOD, V105, P750, DOI 10.1182/blood-2004-06-2467
   Gondek DC, 2008, J IMMUNOL, V181, P4752, DOI 10.4049/jimmunol.181.7.4752
   Graca L, 2002, J IMMUNOL, V168, P5558, DOI 10.4049/jimmunol.168.11.5558
   Gu J, 2017, CELL MOL IMMUNOL, V14, P521, DOI 10.1038/cmi.2016.30
   HALL BM, 1984, TRANSPLANTATION, V37, P595, DOI 10.1097/00007890-198406000-00014
   Hall BM, 2015, CLIN J AM SOC NEPHRO, V10, P2050, DOI 10.2215/CJN.06620714
   Hester J, 2012, AM J TRANSPLANT, V12, P2008, DOI 10.1111/j.1600-6143.2012.04065.x
   Himmel ME, 2013, J IMMUNOL, V190, P2001, DOI 10.4049/jimmunol.1201379
   Hippen KL, 2011, SCI TRANSL MED, V3, DOI 10.1126/scitranslmed.3001809
   Hoffmann P, 2002, J EXP MED, V196, P389, DOI 10.1084/jem.20020399
   Hoffmann P, 2004, BLOOD, V104, P895, DOI 10.1182/blood-2004-01-0086
   Hoffmann P, 2009, EUR J IMMUNOL, V39, P1088, DOI 10.1002/eji.200838904
   Hongo D, 2012, BLOOD, V119, P1581, DOI 10.1182/blood-2011-08-371948
   Hori S, 2003, SCIENCE, V299, P1057, DOI 10.1126/science.1079490
   Hornero RA, 2017, TRANSPLANTATION, V101, P302, DOI 10.1097/TP.0000000000001278
   Issa F, 2012, PLOS ONE, V7, DOI 10.1371/journal.pone.0053331
   Issa F, 2010, TRANSPLANTATION, V90, P1321, DOI 10.1097/TP.0b013e3181ff8772
   Joffre O, 2004, BLOOD, V103, P4216, DOI 10.1182/blood-2004-01-0005
   Johnston L, 2016, BLOOD, V128, DOI 10.1182/blood.V128.22.385.385
   Juvet SC, 2014, AM J TRANSPLANT, V14, P750, DOI 10.1111/ajt.12647
   Kingsley CI, 2002, J IMMUNOL, V168, P1080, DOI 10.4049/jimmunol.168.3.1080
   Komatsu N, 2009, P NATL ACAD SCI USA, V106, P1903, DOI 10.1073/pnas.0811556106
   Koreth J, 2011, NEW ENGL J MED, V365, P2055, DOI 10.1056/NEJMoa1108188
   Koyama I, 2013, AM J TRANSPLANT S5, V13
   Krystufkova E, 2012, NEPHROL DIAL TRANSPL, V27, P2576, DOI 10.1093/ndt/gfr693
   Landwehr-Kenzel S, 2014, AM J TRANSPLANT, V14, P594, DOI 10.1111/ajt.12629
   Levings MK, 2001, J IMMUNOL, V166, P5530, DOI 10.4049/jimmunol.166.9.5530
   Liu WH, 2006, J EXP MED, V203, P1701, DOI 10.1084/jem.20060772
   Lopez M, 2006, J AM SOC NEPHROL, V17, P2844, DOI 10.1681/ASN.2006050422
   Ma AL, 2011, INT IMMUNOPHARMACOL, V11, P618, DOI 10.1016/j.intimp.2010.11.001
   MacDonald KG, 2016, J CLIN INVEST, V126, P1413, DOI 10.1172/JCI82771
   Marie JC, 2005, J EXP MED, V201, P1061, DOI 10.1084/jem.20042276
   Martelli MF, 2014, BLOOD, V124, P638, DOI 10.1182/blood-2014-03-564401
   Milward K, 2013, TRANSPLANTATION, V95, P85, DOI 10.1097/TP.0b013e31827722ed
   Miyara M, 2009, IMMUNITY, V30, P899, DOI 10.1016/j.immuni.2009.03.019
   Nadig SN, 2010, NAT MED, V16, P809, DOI 10.1038/nm.2154
   Oderup C, 2006, IMMUNOLOGY, V118, P240, DOI 10.1111/j.1365-2567.2006.02362.x
   Pandiyan P, 2007, NAT IMMUNOL, V8, P1353, DOI 10.1038/ni1536
   Peters J., 2008, PLOS ONE, V8, P9
   Peters JH, 2008, PLOS ONE, V3, DOI 10.1371/journal.pone.0002233
   Pittet MJ, 2007, P NATL ACAD SCI USA, V104, P12457, DOI 10.1073/pnas.0704460104
   Polansky JK, 2008, EUR J IMMUNOL, V38, P1654, DOI 10.1002/eji.200838105
   Putnam AL, 2013, AM J TRANSPLANT, V13, P3010, DOI 10.1111/ajt.12433
   Rudensky AY, 2011, IMMUNOL REV, V241, P260, DOI 10.1111/j.1600-065X.2011.01018.x
   Safinia N, 2016, ONCOTARGET, V7, P7563, DOI 10.18632/oncotarget.6927
   Safinia N, 2015, FRONT IMMUNOL, V6, DOI 10.3389/fimmu.2015.00438
   Sagoo P, 2011, SCI TRANSL MED, V3, DOI 10.1126/scitranslmed.3002076
   SAKAGUCHI S, 1995, J IMMUNOL, V155, P1151
   Sakaguchi S, 2007, EUR J IMMUNOL, V37, pS116, DOI 10.1002/eji.200737593
   Salama AD, 2003, J AM SOC NEPHROL, V14, P1643, DOI 10.1097/01.ASN.0000057540.98231.C1
   Sawant DV, 2014, IMMUNOL REV, V259, P173, DOI 10.1111/imr.12173
   Schmidt A, 2016, PLOS ONE, V11, DOI 10.1371/journal.pone.0148474
   Schmidt A, 2012, FRONT IMMUNOL, V3, DOI 10.3389/fimmu.2012.00051
   Seddiki N, 2006, J EXP MED, V203, P1693, DOI 10.1084/jem.20060468
   Segundo DS, 2006, TRANSPLANTATION, V82, P550, DOI 10.1097/01.tp.0000229473.95202.50
   Sewgobind VDKD, 2009, NEPHROL DIAL TRANSPL, V24, P1635, DOI 10.1093/ndt/gfn778
   Sharif-Paghaleh E, 2011, PLOS ONE, V6, DOI 10.1371/journal.pone.0025857
   Siepert A, 2012, AM J TRANSPLANT, V12, P2384, DOI 10.1111/j.1600-6143.2012.04143.x
   Singh K, 2014, AM J TRANSPLANT, V14, P2691, DOI 10.1111/ajt.12934
   Skaro A, 2016, AM J TRANSPLANT S3, V16
   Solomou EE, 2007, BLOOD, V110, P1603, DOI 10.1182/blood-2007-01-066258
   Strauss L, 2009, PLOS ONE, V4, DOI 10.1371/journal.pone.0005994
   TADA T, 1971, J IMMUNOL, V106, P1002
   Tahvildari M, 2016, TRANSPLANTATION, V100, P525, DOI 10.1097/TP.0000000000001044
   Tang QZ, 2013, CSH PERSPECT MED, V3, DOI 10.1101/cshperspect.a015552
   Tang QZ, 2012, CURR OPIN ORGAN TRAN, V17, P349, DOI 10.1097/MOT.0b013e328355a992
   Tang QZ, 2012, J MOL CELL BIOL, V4, P11, DOI 10.1093/jmcb/mjr047
   Taylor PA, 2004, J IMMUNOL, V172, P34, DOI 10.4049/jimmunol.172.1.34
   Thornton AM, 2010, J IMMUNOL, V184, P3433, DOI 10.4049/jimmunol.0904028
   Todo S, 2016, HEPATOLOGY, V64, P632, DOI 10.1002/hep.28459
   Toker A, 2013, J IMMUNOL, V190, P3180, DOI 10.4049/jimmunol.1203473
   Trzonkowski P, 2009, CLIN IMMUNOL, V133, P22, DOI 10.1016/j.clim.2009.06.001
   Valdez-Ortiz R, 2015, TRANSPL INT, V28, P108, DOI 10.1111/tri.12448
   Valmori D, 2006, J IMMUNOL, V177, P944, DOI 10.4049/jimmunol.177.2.944
   Vieira PL, 2004, J IMMUNOL, V172, P5986, DOI 10.4049/jimmunol.172.10.5986
   Vignali DAA, 2008, NAT REV IMMUNOL, V8, P523, DOI 10.1038/nri2343
   Webster KE, 2009, J EXP MED, V206, P751, DOI 10.1084/jem.20082824
   Whitehouse G, 2017, P NATL ACAD SCI USA, V114, P7083, DOI 10.1073/pnas.1620835114
   Wieckiewicz J, 2010, CURR OPIN IMMUNOL, V22, P662, DOI 10.1016/j.coi.2010.08.011
   Wing K, 2010, NAT IMMUNOL, V11, P7, DOI 10.1038/ni.1818
   Wohlfert EA, 2011, J CLIN INVEST, V121, P4503, DOI 10.1172/JCI57456
   Wood KJ, 2014, TRANSPLANTATION, V98, P1021, DOI 10.1097/TP.0000000000000427
   Wu DC, 2013, TRANSPLANTATION, V96, P707, DOI 10.1097/TP.0b013e31829fa271
   Yu XS, 2013, CELL IMMUNOL, V285, P62, DOI 10.1016/j.cellimm.2013.06.010
   Zeiser R, 2008, BLOOD, V111, P453, DOI 10.1182/blood-2007-06-094482
   Zhang H, 2015, AM J TRANSPLANT, V15, P1253, DOI 10.1111/ajt.13113
   Zhang N, 2009, IMMUNITY, V30, P458, DOI 10.1016/j.immuni.2008.12.022
   Zhou XY, 2009, NAT IMMUNOL, V10, P1000, DOI 10.1038/ni.1774
NR 128
TC 42
Z9 42
U1 0
U2 7
PU ELSEVIER SCIENCE INC
PI NEW YORK
PA 360 PARK AVE SOUTH, NEW YORK, NY 10010-1710 USA
SN 0198-8859
EI 1879-1166
J9 HUM IMMUNOL
JI Hum. Immunol.
PD MAY
PY 2018
VL 79
IS 5
SI SI
BP 294
EP 303
DI 10.1016/j.humimm.2017.12.013
PG 10
WC Immunology
SC Immunology
GA GF2CL
UT WOS:000431745800008
PM 29288698
OA Green Submitted
DA 2021-10-29
ER

PT J
AU Ginn, SL
   Amaya, AK
   Alexander, IE
   Edelstein, M
   Abedi, MR
AF Ginn, Samantha L.
   Amaya, Anais K.
   Alexander, Ian E.
   Edelstein, Michael
   Abedi, Mohammad R.
TI Gene therapy clinical trials worldwide to 2017: An update
SO JOURNAL OF GENE MEDICINE
LA English
DT Review
DE clinical trials; database; gene therapy; The Journal of Gene Medicine;
   worldwide
ID DUCHENNE MUSCULAR-DYSTROPHY; T-CELLS; LENTIVIRAL VECTOR; DOUBLE-BLIND;
   BONE-MARROW; STEM-CELLS; OPEN-LABEL; GENOME; RNA; SAFETY
AB To date, almost 2600 gene therapy clinical trials have been completed, are ongoing or have been approved worldwide. Our database brings together global information on gene therapy clinical activity from trial databases, official agency sources, published literature, conference presentations and posters kindly provided to us by individual investigators or trial sponsors. This review presents our analysis of clinical trials that, to the best of our knowledge, have been or are being performed worldwide. As of our November 2017 update, we have entries on 2597 trials undertaken in 38 countries. We have analysed the geographical distribution of trials, the disease indications (or other reasons) for trials, the proportions to which different vector types are used, and the genes that have been transferred. Details of the analyses presented, and our searchable database are available via The Journal of Gene Medicine Gene Therapy Clinical Trials Worldwide website at: . We also provide an overview of the progress being made in gene therapy clinical trials around the world, and discuss key trends since the previous review, namely the use of chimeric antigen receptor T cells for the treatment of cancer and advancements in genome editing technologies, which have the potential to transform the field moving forward.
C1 [Ginn, Samantha L.; Amaya, Anais K.; Alexander, Ian E.] Univ Sydney, Childrens Med Res Inst, Gene Therapy Res Unit, Westmead, NSW, Australia.
   [Ginn, Samantha L.; Amaya, Anais K.; Alexander, Ian E.] Sydney Childrens Hosp Network, Westmead, NSW, Australia.
   [Alexander, Ian E.] Univ Sydney, Discipline Child & Adolescent Hlth, Westmead, NSW, Australia.
   [Edelstein, Michael] Ctr Global Hlth Secur, Chatham House, London, England.
   [Abedi, Mohammad R.] Uppsala Univ Hosp, Dept Lab Med, Uppsala, Sweden.
RP Ginn, SL (corresponding author), Childrens Med Res Inst, Gene Therapy Res Unit, Locked Bag 2023, Wentworthville, NSW 2145, Australia.
EM sginn@cmri.org.au
OI Alexander, Ian E/0000-0002-6213-5627; Amaya, Anais/0000-0002-8396-2226
FU University of Sydney International ScholarshipUniversity of Sydney;
   Children's Medical Research Institute PhD stipend; John Wiley and Sons
   Ltd
FX We thank Margot Latham for her help in the preparation of the
   manuscript. AKA was supported by a University of Sydney International
   Scholarship and Children's Medical Research Institute PhD stipend. ME
   and MRA receive payment from John Wiley and Sons Ltd for their work on
   The Journal of Gene Medicine Gene Therapy Clinical Trials Worldwide
   database. SLG, AKA and IEA declare that they have no conflicts of
   interest.
CR Aartsma-Rus A, 2017, NUCLEIC ACID THER, V27, P67, DOI 10.1089/nat.2017.0665
   Aartsma-Rus A, 2017, NUCLEIC ACID THER, V27, P1, DOI 10.1089/nat.2016.0657
   Abina SHB, 2015, JAMA-J AM MED ASSOC, V313, P1550, DOI 10.1001/jama.2015.3253
   Ahmed N, 2017, JAMA ONCOL, V3, P1094, DOI 10.1001/jamaoncol.2017.0184
   Aiuti A, 2017, EMBO MOL MED, V9, P737, DOI 10.15252/emmm.201707573
   Aiuti Alessandro, 2009, Hematology Am Soc Hematol Educ Program, P682, DOI 10.1182/asheducation-2009.1.682
   Alton EWFW, 2015, LANCET RESP MED, V3, P684, DOI 10.1016/S2213-2600(15)00245-3
   [Anonymous], 2017, REVEAL 1 EV VGX 3100
   Bainbridge JWB, 2008, NEW ENGL J MED, V358, P2231, DOI 10.1056/NEJMoa0802268
   Baker M, 2012, NAT METHODS, V9, P23, DOI 10.1038/nmeth.1807
   Baltimore D, 2015, SCIENCE, V348, P36, DOI 10.1126/science.aab1028
   Barata P, 2016, CANCER TREAT REV, V50, P35, DOI 10.1016/j.ctrv.2016.08.004
   Barrangou R, 2017, NAT MICROBIOL, V2, DOI 10.1038/nmicrobiol.2017.92
   Baruteau J, 2017, J INHERIT METAB DIS, V40, P497, DOI 10.1007/s10545-017-0053-3
   Barzel A, 2015, NATURE, V517, P360, DOI 10.1038/nature13864
   Beerli RR, 1998, P NATL ACAD SCI USA, V95, P14628, DOI 10.1073/pnas.95.25.14628
   Belgian Scientific Institute of Public Health, 2017, BELG BIOS SERV GEN T
   Bender E, 2016, NATURE, V537, pS57, DOI 10.1038/537S57a
   Bengtsson NE, 2016, HUM MOL GENET, V25, pR9, DOI 10.1093/hmg/ddv420
   Bennett J, 2017, MOL THER, V25, P1076, DOI 10.1016/j.ymthe.2017.03.008
   Bennett J, 2016, LANCET, V388, P661, DOI 10.1016/S0140-6736(16)30371-3
   Biffi A, 2017, MOL THER, V25, P1155, DOI 10.1016/j.ymthe.2017.03.025
   Biffi A, 2013, SCIENCE, V341, P864, DOI 10.1126/science.1233158
   Boch J, 2009, SCIENCE, V326, P1509, DOI 10.1126/science.1178811
   BORDIGNON C, 1995, SCIENCE, V270, P470, DOI 10.1126/science.270.5235.470
   Boztug K, 2010, NEW ENGL J MED, V363, P1918, DOI 10.1056/NEJMoa1003548
   Braun CJ, 2014, SCI TRANSL MED, V6, DOI 10.1126/scitranslmed.3007280
   Brentjens RJ, 2013, SCI TRANSL MED, V5, DOI 10.1126/scitranslmed.3005930
   Brown CE, 2016, NEW ENGL J MED, V375, P2561, DOI 10.1056/NEJMoa1610497
   Callaway E., 2017, NAT NEWS
   CAPECCHI MR, 1989, SCIENCE, V244, P1288, DOI 10.1126/science.2660260
   Carbonaro DA, 2014, MOL THER, V22, P607, DOI 10.1038/mt.2013.265
   Cartier N, 2009, SCIENCE, V326, P818, DOI 10.1126/science.1171242
   Cavazzana M, 2017, MOL THER, V25, P1142, DOI 10.1016/j.ymthe.2017.03.024
   Cavazzana-Calvo M, 2010, NATURE, V467, P318, DOI 10.1038/nature09328
   Chamberlain JR, 2017, MOL THER, V25, P1125, DOI 10.1016/j.ymthe.2017.02.019
   Chen X, 2016, MOL THER, V24, P447, DOI 10.1038/mt.2015.164
   Cirak S, 2011, LANCET, V378, P595, DOI 10.1016/S0140-6736(11)60756-3
   Clement N, 2016, MOL THER-METH CLIN D, V3, DOI 10.1038/mtm.2016.2
   Cong L, 2013, SCIENCE, V339, P819, DOI 10.1126/science.1231143
   Constable IJ, 2016, EBIOMEDICINE, V14, P168, DOI 10.1016/j.ebiom.2016.11.016
   Cornu TI, 2017, NAT MED, V23, P415, DOI 10.1038/nm.4313
   Couzin J, 2006, SCIENCE, V314, P34, DOI 10.1126/science.314.5796.34
   Couzin-Frankel J, 2013, SCIENCE, V342, P1432, DOI 10.1126/science.342.6165.1432
   COUZINFRANKEL J, 2017, SCIENCE, V356
   Cullis PR, 2017, MOL THER, V25, P1467, DOI 10.1016/j.ymthe.2017.03.013
   Cyranoski D, 2015, NAT NEWS
   Cyranoski D, 2016, NATURE, V539, P479, DOI 10.1038/nature.2016.20988
   Davila ML, 2014, SCI TRANSL MED, V6, DOI 10.1126/scitranslmed.3008226
   De Ravin SS, 2016, SCI TRANSL MED, V8, DOI 10.1126/scitranslmed.aad8856
   Edelstein ML, 2007, J GENE MED, V9, P833, DOI 10.1002/jgm.1100
   Edelstein ML, 2004, J GENE MED, V6, P597, DOI 10.1002/jgm.619
   Eichler F, 2017, NEW ENGL J MED, V377, P1630, DOI 10.1056/NEJMoa1700554
   Emily Whitehead Foundation, 2017, CEL 5 YEARS CANC FRE
   EU Joint Research Centre, 2017, DEL REL PLAC EU MARK
   Finkel RS, 2017, NEW ENGL J MED, V377, P1723, DOI 10.1056/NEJMoa1702752
   Fire A, 1998, NATURE, V391, P806, DOI 10.1038/35888
   Garber K, 2015, NAT BIOTECHNOL, V33, P890, DOI 10.1038/nbt0915-890
   Gaspar HB, 2011, SCI TRANSL MED, V3, DOI [10.1126/scitranslmed.3002716, 10.1126/scitranslmed.3002715]
   George LA, 2017, NEW ENGL J MED, V377, P2215, DOI 10.1056/NEJMoa1708538
   George LA, 2017, AM SOC HEM 59 ANN M
   Ginn SL, 2013, J GENE MED, V15, P65, DOI 10.1002/jgm.2698
   Greer KL, 2014, MOL THER NUCL ACID E, Ve155, P3
   Grupp SA, 2013, NEW ENGL J MED, V368, P1509, DOI 10.1056/NEJMoa1215134
   Hacein-Bey-Abina S, 2010, NEW ENGL J MED, V363, P355, DOI 10.1056/NEJMoa1000164
   Higuchi A, 2017, TRENDS BIOTECHNOL, V35, P1102, DOI 10.1016/j.tibtech.2017.06.016
   Hsu PD, 2014, CELL, V157, P1262, DOI 10.1016/j.cell.2014.05.010
   ISHINO Y, 1987, J BACTERIOL, V169, P5429, DOI 10.1128/jb.169.12.5429-5433.1987
   Jiang L, 2014, FRONT MOL NEUROSCI, V7, DOI 10.3389/fnmol.2014.00025
   Jinek M, 2012, SCIENCE, V337, P816, DOI 10.1126/science.1225829
   Kalos M, 2011, SCI TRANSL MED, V3, DOI 10.1126/scitranslmed.3002842
   Kay MA, 2001, NAT MED, V7, P33, DOI 10.1038/83324
   Kemaladewi DU, 2017, NAT MED, V23, P984, DOI 10.1038/nm.4367
   Kim D, 2009, CELL STEM CELL, V4, P472, DOI 10.1016/j.stem.2009.05.005
   Kim YG, 1996, P NATL ACAD SCI USA, V93, P1156, DOI 10.1073/pnas.93.3.1156
   Kinali M, 2009, LANCET NEUROL, V8, P918, DOI 10.1016/S1474-4422(09)70211-X
   Klassen H, 2016, EXPERT OPIN BIOL TH, V16, P7, DOI 10.1517/14712598.2016.1093110
   Lachelt U, 2015, CHEM REV, V115, P11043, DOI 10.1021/cr5006793
   Lanphier E, 2015, NATURE, V519, P410, DOI 10.1038/519410a
   Liang PP, 2015, PROTEIN CELL, V6, P363, DOI 10.1007/s13238-015-0153-5
   Lundstrom K, 2015, VIRUSES-BASEL, V7, P4482, DOI 10.3390/v7082830
   Ma H, 2017, NATURE, V548, P413, DOI 10.1038/nature23305
   Maguire AM, 2008, NEW ENGL J MED, V358, P2240, DOI 10.1056/NEJMoa0802315
   Maguire AM, 2009, LANCET, V374, P1597, DOI 10.1016/S0140-6736(09)61836-5
   Mali P, 2013, SCIENCE, V339, P823, DOI 10.1126/science.1232033
   Mandai M, 2017, NEW ENGL J MED, V376, P1038, DOI 10.1056/NEJMoa1608368
   Martino AT, 2013, BLOOD, V121, P2224, DOI 10.1182/blood-2012-10-460733
   Masemann D, 2017, BIOL CHEM, V398, P891, DOI 10.1515/hsz-2017-0103
   Maude SL, 2014, NEW ENGL J MED, V371, P1507, DOI 10.1056/NEJMoa1407222
   Mendell JR, 2017, NEW ENGL J MED, V377, P1713, DOI 10.1056/NEJMoa1706198
   Monahan P, 2015, J THROMB HAEMOST, V13, P87
   Morgan RA, 2006, SCIENCE, V314, P126, DOI 10.1126/science.1129003
   Morris EC, 2017, BLOOD, V130, P1327, DOI 10.1182/blood-2017-04-777136
   Morrow MP, 2018, CLIN CANCER RES, V24, P276, DOI [10.1158/1078-0432.CCR-17-2335, 10.1158/1078-0432.ccr-17-2335]
   Moscou MJ, 2009, SCIENCE, V326, P1501, DOI 10.1126/science.1178817
   Mueller C, 2017, MOL THER, V25, P1387, DOI 10.1016/j.ymthe.2017.03.029
   Nathwani AC, 2014, NEW ENGL J MED, V371, P1994, DOI 10.1056/NEJMoa1407309
   Nathwani AC, 2011, NEW ENGL J MED, V365, P2357, DOI 10.1056/NEJMoa1108046
   National Institutes of Public Health Japan, 2017, NIPH CLIN TRIALS SEA
   Neelapu SS, 2017, NEW ENGL J MED, V377, P2531, DOI 10.1056/NEJMoa1707447
   Negre O, 2016, HUM GENE THER, V27, P148, DOI 10.1089/hum.2016.007
   Nienhuis AW, 2017, MOL THER, V25, P1163, DOI 10.1016/j.ymthe.2017.03.033
   NIRENBERG MW, 1967, SCIENCE, V157, P633, DOI 10.1126/science.157.3789.633
   Niu D, 2017, SCIENCE, V357, P1303, DOI 10.1126/science.aan4187
   Normile D, 2017, SCIENCE, V355, P1109, DOI 10.1126/science.355.6330.1109
   O'Rourke DM, 2017, SCI TRANSL MED, V9, DOI 10.1126/scitranslmed.aaa0984
   Orkin SH, 2016, SCIENCE, V352, P1059, DOI 10.1126/science.aaf4770
   Ortinski PI, 2017, MOL THER-METH CLIN D, V5, P153, DOI 10.1016/j.omtm.2017.04.002
   Park A, 2016, MOL THER-METH CLIN D, V3, DOI 10.1038/mtm.2016.57
   Park GT, 2016, ONCOTARGET, V7, P58684, DOI 10.18632/oncotarget.11017
   Petris G, 2017, NAT COMMUN, V8, DOI 10.1038/ncomms15334
   Porter DL, 2011, NEW ENGL J MED, V365, P725, DOI 10.1056/NEJMoa1103849
   Qasim W, 2017, SCI TRANSL MED, V9, DOI 10.1126/scitranslmed.aaj2013
   Qi XP, 2017, MOL THER, V25, P917, DOI 10.1016/j.ymthe.2017.01.015
   Rakoczy EP, 2015, LANCET, V386, P2395, DOI 10.1016/S0140-6736(15)00345-1
   Ramos CA, 2016, ANNU REV MED, V67, P165, DOI 10.1146/annurev-med-051914-021702
   Reardon S., 2015, NATURE
   Reardon S, 2015, NATURE, V527, P146, DOI 10.1038/nature.2015.18737
   Reardon S, 2014, NATURE, V513, P287, DOI 10.1038/513287a
   Ribeil JA, 2017, NEW ENGL J MED, V376, P848, DOI 10.1056/NEJMoa1609677
   Riviere I, 2017, MOL THER, V25, P1117, DOI 10.1016/j.ymthe.2017.03.034
   Robbins PF, 2011, J CLIN ONCOL, V29, P917, DOI 10.1200/JCO.2010.32.2537
   ROSENBERG SA, 1990, NEW ENGL J MED, V323, P570, DOI 10.1056/NEJM199008303230904
   Russell DW, 1998, NAT GENET, V18, P325, DOI 10.1038/ng0498-325
   Russell SJ, 2017, MOL THER, V25, P1107, DOI 10.1016/j.ymthe.2017.03.026
   Sack BK, 2009, CURR OPIN MOL THER, V11, P493
   Sadelain M, 2015, J CLIN INVEST, V125, P3392, DOI 10.1172/JCI80010
   Schwartz SD, 2015, LANCET, V385, P509, DOI 10.1016/S0140-6736(14)61376-3
   Semple SC, 2010, NAT BIOTECHNOL, V28, P172, DOI 10.1038/nbt.1602
   Servick K., 2017, SCI NEWS, DOI [10.1126/science.aan7170, DOI 10.1126/SCIENCE.AAN7170]
   Sharma R, 2015, BLOOD, V126, P1777, DOI 10.1182/blood-2014-12-615492
   Shi Y, 2017, NAT REV DRUG DISCOV, V16, P115, DOI 10.1038/nrd.2016.245
   Somia N, 2000, NAT REV GENET, V1, P91, DOI 10.1038/35038533
   Staahl BT, 2017, NAT BIOTECHNOL, V35, P431, DOI 10.1038/nbt.3806
   Swiss Expert Committee for Biosafety, 2017, GENE THERAPY
   Tabernero J, 2013, CANCER DISCOV, V3, P406, DOI 10.1158/2159-8290.CD-12-0429
   Takahashi K, 2006, CELL, V126, P663, DOI 10.1016/j.cell.2006.07.024
   Tebas P, 2014, NEW ENGL J MED, V370, P901, DOI 10.1056/NEJMoa1300662
   Thrasher AJ, 2017, MOL THER, V25, P1132, DOI 10.1016/j.ymthe.2017.03.018
   Trimble CL, 2015, LANCET, V386, P2078, DOI 10.1016/S0140-6736(15)00239-1
   Verma IM, 2005, ANNU REV BIOCHEM, V74, P711, DOI 10.1146/annurev.biochem.74.050304.091637
   Voit T, 2014, LANCET NEUROL, V13, P987, DOI 10.1016/S1474-4422(14)70195-4
   Wang M, 2016, P NATL ACAD SCI USA, V113, P2868, DOI 10.1073/pnas.1520244113
   Wang XY, 2016, MOL THER-ONCOLYTICS, V3, DOI 10.1038/mto.2016.15
   Warren L, 2010, CELL STEM CELL, V7, P618, DOI 10.1016/j.stem.2010.08.012
   Weisberg SM, 2017, FRONT PUBLIC HEALTH, V5, DOI 10.3389/fpubh.2017.00117
   World Health Organization, 2017, INT CLIN TRIALS REG
   Yin H, 2014, NAT REV GENET, V15, P541, DOI 10.1038/nrg3763
   Yin H, 2014, NAT BIOTECHNOL, V32, P551, DOI 10.1038/nbt.2884
   Yla-Herttuala S, 2017, MOL THER, V25, P1095, DOI 10.1016/j.ymthe.2017.03.027
   Yla-Herttuala S, 2016, MOL THER, V24, P1013, DOI 10.1038/mt.2016.98
   Yu JY, 2009, SCIENCE, V324, P797, DOI 10.1126/science.1172482
   Zhang CC, 2017, MOL THER, V25, P1248, DOI 10.1016/j.ymthe.2017.03.010
   Zhang L, 2002, BBA-GEN SUBJECTS, V1572, P1, DOI 10.1016/S0304-4165(02)00270-2
   Zhou WB, 2009, STEM CELLS, V27, P2667, DOI 10.1002/stem.201
NR 155
TC 312
Z9 323
U1 25
U2 152
PU WILEY
PI HOBOKEN
PA 111 RIVER ST, HOBOKEN 07030-5774, NJ USA
SN 1099-498X
EI 1521-2254
J9 J GENE MED
JI J. Gene. Med.
PD MAY
PY 2018
VL 20
IS 5
AR e3015
DI 10.1002/jgm.3015
PG 16
WC Biotechnology & Applied Microbiology; Genetics & Heredity; Medicine,
   Research & Experimental
SC Biotechnology & Applied Microbiology; Genetics & Heredity; Research &
   Experimental Medicine
GA GH7AV
UT WOS:000433596500001
PM 29575374
HC Y
HP N
DA 2021-10-29
ER

PT J
AU Zheng, WT
   O'Hear, CE
   Alli, R
   Basham, JH
   Abdelsamed, HA
   Palmer, LE
   Jones, LL
   Youngblood, B
   Geiger, TL
AF Zheng, Wenting
   O'Hear, Carol E.
   Alli, Rajshekhar
   Basham, Jacob H.
   Abdelsamed, Hossam A.
   Palmer, Lance E.
   Jones, Lindsay L.
   Youngblood, Ben
   Geiger, Terrence L.
TI PI3K orchestration of the in vivo persistence of chimeric antigen
   receptor-modified T cells
SO LEUKEMIA
LA English
DT Article
ID BET BROMODOMAIN INHIBITION; ACUTE MYELOID-LEUKEMIA; MEMORY STEM-CELLS;
   EFFECTOR; CD8(+); IMMUNOTHERAPY; GENERATION; DESIGN; EXPANSION; SUBSETS
AB In vivo persistence of chimeric antigen receptor (CAR)-modified T cells correlates with therapeutic efficacy, yet CAR-specific factors that support persistence are not well resolved. Using a CD33-specific CAR in an acute myeloid leukemia (AML) model, we show how CAR expression alters T cell differentiation in a ligand independent manner. Ex vivo expanded CAR-T cells demonstrated decreased naive and stem memory populations and increased effector subsets relative to vector-transduced control cells. This was associated with reduced in vivo persistence. Decreased persistence was not due to specificity or tumor presence, but to pre-transfer tonic signaling through the CAR CD3 ITAMs. We identified activation of the PI3K pathway in CD33 CAR-T cells as responsible. Treatment with a PI3K inhibitor modulated the differentiation program of CAR-T cells, preserved a less differentiated state without affecting T cell expansion, and improved in vivo persistence and reduced tumor burden. These results resolve mechanisms by which tonic signaling of CAR-T cells modulates their fate, and identifies a novel pharmacologic approach to enhance the durability of CAR-T cells for immunotherapy.
C1 [Zheng, Wenting; O'Hear, Carol E.; Alli, Rajshekhar; Basham, Jacob H.; Jones, Lindsay L.; Geiger, Terrence L.] St Jude Childrens Res Hosp, Dept Pathol, Memphis, TN 38105 USA.
   [Abdelsamed, Hossam A.; Youngblood, Ben] St Jude Childrens Res Hosp, Dept Immunol, Memphis, TN 38105 USA.
   [Palmer, Lance E.] St Jude Childrens Res Hosp, Dept Computat Biol, Memphis, TN 38105 USA.
   [O'Hear, Carol E.] Genentech Inc, San Francisco, CA 94080 USA.
RP Geiger, TL (corresponding author), St Jude Childrens Res Hosp, Dept Pathol, Memphis, TN 38105 USA.
EM terrence.geiger@stjude.org
RI Youngblood, Benjamin/N-2508-2018; Geiger, Terrence L/M-4516-2018
OI Youngblood, Benjamin/0000-0002-1261-9957; 
FU ALSAC/SJCRH; Assissi Foundation of Memphis; NCI Cancer Center Support
   GrantUnited States Department of Health & Human ServicesNational
   Institutes of Health (NIH) - USANIH National Cancer Institute (NCI)
   [CA021765]; Howard Hughes Medical InstituteHoward Hughes Medical
   Institute; NATIONAL CANCER INSTITUTEUnited States Department of Health &
   Human ServicesNational Institutes of Health (NIH) - USANIH National
   Cancer Institute (NCI) [P30CA021765] Funding Source: NIH RePORTER
FX This research was supported by ALSAC/SJCRH, The Assissi Foundation of
   Memphis, NCI Cancer Center Support Grant CA021765, and the Howard Hughes
   Medical Institute (JHB). The authors thank Richard Cross, Grieg Lennon,
   Parker Ingle, Tammar Williams, and the SJCRH Blood Donor Center for
   assistance.
CR Abdelsamed HA, 2017, J EXP MED, V214, P1593, DOI 10.1084/jem.20161760
   Araki K, 2009, NATURE, V460, P108, DOI 10.1038/nature08155
   Brentjens RJ, 2011, BLOOD, V118, P4817, DOI 10.1182/blood-2011-04-348540
   Casucci M, 2013, BLOOD, V122, P3461, DOI 10.1182/blood-2013-04-493361
   Chapman NM, 2015, FRONT IMMUNOL, V5, P1, DOI 10.3389/fimmu.2014.00686
   Cieri N, 2013, BLOOD, V121, P573, DOI 10.1182/blood-2012-05-431718
   CO MS, 1992, J IMMUNOL, V148, P1149
   Davila ML, 2014, SCI TRANSL MED, V6, DOI 10.1126/scitranslmed.3008226
   Delmore JE, 2011, CELL, V146, P903, DOI 10.1016/j.cell.2011.08.017
   Dotti G, 2014, IMMUNOL REV, V257, P107, DOI 10.1111/imr.12131
   Flynn JK, 2014, CLIN TRANSL IMMUNOL, V3, DOI 10.1038/cti.2014.16
   Frauwirth KA, 2004, J IMMUNOL, V172, P4661, DOI 10.4049/jimmunol.172.8.4661
   Gattinoni L, 2011, NAT MED, V17, P1290, DOI 10.1038/nm.2446
   Grupp SA, 2013, NEW ENGL J MED, V368, P1509, DOI 10.1056/NEJMoa1215134
   Hinrichs CS, 2009, P NATL ACAD SCI USA, V106, P17469, DOI 10.1073/pnas.0907448106
   Imai C, 2004, LEUKEMIA, V18, P676, DOI 10.1038/sj.leu.2403302
   Kaech SM, 2012, NAT REV IMMUNOL, V12, P749, DOI 10.1038/nri3307
   Kagoya Y, 2016, J CLIN INVEST, V126, P3479, DOI 10.1172/JCI86437
   Kalos M, 2013, IMMUNITY, V39, P49, DOI 10.1016/j.immuni.2013.07.002
   Kalos M, 2011, SCI TRANSL MED, V3, DOI 10.1126/scitranslmed.3002842
   Kawalekar OU, 2016, IMMUNITY, V44, P380, DOI 10.1016/j.immuni.2016.01.021
   Kenderian SS, 2015, LEUKEMIA, V29, P1637, DOI 10.1038/leu.2015.52
   Kim EH, 2013, FRONT IMMUNOL, V4, DOI 10.3389/fimmu.2013.00020
   Kim EH, 2012, J IMMUNOL, V188, P4305, DOI 10.4049/jimmunol.1103568
   Kong D, 2009, CURR MED CHEM, V16, P2839, DOI 10.2174/092986709788803222
   Kramer A, 2014, BIOINFORMATICS, V30, P523, DOI 10.1093/bioinformatics/btt703
   Long AH, 2015, NAT MED, V21, P581, DOI 10.1038/nm.3838
   Maude SL, 2014, NEW ENGL J MED, V371, P1507, DOI 10.1056/NEJMoa1407222
   Nicholson IC, 1997, MOL IMMUNOL, V34, P1157, DOI 10.1016/S0161-5890(97)00144-2
   O'Hear C, 2015, HAEMATOLOGICA, V100, P336, DOI 10.3324/haematol.2014.112748
   Park JH, 2016, BLOOD, V127, P3312, DOI 10.1182/blood-2016-02-629063
   Pizzitola I, 2014, LEUKEMIA, V28, P1596, DOI 10.1038/leu.2014.62
   Pollizzi KN, 2015, TRENDS IMMUNOL, V36, P13, DOI 10.1016/j.it.2014.11.005
   Sabatino M, 2016, BLOOD, V128, P519, DOI 10.1182/blood-2015-11-683847
   Sallusto F, 2004, ANNU REV IMMUNOL, V22, P745, DOI 10.1146/annurev.immunol.22.012703.104702
   Savoldo B, 2011, J CLIN INVEST, V121, P1822, DOI 10.1172/JCI46110
   Sommermeyer D, 2016, LEUKEMIA, V30, P492, DOI 10.1038/leu.2015.247
   Srivastava S, 2015, TRENDS IMMUNOL, V36, P494, DOI 10.1016/j.it.2015.06.004
   Wang RN, 2011, IMMUNITY, V35, P871, DOI 10.1016/j.immuni.2011.09.021
   Wang XL, 2011, BLOOD, V117, P1888, DOI 10.1182/blood-2010-10-310599
   Xu Y, 2014, BLOOD, V123, P3750, DOI 10.1182/blood-2014-01-552174
   Zhao ZG, 2015, CANCER CELL, V28, P415, DOI 10.1016/j.ccell.2015.09.004
   Zhong XS, 2010, MOL THER, V18, P413, DOI 10.1038/mt.2009.210
NR 43
TC 65
Z9 69
U1 2
U2 15
PU NATURE PUBLISHING GROUP
PI LONDON
PA MACMILLAN BUILDING, 4 CRINAN ST, LONDON N1 9XW, ENGLAND
SN 0887-6924
EI 1476-5551
J9 LEUKEMIA
JI Leukemia
PD MAY
PY 2018
VL 32
IS 5
BP 1157
EP 1167
DI 10.1038/s41375-017-0008-6
PG 11
WC Oncology; Hematology
SC Oncology; Hematology
GA GF2LB
UT WOS:000431769800011
PM 29479065
OA Green Accepted
DA 2021-10-29
ER

PT J
AU Jetani, H
   Garcia-Cadenas, I
   Nerreter, T
   Thomas, S
   Rydzek, J
   Meijide, JB
   Bonig, H
   Herr, W
   Sierra, J
   Einsele, H
   Hudecek, M
AF Jetani, Hardikkumar
   Garcia-Cadenas, Irene
   Nerreter, Thomas
   Thomas, Simone
   Rydzek, Julian
   Briones Meijide, Javier
   Bonig, Halvard
   Herr, Wolfgang
   Sierra, Jordi
   Einsele, Hermann
   Hudecek, Michael
TI CAR T-cells targeting FLT3 have potent activity against FLT3(-)ITD(+)
   AML and act synergistically with the FLT3-inhibitor crenolanib
SO LEUKEMIA
LA English
DT Article
ID ACUTE MYELOID-LEUKEMIA; CHIMERIC ANTIGEN RECEPTORS; TYROSINE KINASE;
   B-CELL; INHIBITOR; MUTATIONS; RESISTANCE; EXPRESSION; ANTIBODY; DOMAIN
AB FMS-like tyrosine kinase 3 (FLT3) is a transmembrane protein expressed on normal hematopoietic stem and progenitor cells (HSC) and retained on malignant blasts in acute myeloid leukemia (AML). We engineered CD8(+) and CD4(+) T-cells expressing a FLT3-specific chimeric antigen receptor (CAR) and demonstrate they confer potent reactivity against AML cell lines and primary AML blasts that express either wild-type FLT3 or FLT3 with internal tandem duplication (FLT3-ITD). We also show that treatment with the FLT3-inhibitor crenolanib leads to increased surface expression of FLT3 specifically on FLT3-ITD AML cells and consecutively, enhanced recognition by FLT3-CAR T-cells in vitro and in vivo. As anticipated, we found that FLT3-CAR T-cells recognize normal HSCs in vitro and in vivo, and disrupt normal hematopoiesis in colony formation assays, suggesting that adoptive therapy with FLT3-CAR T-cells will require subsequent CAR T-cell depletion and allogeneic HSC transplantation to reconstitute the hematopoietic system. Collectively, our data establish FLT3 as a novel CAR target in AML with particular relevance in high-risk FLT3-ITD AML. Further, our data provide the first proof of-concept that CAR T-cell immunotherapy and small molecule inhibition can be used synergistically, as exemplified by our data showing superior antileukemia efficacy of FLT3-CAR T-cells in combination with crenolanib.
C1 [Jetani, Hardikkumar; Nerreter, Thomas; Rydzek, Julian; Einsele, Hermann; Hudecek, Michael] Univ Klinikum Wurzburg, Med Klin & Poliklin 2, Wurzburg, Germany.
   [Garcia-Cadenas, Irene; Briones Meijide, Javier; Sierra, Jordi] Autonomous Univ Barcelona, St Pau & Jose Carreras Leukemia Res Inst, Hematol Dept, Hosp Santa Creu & St Pau, Barcelona, Spain.
   [Thomas, Simone; Herr, Wolfgang] Univ Klinikum Regensburg, Klin & Poliklin Innere Med 3, Regensburg, Germany.
   [Bonig, Halvard] Goethe Univ Frankfurt, Inst Transfus Med & Immunhamatol, Frankfurt, Germany.
   [Bonig, Halvard] Deutsch Rotes Kreuz Blutspendedienst BaWuHe, Frankfurt, Germany.
RP Hudecek, M (corresponding author), Univ Klinikum Wurzburg, Med Klin & Poliklin 2, Wurzburg, Germany.
EM Hudecek_M@ukw.de
RI Thomas, Simone/G-7445-2019; Bonig, Halvard/AAG-3029-2021; Nerreter,
   Thomas/ABE-6933-2020
OI Thomas, Simone/0000-0001-6308-3649; Bonig, Halvard/0000-0003-0088-2675;
   Nerreter, Thomas/0000-0002-0493-1369; Rydzek,
   Julian/0000-0003-0937-1054; Briones Meijide, Javier/0000-0003-2750-3735;
   Jetani, Hardikkumar/0000-0003-4005-572X
FU German Excellence Initiative; Fundacion Alfonso Martin Escudero, Spain;
   Deutsche ForschungsgemeinschaftGerman Research Foundation (DFG) [SFB/TR
   221]; German Cancer Aid (Max Eder Program Award) [110313]
FX We thank Silke Frenz and Elke Spirk for their expertise in performing
   the mouse experiments. H.J. was supported by a grant from the German
   Excellence Initiative awarded to the Graduate School of Life Sciences
   (GSLS), University of Wurzburg. I.G.G. was supported by a grant from
   Fundacion Alfonso Martin Escudero, Spain. M.H. is a member of the Young
   Scholar Program (Junges Kolleg) and Extraordinary Member of the Bavarian
   Academy of Sciences (Bayerische Akademie der Wissenschaften). The
   research was supported by the Deutsche Forschungsgemeinschaft via SFB/TR
   221, modulation of graft-versus-host and graft-versus leukemia immune
   responses after allogeneic stem cell transplantation. This work was also
   supported by German Cancer Aid (Max Eder Program Award 110313 [M.H.].
CR Alvarado Y, 2014, CANCER-AM CANCER SOC, V120, P2142, DOI 10.1002/cncr.28705
   Boiers C, 2010, BLOOD, V115, P5061, DOI 10.1182/blood-2009-12-258756
   Brunet S, 2012, J CLIN ONCOL, V30, P735, DOI 10.1200/JCO.2011.36.9868
   Carow CE, 1996, BLOOD, V87, P1089, DOI 10.1182/blood.V87.3.1089.bloodjournal8731089
   Chen J, 2008, J CELL MOL MED, V12, P2107, DOI 10.1111/j.1582-4934.2008.00234.x
   Chen L, 2017, LEUKEMIA, V31, P1830, DOI 10.1038/leu.2017.147
   Cortes J., 2016, ASCO ANN M CHIC IL U
   Diaconu I, 2017, MOL THER, V25, P580, DOI 10.1016/j.ymthe.2017.01.011
   Fei F, 2008, EXP HEMATOL, V36, P1297, DOI 10.1016/j.exphem.2008.05.002
   Feldman EJ, 2005, J CLIN ONCOL, V23, P4110, DOI 10.1200/JCO.2005.09.133
   Frohling S, 2007, CANCER CELL, V12, P501, DOI 10.1016/j.ccr.2007.11.005
   Galanis A, 2014, BLOOD, V123, P94, DOI 10.1182/blood-2013-10-529313
   Gardner R, 2016, BLOOD, V127, P2406, DOI 10.1182/blood-2015-08-665547
   Gill S, 2014, BLOOD, V123, P2343, DOI 10.1182/blood-2013-09-529537
   Gilliland DG, 2002, BLOOD, V100, P1532, DOI 10.1182/blood-2002-02-0492
   Heidel F, 2006, BLOOD, V107, P293, DOI 10.1182/blood-2005-06-2469
   Heinrich MC, 2012, CLIN CANCER RES, V18, P4375, DOI 10.1158/1078-0432.CCR-12-0625
   Hofmann M, 2012, LEUKEMIA, V26, P1228, DOI 10.1038/leu.2011.372
   Hudecek M, 2015, CANCER IMMUNOL RES, V3, P125, DOI 10.1158/2326-6066.CIR-14-0127
   Hudecek M, 2013, CLIN CANCER RES, V19, P3153, DOI 10.1158/1078-0432.CCR-13-0330
   Karsunky H, 2003, J EXP MED, V198, P305, DOI 10.1084/jem.20030323
   Kenderian SS, 2015, LEUKEMIA, V29, P1637, DOI 10.1038/leu.2015.52
   Kikushige Y, 2008, J IMMUNOL, V180, P7358, DOI 10.4049/jimmunol.180.11.7358
   Kindler T, 2010, BLOOD, V116, P5089, DOI 10.1182/blood-2010-04-261867
   Knapper S, 2006, BLOOD, V108, P3262, DOI 10.1182/blood-2006-04-015560
   Kochenderfer JN, 2015, J CLIN ONCOL, V33, P540, DOI 10.1200/JCO.2014.56.2025
   Kuchenbauer F, 2005, HAEMATOLOGICA, V90, P1617
   Levis M, 2005, BLOOD, V106, P673, DOI 10.1182/blood-2004-05-1902
   Monjezi R, 2017, LEUKEMIA, V31, P186, DOI 10.1038/leu.2016.180
   Ozeki K, 2004, BLOOD, V103, P1901, DOI 10.1182/blood-2003-06-1845
   Park IK, 2013, EUR J IMMUNOL, V43, P2750, DOI 10.1002/eji.201243116
   Paszkiewicz PJ, 2016, J CLIN INVEST, V126, P4262, DOI 10.1172/JCI84813
   Pfister O, 2014, J AM COLL CARDIOL, V63, P1011, DOI 10.1016/j.jacc.2013.08.1647
   Quentmeier H, 2003, LEUKEMIA, V17, P120, DOI 10.1038/sj.leu.2402740
   Randhawa JK, 2014, BLOOD, V124, P389, DOI [10.1182/blood.V124.21.389.389, DOI 10.1182/BLOOD.V124.21.389.389]
   Roberts AW, 2010, J CLIN ONCOL, V28, DOI 10.1200/jco.2010.28.15_suppl.e13012
   Rosnet O, 1996, LEUKEMIA, V10, P238
   Ruella M, 2016, J CLIN INVEST, V126, P3814, DOI 10.1172/JCI87366
   Sanchez PV, 2009, LEUKEMIA, V23, P2109, DOI 10.1038/leu.2009.143
   Schmid C, 2015, BLOOD, V126, P2062, DOI 10.1182/blood-2015-06-651562
   Shultz LD, 2014, COLD SPRING HARB PRO
   Smith CC, 2014, P NATL ACAD SCI USA, V111, P5319, DOI 10.1073/pnas.1320661111
   Sotillo E, 2015, CANCER DISCOV, V5, P1282, DOI 10.1158/2159-8290.CD-15-1020
   Stone JD, 2012, ONCOIMMUNOLOGY, V1, P863, DOI 10.4161/onci.20592
   Tasian SK, 2017, BLOOD, V129, P2395, DOI 10.1182/blood-2016-08-736041
   Thiede C, 2002, BLOOD, V99, P4326, DOI 10.1182/blood.V99.12.4326
   Turtle CJ, 2016, J CLIN INVEST, V126, P2123, DOI 10.1172/JCI85309
   Vora HH, 2010, ASIA-PAC J CLIN ONCO, V6, P306, DOI 10.1111/j.1743-7563.2010.01322.x
   Wang XL, 2011, BLOOD, V118, P1255, DOI 10.1182/blood-2011-02-337360
   Waskow C, 2008, NAT IMMUNOL, V9, P676, DOI 10.1038/ni.1615
   Weisberg E, 2011, PLOS ONE, V6, DOI 10.1371/journal.pone.0025351
   Wetmore C, 2014, J CLIN ONCOL, V32, DOI 10.1200/jco.2014.32.15_suppl.10064
   Zimmerman EI, 2013, BLOOD, V122, P3607, DOI 10.1182/blood-2013-07-513044
NR 53
TC 70
Z9 74
U1 0
U2 20
PU NATURE PUBLISHING GROUP
PI LONDON
PA MACMILLAN BUILDING, 4 CRINAN ST, LONDON N1 9XW, ENGLAND
SN 0887-6924
EI 1476-5551
J9 LEUKEMIA
JI Leukemia
PD MAY
PY 2018
VL 32
IS 5
BP 1168
EP 1179
DI 10.1038/s41375-018-0009-0
PG 12
WC Oncology; Hematology
SC Oncology; Hematology
GA GF2LB
UT WOS:000431769800012
PM 29472720
DA 2021-10-29
ER

PT J
AU Wang, ZJ
   Liu, WH
   Shi, JY
   Chen, N
   Fan, CH
AF Wang, Zejun
   Liu, Wenhan
   Shi, Jiye
   Chen, Nan
   Fan, Chunhai
TI Nanoscale delivery systems for cancer immunotherapy
SO MATERIALS HORIZONS
LA English
DT Review
ID ANTIGEN-PRESENTING CELLS; CAR-T-CELLS; IRON-OXIDE NANOPARTICLES;
   ENHANCED IMMUNE-RESPONSE; VIRUS-LIKE PARTICLES; IN-VIVO; ADOPTIVE
   IMMUNOTHERAPY; TUMOR-IMMUNOTHERAPY; DENDRITIC CELLS; DRUG-DELIVERY
AB Increased understanding of tumor immunology has prompted rapid development of cancer immunotherapy in the past few years. The recent clinical success of immunotherapeutic approaches, such as immune checkpoint blockade and chimeric antigen receptor T cells, demonstrates their potential as a cancer terminator. Nevertheless, strategies to improve the overall efficiency and to reduce the side effects of immunotherapy are highly demanded. Nano-delivery systems hold great promise in biomedical applications due to their unique physiochemical properties and advantages in efficient tissue-specific delivery, enhanced cellular uptake and responsiveness to physiological and environmental stimuli. Immuno-nanomedicine opens a new field in cancer treatment and has attracted broad interest. In this review, we present recent advances in the field of cancer immunotherapy and focus on the nanocarrier-mediated delivery of immunomodulators as well as manipulation of immune cells. Applications of various types of nanomaterials (inorganic, polymers, liposomes, DNA-based, biomimetic and bio-derived nanoparticles) are summarized. Challenges and opportunities of nanovehicles in cancer immuno-oncology are also discussed.
C1 [Wang, Zejun; Liu, Wenhan; Shi, Jiye; Chen, Nan; Fan, Chunhai] Chinese Acad Sci, Shanghai Inst Appl Phys, Div Phys Biol, Shanghai 201800, Peoples R China.
   [Wang, Zejun; Liu, Wenhan; Shi, Jiye; Chen, Nan; Fan, Chunhai] Chinese Acad Sci, Bioimaging Ctr, Shanghai Synchrotron Radiat Facil, CAS Key Lab Interfacial Phys & Technol, Shanghai 201800, Peoples R China.
   [Wang, Zejun; Liu, Wenhan] Univ Chinese Acad Sci, Beijing 100049, Peoples R China.
   [Shi, Jiye] UCB Pharma, 208 Bath Rd, Slough SL1 3WE, Berks, England.
   [Fan, Chunhai] ShanghaiTech Univ, Sch Life Sci & Technol, Shanghai 201210, Peoples R China.
RP Chen, N; Fan, CH (corresponding author), Chinese Acad Sci, Shanghai Inst Appl Phys, Div Phys Biol, Shanghai 201800, Peoples R China.; Chen, N; Fan, CH (corresponding author), Chinese Acad Sci, Bioimaging Ctr, Shanghai Synchrotron Radiat Facil, CAS Key Lab Interfacial Phys & Technol, Shanghai 201800, Peoples R China.; Fan, CH (corresponding author), ShanghaiTech Univ, Sch Life Sci & Technol, Shanghai 201210, Peoples R China.
EM chennan@sinap.ac.cn; fchh@sinap.ac.cn
RI Fan, Chunhai/A-7569-2011
OI Fan, Chunhai/0000-0002-7171-7338; Wang, Zejun/0000-0003-0313-5819
FU National Natural Science Foundation of ChinaNational Natural Science
   Foundation of China (NSFC) [31470970, 31771102, 21329501]; National
   Basic Research Program of ChinaNational Basic Research Program of China
   [2016YFA0201200, 2016YFA0400900, 2013CB932803]; Youth Innovation
   Promotion Association from Chinese Academy of Sciences [2015211]; Key
   Research Program of Frontier Sciences, CAS [QYZDJ-SSW-SLH031,
   QYZDJ-SSW-SLH019]
FX This work was supported by the National Natural Science Foundation of
   China (31470970, 31771102, and 21329501), the National Basic Research
   Program of China (2016YFA0201200, 2016YFA0400900, and 2013CB932803) and
   the Youth Innovation Promotion Association from Chinese Academy of
   Sciences (2015211) and the Key Research Program of Frontier Sciences,
   CAS (QYZDJ-SSW-SLH031, QYZDJ-SSW-SLH019).
CR Acharya AP, 2017, ADV FUNCT MATER, V27, DOI 10.1002/adfm.201604366
   Almasbak H, 2016, J IMMUNOL RES, V2016, DOI 10.1155/2016/5474602
   Almeida JPM, 2014, NANOMED-NANOTECHNOL, V10, P503, DOI 10.1016/j.nano.2013.09.011
   Aravind A, 2012, BIOTECHNOL BIOENG, V109, P2920, DOI 10.1002/bit.24558
   Bolhassani A, 2011, MOL CANCER, V10, DOI 10.1186/1476-4598-10-3
   Bonifant CL, 2016, MOL THER-ONCOLYTICS, V3, DOI 10.1038/mto.2016.11
   Bracho-Sanchez E, 2016, AM J TRANSPLANT, V16, P3362, DOI 10.1111/ajt.13878
   Chen N, 2014, SMALL, V10, P368, DOI 10.1002/smll.201300903
   Chen Q, 2016, NAT COMMUN, V7, DOI 10.1038/ncomms13193
   Chmielewski M, 2014, IMMUNOL REV, V257, P83, DOI 10.1111/imr.12125
   Cho NH, 2011, NAT NANOTECHNOL, V6, P675, DOI [10.1038/nnano.2011.149, 10.1038/NNANO.2011.149]
   COLEY WB, 1991, CLIN ORTHOP RELAT R, P3
   Conniot J, 2014, FRONT CHEM, V2, DOI 10.3389/fchem.2014.00105
   Couzin-Frankel J, 2013, SCIENCE, V342, P1432, DOI 10.1126/science.342.6165.1432
   Curnis F, 2016, NANO RES, V9, P1393, DOI 10.1007/s12274-016-1035-8
   Danhier F, 2012, J CONTROL RELEASE, V161, P505, DOI 10.1016/j.jconrel.2012.01.043
   de Titta A, 2013, P NATL ACAD SCI USA, V110, P19902, DOI 10.1073/pnas.1313152110
   Decker WK, 2017, FRONT IMMUNOL, V8, DOI 10.3389/fimmu.2017.00829
   Douglas SM, 2012, SCIENCE, V335, P831, DOI 10.1126/science.1214081
   Duan XP, 2016, J AM CHEM SOC, V138, P16686, DOI 10.1021/jacs.6b09538
   Dudley ME, 2002, SCIENCE, V298, P850, DOI 10.1126/science.1076514
   Elert E, 2013, NATURE, V504, pS2, DOI 10.1038/504S2a
   ESHHAR Z, 1993, P NATL ACAD SCI USA, V90, P720, DOI 10.1073/pnas.90.2.720
   Fadel TR, 2014, NAT NANOTECHNOL, V9, P639, DOI [10.1038/NNANO.2014.154, 10.1038/nnano.2014.154]
   Fan YC, 2015, VACCINES-BASEL, V3, P662, DOI 10.3390/vaccines3030662
   Fang RH, 2017, BIOMATERIALS, V128, P69, DOI 10.1016/j.biomaterials.2017.02.041
   Fang RH, 2015, SMALL, V11, P5483, DOI [10.1002/smll.201570249, 10.1002/smll.201501284]
   Fang RH, 2014, NANO LETT, V14, P2181, DOI 10.1021/nl500618u
   Farokhzad OC, 2004, CANCER RES, V64, P7668, DOI 10.1158/0008-5472.CAN-04-2550
   Farokhzad OC, 2006, P NATL ACAD SCI USA, V103, P6315, DOI 10.1073/pnas.0601755103
   Fay F, 2011, IMMUNOTHERAPY-UK, V3, P381, DOI 10.2217/IMT.11.5
   Figdor CG, 2004, NAT MED, V10, P475, DOI 10.1038/nm1039
   Finn OJ, 2003, NAT REV IMMUNOL, V3, P630, DOI 10.1038/nri1150
   Fontana F, 2017, WILEY INTERDISCIP RE, V9
   Gao JJ, 2017, NAT MED, V23, P551, DOI 10.1038/nm.4308
   Gattinoni L, 2006, NAT REV IMMUNOL, V6, P383, DOI 10.1038/nri1842
   Gilboa E, 2007, J CLIN INVEST, V117, P1195, DOI 10.1172/JCI31205
   Gilboa E, 2015, CANCER IMMUNOL RES, V3, P1195, DOI 10.1158/2326-6066.CIR-15-0194
   Gilham DE, 2012, TRENDS MOL MED, V18, P377, DOI 10.1016/j.molmed.2012.04.009
   Goldinger SM, 2012, EUR J IMMUNOL, V42, P3049, DOI 10.1002/eji.201142361
   Gomez JMM, 2007, PHARM RES-DORDR, V24, P1927, DOI 10.1007/s11095-007-9318-0
   GROSS L, 1953, CANCER, V6, P153, DOI 10.1002/1097-0142(195301)6:1<153::AID-CNCR2820060116>3.0.CO;2-M
   Gu L, 2012, ADV MATER, V24, P3981, DOI 10.1002/adma.201200776
   Guo LR, 2014, ACS NANO, V8, P5670, DOI 10.1021/nn5002112
   Han QS, 2017, NANOSCALE, V9, P5927, DOI 10.1039/c7nr01460k
   HASKINS K, 1983, J EXP MED, V157, P1149, DOI 10.1084/jem.157.4.1149
   He CB, 2016, NAT COMMUN, V7, DOI 10.1038/ncomms12499
   Heo MB, 2014, ACTA BIOMATER, V10, P2169, DOI 10.1016/j.actbio.2013.12.050
   Hodi FS, 2010, NEW ENGL J MED, V363, P711, DOI 10.1056/NEJMoa1003466
   Hu CMJ, 2015, NATURE, V526, P118, DOI 10.1038/nature15373
   Hu CMJ, 2013, NANOSCALE, V5, P2664, DOI 10.1039/c3nr00015j
   Hu CMJ, 2011, P NATL ACAD SCI USA, V108, P10980, DOI 10.1073/pnas.1106634108
   Hu QY, 2015, ADV MATER, V27, P7043, DOI 10.1002/adma.201503323
   Hu XJ, 2017, NANO LIFE, V7, DOI 10.1142/S1793984417300011
   Huang BN, 2015, SCI TRANSL MED, V7, DOI 10.1126/scitranslmed.aaa5447
   Huo MR, 2017, J CONTROL RELEASE, V245, P81, DOI 10.1016/j.jconrel.2016.11.013
   Iwai Y, 2002, P NATL ACAD SCI USA, V99, P12293, DOI 10.1073/pnas.192461099
   Jackson HJ, 2016, NAT REV CLIN ONCOL, V13, P370, DOI 10.1038/nrclinonc.2016.36
   Kalaitsidou M, 2015, IMMUNOTHERAPY-UK, V7, P487, DOI [10.2217/IMT.14.123, 10.2217/imt.14.123]
   Kalos M, 2011, SCI TRANSL MED, V3, DOI 10.1126/scitranslmed.3002842
   Khedri M, 2015, INT IMMUNOPHARMACOL, V29, P926, DOI 10.1016/j.intimp.2015.10.013
   KIESSLING R, 1975, EUR J IMMUNOL, V5, P112, DOI 10.1002/eji.1830050208
   Kim J, 2015, NAT BIOTECHNOL, V33, P64, DOI 10.1038/nbt.3071
   Kim OY, 2017, NAT COMMUN, V8, DOI 10.1038/s41467-017-00729-8
   Klimek L, 2014, EXPERT REV CLIN IMMU, V10, P1059, DOI 10.1586/1744666X.2014.924854
   Koshy ST, 2016, CURR OPIN BIOTECH, V40, P1, DOI 10.1016/j.copbio.2016.02.001
   Kosmides AK, 2017, BIOMATERIALS, V118, P16, DOI 10.1016/j.biomaterials.2016.11.038
   Kosmides AK, 2017, ACS NANO, V11, P5417, DOI 10.1021/acsnano.6b08152
   Kranz LM, 2016, NATURE, V534, P396, DOI 10.1038/nature18300
   Krishnamachari Y, 2011, PHARM RES-DORDR, V28, P215, DOI 10.1007/s11095-010-0241-4
   Kroll AV, 2017, BIOCONJUGATE CHEM, V28, P23, DOI 10.1021/acs.bioconjchem.6b00569
   Kruit WHJ, 2013, J CLIN ONCOL, V31, P2413, DOI 10.1200/JCO.2012.43.7111
   Kuai R, 2017, NAT MATER, V16, P489, DOI [10.1038/nmat4822, 10.1038/NMAT4822]
   Kuramoto Y, 2008, J CONTROL RELEASE, V126, P274, DOI 10.1016/j.jconrel.2007.12.007
   Kwong B, 2013, CANCER RES, V73, P1547, DOI 10.1158/0008-5472.CAN-12-3343
   Laurent S, 2008, CHEM REV, V108, P2064, DOI 10.1021/cr068445e
   Lee DW, 2015, LANCET, V385, P517, DOI 10.1016/S0140-6736(14)61403-3
   Lee JR, 2016, NAT COMMUN, V7, DOI 10.1038/ncomms12220
   Lee K, 2016, ANGEW CHEM INT EDIT, V55, P7384, DOI 10.1002/anie.201601211
   Lei CH, 2010, J AM CHEM SOC, V132, P6906, DOI 10.1021/ja102414t
   Li J, 2013, ADV MATER, V25, P4386, DOI 10.1002/adma.201300875
   Li J, 2011, ACS NANO, V5, P8783, DOI 10.1021/nn202774x
   Li SY, 2016, J CONTROL RELEASE, V231, P17, DOI 10.1016/j.jconrel.2016.01.044
   Li WA, 2013, CURR OPIN IMMUNOL, V25, P238, DOI 10.1016/j.coi.2012.12.008
   Lin AY, 2013, PLOS ONE, V8, DOI 10.1371/journal.pone.0063550
   Liu HP, 2014, NATURE, V507, P519, DOI 10.1038/nature12978
   Lizotte PH, 2016, NAT NANOTECHNOL, V11, P295, DOI [10.1038/NNANO.2015.292, 10.1038/nnano.2015.292]
   Lu X, 2017, NATURE, V543, P728, DOI 10.1038/nature21676
   Luo M, 2017, NAT NANOTECHNOL, V12, P648, DOI [10.1038/nnano.2017.52, 10.1038/NNANO.2017.52]
   Lynn GM, 2015, NAT BIOTECHNOL, V33, P1201, DOI 10.1038/nbt.3371
   Maude SL, 2014, NEW ENGL J MED, V371, P1507, DOI 10.1056/NEJMoa1407222
   McCarthy DP, 2017, NANOMED-NANOTECHNOL, V13, P191, DOI 10.1016/j.nano.2016.09.007
   Mellman I, 2011, NATURE, V480, P480, DOI 10.1038/nature10673
   Meyer RA, 2015, SMALL, V11, P1519, DOI 10.1002/smll.201402369
   MILLER JFA, 1967, NATURE, V214, P992, DOI 10.1038/214992a0
   Miller MA, 2015, NAT COMMUN, V6, DOI 10.1038/ncomms9692
   MILLER RA, 1982, NEW ENGL J MED, V306, P517, DOI 10.1056/NEJM198203043060906
   Min YZ, 2017, NAT NANOTECHNOL, V12, P877, DOI [10.1038/nnano.2017.113, 10.1038/NNANO.2017.113]
   Miura N, 2017, MOL THER, V25, P1003, DOI 10.1016/j.ymthe.2017.01.020
   Mizrahy S, 2017, FRONT IMMUNOL, V8, DOI 10.3389/fimmu.2017.00069
   Mueller M, 2011, INT J CANCER, V129, P407, DOI 10.1002/ijc.25914
   Nguyen DN, 2012, P NATL ACAD SCI USA, V109, pE797, DOI 10.1073/pnas.1121423109
   Oberli MA, 2017, NANO LETT, V17, P1326, DOI 10.1021/acs.nanolett.6b03329
   Pardoll DM, 1998, NAT MED, V4, P525, DOI 10.1038/nm0598supp-525
   Pardoll DM, 2012, NAT REV CANCER, V12, P252, DOI 10.1038/nrc3239
   Parish CR, 2003, IMMUNOL CELL BIOL, V81, P106, DOI 10.1046/j.0818-9641.2003.01151.x
   Parodi A, 2013, NAT NANOTECHNOL, V8, P61, DOI 10.1038/nnano.2012.212
   Patel JM, 2016, BIOMATERIALS, V74, P231, DOI 10.1016/j.biomaterials.2015.09.031
   Paulis LE, 2013, CURR OPIN IMMUNOL, V25, P389, DOI 10.1016/j.coi.2013.03.001
   Pei H, 2012, J AM CHEM SOC, V134, P11876, DOI 10.1021/ja304118z
   Perica K, 2015, ACS NANO, V9, P6861, DOI 10.1021/acsnano.5b02829
   Perica K, 2014, ACS NANO, V8, P2252, DOI 10.1021/nn405520d
   Piao JG, 2014, ACS NANO, V8, P10414, DOI 10.1021/nn503779d
   Qiu YQ, 2016, DRUG DELIV, V23, P2391, DOI 10.3109/10717544.2014.992497
   Radovic-Moreno AF, 2015, P NATL ACAD SCI USA, V112, P3892, DOI 10.1073/pnas.1502850112
   Rao L, 2015, SMALL, V11, P6225, DOI 10.1002/smll.201502388
   Restifo NP, 2012, NAT REV IMMUNOL, V12, P269, DOI 10.1038/nri3191
   RILEY RS, 2017, WILEY INTERDISCIP RE, V9
   Roldao A, 2010, EXPERT REV VACCINES, V9, P1149, DOI [10.1586/erv.10.115, 10.1586/ERV.10.115]
   Rosenberg SA, 2001, NATURE, V411, P380, DOI 10.1038/35077246
   ROSENBERG SA, 1988, NEW ENGL J MED, V319, P1676, DOI 10.1056/NEJM198812223192527
   ROSENBERG SA, 1986, SCIENCE, V233, P1318, DOI 10.1126/science.3489291
   Rosenberg SA, 2008, NAT REV CANCER, V8, P299, DOI 10.1038/nrc2355
   Rother J, 2013, J NANOPART RES, V15, DOI 10.1007/s11051-013-2107-2
   Ruiz-de-Angulo A, 2016, ACS NANO, V10, P1602, DOI 10.1021/acsnano.5b07253
   Santulli-Marotto S, 2003, CANCER RES, V63, P7483
   Scheule RK, 2000, ADV DRUG DELIVER REV, V44, P119, DOI 10.1016/S0169-409X(00)00090-9
   Schmid D, 2017, NAT COMMUN, V8, DOI 10.1038/s41467-017-01830-8
   Singh MS, 2014, IMMUNOTARGETS THER, V3, P121, DOI 10.2147/ITT.S62471
   Slowing II, 2008, ADV DRUG DELIVER REV, V60, P1278, DOI 10.1016/j.addr.2008.03.012
   Smith BR, 2014, NAT NANOTECHNOL, V9, P481, DOI [10.1038/NNANO.2014.62, 10.1038/nnano.2014.62]
   Smith TT, 2017, NAT NANOTECHNOL, V12, P813, DOI [10.1038/NNANO.2017.57, 10.1038/nnano.2017.57]
   Srivastava S, 2015, TRENDS IMMUNOL, V36, P494, DOI 10.1016/j.it.2015.06.004
   STEINMAN RM, 1973, J EXP MED, V137, P1142, DOI 10.1084/jem.137.5.1142
   Stephan MT, 2010, NAT MED, V16, P1035, DOI 10.1038/nm.2198
   Su JH, 2016, ADV FUNCT MATER, V26, P1243, DOI 10.1002/adfm.201504780
   Sun HG, 2014, MOL THER-NUCL ACIDS, V3, DOI 10.1038/mtna.2014.32
   Sun HP, 2016, ADV MATER, V28, P9581, DOI 10.1002/adma.201602173
   Sun JJ, 2017, ACTA PHARMACOL SIN, V38, P823, DOI 10.1038/aps.2017.44
   Sun WJ, 2015, ANGEW CHEM INT EDIT, V54, P12029, DOI 10.1002/anie.201506030
   Swaika A, 2015, MOL IMMUNOL, V67, P4, DOI 10.1016/j.molimm.2015.02.009
   Swartz MA, 2012, SCI TRANSL MED, V4, DOI 10.1126/scitranslmed.3003763
   Tahara Y, 2015, ADV DRUG DELIVER REV, V95, P65, DOI 10.1016/j.addr.2015.10.004
   Tao Y, 2015, NANOSCALE, V7, P12419, DOI 10.1039/c5nr02240a
   Tao Y, 2014, BIOMATERIALS, V35, P6646, DOI 10.1016/j.biomaterials.2014.04.073
   Tao Y, 2014, ADV FUNCT MATER, V24, P1004, DOI 10.1002/adfm.201302347
   Teo PY, 2015, ADV HEALTHC MATER, V4, P1180, DOI 10.1002/adhm.201500089
   Tran TH, 2015, CLIN IMMUNOL, V160, P46, DOI 10.1016/j.clim.2015.03.021
   Tian X, 2013, HUM VACC IMMUNOTHER, V9, P222, DOI 10.4161/hv.22130
   Tostanoski LH, 2017, ADV DRUG DELIVER REV, V114, P60, DOI 10.1016/j.addr.2017.03.005
   Umeki Y, 2015, ADV FUNCT MATER, V25, P5758, DOI 10.1002/adfm.201502139
   Villa CH, 2011, ACS NANO, V5, P5300, DOI 10.1021/nn200182x
   Waldmann TA, 2003, NAT MED, V9, P269, DOI 10.1038/nm0303-269
   Wang C., 2017, ADV MAT, V29
   Wang C, 2016, BIOMATERIALS, V79, P88, DOI 10.1016/j.biomaterials.2015.11.040
   Wang C, 2017, NAT BIOMED ENG, V1, DOI 10.1038/s41551-016-0011
   Wang C, 2017, HUM VACC IMMUNOTHER, V13, P245, DOI 10.1080/21645515.2016.1223000
   Wang C, 2016, ADV MATER, V28, P8912, DOI 10.1002/adma.201506312
   Wang C, 2016, NANO LETT, V16, P2334, DOI 10.1021/acs.nanolett.5b05030
   Wang C, 2014, ADV MATER, V26, P8154, DOI 10.1002/adma.201402996
   Wang DG, 2016, NANO LETT, V16, P5503, DOI 10.1021/acs.nanolett.6b01994
   Wang XP, 2016, ANGEW CHEM INT EDIT, V55, P1899, DOI 10.1002/anie.201506179
   Wang YR, 2016, NANOSCALE RES LETT, V11, DOI 10.1186/s11671-016-1554-y
   Wang ZJ, 2017, J AM CHEM SOC, V139, P15784, DOI 10.1021/jacs.7b07895
   Wang ZG, 2017, J HEMATOL ONCOL, V10, DOI 10.1186/s13045-017-0423-1
   Wei M, 2012, ANGEW CHEM INT EDIT, V51, P1202, DOI 10.1002/anie.201105187
   Xiang SD, 2008, EXPERT REV VACCINES, V7, P1103, DOI 10.1586/14760584.7.7.1103
   Xu ZH, 2014, ACS NANO, V8, P3636, DOI 10.1021/nn500216y
   Xuan MJ, 2016, ACS APPL MATER INTER, V8, P9610, DOI 10.1021/acsami.6b00853
   Yang YN, 2017, ANGEW CHEM INT EDIT, V56, P8446, DOI 10.1002/anie.201701550
   Youn W, 2017, ANGEW CHEM INT EDIT, V56, P10702, DOI 10.1002/anie.201703886
   Yuan HF, 2017, NAT NANOTECHNOL, V12, P763, DOI [10.1038/NNANO.2017.69, 10.1038/nnano.2017.69]
   Yuba E, 2017, BIOMATERIALS, V120, P32, DOI 10.1016/j.biomaterials.2016.12.021
   Yuba E, 2015, BIOMATERIALS, V67, P214, DOI 10.1016/j.biomaterials.2015.07.031
   Zang XL, 2017, EUR J PHARM BIOPHARM, V115, P243, DOI 10.1016/j.ejpb.2017.03.013
   Zanganeh S, 2016, NAT NANOTECHNOL, V11, P986, DOI [10.1038/NNANO.2016.168, 10.1038/nnano.2016.168]
   Zhang CN, 2017, MOL PHARMACEUT, V14, P1760, DOI 10.1021/acs.molpharmaceut.7b00015
   Zhang PF, 2015, P NATL ACAD SCI USA, V112, pE6129, DOI 10.1073/pnas.1505799112
   Zhang Y, 2016, ADV FUNCT MATER, V26, P6454, DOI 10.1002/adfm.201600650
   Zhang Y, 2016, ADV MATER, V28, P2699, DOI 10.1002/adma.201506232
   Zhao P, 2017, MOL PHARMACEUT, V14, P1494, DOI 10.1021/acs.molpharmaceut.6b01021
   Zhou QQ, 2016, ACS NANO, V10, P2678, DOI 10.1021/acsnano.5b07716
   Zhu GZ, 2017, ACS NANO, V11, P2387, DOI 10.1021/acsnano.7b00978
   Zhu GZ, 2013, P NATL ACAD SCI USA, V110, P7998, DOI 10.1073/pnas.1220817110
   Zhu JY, 2016, NANO LETT, V16, P5895, DOI 10.1021/acs.nanolett.6b02786
   Zhu L, 2017, CANCER LETT, V388, P139, DOI 10.1016/j.canlet.2016.11.030
   ZINKERNA.RM, 1974, NATURE, V248, P701, DOI 10.1038/248701a0
   Zugazagoitia J, 2016, CLIN THER, V38, P1551, DOI 10.1016/j.clinthera.2016.03.026
NR 188
TC 38
Z9 39
U1 8
U2 249
PU ROYAL SOC CHEMISTRY
PI CAMBRIDGE
PA THOMAS GRAHAM HOUSE, SCIENCE PARK, MILTON RD, CAMBRIDGE CB4 0WF, CAMBS,
   ENGLAND
SN 2051-6347
EI 2051-6355
J9 MATER HORIZ
JI Mater. Horizons
PD MAY 1
PY 2018
VL 5
IS 3
BP 344
EP 362
DI 10.1039/c7mh00991g
PG 19
WC Chemistry, Multidisciplinary; Materials Science, Multidisciplinary
SC Chemistry; Materials Science
GA GF2AU
UT WOS:000431741300002
DA 2021-10-29
ER

PT J
AU Jindal, V
   Arora, E
   Gupta, S
   Lal, A
   Masab, M
   Potdar, R
AF Jindal, Vishal
   Arora, Ena
   Gupta, Sorab
   Lal, Amos
   Masab, Muhammad
   Potdar, Rashmika
TI Prospects of chimeric antigen receptor T cell therapy in ovarian cancer
SO MEDICAL ONCOLOGY
LA English
DT Review
DE Ovarian cancer; Chimeric antigen receptor; Immunotherapy
ID TUMOR-INFILTRATING LYMPHOCYTES; ANTITUMOR-ACTIVITY; MONOCLONAL-ANTIBODY;
   ADOPTIVE TRANSFER; FOLATE RECEPTOR; PHASE-I; MALIGNANT-CELLS;
   BREAST-CANCER; NEU ONCOGENE; MESOTHELIN
AB Despite advances in various chemotherapy regimens, current therapeutic options are limited for ovarian cancer patients. Immunotherapy provides a promising and novel treatment option for ovarian cancer. Recently, chimeric antigen receptor (CAR) T cell therapy has shown promising results in hematological tumors and current research is going on in various solid tumors like ovarian cancer. CAR T cells are genetically engineered T cells with major histocompatibility complexindependent, tumor-specific, immune-mediated cytolytic actions against cancer cells. Initial studies of CAR T cell therapy have shown promising results in ovarian cancer, but there are some obstacles like impaired T cell trafficking, lack of antigenic targets, cytokine release syndrome and most important immunosuppressive tumor microenvironment. Optimization of design, improving tumor microenvironment and combinations with other therapies may help us in improving CAR T cell efficacy. In this review article, we highlight the current knowledge regarding CAR T cell therapy in ovarian cancer. We have discussed basic functioning of CAR T cells, their rationale and clinical outcome in ovarian cancer with limitations.
C1 [Jindal, Vishal; Lal, Amos] St Vincent Hosp, Dept Internal Med, 123 Summer St, Worcester, MA 01608 USA.
   [Arora, Ena] Govt Med Coll & Hosp, Dept Internal Med, Chandigarh, India.
   [Masab, Muhammad] Einstein Healthcare Network, Dept Internal Med, Philadelphia, PA USA.
   [Gupta, Sorab; Potdar, Rashmika] Einstein Healthcare Network, Dept Hematol & Oncol, Philadelphia, PA USA.
RP Jindal, V (corresponding author), St Vincent Hosp, Dept Internal Med, 123 Summer St, Worcester, MA 01608 USA.
EM vishaljindal87@gmail.com
RI Lal, Amos/J-9448-2019; Jindal, Vishal/AAG-7529-2021
OI Lal, Amos/0000-0002-0021-2033; 
CR AOKI Y, 1991, CANCER RES, V51, P1934
   Argani P, 2001, CLIN CANCER RES, V7, P3862
   Baldwin LA, 2012, OBSTET GYNECOL, V120, P612, DOI 10.1097/AOG.0b013e318264f794
   BARGMANN CI, 1986, NATURE, V319, P226, DOI 10.1038/319226a0
   Bielamowicz K, 2018, NEURO-ONCOLOGY, V20, P506, DOI 10.1093/neuonc/nox182
   Boogerd LSF, 2016, ONCOTARGET, V7, P17442, DOI 10.18632/oncotarget.7856
   Campoli M, 2008, ONCOGENE, V27, P5869, DOI 10.1038/onc.2008.273
   CANEVARI S, 1995, JNCI-J NATL CANCER I, V87, P1463, DOI 10.1093/jnci/87.19.1463
   Carpenito C, 2009, P NATL ACAD SCI USA, V106, P3360, DOI 10.1073/pnas.0813101106
   Caruana I, 2015, NAT MED, V21, P524, DOI 10.1038/nm.3833
   Caruso HG, 2015, CANCER RES, V75, P3505, DOI 10.1158/0008-5472.CAN-15-0139
   Chang CC, 2005, ADV CANCER RES, V93, P189, DOI 10.1016/S0065-230X(05)93006-6
   CHANG K, 1992, INT J CANCER, V50, P373, DOI 10.1002/ijc.2910500308
   Chang K, 1996, P NATL ACAD SCI USA, V93, P136, DOI 10.1073/pnas.93.1.136
   Chekmasova AA, 2010, CLIN CANCER RES, V16, P3594, DOI 10.1158/1078-0432.CCR-10-0192
   Cheng WF, 2009, BRIT J CANCER, V100, P1144, DOI 10.1038/sj.bjc.6604964
   Chmielewski M, 2013, FRONT IMMUNOL, V4, DOI 10.3389/fimmu.2013.00371
   Coliva A, 2005, CANCER IMMUNOL IMMUN, V54, P1200, DOI 10.1007/s00262-005-0693-2
   Craddock JA, 2010, J IMMUNOTHER, V33, P780, DOI 10.1097/CJI.0b013e3181ee6675
   Curiel TJ, 2004, NAT MED, V10, P942, DOI 10.1038/nm1093
   Das S, 2015, CANCER RES, V75, P4669, DOI 10.1158/0008-5472.CAN-15-1050
   Disis ML, 2004, J CLIN IMMUNOL, V24, P571, DOI 10.1023/B:JOCI.0000040928.67495.52
   Disis ML, 2002, J CLIN ONCOL, V20, P2624, DOI 10.1200/JCO.2002.06.171
   Felder M, 2014, MOL CANCER, V13, DOI 10.1186/1476-4598-13-129
   Ferlay J, 2013, CANC INCIDENCE MORTA
   Fujita K, 1995, CLIN CANCER RES, V1, P501
   Garfall AL, 2015, NEW ENGL J MED, V373, P1040, DOI 10.1056/NEJMoa1504542
   Goff BA, 2000, CANCER, V89, P2068, DOI 10.1002/1097-0142(20001115)89:10<2068::AID-CNCR6>3.0.CO;2-Z
   Haridas D, 2014, FASEB J, V28, P4183, DOI 10.1096/fj.14-257352
   Hassan R, 2005, APPL IMMUNOHISTO M M, V13, P243, DOI 10.1097/01.pai.00000141545.36485.d6
   Herzog Thomas J, 2006, Curr Oncol Rep, V8, P448, DOI 10.1007/s11912-006-0074-9
   Hirsch FR, 2002, BRIT J CANCER, V86, P1449, DOI 10.1038/sj.bjc.6600286
   Hombach A, 2006, J IMMUNOL, V177, P5668, DOI 10.4049/jimmunol.177.8.5668
   Jones BS, 2014, FRONTIERS PHARM, V5
   June CH, 2007, J CLIN INVEST, V117, P1466, DOI 10.1172/JCI32446
   Kelemen LE, 2006, INT J CANCER, V119, P243, DOI 10.1002/ijc.21712
   KENEMANS P, 1990, EUR J OBSTET GYN R B, V36, P221, DOI 10.1016/0028-2243(90)90201-B
   Kershaw MH, 2006, CLIN CANCER RES, V12, P6106, DOI 10.1158/1078-0432.CCR-06-1183
   Kershaw MH, 2014, CLIN TRANSL IMMUNOL, V3, DOI 10.1038/cti.2014.7
   Koneru M, 2015, J TRANSL MED, V13, DOI 10.1186/s12967-015-0460-x
   Koneru M, 2015, ONCOIMMUNOLOGY, V4, DOI 10.4161/2162402X.2014.994446
   Lanitis E, 2012, MOL THER, V20, P633, DOI 10.1038/mt.2011.256
   Lee DW, 2015, LANCET, V385, P517, DOI 10.1016/S0140-6736(14)61403-3
   Ligtenberg MA, 2016, J IMMUNOL, V196, P759, DOI 10.4049/jimmunol.1401710
   Liu Q, 2016, ONCOTARGET, V7, P36800, DOI 10.18632/oncotarget.9191
   Maude SL, 2014, NEW ENGL J MED, V371, P1507, DOI 10.1056/NEJMoa1407222
   Maus MV, 2014, BLOOD, V123, P2625, DOI 10.1182/blood-2013-11-492231
   McLemore Monica R, 2005, Biol Res Nurs, V6, P262, DOI 10.1177/1099800404274445
   Neve RM, 2001, ANN ONCOL, V12, P9, DOI 10.1023/A:1011199404516
   Newick K, 2016, CANCER IMMUNOL RES, V4, P541, DOI 10.1158/2326-6066.CIR-15-0263
   Ninomiya S, 2015, BLOOD, V125, P3905, DOI 10.1182/blood-2015-01-621474
   Nishio N, 2014, CANCER RES, V74, P5195, DOI 10.1158/0008-5472.CAN-14-0697
   O'Shannessy DJ, 2012, SPRINGERPLUS, V1, DOI 10.1186/2193-1801-1-22
   Odunsi K, 2003, CANCER RES, V63, P6076
   Ordonez NG, 2003, AM J SURG PATHOL, V27, P1031, DOI 10.1097/00000478-200308000-00001
   Ordonez NG, 2003, MODERN PATHOL, V16, P192, DOI 10.1097/01.MP.0000056981.16578.C3
   Pegram HJ, 2014, CANCER J, V20, P127, DOI 10.1097/PPO.0000000000000034
   Porter DL, 2015, SCI TRANSL MED, V7, DOI 10.1126/scitranslmed.aac5415
   Quatromoni JG, 2012, J TRANSL MED, V10, DOI 10.1186/1479-5876-10-127
   Rao TD, 2015, PLOS ONE, V10, DOI 10.1371/journal.pone.0126633
   Riddell SR, 2014, CANCER J, V20, P141, DOI 10.1097/PPO.0000000000000036
   Rosenblum MG, 1999, CLIN CANCER RES, V5, P953
   Rubin I, 2001, ANN ONCOL, V12, P3, DOI 10.1023/A:1011195320446
   Rump A, 2004, J BIOL CHEM, V279, P9190, DOI 10.1074/jbc.M312372200
   Sadelain M, 2013, CANCER DISCOV, V3, P388, DOI 10.1158/2159-8290.CD-12-0548
   Salazar MD, 2007, CANCER METAST REV, V26, P141, DOI 10.1007/s10555-007-9048-0
   Sato E, 2005, P NATL ACAD SCI USA, V102, P18538, DOI 10.1073/pnas.0509182102
   Shi H, 2015, DRUG DES DEV THER, V9, P4989, DOI 10.2147/DDDT.S90670
   Siegel RL, 2017, CA-CANCER J CLIN, V67, P7, DOI 10.3322/caac.21387
   Siu MKY, 2012, PLOS ONE, V7, DOI 10.1371/journal.pone.0047201
   SLAMON DJ, 1987, SCIENCE, V235, P177, DOI 10.1126/science.3798106
   Song DG, 2011, CANCER RES, V71, P4617, DOI 10.1158/0008-5472.CAN-11-0422
   Spector N, 2007, BREAST CANCER RES, V9, DOI 10.1186/bcr1652
   Streppel MM, 2012, HUM PATHOL, V43, P1755, DOI 10.1016/j.humpath.2012.01.005
   Sun ML, 2014, BREAST CANCER RES, V16, DOI 10.1186/bcr3674
   Tan AR, 2003, SEMIN ONCOL, V30, P54, DOI 10.1053/j.seminoncol.2003.08.008
   Tanyi JL, 2016, J CLIN ONCOL, V34, DOI 10.1200/JCO.2016.34.15_suppl.5511
   Toffoli G, 1997, INT J CANCER, V74, P193, DOI 10.1002/(SICI)1097-0215(19970422)74:2<193::AID-IJC10>3.0.CO;2-F
   Togami S, 2010, J OBSTET GYNAECOL RE, V36, P588, DOI 10.1111/j.1447-0756.2010.01221.x
   Tomsova M, 2008, GYNECOL ONCOL, V108, P415, DOI 10.1016/j.ygyno.2007.10.016
   Vlad AM, 2004, ADV IMMUNOL, V82, P249, DOI 10.1016/S0065-2776(04)82006-6
   Yasukawa M, 2000, BLOOD, V95, P2352, DOI 10.1182/blood.V95.7.2352.007k40_2352_2355
   Zhang L, 2003, NEW ENGL J MED, V348, P203, DOI 10.1056/NEJMoa020177
   Zhao ZG, 2015, CANCER CELL, V28, P415, DOI 10.1016/j.ccell.2015.09.004
NR 84
TC 13
Z9 14
U1 1
U2 16
PU HUMANA PRESS INC
PI TOTOWA
PA 999 RIVERVIEW DRIVE SUITE 208, TOTOWA, NJ 07512 USA
SN 1357-0560
EI 1559-131X
J9 MED ONCOL
JI Med. Oncol.
PD MAY
PY 2018
VL 35
IS 5
AR 70
DI 10.1007/s12032-018-1131-6
PG 8
WC Oncology
SC Oncology
GA GD6JL
UT WOS:000430615100012
PM 29651744
DA 2021-10-29
ER

PT J
AU Fraietta, JA
   Lacey, SF
   Orlando, EJ
   Pruteanu-Malinici, I
   Gohil, M
   Lundh, S
   Boesteanu, AC
   Wang, Y
   O'Connor, RS
   Hwang, WT
   Pequignot, E
   Ambrose, DE
   Zhang, CF
   Wilcox, N
   Bedoya, F
   Dorfmeier, C
   Chen, F
   Tian, LF
   Parakandi, H
   Gupta, M
   Young, RM
   Johnson, FB
   Kulikovskaya, I
   Liu, L
   Xu, J
   Kassim, SH
   Davis, MM
   Levine, BL
   Frey, NV
   Siegel, DL
   Huang, AC
   Wherry, EJ
   Bitter, H
   Brogdon, JL
   Porter, DL
   June, CH
   Melenhorst, JJ
AF Fraietta, Joseph A.
   Lacey, Simon F.
   Orlando, Elena J.
   Pruteanu-Malinici, Iulian
   Gohil, Mercy
   Lundh, Stefan
   Boesteanu, Alina C.
   Wang, Yan
   O'Connor, Roddy S.
   Hwang, Wei-Ting
   Pequignot, Edward
   Ambrose, David E.
   Zhang, Changfeng
   Wilcox, Nicholas
   Bedoya, Felipe
   Dorfmeier, Corin
   Chen, Fang
   Tian, Lifeng
   Parakandi, Harit
   Gupta, Minnal
   Young, Regina M.
   Johnson, F. Brad
   Kulikovskaya, Irina
   Liu, Li
   Xu, Jun
   Kassim, Sadik H.
   Davis, Megan M.
   Levine, Bruce L.
   Frey, Noelle V.
   Siegel, Donald L.
   Huang, Alexander C.
   Wherry, E. John
   Bitter, Hans
   Brogdon, Jennifer L.
   Porter, David L.
   June, Carl H.
   Melenhorst, J. Joseph
TI Determinants of response and resistance to CD19 chimeric antigen
   receptor (CAR) T cell therapy of chronic lymphocytic leukemia
SO NATURE MEDICINE
LA English
DT Article
ID TELOMERASE ACTIVITY; EXPRESSION ANALYSIS; EFFECTOR FUNCTION; B-CELL;
   IDENTIFICATION; EXHAUSTION; EFFICACY; SUBSETS; GENE; PD-1
AB Tolerance to self-antigens prevents the elimination of cancer by the immune system(1,2). We used synthetic chimeric antigen receptors (CARs) to overcome immunological tolerance and mediate tumor rejection in patients with chronic lymphocytic leukemia (CLL). Remission was induced in a subset of subjects, but most did not respond. Comprehensive assessment of patient-derived CAR T cells to identify mechanisms of therapeutic success and failure has not been explored. We performed genomic, phenotypic and functional evaluations to identify determinants of response. Transcriptomic profiling revealed that CAR T cells from complete-responding patients with CLL were enriched in memory-related genes, including IL-6/STAT3 signatures, whereas T cells from nonresponders upregulated programs involved in effector differentiation, glycolysis, exhaustion and apoptosis. Sustained remission was associated with an elevated frequency of CD27(+)CD45RO-CD8(+)T cells before CAR T cell generation, and these lymphocytes possessed memory-like characteristics. Highly functional CAR T cells from patients produced STAT3-related cytokines, and serum IL-6 correlated with CAR T cell expansion. IL-6/STAT3 blockade diminished CAR T cell proliferation. Furthermore, a mechanistically relevant population of CD27(+)PD-1-CD8(+)CAR T cells expressing high levels of the IL-6 receptor predicts therapeutic response and is responsible for tumor control. These findings uncover new features of CAR T cell biology and underscore the potential of using pretreatment biomarkers of response to advance immunotherapies.
C1 [Fraietta, Joseph A.; Lacey, Simon F.; Johnson, F. Brad; Davis, Megan M.; Porter, David L.; June, Carl H.; Melenhorst, J. Joseph] Univ Penn, Dept Pathol & Lab Med, Philadelphia, PA 19104 USA.
   [Fraietta, Joseph A.; Lacey, Simon F.; Gohil, Mercy; Lundh, Stefan; Boesteanu, Alina C.; Wang, Yan; O'Connor, Roddy S.; Pequignot, Edward; Ambrose, David E.; Zhang, Changfeng; Wilcox, Nicholas; Bedoya, Felipe; Dorfmeier, Corin; Chen, Fang; Tian, Lifeng; Parakandi, Harit; Gupta, Minnal; Young, Regina M.; Kulikovskaya, Irina; Liu, Li; Xu, Jun; Davis, Megan M.; Levine, Bruce L.; Frey, Noelle V.; Siegel, Donald L.; June, Carl H.; Melenhorst, J. Joseph] Univ Penn, Ctr Cellular Immunotherapies, Philadelphia, PA 19104 USA.
   [Fraietta, Joseph A.; Lacey, Simon F.; Huang, Alexander C.; Wherry, E. John; June, Carl H.; Melenhorst, J. Joseph] Univ Penn, Parker Inst Canc Immunotherapy, Philadelphia, PA 19104 USA.
   [Orlando, Elena J.; Pruteanu-Malinici, Iulian; Kassim, Sadik H.; Brogdon, Jennifer L.] Novartis Inst BioMed Res, Cambridge, MA USA.
   [Hwang, Wei-Ting] Univ Penn, Dept Biostat & Epidemiol, Philadelphia, PA 19104 USA.
   [Frey, Noelle V.; Porter, David L.] Univ Penn, Dept Internal Med, Div Hematol Oncol, Philadelphia, PA 19104 USA.
   [Siegel, Donald L.] Univ Penn, Div Transfus Med & Therapeut Pathol, Philadelphia, PA 19104 USA.
   [Lacey, Simon F.; Orlando, Elena J.; Huang, Alexander C.; Wherry, E. John] Univ Penn, Perelman Sch Med, Dept Microbiol, Philadelphia, PA 19104 USA.
RP Melenhorst, JJ (corresponding author), Univ Penn, Dept Pathol & Lab Med, Philadelphia, PA 19104 USA.; Melenhorst, JJ (corresponding author), Univ Penn, Ctr Cellular Immunotherapies, Philadelphia, PA 19104 USA.; Melenhorst, JJ (corresponding author), Univ Penn, Parker Inst Canc Immunotherapy, Philadelphia, PA 19104 USA.
EM mej@upenn.edu
RI Wherry, John/ABI-1280-2020; Melenhorst, Jan/AAW-2546-2020
OI Melenhorst, Jan/0000-0001-7677-537X
FU NCIUnited States Department of Health & Human ServicesNational
   Institutes of Health (NIH) - USANIH National Cancer Institute (NCI)
   [T32CA009140, R01CA165206, P01CA214278]; Stand Up to Cancer Phillip A.
   Sharp Innovation in Collaboration Award; NovartisNovartis; NATIONAL
   CANCER INSTITUTEUnited States Department of Health & Human
   ServicesNational Institutes of Health (NIH) - USANIH National Cancer
   Institute (NCI) [P30CA016520, P01CA214278, T32CA009140, R01CA165206]
   Funding Source: NIH RePORTER
FX We thank the patients for their participation in the clinical trials
   from which research samples were obtained. We also acknowledge A.
   Fesnak, A. Lamontagne, A. Malykhin, C. Corl, Y. Ohayon and other members
   of the Clinical Cell and Vaccine Production Facility for cell
   manufacturing and testing. In addition, we are grateful to V. Gonzalez,
   J. Finklestein, F. Nazimuddin, J.-M. Navenot, M. Bogush, Y. Tanner, N.
   Kengle, K. Marcucci, A. Chew, C. Pletcher, P. Hallberg and R.
   Schretzenmair for contributions to correlative studies and/or other
   research support. D. Campana, C. Imai and others at St. Jude Children's
   Research Hospital designed, developed and provided, under
   materialtransfer agreements, the CAR used in this study. B. Jena and L.
   Cooper (MD Anderson Cancer Center) are acknowledged for providing the
   CAR anti-idiotype detection reagent. The functional anti-idiotypic
   antibody that was used for in vitro CAR stimulation experiments was a
   kind gift from Novartis Pharmaceutical Corporation. This work was
   supported by funding from NCI T32CA009140 (J.A.F.) R01CA165206 (D.L.P.
   and C.H.J.), P01CA214278 (C.H.J), a Stand Up to Cancer Phillip A. Sharp
   Innovation in Collaboration Award (C.H.J) and Novartis.
CR Abbas AR, 2005, GENES IMMUN, V6, P319, DOI 10.1038/sj.gene.6364173
   Aghaeepour N, 2012, BIOINFORMATICS, V28, P1009, DOI 10.1093/bioinformatics/bts082
   Ahmadzadeh M, 2009, BLOOD, V114, P1537, DOI 10.1182/blood-2008-12-195792
   Anders S, 2015, BIOINFORMATICS, V31, P166, DOI 10.1093/bioinformatics/btu638
   Bangs SC, 2009, J IMMUNOL, V182, P1962, DOI 10.4049/jimmunol.0802596
   Barber DL, 2006, NATURE, V439, P682, DOI 10.1038/nature04444
   Betz UAK, 1998, INT IMMUNOL, V10, P1175, DOI 10.1093/intimm/10.8.1175
   Blackburn SD, 2009, NAT IMMUNOL, V10, P29, DOI 10.1038/ni.1679
   Brown JR, 2014, BLOOD, V123, P3390, DOI 10.1182/blood-2013-11-535047
   Bruggner RV, 2014, P NATL ACAD SCI USA, V111, pE2770, DOI 10.1073/pnas.1408792111
   Campia I, 2015, PLOS ONE, V10, DOI 10.1371/journal.pone.0126159
   Cawthon RM, 2002, NUCLEIC ACIDS RES, V30, DOI 10.1093/nar/30.10.e47
   Dobin A, 2013, BIOINFORMATICS, V29, P15, DOI 10.1093/bioinformatics/bts635
   Dunne PJ, 2002, BLOOD, V100, P933, DOI 10.1182/blood-2002-01-0160
   Fourcade J, 2010, J EXP MED, V207, P2175, DOI 10.1084/jem.20100637
   Fraietta JA, 2016, BLOOD, V127, P1117, DOI 10.1182/blood-2015-11-679134
   Gattinoni L, 2005, J CLIN INVEST, V115, P1616, DOI 10.1172/JCI24480
   Gattinoni L, 2011, NAT MED, V17, P1290, DOI 10.1038/nm.2446
   Grosso JF, 2007, J CLIN INVEST, V117, P3383, DOI 10.1172/JCI31184
   Grosso JF, 2009, J IMMUNOL, V182, P6659, DOI 10.4049/jimmunol.0804211
   Herbert BS, 2006, NAT PROTOC, V1, P1583, DOI 10.1038/nprot.2006.239
   Hinrichs CS, 2009, P NATL ACAD SCI USA, V106, P17469, DOI 10.1073/pnas.0907448106
   Jain P, 2015, BLOOD, V125, P2062, DOI 10.1182/blood-2014-09-603670
   Jena B, 2013, PLOS ONE, V8, DOI 10.1371/journal.pone.0057838
   Jones RB, 2008, J EXP MED, V205, P2763, DOI 10.1084/jem.20081398
   Kalos M, 2011, SCI TRANSL MED, V3, DOI 10.1126/scitranslmed.3002842
   Kawalekar OU, 2016, IMMUNITY, V44, P712, DOI 10.1016/j.immuni.2016.02.023
   KIM NW, 1994, SCIENCE, V266, P2011, DOI 10.1126/science.7605428
   Kochenderfer JN, 2015, J CLIN ONCOL, V33, P540, DOI 10.1200/JCO.2014.56.2025
   Kueberuwa G, 2017, J IMMUNOTHER CANCER, V5, DOI 10.1186/s40425-017-0216-7
   Laport GG, 2003, BLOOD, V102, P2004, DOI 10.1182/blood-2003-01-0095
   Lecuroux C, 2009, BLOOD, V113, P3209, DOI 10.1182/blood-2008-07-167601
   Lee DW, 2015, LANCET, V385, P517, DOI 10.1016/S0140-6736(14)61403-3
   Luckey CJ, 2006, P NATL ACAD SCI USA, V103, P3304, DOI 10.1073/pnas.0511137103
   Lugli E, 2013, NAT PROTOC, V8, P33, DOI 10.1038/nprot.2012.143
   Makkouk A, 2015, CANCER RES, V75, P5, DOI 10.1158/0008-5472.CAN-14-2538
   Maude SL, 2014, NEW ENGL J MED, V371, P1507, DOI 10.1056/NEJMoa1407222
   McKinney EF, 2015, NATURE, V523, P612, DOI 10.1038/nature14468
   Milone MC, 2009, MOL THER, V17, P1453, DOI 10.1038/mt.2009.83
   Porter DL, 2015, SCI TRANSL MED, V7, DOI 10.1126/scitranslmed.aac5415
   Precopio ML, 2007, J EXP MED, V204, P1405, DOI 10.1084/jem.20062363
   Radvanyi LG, 2012, CLIN CANCER RES, V18, P6758, DOI 10.1158/1078-0432.CCR-12-1177
   Ramirez K, 2012, IMMUNITY, V36, P921, DOI 10.1016/j.immuni.2012.04.006
   Robinson MD, 2010, BIOINFORMATICS, V26, P139, DOI 10.1093/bioinformatics/btp616
   Rosenberg SA, 2011, CLIN CANCER RES, V17, P4550, DOI 10.1158/1078-0432.CCR-11-0116
   Ruella M, 2016, CLIN CANCER RES, V22, P2684, DOI 10.1158/1078-0432.CCR-15-1527
   Rufer N, 2003, BLOOD, V102, P1779, DOI 10.1182/blood-2003-02-0420
   Siegel AM, 2011, IMMUNITY, V35, P806, DOI 10.1016/j.immuni.2011.09.016
   Trapnell C, 2012, NAT PROTOC, V7, P562, DOI 10.1038/nprot.2012.016
   Turtle CJ, 2016, SCI TRANSL MED, V8, DOI 10.1126/scitranslmed.aaf8621
   Turtle CJ, 2016, J CLIN INVEST, V126, P2123, DOI 10.1172/JCI85309
   Vesely MD, 2011, ANNU REV IMMUNOL, V29, P235, DOI 10.1146/annurev-immunol-031210-101324
   Wherry EJ, 2007, IMMUNITY, V27, P670, DOI 10.1016/j.immuni.2007.09.006
   Winter SC, 2007, CANCER RES, V67, P3441, DOI 10.1158/0008-5472.CAN-06-3322
   Wirth TC, 2010, IMMUNITY, V33, P128, DOI 10.1016/j.immuni.2010.06.014
NR 55
TC 465
Z9 471
U1 18
U2 116
PU NATURE PUBLISHING GROUP
PI NEW YORK
PA 75 VARICK ST, 9TH FLR, NEW YORK, NY 10013-1917 USA
SN 1078-8956
EI 1546-170X
J9 NAT MED
JI Nat. Med.
PD MAY
PY 2018
VL 24
IS 5
BP 563
EP +
DI 10.1038/s41591-018-0010-1
PG 12
WC Biochemistry & Molecular Biology; Cell Biology; Medicine, Research &
   Experimental
SC Biochemistry & Molecular Biology; Cell Biology; Research & Experimental
   Medicine
GA GF7CY
UT WOS:000432126800012
PM 29713085
OA Green Accepted
HC Y
HP N
DA 2021-10-29
ER

PT J
AU Wei, WJ
   Jiang, DW
   Ehlerding, EB
   Luo, QY
   Cai, WB
AF Wei, Weijun
   Jiang, Dawei
   Ehlerding, Emily B.
   Luo, Quanyong
   Cai, Weibo
TI Noninvasive PET Imaging of T cells
SO TRENDS IN CANCER
LA English
DT Review
ID POSITRON-EMISSION-TOMOGRAPHY; IMMUNE CHECKPOINT BLOCKADE; REPORTER
   GENE-EXPRESSION; VERSUS-HOST-DISEASE; CANCER-IMMUNOTHERAPY; IN-VIVO;
   ADAPTIVE IMMUNITY; LYMPHOID ORGANS; XENOGRAFT MODEL; LATE ANTIGEN-4
AB The rapidly evolving field of cancer immunotherapy recently saw the approval of several new therapeutic antibodies. Several cell therapies, for example, chimeric antigen receptor-expressing T cells (CAR-T), are currently in clinical trials for a variety of cancers and other diseases. However, approaches to monitor changes in the immune status of tumors or to predict therapeutic responses are limited. Monitoring lymphocytes from whole blood or biopsies does not provide dynamic and spatial information about T cells in heterogeneous tumors. Positron emission tomography (PET) imaging using probes specific for T cells can noninvasively monitor systemic and intratumoral immune alterations during experimental therapies and may have an important and expanding value in the clinic.
C1 [Wei, Weijun; Luo, Quanyong] Shanghai Jiao Tong Univ, Dept Nucl Med, Affiliated Peoples Hosp 6, Shanghai 200233, Peoples R China.
   [Wei, Weijun; Jiang, Dawei; Cai, Weibo] Univ Wisconsin, Dept Radiol, Dept Med Phys, Madison, WI 53705 USA.
   [Ehlerding, Emily B.; Cai, Weibo] Univ Wisconsin, Dept Med Phys, Madison, WI 53705 USA.
   [Cai, Weibo] Univ Wisconsin, Carbone Canc Ctr, Madison, WI 53705 USA.
RP Luo, QY (corresponding author), Shanghai Jiao Tong Univ, Dept Nucl Med, Affiliated Peoples Hosp 6, Shanghai 200233, Peoples R China.; Cai, WB (corresponding author), Univ Wisconsin, Dept Radiol, Dept Med Phys, Madison, WI 53705 USA.; Cai, WB (corresponding author), Univ Wisconsin, Dept Med Phys, Madison, WI 53705 USA.; Cai, WB (corresponding author), Univ Wisconsin, Carbone Canc Ctr, Madison, WI 53705 USA.
EM lqyn@sh163.net; wcai@uwhealth.org
RI WEI, WEIJUN/N-4458-2019; Jiang, Dawei/J-6148-2019; Wei,
   Weijun/AAZ-3551-2021
OI Jiang, Dawei/0000-0002-4072-0075; Wei, Weijun/0000-0003-3190-2480
FU PhD Innovation Fund of Shanghai Jiao Tong University School of Medicine
   [BXJ201736]; Shanghai Key Discipline of Medical Imaging [2017ZZ02005];
   University of Wisconsin, Madison; National Institutes of HealthUnited
   States Department of Health & Human ServicesNational Institutes of
   Health (NIH) - USA [P30CA014520, T32CA009206, T32GM008505]; American
   Cancer SocietyAmerican Cancer Society [125246-RSG-13-099-01-CCE]; China
   Scholarship Council (CSC)China Scholarship Council; NATIONAL CANCER
   INSTITUTEUnited States Department of Health & Human ServicesNational
   Institutes of Health (NIH) - USANIH National Cancer Institute (NCI)
   [P30CA014520, T32CA009206] Funding Source: NIH RePORTER; NATIONAL
   INSTITUTE OF GENERAL MEDICAL SCIENCESUnited States Department of Health
   & Human ServicesNational Institutes of Health (NIH) - USANIH National
   Institute of General Medical Sciences (NIGMS) [T32GM008505] Funding
   Source: NIH RePORTER
FX This work was sponsored by the PhD Innovation Fund of Shanghai Jiao Tong
   University School of Medicine (No. BXJ201736), the Shanghai Key
   Discipline of Medical Imaging (No. 2017ZZ02005), the University of
   Wisconsin, Madison, the National Institutes of Health (P30CA014520,
   T32CA009206, and T32GM008505) and the American Cancer Society
   (125246-RSG-13-099-01-CCE). Weijun Wei was partially funded by the China
   Scholarship Council (CSC).
CR Aarntzen EHJG, 2011, P NATL ACAD SCI USA, V108, P18396, DOI 10.1073/pnas.1113045108
   Antonia SJ, 2017, NEW ENGL J MED, V377, P1919, DOI 10.1056/NEJMoa1709937
   Antonios JP, 2017, P NATL ACAD SCI USA, V114, P10220, DOI 10.1073/pnas.1706689114
   ARNER ESJ, 1995, PHARMACOL THERAPEUT, V67, P155, DOI 10.1016/0163-7258(95)00015-9
   Beaino W, 2015, MOL PHARMACEUT, V12, P1929, DOI 10.1021/mp5006917
   Beaino W, 2014, J NUCL MED, V55, P1856, DOI 10.2967/jnumed.114.144881
   Beilhack A, 2008, BLOOD, V111, P2919, DOI 10.1182/blood-2007-09-112789
   Boldicke T, 2017, PROTEIN SCI, V26, P925, DOI 10.1002/pro.3154
   Botti C, 1997, EUR J NUCL MED, V24, P497
   Boutros C, 2016, NAT REV CLIN ONCOL, V13, P473, DOI 10.1038/nrclinonc.2016.58
   Brainard DM, 2009, J VIROL, V83, P7305, DOI 10.1128/JVI.02207-08
   Brudno JN, 2018, NAT REV CLIN ONCOL, V15, P31, DOI 10.1038/nrclinonc.2017.128
   Byun DJ, 2017, NAT REV ENDOCRINOL, V13, P195, DOI 10.1038/nrendo.2016.205
   Chakravarty R, 2014, THERANOSTICS, V4, P386, DOI 10.7150/thno.8006
   Chen LP, 2015, J CLIN INVEST, V125, P3384, DOI 10.1172/JCI80011
   Cole EL, 2017, BIOORGAN MED CHEM, V25, P5407, DOI 10.1016/j.bmc.2017.07.066
   Deng LF, 2016, CLIN CANCER RES, V22, P20, DOI 10.1158/1078-0432.CCR-14-3110
   Di Gialleonardo V, 2012, EUR J NUCL MED MOL I, V39, P1551, DOI 10.1007/s00259-012-2176-y
   Di Gialleonardo V, 2012, J NUCL MED, V53, P679, DOI 10.2967/jnumed.111.091306
   Dieci MV, 2018, SEMIN CANCER BIOL, V52, P16, DOI 10.1016/j.semcancer.2017.10.003
   Dobrenkov K, 2008, J NUCL MED, V49, P1162, DOI 10.2967/jnumed.107.047324
   Donnelly DJ, 2018, J NUCL MED, V59, P529, DOI 10.2967/jnumed.117.199596
   Ehlerding EB, 2017, MOL PHARMACEUT, V14, P1782, DOI 10.1021/acs.molpharmaceut.7b00056
   Ehlerding EB, 2016, J NUCL MED, V57, P1487, DOI 10.2967/jnumed.116.177493
   England CG, 2018, EUR J NUCL MED MOL I, V45, P110, DOI 10.1007/s00259-017-3803-4
   England CG, 2017, J NUCL MED, V58, P162, DOI 10.2967/jnumed.116.177857
   Evangelista L, 2017, CLIN TRANSL IMAGING, V5, P299, DOI 10.1007/s40336-017-0241-z
   Franc BL, 2017, MOL IMAGING, V16, DOI 10.1177/1536012117712638
   Francis DM, 2017, ADV DRUG DELIVER REV, V114, P33, DOI 10.1016/j.addr.2017.04.011
   Freise AC, 2018, J NUCL MED, V59, P980, DOI 10.2967/jnumed.117.199075
   Freise AC, 2017, MOL IMAGING BIOL, V19, P599, DOI 10.1007/s11307-016-1032-z
   FUJIMORI K, 1990, J NUCL MED, V31, P1191
   Gambhir SS, 2000, NEOPLASIA, V2, P118, DOI 10.1038/sj.neo.7900083
   Gambhir SS, 2000, P NATL ACAD SCI USA, V97, P2785, DOI 10.1073/pnas.97.6.2785
   Geremia A, 2014, AUTOIMMUN REV, V13, P3, DOI 10.1016/j.autrev.2013.06.004
   Goel S, 2017, ADV DRUG DELIVER REV, V113, P157, DOI 10.1016/j.addr.2016.08.001
   Greenblatt MB, 2012, PLOS ONE, V7, DOI 10.1371/journal.pone.0044664
   Griffith DA, 1996, BBA-REV BIOMEMBRANES, V1286, P153, DOI 10.1016/S0304-4157(96)00008-1
   Hanahan D, 2011, CELL, V144, P646, DOI 10.1016/j.cell.2011.02.013
   Hartimath SV, 2017, ONCOIMMUNOLOGY, V6, DOI 10.1080/2162402X.2016.1248014
   Hartimath Siddesh V, 2018, Oncotarget, V9, P7162, DOI 10.18632/oncotarget.23852
   Heppt MV, 2017, CANCER TREAT REV, V60, P44, DOI 10.1016/j.ctrv.2017.08.009
   Hettich M, 2016, THERANOSTICS, V6, P1629, DOI 10.7150/thno.15253
   Higashikawa K, 2014, PLOS ONE, V9, DOI 10.1371/journal.pone.0109866
   Ingram J.R, 2018, ANN REV IMMUNOL, DOI DOI 0.1146/ANNUREV-IMMUNOL042617-053327
   James ML, 2012, PHYSIOL REV, V92, P897, DOI 10.1152/physrev.00049.2010
   Jiang W, 2016, TRENDS CANCER, V2, P638, DOI 10.1016/j.trecan.2016.09.007
   Kalos M, 2011, SCI TRANSL MED, V3, DOI 10.1126/scitranslmed.3002842
   Keu KV, 2017, SCI TRANSL MED, V9, DOI 10.1126/scitranslmed.aag2196
   Kim W, 2016, P NATL ACAD SCI USA, V113, P4027, DOI 10.1073/pnas.1524212113
   Kircher MF, 2011, NAT REV CLIN ONCOL, V8, P677, DOI 10.1038/nrclinonc.2011.141
   Klar R, 2014, LEUKEMIA, V28, P2355, DOI 10.1038/leu.2014.131
   Klein C, 2017, ONCOIMMUNOLOGY, V6, DOI 10.1080/2162402X.2016.1277306
   Kochenderfer JN, 2010, BLOOD, V116, P4099, DOI 10.1182/blood-2010-04-281931
   Koya RC, 2010, P NATL ACAD SCI USA, V107, P14286, DOI 10.1073/pnas.1008300107
   Kraeber-Bodere F, 2016, EUR J NUCL MED MOL I, V43, P2166, DOI 10.1007/s00259-016-3458-6
   Kurtz DM, 2014, ADV CANCER RES, V124, P257, DOI 10.1016/B978-0-12-411638-2.00008-2
   Laing RE, 2010, CURR OPIN GENET DEV, V20, P100, DOI 10.1016/j.gde.2009.10.008
   Larimer BM, 2017, CANCER RES, V77, P2318, DOI 10.1158/0008-5472.CAN-16-3346
   Larimer BM, 2016, J NUCL MED, V57, P1607, DOI 10.2967/jnumed.116.173930
   Lin NU, 2015, LANCET ONCOL, V16, pE270, DOI 10.1016/S1470-2045(15)70057-4
   Liu ZY, 2014, THERANOSTICS, V4, P990, DOI 10.7150/thno.9268
   Mahoney KM, 2015, NAT REV DRUG DISCOV, V14, P561, DOI 10.1038/nrd4591
   Malek TR, 2010, IMMUNITY, V33, P153, DOI 10.1016/j.immuni.2010.08.004
   Mall S, 2016, CANCER RES, V76, P4113, DOI 10.1158/0008-5472.CAN-15-2784
   Matsui K, 2004, NUCL MED BIOL, V31, P1021, DOI 10.1016/j.nucmedbio.2004.06.002
   Mattila JT, 2017, J IMMUNOL, V199, P806, DOI 10.4049/jimmunol.1700231
   McCracken MN, 2016, ADV IMMUNOL, V131, P187, DOI 10.1016/bs.ai.2016.02.004
   Meller J, 2007, J NUCL MED, V48, P35
   Min JJ, 2003, EUR J NUCL MED MOL I, V30, P1547, DOI 10.1007/s00259-003-1238-6
   Morgan RA, 2006, SCIENCE, V314, P126, DOI 10.1126/science.1129003
   Moroz MA, 2015, J NUCL MED, V56, P1055, DOI 10.2967/jnumed.115.159855
   Nagata S, 1997, CELL, V88, P355, DOI 10.1016/S0092-8674(00)81874-7
   Nair-Gill ED, 2008, IMMUNOL REV, V221, P214, DOI 10.1111/j.1600-065X.2008.00585.x
   Najjar AM, 2016, MOL IMAGING BIOL, V18, P838, DOI 10.1007/s11307-016-0971-8
   Namavari M, 2011, MOL IMAGING BIOL, V13, P812, DOI 10.1007/s11307-010-0414-x
   Natarajan A, 2018, SCI REP-UK, V8, DOI 10.1038/s41598-017-19123-x
   Natarajan A, 2017, MOL IMAGING BIOL, V19, P903, DOI 10.1007/s11307-017-1060-3
   Natarajan A, 2015, BIOCONJUGATE CHEM, V26, P2062, DOI 10.1021/acs.bioconjchem.5b00318
   Ngwa W, 2018, NAT REV CANCER, V18, P313, DOI 10.1038/nrc.2018.6
   Niemeijer ALN, 2017, J CLIN ONCOL, V35, DOI 10.1200/JCO.2017.35.15_suppl.e20047
   Olafsen Tove, 2015, J IMMUNOTHER CANCER, V3, P388, DOI 10.1186/2051-1426-3-S2-P388
   Oliveira S, 2013, J CONTROL RELEASE, V172, P607, DOI 10.1016/j.jconrel.2013.08.298
   Pages F, 2010, ONCOGENE, V29, P1093, DOI 10.1038/onc.2009.416
   Pardoll DM, 2012, NAT REV CANCER, V12, P252, DOI 10.1038/nrc3239
   Pardon E, 2014, NAT PROTOC, V9, P674, DOI 10.1038/nprot.2014.039
   Peters S, 2018, CANCER TREAT REV, V62, P39, DOI 10.1016/j.ctrv.2017.10.002
   Pittet MJ, 2007, P NATL ACAD SCI USA, V104, P12457, DOI 10.1073/pnas.0704460104
   Prestipino A, 2018, SCI TRANSL MED, V10, DOI 10.1126/scitranslmed.aam7729
   Radu CG, 2008, NAT MED, V14, P783, DOI 10.1038/nm1724
   Rashidian M, 2017, J EXP MED, V214, P2243, DOI 10.1084/jem.20161950
   Rashidian M, 2015, P NATL ACAD SCI USA, V112, P6146, DOI 10.1073/pnas.1502609112
   Ribas A, 2010, J NUCL MED, V51, P340, DOI 10.2967/jnumed.109.070946
   Roecker AM, 2010, CLIN MED INSIGHTS-ON, V4, P133, DOI 10.4137/CMO.S4364
   Ronald JA, 2017, CANCER RES, V77, P2893, DOI 10.1158/0008-5472.CAN-16-2953
   Rosenberg SA, 2015, SCIENCE, V348, P62, DOI 10.1126/science.aaa4967
   Rosenberg SA, 2014, J IMMUNOL, V192, P5451, DOI 10.4049/jimmunol.1490019
   Rossi S, 2017, EUR J NUCL MED MOL I, V44, P2310, DOI 10.1007/s00259-017-3802-5
   SARMA VR, 1971, J BIOL CHEM, V246, P3753
   Schelhaas S, 2017, THERANOSTICS, V7, P40, DOI 10.7150/thno.16676
   Schlesinger M, 2015, CANCER METAST REV, V34, P575, DOI 10.1007/s10555-014-9545-x
   Schwarzenberg J, 2011, EUR J NUCL MED MOL I, V38, P711, DOI 10.1007/s00259-010-1666-z
   Seith F, 2018, EUR J NUCL MED MOL I, V45, P95, DOI 10.1007/s00259-017-3813-2
   Sha F, 2017, PROTEIN SCI, V26, P910, DOI 10.1002/pro.3148
   Shields AF, 1998, NAT MED, V4, P1334, DOI 10.1038/3337
   Signore A, 2000, J NUCL MED, V41, P242
   Smyth MJ, 2016, NAT REV CLIN ONCOL, V13, P143, DOI 10.1038/nrclinonc.2015.209
   Solinas C, 2017, CANCER TREAT REV, V53, P138, DOI 10.1016/j.ctrv.2016.12.004
   Sun HY, 2016, EUR J NUCL MED MOL I, V43, P2169, DOI 10.1007/s00259-016-3442-1
   Tabchi S, 2017, SEMIN ONCOL, V44, P163, DOI 10.1053/j.seminoncol.2017.10.009
   Tavare R, 2016, CANCER RES, V76, P73, DOI 10.1158/0008-5472.CAN-15-1707
   Tavare R, 2015, J NUCL MED, V56, P1258, DOI 10.2967/jnumed.114.153338
   Tavare R, 2014, P NATL ACAD SCI USA, V111, P1108, DOI 10.1073/pnas.1316922111
   Tehrani OS, 2013, J NUCL MED, V54, P903, DOI 10.2967/jnumed.112.112201
   Thunemann M, 2017, NAT COMMUN, V8, DOI 10.1038/s41467-017-00482-y
   Topalian SL, 2016, NAT REV CANCER, V16, P275, DOI 10.1038/nrc.2016.36
   Tran E, 2017, NAT IMMUNOL, V18, P255, DOI 10.1038/ni.3682
   Van Elssen CHMJ, 2017, J NUCL MED, V58, P1003, DOI 10.2967/jnumed.116.186007
   Vincke C, 2009, J BIOL CHEM, V284, P3273, DOI 10.1074/jbc.M806889200
   Warnders FJ, 2016, J NUCL MED, V57, P812, DOI 10.2967/jnumed.115.168153
   Wei SC, 2017, CELL, V170, P1120, DOI 10.1016/j.cell.2017.07.024
   Wei WJ, 2018, EUR J NUCL MED MOL I, V45, P132, DOI 10.1007/s00259-017-3839-5
   Wong ANM, 2017, EUR J NUCL MED MOL I, V44, pS67, DOI 10.1007/s00259-017-3691-7
   Wu AM, 2014, METHODS, V65, P139, DOI 10.1016/j.ymeth.2013.09.015
   Yaghoubi S, 2001, J NUCL MED, V42, P1225
   Yaghoubi SS, 2006, NAT PROTOC, V1, P3069, DOI 10.1038/nprot.2006.459
   Yaghoubi SS, 2012, THERANOSTICS, V2, P374, DOI 10.7150/thno.3677
   Yaghoubi SS, 2009, NAT CLIN PRACT ONCOL, V6, P53, DOI 10.1038/ncponc1278
   Yang JC, 2016, ADV IMMUNOL, V130, P279, DOI 10.1016/bs.ai.2015.12.006
   Yap ML, 2017, THERANOSTICS, V7, P2565, DOI 10.7150/thno.19900
   Yusufi N, 2017, THERANOSTICS, V7, P2402, DOI 10.7150/thno.17994
   Zou WP, 2016, SCI TRANSL MED, V8, DOI 10.1126/scitranslmed.aad7118
NR 132
TC 43
Z9 43
U1 3
U2 28
PU CELL PRESS
PI CAMBRIDGE
PA 50 HAMPSHIRE ST, FLOOR 5, CAMBRIDGE, MA 02139 USA
SN 2405-8025
EI 2405-8033
J9 TRENDS CANCER
JI Trends Cancer
PD MAY
PY 2018
VL 4
IS 5
BP 359
EP 373
DI 10.1016/j.trecan.2018.03.009
PG 15
WC Oncology
SC Oncology
GA GM0ZQ
UT WOS:000437790900006
PM 29709260
OA Green Accepted
DA 2021-10-29
ER

PT J
AU [Anonymous]
AF [Anonymous]
TI ACW reduction of primary cultures
SO FILTRATION & SEPARATION
LA English
DT Article
ID CELLS
AB This article addresses the specific applications of volume reduction and buffer exchange in CAR-T cell therapy manufacturing and the technological solutions. FloDesign Sonics' Acoustic Concentrate-Wash (ACW) technology is explained and examples are provided of the ACW performance in critical concentrate-wash steps of a CAR-T cell manufacturing workflow.
CR Acosta-Martinez JP, 2010, BIOTECHNOL BIOENG, V107, P953, DOI 10.1002/bit.22888
   Chitale KC, 2015, UNDERSTANDING FLUID, P45004
   Delahaye M, 2015, BIOTECHNOL BIOENG, V112, P997, DOI 10.1002/bit.25519
   Pattasseril J, 2013, BIOPROCESS INT S, P11
   Wang XY, 2016, MOL THER-ONCOLYTICS, V3, DOI 10.1038/mto.2016.15
   Zoro BJH, 2008, BIOTECHNOL BIOENG, V99, P468, DOI 10.1002/bit.21544
NR 6
TC 0
Z9 0
U1 0
U2 0
PU ELSEVIER ADVANCED TECHNOLOGY
PI OXFORD
PA OXFORD FULFILLMENT CENTRE THE BOULEVARD, LANGFORD LANE, KIDLINGTON,
   OXFORD OX5 1GB, OXON, ENGLAND
SN 0015-1882
EI 1873-7218
J9 FILTR SEPARAT
JI Filtr. Sep.
PD MAY-JUN
PY 2018
VL 55
IS 3
BP 36
EP 44
PG 9
WC Engineering, Chemical
SC Engineering
GA GM1HE
UT WOS:000437815900009
DA 2021-10-29
ER

PT J
AU Ghobadi, A
AF Ghobadi, Armin
TI Chimeric antigen receptor T cell therapy for non-Hodgkin lymphoma
SO CURRENT RESEARCH IN TRANSLATIONAL MEDICINE
LA English
DT Article; Proceedings Paper
CT 2nd French International Symposium on CAR T Cells (CARTday)
CY JAN 17, 2018
CL Fac Med, Lille, FRANCE
HO Fac Med
DE CAR (chimeric antigen receptor) T cells; NHL (non-Hodgkin lymphoma)
ID FOLLICULAR LYMPHOMA; UNITED-STATES; REMISSIONS; MALIGNANCIES; SUBTYPE;
   TRANSPLANTATION; RITUXIMAB; ZUMA-1; CTL019; TRIAL
AB Non-Hodgkin Lymphoma (NHL) is the most common hematologic malignancy. More than 20,000 people in United States, more than 37,000 people in Europe and more than 199,000 people worldwide die of NHL every year. Recent advances in immunotherapeutic approaches for cancer have resulted in development of new classes of very effective immunotherapeutic approaches including chimeric antigen receptor T (CAR-T) cell therapy that are designed to bypass cancer immune evasion. Here, we review recent advances in CAR-T cell therapy for NHL. US food and drug administration (FDA) recently approved axicabtagene ciloleucel (Yescarta) a CD19 CAR T cell therapy for treatment of relapsed refractory diffuse large B cell lymphoma (DLBCL), high grade lymphoma, and primary mediastinal B cell lymphoma (PMBCL). Approval of Yescarta and rapid development of other CAR T cell therapies at various stages of development are opening up the door for a new wave of CAR T cell therapies that will dramatically change the way we treat NHL and hopefully other malignancies in the near future. (C) 2018 Elsevier Masson SAS. All rights reserved.
C1 [Ghobadi, Armin] Washington Univ, Sch Med, Dept Med, Div Oncol, 660 S Euclid Ave,Campus Box 8007, St Louis, MO 63110 USA.
RP Ghobadi, A (corresponding author), Washington Univ, Sch Med, Dept Med, Div Oncol, 660 S Euclid Ave,Campus Box 8007, St Louis, MO 63110 USA.
EM arminghobadi@wustl.edu
FU NIHUnited States Department of Health & Human ServicesNational
   Institutes of Health (NIH) - USA [UL1TR002345]; NATIONAL CENTER FOR
   ADVANCING TRANSLATIONAL SCIENCESUnited States Department of Health &
   Human ServicesNational Institutes of Health (NIH) - USANIH National
   Center for Advancing Translational Sciences (NCATS) [KL2TR002346,
   UL1TR002345] Funding Source: NIH RePORTER
FX This work is supported by NIH UL1TR002345.
CR ABRAMSON JS, 2017, BLOOD S1, V130
   Brown JR, 2011, HEMATOL-AM SOC HEMAT, P110, DOI 10.1182/asheducation-2011.1.110
   Brudno JN, 2018, NAT REV CLIN ONCOL, V15, P31, DOI 10.1038/nrclinonc.2017.128
   Brudno JN, 2016, J CLIN ONCOL, V34, P1112, DOI 10.1200/JCO.2015.64.5929
   Chong EA, 2016, BLOOD, V128, DOI 10.1182/blood.V128.22.1100.1100
   Coiffier B, 2011, LANCET ONCOL, V12, P773, DOI 10.1016/S1470-2045(11)70150-4
   Crump M, 2017, BLOOD, V130, P1800, DOI 10.1182/blood-2017-03-769620
   Dreger P, 2014, BLOOD, V124, P3841, DOI 10.1182/blood-2014-07-586826
   Fesnak AD, 2016, NAT REV CANCER, V16, P566, DOI 10.1038/nrc.2016.97
   Fisher RI, 2005, J CLIN ONCOL, V23, P8447, DOI 10.1200/JCO.2005.03.1674
   Fisher RI, 2005, J CLIN ONCOL, V23, P7565, DOI 10.1200/JCO.2004.00.9217
   Fraietta JA, 2016, BLOOD, V127, P1117, DOI 10.1182/blood-2015-11-679134
   Friedberg JW, 2011, HEMATOL-AM SOC HEMAT, P498, DOI 10.1182/asheducation-2011.1.498
   Gauthier J, 2017, CURR RES TRANSL MED, V65, P93, DOI 10.1016/j.retram.2017.08.003
   Ghielmini M, 2009, BLOOD, V114, P1469, DOI 10.1182/blood-2009-02-179739
   Gill S, 2017, J CLIN ONCOL, V35, DOI 10.1200/JCO.2017.35.15_suppl.7509
   Groves FD, 2000, JNCI-J NATL CANCER I, V92, P1240, DOI 10.1093/jnci/92.15.1240
   Jackson HJ, 2016, NAT REV CLIN ONCOL, V13, P370, DOI 10.1038/nrclinonc.2016.36
   Kahl BS, 2010, CANCER-AM CANCER SOC, V116, P106, DOI 10.1002/cncr.24714
   Kochenderfer JN, 2017, J CLIN ONCOL, V35, DOI 10.1200/JCO.2016.71.3024
   Kochenderfer JN, 2012, BLOOD, V119, P2709, DOI 10.1182/blood-2011-10-384388
   Leahy MF, 2011, BLOOD, V117, P45, DOI 10.1182/blood-2010-02-269753
   Locke FL, 2017, MOL THER, V25, P285, DOI 10.1016/j.ymthe.2016.10.020
   Morton LM, 2006, BLOOD, V107, P265, DOI 10.1182/blood-2005-06-2508
   Neelapu SS, 2017, CLIN ADV HEMATOL ONC, V15, P117
   Nooka AK, 2013, ANN ONCOL, V24, P441, DOI 10.1093/annonc/mds429
   Porter DL, 2016, J CLIN ONCOL, V34, DOI 10.1200/JCO.2016.34.15_suppl.3009
   Porter DL, 2011, NEW ENGL J MED, V365, P725, DOI 10.1056/NEJMoa1103849
   Sant M, 2010, BLOOD, V116, P3724, DOI 10.1182/blood-2010-05-282632
   Schuster SJ, 2017, HAEMATOLOGICA, P102
   SCHUSTER SJ, 2015, BLOOD, V126, P183
   Schuster SJ, 2017, BLOOD, V130
   Schuster SJ, 2017, NEW ENGL J MED, V377, P2545, DOI 10.1056/NEJMoa1708566
   Siegel R, 2012, CA-CANCER J CLIN, V62, P10, DOI 10.3322/caac.20138
   Turtle CJ, 2017, J CLIN ONCOL, V35, P3010, DOI 10.1200/JCO.2017.72.8519
   Turtle CJ, 2016, SCI TRANSL MED, V8, DOI 10.1126/scitranslmed.aaf8621
   Vose JM, 2008, J CLIN ONCOL, V26, P4124, DOI 10.1200/JCO.2008.16.4558
   Winkler T, 2017, BLOOD, V130
NR 38
TC 33
Z9 36
U1 1
U2 21
PU ELSEVIER FRANCE-EDITIONS SCIENTIFIQUES MEDICALES ELSEVIER
PI ISSY-LES-MOULINEAUX
PA 65 RUE CAMILLE DESMOULINS, CS50083, 92442 ISSY-LES-MOULINEAUX, FRANCE
SN 2452-3186
J9 CURR RES TRANSL MED
JI Curr. Res. Transl. Med.
PD MAY
PY 2018
VL 66
IS 2
SI SI
BP 43
EP 49
DI 10.1016/j.retram.2018.03.005
PG 7
WC Medicine, Research & Experimental
SC Research & Experimental Medicine
GA GM0PN
UT WOS:000437756600004
PM 29655961
OA Green Accepted, Bronze
DA 2021-10-29
ER

PT J
AU Lonez, C
   Hendlisz, A
   Shaza, L
   Aftimos, P
   Vouche, M
   Donckier, V
   Machiels, JPH
   Van den Eynde, M
   Canon, JL
   Carrasco, J
   Odunsi, K
   Sahebjam, S
   Rottey, S
   Braun, N
   Verma, B
   Gilham, DE
   Lehmann, FF
AF Lonez, Caroline
   Hendlisz, Alain
   Shaza, Leila
   Aftimos, Philippe
   Vouche, Michae
   Donckier, Vincent
   Machiels, Jean-Pascal H.
   Van den Eynde, Marc
   Canon, Jean-Luc
   Carrasco, Javier
   Odunsi, Kunle
   Sahebjam, Solmaz
   Rottey, Sylvie
   Braun, Nathalie
   Verma, Bikash
   Gilham, David E.
   Lehmann, Frederic F.
TI Celyad's novel CAR T-cell therapy for solid malignancies
SO CURRENT RESEARCH IN TRANSLATIONAL MEDICINE
LA English
DT Article; Proceedings Paper
CT 2nd French International Symposium on CAR T Cells (CARTday)
CY JAN 17, 2018
CL Fac Med, Lille, FRANCE
HO Fac Med
ID RECEPTOR; TUMORS; CHALLENGES
AB Celyad recently initiated several clinical trials with the CYAD-01 product, a natural killer group 2D (NKG2D)-based chimeric antigen receptor (CAR), in both solid and hematologic tumor types. This review discusses the unique properties of CYAD-01, expecting to provide a new paradigm to fight against solid tumors. (C) 2018 Elsevier Masson SAS. All rights reserved.
C1 [Lonez, Caroline; Braun, Nathalie; Gilham, David E.; Lehmann, Frederic F.] Celyad, Mont St Guibert, Belgium.
   [Hendlisz, Alain; Shaza, Leila; Aftimos, Philippe; Donckier, Vincent] Univ Libre Bruxelles, Inst Jules Bordet, Med Oncol Clin, Brussels, Belgium.
   [Vouche, Michae; Canon, Jean-Luc] Univ Libre Bruxelles, Inst Jules Bordet, Dept Radiol, Brussels, Belgium.
   [Machiels, Jean-Pascal H.; Van den Eynde, Marc] Clin Univ St Luc, Inst Roi Albert 2, Serv Oncol Med, Woluwe St Lambert, Belgium.
   [Machiels, Jean-Pascal H.; Van den Eynde, Marc] Catholic Univ Louvain, Inst Rech Clin & Expt Pole MIRO, Louvain, Belgium.
   [Carrasco, Javier] Grand Hop Charleroi GHdC, Serv Oncol Hematol, Notre Dame, Belgium.
   [Odunsi, Kunle] Roswell Pk Comprehens Canc Ctr, Buffalo, NY USA.
   [Sahebjam, Solmaz] H Lee Moffitt Canc Ctr & Res Inst, Tampa, FL USA.
   [Sahebjam, Solmaz] Res Inst, Tampa, FL USA.
   [Rottey, Sylvie] Ghent Univ Hosp, Ghent, Belgium.
   [Verma, Bikash] Celyad, New York, NY USA.
RP Lehmann, FF (corresponding author), Celyad SA, Rue Edouard Belin 2, B-1435 Mont St Guibert, Belgium.
EM flehmann@celyad.com
RI Gilham, David/AAA-5187-2019; Lonez, Caroline/D-3104-2014
OI Lonez, Caroline/0000-0002-9230-3855
FU Celyad SA
FX CL, NB, BV, DG and FL are employed by Celyad SA. PA declares no
   disclosures. JPM has advisory roles with Merck Sharp and Dohme
   (uncompensated), Innate Pharma, Debio, Boehringer-Ingelheim, Nanobiotix.
   The THINK, SHRINK and LINK clinical trials are sponsored by Celyad SA.
CR Abken H, 2015, IMMUNOTHERAPY-UK, V7, P535, DOI [10.2217/imt.15.15, 10.2217/IMT.15.15]
   Beatty GL, 2014, ONCOIMMUNOLOGY, V3, DOI 10.4161/21624011.2014.970027
   Dai H, 2016, JNCI-J NATL CANCER I, V108, P7
   Demoulin B, 2017, FUTURE ONCOL
   Fesnak AD, 2016, NAT REV CANCER, V16, P566, DOI 10.1038/nrc.2016.97
   Gauthier J, 2017, CURR RES TRANSL MED, V65, P93, DOI 10.1016/j.retram.2017.08.003
   Han SL, 2017, CANCER LETT, V390, P188, DOI 10.1016/j.canlet.2016.12.037
   Jackson HJ, 2016, NAT REV CLIN ONCOL, V13, P370, DOI 10.1038/nrclinonc.2016.36
   Lanier LL, 2015, CANCER IMMUNOL RES, V3, P575, DOI 10.1158/2326-6066.CIR-15-0098
   Le Bert N, 2014, IMMUNOL CELL BIOL, V92, P230, DOI 10.1038/icb.2013.111
   Lonez C, 2017, BMJ OPEN, V7, DOI 10.1136/bmjopen-2017-017075
   Moon EK, 2014, CLIN CANCER RES, V20, P4262, DOI 10.1158/1078-0432.CCR-13-2627
   Newick K, 2016, MOL THER-ONCOLYTICS, V3, DOI 10.1038/mto.2016.6
   Sallman DA, 2018, HAEMATOLOGICA
   Spear P, 2013, CANC IMMUNITY ARCH, V13
   Tey SK, 2014, CLIN TRANSL IMMUNOL, V3, DOI 10.1038/cti.2014.11
NR 16
TC 12
Z9 14
U1 1
U2 9
PU ELSEVIER FRANCE-EDITIONS SCIENTIFIQUES MEDICALES ELSEVIER
PI ISSY-LES-MOULINEAUX
PA 65 RUE CAMILLE DESMOULINS, CS50083, 92442 ISSY-LES-MOULINEAUX, FRANCE
SN 2452-3186
J9 CURR RES TRANSL MED
JI Curr. Res. Transl. Med.
PD MAY
PY 2018
VL 66
IS 2
SI SI
BP 53
EP 56
DI 10.1016/j.retram.2018.03.001
PG 4
WC Medicine, Research & Experimental
SC Research & Experimental Medicine
GA GM0PN
UT WOS:000437756600006
PM 29625833
DA 2021-10-29
ER

PT J
AU Yakoub-Agha, I
AF Yakoub-Agha, Ibrahim
TI Clinical units to set up chimeric antigen receptor T-cell therapy (CAR
   T-cells): Based on the recommendations of the Francophone Society of
   Bone Marrow Transplantation and Cellular Therapy (SFGM-TC)
SO CURRENT RESEARCH IN TRANSLATIONAL MEDICINE
LA English
DT Article; Proceedings Paper
CT 2nd French International Symposium on CAR T Cells (CARTday)
CY JAN 17, 2018
CL Fac Med, Lille, FRANCE
HO Fac Med
DE CAR T-cell; Allogeneic hematopoietic cell; transplantation; JACIE
ID GUIDELINES
AB The Francophone Society of Bone Marrow Transplantation and Cellular Therapy (SFGM-TC) hold its eighth practice harmonization workshops on September 2017. In a workshop dedicated to chimeric antigen receptor T-cell therapy (CAR T-cells), the society issued recommendations regarding the prerequisite for hematopoietic cellular therapy programs to set up CAR T-cell therapy. In this article we focused on the prerequisite needed, in France, for a hematopoietic transplantation unit to start a CAR T-cell program with industrial manufactured cells within investigational products or after market access authorization. (C) 2018 Elsevier Masson SAS. All rights reserved.
C1 [Yakoub-Agha, Ibrahim] CHRU Lille, Malad Sang, Unite Allogreffe CSH, F-59037 Lille, France.
   [Yakoub-Agha, Ibrahim] Univ Lille, LIRIC, INSERM U995, F-59000 Lille, France.
RP Yakoub-Agha, I (corresponding author), CHRU Lille, UAM Allogreffes CSH, F-59037 Lille, France.
EM ibrahim.yakoubagha@chru-lille.fr
RI Yakoub-Agha, Ibrahim/R-7872-2018
OI Yakoub-Agha, Ibrahim/0000-0003-4524-8782
CR [Anonymous], 2014, MANUEL UTILISATION C
   Cornillon J, 2014, PATHOL BIOL, V62, P190, DOI 10.1016/j.patbio.2014.05.003
   Gauthier J, 2017, CURR RES TRANSL MED, V65, P93, DOI 10.1016/j.retram.2017.08.003
   Milpied N, 2012, RATIO GREFFES SOIGNA
   Moreau AS, 2016, B CANCER, V103, pS220, DOI 10.1016/j.bulcan.2016.09.008
   Yakoub-Agha I, 2017, B CANCER, V104, pS43, DOI 10.1016/j.bulcan.2017.10.017
NR 6
TC 9
Z9 9
U1 0
U2 3
PU ELSEVIER FRANCE-EDITIONS SCIENTIFIQUES MEDICALES ELSEVIER
PI ISSY-LES-MOULINEAUX
PA 65 RUE CAMILLE DESMOULINS, CS50083, 92442 ISSY-LES-MOULINEAUX, FRANCE
SN 2452-3186
J9 CURR RES TRANSL MED
JI Curr. Res. Transl. Med.
PD MAY
PY 2018
VL 66
IS 2
SI SI
BP 57
EP 58
DI 10.1016/j.retram.2018.04.001
PG 2
WC Medicine, Research & Experimental
SC Research & Experimental Medicine
GA GM0PN
UT WOS:000437756600007
PM 29685843
DA 2021-10-29
ER

PT J
AU Chabannon, C
   Larghero, J
AF Chabannon, Christian
   Larghero, Jerome
TI Considerations pertaining to cell collection and administration of
   industry-manufactured autologous CAR-T cells, in relation to French
   healthcare organization and regulations
SO CURRENT RESEARCH IN TRANSLATIONAL MEDICINE
LA English
DT Article; Proceedings Paper
CT 2nd French International Symposium on CAR T Cells (CARTday)
CY JAN 17, 2018
CL Fac Med, Lille, FRANCE
HO Fac Med
DE CAR-T cells; Immunotherapy; Lymphoma; Acute leukemia; Cellular
   therapies; Regulations
ID LYMPHOBLASTIC-LEUKEMIA; THERAPY; TISAGENLECLEUCEL
AB Access to treatment with CAR-T Cells at European hospitals in general and at French hospitals in particular remains limited, when compared with the situation that prevails in the USA or in certain Asian countries. Multiple reasons explain why European investigators lag behind their US or Chinese colleagues in this clinical research area. Some of these reasons are related to the European and French regulatory landscapes that hamper the design and rapid implementation of organizational solutions needed for safe and efficient administration of CAR-T Cells. We here identify some of these pressing issues and propose some possible paths to move forward. (C) 2018 Elsevier Masson SAS. All rights reserved.
C1 [Chabannon, Christian] Inst Paoli Calmettes, Ctr Invest Clin & Biotherapies, Ctr Therapie Cellulaire & Inserm CBT 1409, Marseille, France.
   [Larghero, Jerome] Hop St Louis, Ctr Invest Clin Biothrapies, AP HP, Unite Therapie Cellulaire & Inserm CBT 501, Paris, France.
RP Chabannon, C (corresponding author), Inst Paoli Calmettes, Ctr Therapie Cellulaire, Ctr Lutte Canc, Dept Biol Canc, 23 Blvd St Marguerite, F-13273 Marseille 9, France.
EM chabannonc@ipc.unicancer.fr
FU SIRIC grant INCa-Inserm-DGOS [1068]
FX This work was supported by SIRIC grant INCa-Inserm-DGOS 1068 to Institut
   Paoli-Calmettes.
CR Bach PB, 2017, JAMA-J AM MED ASSOC, V318, P1861, DOI 10.1001/jama.2017.15218
   Calmels B., 2018, DRUG DISCOV TODAY
   Chabannon C, 2017, BONE MARROW TRANSPL, V52, P1588, DOI 10.1038/bmt.2017.241
   Gogishvili T, 2017, BLOOD, V130, P2838, DOI 10.1182/blood-2017-04-778423
   Hartmann J, 2017, EMBO MOL MED, V9, P1183, DOI 10.15252/emmm.201607485
   Hay KA, 2017, BLOOD, V130, P2295, DOI 10.1182/blood-2017-06-793141
   Maude SL, 2018, NEW ENGL J MED, V378, P439, DOI 10.1056/NEJMoa1709866
   Mikkilineni L, 2017, BLOOD, V130, P2594, DOI 10.1182/blood-2017-06-793869
   Neelapu SS, 2017, NEW ENGL J MED, V377, P2531, DOI 10.1056/NEJMoa1707447
   Neelapu SS, 2018, NAT REV CLIN ONCOL, V15, P47, DOI 10.1038/nrclinonc.2017.148
   Park JH, 2018, NEW ENGL J MED, V378, P449, DOI 10.1056/NEJMoa1709919
   Prasad V, 2018, NAT REV CLIN ONCOL, V15, P11, DOI 10.1038/nrclinonc.2017.156
   Schuster SJ, 2017, NEW ENGL J MED, V377, P2545, DOI 10.1056/NEJMoa1708566
   Tang J, 2018, ANN ONCOL, V29, P84, DOI 10.1093/annonc/mdx755
   Tran E, 2017, NEW ENGL J MED, V377, P2593, DOI 10.1056/NEJMe1714680
   Yakoub-Agha I, 2017, B CANCER, V104, pS43, DOI 10.1016/j.bulcan.2017.10.017
NR 16
TC 4
Z9 5
U1 0
U2 1
PU ELSEVIER FRANCE-EDITIONS SCIENTIFIQUES MEDICALES ELSEVIER
PI ISSY-LES-MOULINEAUX
PA 65 RUE CAMILLE DESMOULINS, CS50083, 92442 ISSY-LES-MOULINEAUX, FRANCE
SN 2452-3186
J9 CURR RES TRANSL MED
JI Curr. Res. Transl. Med.
PD MAY
PY 2018
VL 66
IS 2
SI SI
BP 59
EP 61
DI 10.1016/j.retram.2018.03.002
PG 3
WC Medicine, Research & Experimental
SC Research & Experimental Medicine
GA GM0PN
UT WOS:000437756600008
PM 29625832
DA 2021-10-29
ER

PT J
AU Gacerez, AT
   Sentman, CL
AF Gacerez, Albert T.
   Sentman, Charles L.
TI T-bet promotes potent antitumor activity of CD4(+) CAR T cells
SO CANCER GENE THERAPY
LA English
DT Article
ID CHIMERIC ANTIGEN RECEPTORS; EFFICACY IN-VIVO; TRANSCRIPTION FACTOR;
   LINEAGE COMMITMENT; DNA-BINDING; TH1; LEUKEMIA; DESIGN; BOX;
   PHOSPHORYLATION
AB Chimeric antigen receptor (CAR) therapy has shown promise against B cell malignancies in the clinic. However, limited success in patients with solid tumors has prompted the development of new CAR strategies. In this study, a B7H6-specific CAR was combined with different variants of T-bet, a transcription factor that acts as the master regulator to induce a Th1 phenotype in CD4(+) T cells, to create more effective CAR T cells. Skewing CD4(+) CAR T cells into a Th1 improved CAR T cell functional activity while promoting a robust proinflammatory response against B7H6-expressing tumors. The expression of T-bet with the B7H6-specific CAR in CD4(+) T cells conferred higher expression of the CAR, elevated secretion of Th1 and proinflammatory cytokines, and improved cellular cytotoxicity against B7H6-expressing tumor cells. In vivo, CD4(+) T cells co-expressing a B7H6-specific CAR and T-bet improved the survival of RMA-B7H6 lymphoma-bearing mice. Thus, CD4(+) CAR T cells with increased T-bet expression have the potential to modify the tumor microenvironment and the immune response to better treat solid and hematologic cancers.
C1 [Gacerez, Albert T.; Sentman, Charles L.] Geisel Sch Med Dartmouth, Ctr Synthet Immun, Lebanon, NH 03756 USA.
   [Gacerez, Albert T.; Sentman, Charles L.] Geisel Sch Med Dartmouth, Dept Microbiol & Immunol, Lebanon, NH 03756 USA.
RP Sentman, CL (corresponding author), Geisel Sch Med Dartmouth, Ctr Synthet Immun, Lebanon, NH 03756 USA.; Sentman, CL (corresponding author), Geisel Sch Med Dartmouth, Dept Microbiol & Immunol, Lebanon, NH 03756 USA.
EM Charles.L.Sentman@dartmouth.edu
FU Elmer R. Pfefferkorn and Allan U. Munck Education and Research Fund;
   Center of Biomedical Research Excellence [8P30GM103415]; Center for
   Synthetic Immunity; NATIONAL CANCER INSTITUTEUnited States Department of
   Health & Human ServicesNational Institutes of Health (NIH) - USANIH
   National Cancer Institute (NCI) [P30CA023108] Funding Source: NIH
   RePORTER
FX This work was supported by funds from The Elmer R. Pfefferkorn and Allan
   U. Munck Education and Research Fund, the Center of Biomedical Research
   Excellence (8P30GM103415), and the Center for Synthetic Immunity. We
   wish to thank Mia Sentman and Ben Arellano for comments on the
   manuscript. We thank the staff of the Center for Comparative Medicine
   Research for assistance with animal care, the Shared Molecular Biology
   Resource at the Norris Cotton Cancer Center for sequencing, and DartLab
   for assistance with multiplex analysis. We also thank the National
   Cancer Institute Biological Resource Branch for recombinant human IL-2.
CR Brandt CS, 2009, J EXP MED, V206, P1495, DOI 10.1084/jem.20090681
   Brentjens R, 2013, MOL THER, V21, pS196
   Brentjens RJ, 2007, CLIN CANCER RES, V13, P5426, DOI 10.1158/1078-0432.CCR-07-0674
   Brentjens RJ, 2013, SCI TRANSL MED, V5, DOI 10.1126/scitranslmed.3005930
   Chen A, 2011, MOL CELL BIOL, V31, P3445, DOI 10.1128/MCB.05383-11
   Chmielewski M, 2011, CANCER RES, V71, P5697, DOI 10.1158/0008-5472.CAN-11-0103
   Cho JY, 2003, INT IMMUNOL, V15, P1149, DOI 10.1093/intimm/dxg113
   Conlon FL, 2001, DEVELOPMENT, V128, P3749
   Curran KJ, 2015, MOL THER, V23, P769, DOI 10.1038/mt.2015.4
   Gacerez AT, 2016, J CELL PHYSIOL, V231, P2590, DOI 10.1002/jcp.25419
   Grupp SA, 2013, NEW ENGL J MED, V368, P1509, DOI 10.1056/NEJMoa1215134
   Guedan S, 2014, BLOOD, V124, P1070, DOI 10.1182/blood-2013-10-535245
   Haabeth OAW, 2011, NAT COMMUN, V2, DOI 10.1038/ncomms1239
   Hombach AA, 2013, MOL THER, V21, P2268, DOI 10.1038/mt.2013.192
   Hwang ES, 2005, SCIENCE, V307, P430, DOI 10.1126/science.1103336
   Hwang ES, 2005, J EXP MED, V202, P1289, DOI 10.1084/jem.20051044
   Jang EJ, 2013, J IMMUNOL, V190, P5764, DOI 10.4049/jimmunol.1203403
   Jenner RG, 2009, P NATL ACAD SCI USA, V106, P17876, DOI 10.1073/pnas.0909357106
   Kanhere A, 2012, NAT COMMUN, V3, DOI 10.1038/ncomms2260
   Kochenderfer JN, 2010, BLOOD, V116, P4099, DOI 10.1182/blood-2010-04-281931
   Koneru M, 2015, ONCOIMMUNOLOGY, V4, DOI 10.4161/2162402X.2014.994446
   Lazarevic V, 2013, NAT REV IMMUNOL, V13, P777, DOI 10.1038/nri3536
   Lord GM, 2005, BLOOD, V106, P3432, DOI 10.1182/blood-2005-04-1393
   Manza BN, 2011, P NATL ACAD SCI USA, V108, P9089, DOI 10.1073/pnas.1018771108
   Maude SL, 2014, NEW ENGL J MED, V371, P1507, DOI 10.1056/NEJMoa1407222
   Milone MC, 2009, MOL THER, V17, P1453, DOI 10.1038/mt.2009.83
   Oh S, 2014, J IMMUNOL RES, V2014, DOI 10.1155/2014/589672
   Papaioannou VE, 1998, BIOESSAYS, V20, P9, DOI 10.1002/(SICI)1521-1878(199801)20:1<9::AID-BIES4>3.0.CO;2-Q
   Pegram HJ, 2012, BLOOD, V119, P4133, DOI 10.1182/blood-2011-12-400044
   Porter DL, 2011, NEW ENGL J MED, V365, P725, DOI 10.1056/NEJMoa1103849
   Pule MA, 2005, MOL THER, V12, P933, DOI 10.1016/j.ymthe.2005.04.016
   Sadelain M, 2013, CANCER DISCOV, V3, P388, DOI 10.1158/2159-8290.CD-12-0548
   Szabo SJ, 2000, CELL, V100, P655, DOI 10.1016/S0092-8674(00)80702-3
   Szabo SJ, 2002, SCIENCE, V295, P338, DOI 10.1126/science.1065543
   Szabo SJ, 2003, ANNU REV IMMUNOL, V21, P713, DOI 10.1146/annurev.immunol.21.120601.140942
   Thieu VT, 2008, IMMUNITY, V29, P679, DOI 10.1016/j.immuni.2008.08.017
   Tosolini M, 2011, CANCER RES, V71, P1263, DOI 10.1158/0008-5472.CAN-10-2907
   Viola A, 1996, SCIENCE, V273, P104, DOI 10.1126/science.273.5271.104
   Wilson V, 2002, GENOME BIOL, V3, DOI DOI 10.1186/GB-2002-3-6-REVIEWS3008
   Wu MR, 2015, GENE THER, V22, P675, DOI 10.1038/gt.2015.29
   Yeku OO, 2016, BIOCHEM SOC T, V44, P412, DOI 10.1042/BST20150291
   Zhang T, 2012, J IMMUNOL, V189, P2290, DOI 10.4049/jimmunol.1103495
   Zhao ZG, 2015, CANCER CELL, V28, P415, DOI 10.1016/j.ccell.2015.09.004
   Zhu JF, 2012, IMMUNITY, V37, P660, DOI 10.1016/j.immuni.2012.09.007
NR 44
TC 13
Z9 13
U1 0
U2 1
PU NATURE PUBLISHING GROUP
PI LONDON
PA MACMILLAN BUILDING, 4 CRINAN ST, LONDON N1 9XW, ENGLAND
SN 0929-1903
EI 1476-5500
J9 CANCER GENE THER
JI Cancer Gene Ther.
PD MAY-JUN
PY 2018
VL 25
IS 5-6
BP 117
EP 128
DI 10.1038/s41417-018-0012-7
PG 12
WC Biotechnology & Applied Microbiology; Oncology; Genetics & Heredity;
   Medicine, Research & Experimental
SC Biotechnology & Applied Microbiology; Oncology; Genetics & Heredity;
   Research & Experimental Medicine
GA GL5JM
UT WOS:000437202000003
PM 29515240
OA hybrid, Green Published
DA 2021-10-29
ER

PT J
AU Shi, H
   Yu, F
   Mao, YT
   Ju, QQ
   Wu, YC
   Bai, W
   Wang, PW
   Xu, R
   Jiang, MR
   Shi, JH
AF Shi, Hui
   Yu, Feng
   Mao, Yinting
   Ju, Qianqian
   Wu, Yingcheng
   Bai, Wen
   Wang, Peiwen
   Xu, Ran
   Jiang, Maorong
   Shi, Jiahai
TI EphA2 chimeric antigen receptor-modified T cells for the immunotherapy
   of esophageal squamous cell carcinoma
SO JOURNAL OF THORACIC DISEASE
LA English
DT Article
DE Esophageal squamous cell carcinoma (ESCC); chimeric antigen receptor
   (CAR); erythropoietin-producing hepatocellular receptor A2 (EphA2); cell
   killing; TNF-alpha; IFN-gamma
ID THERAPY; DESIGN; TARGET
AB Background: It is urgent to explore an effective potential therapeutic strategy for ESCC. In recent years, cell-based cancer immunotherapy has become a potentially close for carcinoma therapy. Chimeric antigen receptor (CAR) T cell technology is a kind of adoptive cell therapy technique which has been developed rapidly. We sought to obtain EphA2. CAR-T cell and revealed the ability of EphA2. CAR-T cells to kill esophageal squamous cell carcinoma (ESCC) cells in vitro.
   Methods: Firstly, the expression and location of EphA2 in ESCC tissues and cells was tested by immunohistochemistry staining and Western blot. Secondly, the second generation of EphA2. CAR was constructed via molecular biology technology, and transduced into T cells to obtain the EphA2. CAR-T cell. The transduction efficacies were assessed using flow cytometry (FCM). Thirdly, the effect of cell killing of EphA2. CAR-T cell on ESCC cells in vitro was detected by co-culture experiments. The productions of cytokines (TNF-alpha and IFN-gamma) by EphA2. CAR-T cell after co-culture with ESCC cells were analyzed by ELISA assay.
   Results: The expression of EphA2 was significantly upregulated in ESCC tissues and cells (P<0.05). EphA2 was expressed on the membrane of ESCC cells, so it could be served as tumor-associated surface antigens (TAA) of CAR for ESCC treatment. The EphA2. CAR-T cell was obtained successfully, and its' transduction efficacies was 61.4% by FCM. The ability of cell killing of EphA2. CAR-T cell was better than that of T cells (P<0.01), and demonstrated a dose-dependent cell killing. The results of ELISA assay showed that the levels of TNF-alpha and IFN-gamma in EphA2. CAR-T cells were notably raised compared with T cells (P<0.05).
   Conclusions: We firstly constructed the second generation of EphA2. CAR and established EphA2. CAR-T cells. The EphA2. CAR-T cells showed a dose-dependent cell killing of ESCC cells, and promoted the production of cytokines in vitro. These findings open a new way for treatment of ESCC by immunotherapy in the future.
C1 [Shi, Hui; Mao, Yinting; Ju, Qianqian; Shi, Jiahai] Nantong Univ, Affiliated Hosp, Dept Thorac Surg, 20 Xisi Rd, Nantong 226001, Peoples R China.
   [Yu, Feng] Jiangsu Univ, Inst Life Sci, Zhenjiang 212013, Peoples R China.
   [Wu, Yingcheng; Bai, Wen; Wang, Peiwen; Xu, Ran] Nantong Univ, Med Coll, Nantong 226001, Peoples R China.
   [Jiang, Maorong] Nantong Univ, Lab Anim Ctr, 19 Qixiu Rd, Nantong 226001, Peoples R China.
RP Shi, JH (corresponding author), Nantong Univ, Affiliated Hosp, Dept Thorac Surg, 20 Xisi Rd, Nantong 226001, Peoples R China.; Jiang, MR (corresponding author), Nantong Univ, Lab Anim Ctr, 19 Qixiu Rd, Nantong 226001, Peoples R China.
EM jiangmr@ntu.edu.cn; nt_shijiahai@163.com
FU National Natural Science Foundation of ChinaNational Natural Science
   Foundation of China (NSFC) [81101159, 81502055]; Natural Science
   Foundation of Jiangsu Province, ChinaNatural Science Foundation of
   Jiangsu Province [BK20151268, BK20151347]; Health Project of Jiangsu
   Province [Z201503]
FX This study was supported by grants from the National Natural Science
   Foundation of China (81101159 and 81502055), the Natural Science
   Foundation of Jiangsu Province, China (BK20151268 and BK20151347), and
   Health Project of Jiangsu Province (Z201503).
CR Bai W, 2018, BIOTARGET, V2, P6
   Carpenito C, 2009, P NATL ACAD SCI USA, V106, P3360, DOI 10.1073/pnas.0813101106
   Cheadle EJ, 2014, IMMUNOL REV, V257, P91, DOI 10.1111/imr.12126
   Chow KKH, 2013, MOL THER, V21, P629, DOI 10.1038/mt.2012.210
   Dunne PD, 2016, CLIN CANCER RES, V22, P230, DOI 10.1158/1078-0432.CCR-15-0603
   Enblad G, 2015, HUM GENE THER, V26, P498, DOI 10.1089/hum.2015.054
   Ferlay J, 2015, INT J CANCER, V136, pE359, DOI 10.1002/ijc.29210
   Gao XC, 2017, FRONT IMMUNOL, V8, DOI 10.3389/fimmu.2017.00774
   Glienke W, 2015, FRONT PHARMACOL, V6, DOI 10.3389/fphar.2015.00021
   Hinrichs CS, 2013, NAT BIOTECHNOL, V31, P999, DOI 10.1038/nbt.2725
   Jensen MC, 2014, IMMUNOL REV, V257, P127, DOI 10.1111/imr.12139
   Kalliolias GD, 2016, NAT REV RHEUMATOL, V12, P49, DOI 10.1038/nrrheum.2015.169
   Kaushansky A, 2015, SCIENCE, V350, P1089, DOI 10.1126/science.aad3318
   Lasfar A, 2016, FRONT IMMUNOL, V7, DOI 10.3389/fimmu.2016.00598
   Lichty BD, 2014, NAT REV CANCER, V14, P559, DOI 10.1038/nrc3770
   Lim WA, 2017, CELL, V168, P724, DOI 10.1016/j.cell.2017.01.016
   Lin JQ, 2016, NAT COMMUN, V7, DOI 10.1038/ncomms10562
   Liu LF, 2016, NAT BIOTECHNOL, V34, P430, DOI 10.1038/nbt.3461
   Miao H, 2015, ONCOGENE, V34, P558, DOI 10.1038/onc.2013.590
   Miyazaki T, 2003, INT J CANCER, V103, P657, DOI 10.1002/ijc.10860
   Neill T, 2016, J CELL BIOL, V215, P687, DOI 10.1083/jcb.201603079
   Ohashi S, 2015, GASTROENTEROLOGY, V149, P1700, DOI 10.1053/j.gastro.2015.08.054
   Peng H, 2017, FRONT IMMUNOL, V8, DOI 10.3389/fimmu.2017.01143
   Pennathur A, 2013, LANCET, V381, P400, DOI 10.1016/S0140-6736(12)60643-6
   Rodgers DT, 2016, P NATL ACAD SCI USA, V113, pE459, DOI 10.1073/pnas.1524155113
   Romano E, 2015, J IMMUNOTHER CANCER, V3, DOI 10.1186/s40425-015-0059-z
   Rosenberg SA, 2015, SCIENCE, V348, P62, DOI 10.1126/science.aaa4967
   Singh N, 2017, CURR HEMATOL MALIG R, V12, P522, DOI 10.1007/s11899-017-0417-7
   Song DG, 2012, BLOOD, V119, P696, DOI 10.1182/blood-2011-03-344275
   Srivastava S, 2015, TRENDS IMMUNOL, V36, P494, DOI 10.1016/j.it.2015.06.004
   Takasugi M, 2017, NAT COMMUN, V8, DOI 10.1038/ncomms15728
   Topalian SL, 2015, CELL, V161, P185
   Tran E, 2017, NAT IMMUNOL, V18, P255, DOI 10.1038/ni.3682
   Wu Y., 2017, BIOTARGET, V1, P7
   Youngblood VM, 2016, CANCER RES, V76, P1825, DOI 10.1158/0008-5472.CAN-15-0847
   Yu SN, 2017, J HEMATOL ONCOL, V10, DOI 10.1186/s13045-017-0444-9
   Zhukovsky EA, 2016, CURR OPIN IMMUNOL, V40, P24, DOI 10.1016/j.coi.2016.02.006
NR 37
TC 15
Z9 17
U1 2
U2 15
PU AME PUBL CO
PI SHATIN
PA FLAT-RM C 16F, KINGS WING PLAZA 1, NO 3 KWAN ST, SHATIN, HONG KONG
   00000, PEOPLES R CHINA
SN 2072-1439
EI 2077-6624
J9 J THORAC DIS
JI J. Thorac. Dis.
PD MAY
PY 2018
VL 10
IS 5
BP 2779
EP 2788
DI 10.21037/jtd.2018.04.91
PG 10
WC Respiratory System
SC Respiratory System
GA GK0WZ
UT WOS:000435834200049
PM 29997940
OA Green Published, hybrid
DA 2021-10-29
ER

PT J
AU Lulla, PD
   Hill, LC
   Ramos, CA
   Heslop, HE
AF Lulla, Premal D.
   Hill, LaQuisa C.
   Ramos, Carlos A.
   Heslop, Helen E.
TI The Use of Chimeric Antigen Receptor T Cells in Patients With
   Non-Hodgkin Lymphoma
SO CLINICAL ADVANCES IN HEMATOLOGY & ONCOLOGY
LA English
DT Article
DE CAR T cells; CD19; CD20; lymphoma
ID ADOPTIVE IMMUNOTHERAPY; CLINICAL-TRIAL; THERAPY; REMISSIONS; MANAGEMENT;
   CAR; MOGAMULIZUMAB; EXPRESSION; RESPONSES; ANTIBODY
AB Resistance to conventional lines of therapy develops in approximately 20% of all patients with lymphoma. These patients have a dismal prognosis, with an expected median survival of 6.3 months. In recent years, T-cell immunotherapy has demonstrated a remarkable capacity to induce complete and durable clinical responses in patients with chemotherapy-refractory lymphoma. A major contributor to the success of immunotherapy has been the advent of genetic engineering technologies that introduce a chimeric antigen receptor (CAR) into T cells to focus their killing activity on tumor cells. The adoptive transfer of autologous CAR T-cell products specific for the pan-B-cell antigen CD19 have now received approval from the US Food and Drug Administration (FDA) for the treatment of relapsed or chemotherapy-resistant B-cell non-Hodgkin lymphoma. This review is designed to showcase the clinical efficacy and unique toxicities of individually developed CAR T-cell products for the treatment of lymphomas and their evolution from the laboratory bench to commercialization.
C1 [Lulla, Premal D.; Hill, LaQuisa C.; Ramos, Carlos A.; Heslop, Helen E.] Baylor Coll Med, Fac, Houston, TX 77030 USA.
   [Lulla, Premal D.; Hill, LaQuisa C.; Ramos, Carlos A.; Heslop, Helen E.] Ctr Cell & Gene Therapy, 1102 Bates Ave Feigin Ctr,Suite 1770-6, Houston, TX 77030 USA.
RP Lulla, PD (corresponding author), Ctr Cell & Gene Therapy, 1102 Bates Ave Feigin Ctr,Suite 1770-6, Houston, TX 77030 USA.
EM lulla@bcm.edu
RI Heslop, Helen/AAC-9500-2020
OI Hill, LaQuisa/0000-0003-4304-935X
FU Cell Medica; NATIONAL CANCER INSTITUTEUnited States Department of Health
   & Human ServicesNational Institutes of Health (NIH) - USANIH National
   Cancer Institute (NCI) [P50CA126752, P30CA125123, P01CA094237] Funding
   Source: NIH RePORTER
FX Drs Lulla and Hill have no relevant disclosures. Dr Ramos has served as
   an advisory board member for Novartis and Celgene, and Dr Heslop has
   served as an advisory board member for Novartis and received research
   support from Cell Medica.
CR ABRAMSON JS, 2017, BLOOD S1, V130
   Arcaini L, 2016, BLOOD, V127, P2072, DOI 10.1182/blood-2015-11-624312
   Bach PB, 2017, JAMA-J AM MED ASSOC, V318, P1861, DOI 10.1001/jama.2017.15218
   Bayle JH, 2017, BLOOD, V130
   Bollard CM, 2014, J CLIN ONCOL, V32, P798, DOI 10.1200/JCO.2013.51.5304
   Bonifant CL, 2016, MOL THER-ONCOLYTICS, V3, DOI 10.1038/mto.2016.11
   CAMPANA D, 1991, BLOOD, V77, P1546
   Campo E, 2011, BLOOD, V117, P5019, DOI 10.1182/blood-2011-01-293050
   CHONG EA, 2017, BLOOD S1, V130
   Crump M, 2017, BLOOD, V130, P1800, DOI 10.1182/blood-2017-03-769620
   Duvic M, 2015, BLOOD, V125, P1883, DOI 10.1182/blood-2014-09-600924
   El-Mallawany NK, 2012, BLOOD CANCER J, V2, DOI 10.1038/bcj.2012.8
   Foss F, 2011, THER ADV HEMATOL, V2, P161, DOI 10.1177/2040620711408491
   Fry TJ, 2018, NAT MED, V24, P20, DOI 10.1038/nm.4441
   Gattinoni L, 2005, J EXP MED, V202, P907, DOI 10.1084/jem.20050732
   Gisselbrecht C, 2010, J CLIN ONCOL, V28, P4184, DOI 10.1200/JCO.2010.28.1618
   Gomes-Silva D, 2017, BLOOD, V130, P285, DOI 10.1182/blood-2017-01-761320
   Gust J, 2017, CANCER DISCOV, V7, P1404, DOI 10.1158/2159-8290.CD-17-0698
   Hill JA, 2018, BLOOD, V131, P121, DOI 10.1182/blood-2017-07-793760
   Howlader N, 1975, SEER CANC STAT REV
   Hughes ME, 2017, BLOOD, V130
   Ishida T, 2004, CLIN CANCER RES, V10, P5494, DOI 10.1158/1078-0432.CCR-04-0371
   Ishida T, 2003, CLIN CANCER RES, V9, P3625
   Ishii T, 2010, CLIN CANCER RES, V16, P1520, DOI 10.1158/1078-0432.CCR-09-2697
   Jensen MC, 2010, BIOL BLOOD MARROW TR, V16, P1245, DOI 10.1016/j.bbmt.2010.03.014
   Kahl BS, 2016, BLOOD, V127, P2055, DOI 10.1182/blood-2015-11-624288
   Kalos M, 2011, SCI TRANSL MED, V3, DOI 10.1126/scitranslmed.3002842
   Kershaw MH, 2006, CLIN CANCER RES, V12, P6106, DOI 10.1158/1078-0432.CCR-06-1183
   Kochenderfer JN, 2017, J CLIN ONCOL, V35, DOI 10.1200/JCO.2016.71.3024
   Kochenderfer JN, 2015, J CLIN ONCOL, V33, P540, DOI 10.1200/JCO.2014.56.2025
   Kochenderfer JN, 2012, BLOOD, V119, P2709, DOI 10.1182/blood-2011-10-384388
   Kochenderfer JN, 2010, BLOOD, V116, P4099, DOI 10.1182/blood-2010-04-281931
   Kuruvilla J, 2016, BLOOD, V127, P2093, DOI 10.1182/blood-2015-11-624320
   Lee DW, 2014, BLOOD, V124, P188, DOI 10.1182/blood-2014-05-552729
   Lim WA, 2017, CELL, V168, P724, DOI 10.1016/j.cell.2017.01.016
   Locke FL, 2017, BLOOD, V130
   Long MX, 2017, J CLIN INVEST, V127, P3052, DOI 10.1172/JCI89756
   Maciocia PM, 2017, NAT MED, V23, P1416, DOI 10.1038/nm.4444
   Mamonkin M, 2015, BLOOD, V126, P983, DOI 10.1182/blood-2015-02-629527
   Maude SL, 2014, NEW ENGL J MED, V371, P1507, DOI 10.1056/NEJMoa1407222
   Neelapu SS, 2017, NEW ENGL J MED, V377, P2531, DOI 10.1056/NEJMoa1707447
   Neelapu SS, 2018, NAT REV CLIN ONCOL, V15, P47, DOI 10.1038/nrclinonc.2017.148
   NEELAPU SS, 2017, BLOOD S1, V130
   Ogura M, 2014, J CLIN ONCOL, V32, P1157, DOI 10.1200/JCO.2013.52.0924
   Perera LP, 2017, AM J HEMATOL, V92, P892, DOI 10.1002/ajh.24794
   Porter DL, 2011, NEW ENGL J MED, V365, P725, DOI 10.1056/NEJMoa1103849
   PUI CH, 1993, BLOOD, V82, P343
   Ramos CA, 2017, J CLIN INVEST, V127, P3468, DOI 10.1172/JCI94306
   Ramos CA, 2016, J CLIN INVEST, V126, P2588, DOI 10.1172/JCI86000
   Ruella M, 2016, J CLIN INVEST, V126, P3814, DOI 10.1172/JCI87366
   Sadelain M, 2017, NATURE, V545, P423, DOI 10.1038/nature22395
   Sadelain M, 2013, CANCER DISCOV, V3, P388, DOI 10.1158/2159-8290.CD-12-0548
   Savoldo B, 2011, J CLIN INVEST, V121, P1822, DOI 10.1172/JCI46110
   SCHUSTER SJ, 2017, BLOOD S1, V130
   Schuster SJ, 2017, NEW ENGL J MED, V377, P2545, DOI 10.1056/NEJMoa1708566
   Solari R, 2015, EUR J PHARMACOL, V763, P169, DOI 10.1016/j.ejphar.2015.05.018
   Subramaniam JM, 2012, DRUGS, V72, P1293, DOI 10.2165/11631090-000000000-00000
   Teachey DT, 2016, CANCER DISCOV, V6, P664, DOI 10.1158/2159-8290.CD-16-0040
   Thieblemont C, 2016, BLOOD, V127, P2064, DOI 10.1182/blood-2015-12-624296
   Till BG, 2008, BLOOD, V112, P2261, DOI 10.1182/blood-2007-12-128843
   Till BG, 2012, BLOOD, V119, P3940, DOI 10.1182/blood-2011-10-387969
   Turtle CJ, 2017, J CLIN ONCOL, V35, P3010, DOI 10.1200/JCO.2017.72.8519
   Turtle CJ, 2016, SCI TRANSL MED, V8, DOI 10.1126/scitranslmed.aaf8621
NR 63
TC 13
Z9 13
U1 0
U2 2
PU MILLENNIUM MEDICAL PUBLISHING, INC
PI NEW YORK
PA 611 BROADWAY, STE 310, NEW YORK, NY 10012 USA
SN 1543-0790
J9 CLIN ADV HEMATOL ONC
JI Clin. Adv. Hematol. Oncol.
PD MAY
PY 2018
VL 16
IS 5
BP 375
EP 386
PG 12
WC Oncology
SC Oncology
GA GJ1OX
UT WOS:000435028100008
PM 29851933
DA 2021-10-29
ER

PT J
AU Krishnan, H
   Rayes, J
   Miyashita, T
   Ishii, G
   Retzbach, EP
   Sheehan, SA
   Takemoto, A
   Chang, YW
   Yoneda, K
   Asai, J
   Jensen, L
   Chalise, L
   Natsume, A
   Goldberg, GS
AF Krishnan, Harini
   Rayes, Julie
   Miyashita, Tomoyuki
   Ishii, Genichiro
   Retzbach, Edward P.
   Sheehan, Stephanie A.
   Takemoto, Ai
   Chang, Yao-Wen
   Yoneda, Kazue
   Asai, Jun
   Jensen, Lasse
   Chalise, Lushun
   Natsume, Atsushi
   Goldberg, Gary S.
TI Podoplanin: An emerging cancer biomarker and therapeutic target
SO CANCER SCIENCE
LA English
DT Review
DE cancer; chemotherapy; c-type lectin-like receptor 2; podoplanin
ID INDUCED PLATELET-AGGREGATION; EPITHELIAL-MESENCHYMAL TRANSITION;
   PREDICTS AGGRESSIVE-BEHAVIOR; SQUAMOUS-CELL CARCINOMAS; CONTACT
   INTERACTIONS; RECEPTOR CLEC-2; TUMOR INVASION; PA2.26 ANTIGEN; T-CELLS;
   METASTASIS
AB Podoplanin (PDPN) is a transmembrane receptor glycoprotein that is upregulated on transformed cells, cancer associated fibroblasts and inflammatory macrophages that contribute to cancer progression. In particular, PDPN increases tumor cell clonal capacity, epithelial mesenchymal transition, migration, invasion, metastasis and inflammation. Antibodies, CAR-T cells, biologics and synthetic compounds that target PDPN can inhibit cancer progression and septic inflammation in preclinical models. This review describes recent advances in how PDPN may be used as a biomarker and therapeutic target for many types of cancer, including glioma, squamous cell carcinoma, mesothelioma and melanoma.
C1 [Krishnan, Harini] SUNY Stony Brook, Dept Physiol & Biophys, Stony Brook, NY 11794 USA.
   [Rayes, Julie] Univ Birmingham, Coll Med & Dent Sci, Inst Cardiovasc Sci, Birmingham, W Midlands, England.
   [Miyashita, Tomoyuki; Ishii, Genichiro] Natl Canc Ctr, Exploratory Oncol Res & Clin Trial Ctr, Div Pathol, Kashiwa, Chiba, Japan.
   [Miyashita, Tomoyuki; Ishii, Genichiro] Univ Tokyo, Grad Sch Frontier Sci, Dept Integrated Biosci, Lab Canc Biol, Kashiwa, Chiba, Japan.
   [Retzbach, Edward P.; Sheehan, Stephanie A.; Goldberg, Gary S.] Rowan Univ, Sch Osteopath Med, Grad Sch Biomed Sci, Stratford, NJ USA.
   [Retzbach, Edward P.; Sheehan, Stephanie A.; Goldberg, Gary S.] Rowan Univ, Sch Osteopath Med, Dept Mol Biol, Stratford, NJ USA.
   [Takemoto, Ai] Japanese Fdn Canc Res, Ctr Canc Chemotherapy, Div Expt Chemotherapy, Tokyo, Japan.
   [Chang, Yao-Wen] Chang Gung Univ, Coll Med, Grad Inst Biomed Sci, Taoyuan, Taiwan.
   [Yoneda, Kazue] Univ Occupat & Environm Hlth, Dept Surg Chest Surg 2, Kitakyushu, Fukuoka, Japan.
   [Asai, Jun] Kyoto Prefectural Univ Med, Grad Sch Med Sci, Dept Dermatol, Kyoto, Japan.
   [Jensen, Lasse] Linkoping Univ, Dept Med & Hlth Sci, Div Cardiovasc Sci, Linkoping, Sweden.
   [Chalise, Lushun; Natsume, Atsushi] Nagoya Univ, Sch Med, Dept Neurosurg, Nagoya, Aichi, Japan.
RP Natsume, A (corresponding author), Nagoya Univ, Sch Med, Dept Neurosurg, Nagoya, Aichi, Japan.; Goldberg, GS (corresponding author), Rowan Univ, Mol Biol, Stratford, NJ 08084 USA.
EM anatsume@med.nagoya-u.ac.jp; gary.goldberg@rowan.edu
RI Krishnan, Harini/J-5632-2019; Natsume, Atsushi/I-7364-2014; Asai,
   Jun/AAD-4796-2020
OI Krishnan, Harini/0000-0003-0286-0322; Natsume,
   Atsushi/0000-0002-9113-0470; Asai, Jun/0000-0002-7610-0820; YONEDA,
   KAZUE/0000-0001-7142-2743; Retzbach, Edward/0000-0003-4615-8850; Rayes,
   Julie/0000-0003-0499-6880
FU Proteintech; Fox Rothschild; VWR; Sentrimed; Rowan University;
   Osteopathic Heritage Foundation; New Jersey Health Foundation; JSPS
   KAKENHIMinistry of Education, Culture, Sports, Science and Technology,
   Japan (MEXT)Japan Society for the Promotion of ScienceGrants-in-Aid for
   Scientific Research (KAKENHI) [25461674, 24659185, 16H05311,
   2617H06356]; National Cancer Center Research and Development
   FundNational Cancer Center - Japan [23-A-12]; Foundation for the
   Promotion of Cancer Research; 3rd Term Comprehensive 10-Year Strategy
   for Cancer Control; Advanced Research for Medical Products Mining
   Programme of the National Institute of Biomedical Innovation (NIBIO);
   British Heart FoundationBritish Heart Foundation [RG/13/18/30563];
   Project for Cancer Research and Therapeutic Evolution (P-CREATE)
   [17cm0106205 h0002]; Medical Research and Development Programs Focused
   on Technology Transfer, Acceleration Transformative Research for Medical
   Innovation (ACT-MS) from the Japan Agency for Medical Research and
   Development (AMED)Japan Agency for Medical Research and Development
   (AMED) [17im0210607 h0002]
FX This work was presented at the first International Meeting on PDPN
   Research hosted at Nagoya University with support from Proteintech
   (Founding Sponsor), Fox Rothschild, VWR, Sentrimed, and Rowan
   University. This work was supported in part with funding from the
   Osteopathic Heritage Foundation and New Jersey Health Foundation to GSG,
   the JSPS KAKENHI (Grant Number 25461674) to JA, the National Cancer
   Center Research and Development Fund (23-A-12), the Foundation for the
   Promotion of Cancer Research, the 3rd Term Comprehensive 10-Year
   Strategy for Cancer Control, and the Advanced Research for Medical
   Products Mining Programme of the National Institute of Biomedical
   Innovation (NIBIO) and JSPS KAKENHI (24659185 and 16H05311) to TM and
   GI, the British Heart Foundation (RG/13/18/30563) to JR, the Project for
   Cancer Research and Therapeutic Evolution (P-CREATE, No. 17cm0106205
   h0002) and Medical Research and Development Programs Focused on
   Technology Transfer, Acceleration Transformative Research for Medical
   Innovation (ACT-MS, No. 17im0210607 h0002) from the Japan Agency for
   Medical Research and Development (AMED) to AT, and a Grant-in-Aid for
   Scientific Research on Innovative Areas "Chemistry for Multimolecular
   Crowding Biosystems" (JSPS KAKENHI 2617H06356) to AN.
CR Abe S, 2016, CANCER SCI, V107, P1198, DOI 10.1111/cas.12985
   Abe S, 2013, J IMMUNOL, V190, P6239, DOI 10.4049/jimmunol.1300448
   Adhikari NKJ, 2010, LANCET, V376, P1339, DOI 10.1016/S0140-6736(10)60446-1
   Angus DC, 2013, NEW ENGL J MED, V369, P840, DOI [10.1056/NEJMra1208623, 10.1056/NEJMc1312359]
   Asai J, 2016, AM J PATHOL, V186, P101, DOI 10.1016/j.ajpath.2015.09.007
   Ashour AE, 2013, PLOS ONE, V8, DOI 10.1371/journal.pone.0066733
   Astarita JL, 2012, FRONT IMMUNOL, V3, DOI 10.3389/fimmu.2012.00283
   Atsumi N, 2008, BIOCHEM BIOPH RES CO, V373, P36, DOI 10.1016/j.bbrc.2008.05.163
   Boulaftali Y, 2013, J CLIN INVEST, V123, P908, DOI 10.1172/JCI65154
   Carpenito C, 2009, P NATL ACAD SCI USA, V106, P3360, DOI 10.1073/pnas.0813101106
   Chandramohan V, 2013, INT J CANCER, V132, P2339, DOI 10.1002/ijc.27919
   Chang YW, 2015, ONCOTARGET, V6, P42733, DOI 10.18632/oncotarget.5811
   Chatzizacharias NA, 2012, HISTOL HISTOPATHOL, V27, P677, DOI 10.14670/HH-27.677
   Chen X., 2015, BIOMED RES INT, V2015, P5, DOI DOI 10.2308/ACCR-51033
   Cheriyan VT, 2014, PLOS ONE, V9, DOI 10.1371/journal.pone.0093711
   Cho Z, 2017, J DERMATOL SCI, V87, P29, DOI 10.1016/j.jdermsci.2017.03.012
   Claushuis TAM, 2016, BLOOD, V127, P3062, DOI 10.1182/blood-2015-11-680744
   ESHHAR Z, 1993, P NATL ACAD SCI USA, V90, P720, DOI 10.1073/pnas.90.2.720
   Gandarillas A, 1997, MOL CARCINOGEN, V20, P10, DOI 10.1002/(SICI)1098-2744(199709)20:1<10::AID-MC3>3.0.CO;2-M
   Goerge T, 2008, BLOOD, V111, P4958, DOI 10.1182/blood-2007-11-123620
   Gros A, 2015, BLOOD, V126, P1017, DOI 10.1182/blood-2014-12-617159
   Gupta GP, 2004, J CLIN INVEST, V114, P1691, DOI 10.1172/JCI200423823
   Huber GF, 2011, INT J CANCER, V129, P1404, DOI 10.1002/ijc.25795
   Jurasz P, 2004, BRIT J PHARMACOL, V143, P819, DOI 10.1038/sj.bjp.0706013
   Kan S, 2014, J CUTAN PATHOL, V41, P561, DOI 10.1111/cup.12322
   Kaneko Mika K., 2017, Monoclonal Antibodies in Immunodiagnosis and Immunotherapy, V36, P104, DOI 10.1089/mab.2017.0014
   Kaneko MK, 2017, CANCER MED-US, V6, P768, DOI 10.1002/cam4.1049
   Kato Y, 2006, BIOCHEM BIOPH RES CO, V349, P1301, DOI 10.1016/j.bbrc.2006.08.171
   Kreppel M, 2010, VIRCHOWS ARCH, V456, P473, DOI 10.1007/s00428-010-0915-7
   Krishnan H, 2015, INTERCELLULAR COMMUN, P297, DOI DOI 10.1007/978-94-017-7380-5_12
   Krishnan H, 2015, EXP CELL RES, V335, P115, DOI 10.1016/j.yexcr.2015.04.019
   Krishnan H, 2013, J BIOL CHEM, V288, P12215, DOI 10.1074/jbc.C112.446823
   Krishnan Harini, 2012, Genes Cancer, V3, P426, DOI 10.1177/1947601912458583
   Kunita A, 2007, AM J PATHOL, V170, P1337, DOI 10.2353/ajpath.2007.060790
   Liu CF, 2017, CLIN CANCER RES, V23, P4769, DOI 10.1158/1078-0432.CCR-17-0101
   Martin-Villar E, 2005, INT J CANCER, V113, P899, DOI 10.1002/ijc.20656
   Martin-Villar E, 2003, REV ONCOL, V5, P491
   Martin-Villar E, 2006, J CELL SCI, V119, P4541, DOI 10.1242/jcs.03218
   Miyashita T, 2017, SCI REP-UK, V7, DOI 10.1038/srep39971
   Miyata K, 2017, SCI REP-UK, V7, DOI 10.1038/s41598-017-04324-1
   Nagae M, 2014, STRUCTURE, V22, P1711, DOI 10.1016/j.str.2014.09.009
   NOSE K, 1990, CELL GROWTH DIFFER, V1, P511
   Ochoa-Alvarez JA, 2015, ONCOTARGET, V6, P9045, DOI 10.18632/oncotarget.3515
   Ochoa-Alvarez JA, 2012, PLOS ONE, V7, DOI 10.1371/journal.pone.0041845
   Ordonez NG, 2014, APPL IMMUNOHISTO M M, V22, P331, DOI 10.1097/PAI.0b013e31828a83c5
   Rayes J, 2017, NAT COMMUN, V8, DOI 10.1038/s41467-017-02402-6
   Renart J, 2015, INT REV CEL MOL BIO, V317, P185, DOI 10.1016/bs.ircmb.2015.01.009
   Rodriguez GV, 2017, CANCER IMMUNOL RES, V5, P234, DOI 10.1158/2326-6066.CIR-16-0150
   Rubin H, 2008, ADV CANCER RES, V100, P159, DOI 10.1016/S0065-230X(08)00006-7
   Rubin H, 2008, P NATL ACAD SCI USA, V105, P6215, DOI 10.1073/pnas.0800747105
   Scholl FG, 1999, J CELL SCI, V112, P4601
   Seki S, 2014, PATHOL ONCOL RES, V20, P521, DOI 10.1007/s12253-013-9723-0
   Sekiguchi T, 2016, ONCOTARGET, V7, P3934, DOI 10.18632/oncotarget.6598
   Semple JW, 2011, NAT REV IMMUNOL, V11, P264, DOI 10.1038/nri2956
   Shen YQ, 2010, J BIOL CHEM, V285, P9649, DOI 10.1074/jbc.M109.047696
   Shiina S, 2016, CANCER IMMUNOL RES, V4, P259, DOI 10.1158/2326-6066.CIR-15-0060
   Stupp R, 2005, NEW ENGL J MED, V352, P987, DOI 10.1056/NEJMoa043330
   Suzuki-Inoue K, 2007, J BIOL CHEM, V282, P25993, DOI 10.1074/jbc.M702327200
   Swain N, 2014, TUMOR BIOL, V35, P8407, DOI 10.1007/s13277-014-2266-5
   Takagi S, 2013, PLOS ONE, V8, DOI 10.1371/journal.pone.0073609
   Takemoto A, 2017, CANCER METAST REV, V36, P225, DOI 10.1007/s10555-017-9672-2
   Takemoto A, 2017, SCI REP-UK, V7, DOI 10.1038/srep42186
   Venkata C, 2013, J INTENSIVE CARE, V1, DOI 10.1186/2052-0492-1-9
   Wang ML, 2013, PLOS ONE, V8, DOI 10.1371/journal.pone.0053236
   Wicki A, 2007, BRIT J CANCER, V96, P1, DOI 10.1038/sj.bjc.6603518
   Wojtukiewicz MZ, 2017, CANCER METAST REV, V36, P305, DOI 10.1007/s10555-017-9683-z
   Xiang BG, 2013, NAT COMMUN, V4, DOI 10.1038/ncomms3657
   Yeung JT, 2013, CLIN CANCER RES, V19, P1816, DOI 10.1158/1078-0432.CCR-12-2861
NR 68
TC 62
Z9 64
U1 0
U2 9
PU WILEY
PI HOBOKEN
PA 111 RIVER ST, HOBOKEN 07030-5774, NJ USA
SN 1349-7006
J9 CANCER SCI
JI Cancer Sci.
PD MAY
PY 2018
VL 109
IS 5
BP 1292
EP 1299
DI 10.1111/cas.13580
PG 8
WC Oncology
SC Oncology
GA GI0PH
UT WOS:000434071400002
PM 29575529
OA Green Published, gold
DA 2021-10-29
ER

PT J
AU Huang, SK
   Feng, L
   An, GL
   Zhang, XJ
   Zhao, ZX
   Han, R
   Lei, FX
   Zhang, YJ
   Luo, AQ
   Jing, X
   Zhao, L
   Gu, SZ
   Zhao, XH
   Zhang, LX
AF Huang, Shangke
   Feng, Lu
   An, Gaili
   Zhang, Xiaojin
   Zhao, Zixuan
   Han, Rui
   Lei, Fuxi
   Zhang, Yujiao
   Luo, Anqi
   Jing, Xin
   Zhao, Lin
   Gu, Shanzhi
   Zhao, Xinhan
   Zhang, Lingxiao
TI Ribosome display and selection of single-chain variable fragments
   effectively inhibit growth and progression of microspheres in vitro and
   in vivo
SO CANCER SCIENCE
LA English
DT Article
DE CD44(+); CD24(+); microsphere; ribosome display; scFv; screening
ID CANCER STEM-CELLS; CAR T-CELLS; BREAST-CANCER; EVOLVING PROTEINS; SOLID
   TUMORS; LIBRARIES; METASTASIS; ANTIBODIES; ACTIVATION; MOLECULES
AB Distinguishing the surface markers of cancer stem cells (CSCs) is a useful method for early diagnosis and treatment of tumors, as CSCs may participate in tumorigenesis and metastasis by migrating into the circulatory system. However, the potential targets of CSCs are expressed at low levels in the natural state and are always changing. Thus, dynamic screening has been reported to be an effective measure for exploring CSC markers. In recent years, diverse single-chain variable fragments (scFvs) have been widely used in immunotherapy. In this study, we determined that the scFvs, screened using RD, had a high affinity to microspheres and could inhibit their progression. We also observed that the selected scFvs underwent evolution in vitro, and antitumor-associated proteins were successfully expressed. Combined with chemotherapy, the scFvs had a synergistic effect on the inhibition of the microspheres' progression in vitro and in vivo, which could be ascribed to their high affinity for stem-like cells and the inhibition of the microspheres' collective behaviors. In addition, proteins inhibiting CD44(+)/CD24(+) and MAPK were involved. Our data indicated that dynamic screening of the scFvs in a natural state was of great significance in the inhibition of the microspheres in vitro and in vivo.
C1 [Huang, Shangke; Feng, Lu; Han, Rui; Lei, Fuxi; Zhang, Yujiao; Luo, Anqi; Jing, Xin; Zhao, Lin; Zhao, Xinhan; Zhang, Lingxiao] Xi An Jiao Tong Univ, Affiliated Hosp 1, Dept Med Oncol, Xian, Shaanxi, Peoples R China.
   [An, Gaili] Shaanxi Prov Peoples Hosp, Dept Clin Oncol, Xian, Shaanxi, Peoples R China.
   [Zhang, Xiaojin] Shaoxing Univ, Dept Med Sch, Shaoxing, Peoples R China.
   [Zhao, Zixuan] Elite Property Management Ltd, Saskatoon, SK, Canada.
   [Gu, Shanzhi] Xi An Jiao Tong Univ, Hlth Sci Ctr, Coll Forens Med, Xian, Shaanxi, Peoples R China.
RP Zhao, XH; Zhang, LX (corresponding author), Xi An Jiao Tong Univ, Affiliated Hosp 1, Dept Med Oncol, Xian, Shaanxi, Peoples R China.; Gu, SZ (corresponding author), Xi An Jiao Tong Univ, Hlth Sci Ctr, Dept Coll Forens Med, Xian, Shaanxi, Peoples R China.
EM gushanzhi@mail.xjtu.edu.cn; zhaoxinhanprof@163.com; zhanglx86@sina.com
RI Han, Rui/AAH-8529-2020
FU National Natural Science Foundation of ChinaNational Natural Science
   Foundation of China (NSFC) [81272898]
FX The National Natural Science Foundation of China, (Grant/Award Number:
   "No. 81272898")
CR Abramson JS, 2017, NEW ENGL J MED, V377, P783, DOI 10.1056/NEJMc1704610
   Aceto N, 2014, CELL, V158, P1110, DOI 10.1016/j.cell.2014.07.013
   Al-Hajj M, 2003, P NATL ACAD SCI USA, V100, P3983, DOI 10.1073/pnas.0530291100
   AlShamaileh H, 2017, SCI REP-UK, V7, DOI 10.1038/s41598-017-05859-z
   Balko JM, 2013, CANCER RES, V73, P6346, DOI 10.1158/0008-5472.CAN-13-1385
   Beene DL, 2003, CURR OPIN NEUROBIOL, V13, P264, DOI 10.1016/S0959-4388(03)00068-0
   Boral Debasish, 2012, Front Biosci (Elite Ed), V4, P2502
   Bradbury ARM, 2011, NAT BIOTECHNOL, V29, P245, DOI 10.1038/nbt.1791
   Charafe-Jauffret E, 2009, CANCER RES, V69, P1302, DOI 10.1158/0008-5472.CAN-08-2741
   Cheung KJ, 2016, P NATL ACAD SCI USA, V113, pE854, DOI 10.1073/pnas.1508541113
   Chodorge M, 2008, PROTEIN ENG DES SEL, V21, P343, DOI 10.1093/protein/gzn013
   Dreier B, 2012, METHODS MOL BIOL, V805, P261, DOI 10.1007/978-1-61779-379-0_15
   Dreier B, 2011, METHODS MOL BIOL, V687, P283, DOI 10.1007/978-1-60761-944-4_21
   Fidler IJ, 2003, NAT REV CANCER, V3, P453, DOI 10.1038/nrc1098
   Gu LC, 2014, NATURE, V515, P554, DOI 10.1038/nature13761
   Guo YL, 2018, PROTEIN CELL, V9, P516, DOI 10.1007/s13238-017-0394-6
   Hardin H, 2017, LAB INVEST, V97, P1142, DOI 10.1038/labinvest.2017.41
   Hong IS, 2015, RECENT PAT ANTI-CANC, V10, P2
   Inoue Y, 2017, CANCER SCI, V108, P1701, DOI 10.1111/cas.13295
   Ishiguro T, 2017, CANCER SCI, V108, P283, DOI 10.1111/cas.13155
   Jaggupilli A, 2012, CLIN DEV IMMUNOL, DOI 10.1155/2012/708036
   Jordan NV, 2016, NATURE, V537, P102, DOI 10.1038/nature19328
   June CH, 2014, CANCER IMMUNOL IMMUN, V63, P969, DOI 10.1007/s00262-014-1568-1
   Keysar SB, 2010, MOL CANCER THER, V9, P2450, DOI 10.1158/1535-7163.MCT-10-0530
   Konen J, 2017, NAT COMMUN, V8, DOI 10.1038/ncomms15078
   Lee MH, 2017, METHODS MOL BIOL, V1622, P207, DOI 10.1007/978-1-4939-7108-4_15
   Leedham SJ, 2017, CELL STEM CELL, V20, P153, DOI 10.1016/j.stem.2017.01.005
   Li WZ, 2017, SCI REP-UK, V7, DOI 10.1038/s41598-017-14364-2
   MARKS JD, 1991, J MOL BIOL, V222, P581, DOI 10.1016/0022-2836(91)90498-U
   Mu WJ, 2015, CELL RES, V25, P477, DOI 10.1038/cr.2015.23
   Ocana A, 2017, MOL CANCER, V16, DOI 10.1186/s12943-017-0707-7
   Ohashi H, 2012, METHODS MOL BIOL, V805, P251, DOI 10.1007/978-1-61779-379-0_14
   Pansri P, 2009, BMC BIOTECHNOL, V9, DOI 10.1186/1472-6750-9-6
   Reya T, 2001, NATURE, V414, P105, DOI 10.1038/35102167
   Rostoker R, 2015, BREAST CANCER RES, V17, DOI 10.1186/s13058-015-0589-9
   Rothe A, 2006, EXPERT OPIN BIOL TH, V6, P177, DOI 10.1517/14712598.6.2.177
   Rothe A, 2008, BIOL CHEM, V389, P433, DOI 10.1515/BC.2008.045
   Schaffitzel C, 1999, J IMMUNOL METHODS, V231, P119, DOI 10.1016/S0022-1759(99)00149-0
   Templeton AJ, 2016, EUR UROL, V70, P358, DOI 10.1016/j.eururo.2016.02.033
   Weitzenfeld P, 2016, ONCOTARGET, V7, P81123, DOI 10.18632/oncotarget.13213
   Xiang DX, 2015, THERANOSTICS, V5, P1083, DOI 10.7150/thno.11711
   Xiang DX, 2015, THERANOSTICS, V5, P23, DOI 10.7150/thno.10202
   Yang YM, 2015, CURR OPIN HEMATOL, V22, P509, DOI 10.1097/MOH.0000000000000181
   Yoshida GJ, 2016, CANCER SCI, V107, P5, DOI 10.1111/cas.12817
   Zahnd C, 2007, NAT METHODS, V4, P269, DOI 10.1038/NMETH1003
   Zhao AZ, 2016, CRIT REV BIOTECHNOL, V36, P276, DOI 10.3109/07388551.2014.958978
NR 46
TC 3
Z9 3
U1 0
U2 12
PU WILEY
PI HOBOKEN
PA 111 RIVER ST, HOBOKEN 07030-5774, NJ USA
SN 1349-7006
J9 CANCER SCI
JI Cancer Sci.
PD MAY
PY 2018
VL 109
IS 5
BP 1503
EP 1512
DI 10.1111/cas.13574
PG 10
WC Oncology
SC Oncology
GA GI0PH
UT WOS:000434071400020
PM 29575477
OA gold, Green Published
DA 2021-10-29
ER

PT J
AU Goldberg, KB
   Blumenthal, GM
   Pazdur, R
AF Goldberg, Kirsten B.
   Blumenthal, Gideon M.
   Pazdur, Richard
TI The First Year of the Food and Drug Administration Oncology Center of
   Excellence: Landmark Approvals in a Dynamic Regulatory Environment
SO CANCER JOURNAL
LA English
DT Article
DE CAR T cells; drug approval; FDA; gene therapy; in vitro diagnostics;
   patient-reported outcomes; precision medicine; real-world evidence
AB The Food and Drug Administration formally established the Oncology Center of Excellence (OCE) in January 2017, as authorized by the 21st Century Cures Act, to expedite the development and review of certain drugs, biologics, and devices for the treatment of cancer. In its first year, the OCE conducted the clinical reviews for several products, including the first 2 chimeric antigen receptor T-cell therapies approved for the treatment of advanced hematologic malignancies and an in vitro diagnostic next-generation sequencing panel, FoundationOne CDx. The OCE also worked with professional societies and patient advocates on efforts to modernize clinical trial eligibility criteria, resulting in recommendations regarding minimal age, brain metastases, organ dysfunction, and human immunodeficiency virus coinfection. Altogether in 2017, the Food and Drug Administration approved 16 new drug and biologic applications, 30 supplemental drug and biologic applications, and 2 biosimilar applications in oncology.
C1 [Goldberg, Kirsten B.; Blumenthal, Gideon M.; Pazdur, Richard] US FDA, Off Hematol & Oncol Prod, Silver Spring, MD USA.
   [Blumenthal, Gideon M.; Pazdur, Richard] Oncol Ctr Excellence, Silver Spring, MD USA.
RP Goldberg, KB (corresponding author), US FDA, WO22 Rm 2216,10903 New Hampshire Ave, Silver Spring, MD 20993 USA.
EM Kirsten.goldberg@fda.hhs.gov
CR [Anonymous], BIOPH PIP INN THER C
   Conrad R, 2017, THER INNOV REGUL SCI, V51, P509, DOI 10.1177/2168479017696284
   Goldberg KB, 2018, EXP BIOL MED, V243, P308, DOI 10.1177/1535370217740861
   Khozin S, 2017, JNCI-J NATL CANCER I, V109, DOI 10.1093/jnci/djx187
   Kim ES, 2017, J CLIN ONCOL, V35, DOI 10.1200/JCO.2017.73.7916
   Kim J, 2017, CLIN CANC RES
   Lemery S, 2017, NEW ENGL J MED, V377, P1409, DOI 10.1056/NEJMp1709968
   Prowell TM, 2016, NEW ENGL J MED, V374, P2001, DOI 10.1056/NEJMp1603747
   U. S. Food and Drug Administration, AV BAV
   U.S. Food and Drug Administration, FDA GRANT REG APPR E
   US Food and Drug Administration, ONC CTR EXC MISS VIS
   US Food and Drug Administration, FDA APPR TIS B CELL
   US Food and Drug Administration, MID
   US Food and Drug Administration, FDA GRANTS ACC APPR
   US Food and Drug Administration, FDA APPR OG BIOS HER
   US Food and Drug Administration, FDA APPR 1 BIOS CANC
   Woodcock J, 2017, NEW ENGL J MED, V377, P62, DOI 10.1056/NEJMra1510062
NR 17
TC 5
Z9 5
U1 0
U2 5
PU LIPPINCOTT WILLIAMS & WILKINS
PI PHILADELPHIA
PA TWO COMMERCE SQ, 2001 MARKET ST, PHILADELPHIA, PA 19103 USA
SN 1528-9117
EI 1540-336X
J9 CANCER J
JI Cancer J.
PD MAY-JUN
PY 2018
VL 24
IS 3
BP 127
EP 131
DI 10.1097/PPO.0000000000000316
PG 5
WC Oncology
SC Oncology
GA GI4ZX
UT WOS:000434381000005
PM 29794538
DA 2021-10-29
ER

PT J
AU Xiao, WB
   Salem, D
   Mccoy, CS
   Lee, D
   Shah, NN
   Stetler-Stevenson, M
   Yuan, CM
AF Xiao, Wenbin
   Salem, Dalia
   Mccoy, Catharine S.
   Lee, Daniel
   Shah, Nirali N.
   Stetler-Stevenson, Maryalice
   Yuan, Constance M.
TI Early recovery of circulating immature B cells in B-lymphoblastic
   leukemia patients after CD19 targeted CAR T cell therapy: A pitfall for
   minimal residual disease detection
SO CYTOMETRY PART B-CLINICAL CYTOMETRY
LA English
DT Article
DE B-lymphoblastic leukemia; ALL; CD19; CAR T cells; chimeric antigen
   receptor; flow cytometry; minimal residual disease; circulating CD10+B
   cells; transitional B cells; immature B cells
ID CHILDRENS ONCOLOGY GROUP; 4-COLOR FLOW-CYTOMETRY; PERIPHERAL-BLOOD;
   BONE-MARROW; RHEUMATOID-ARTHRITIS; REGENERATION; EXPRESSION; DEPLETION;
   CLASSIFICATION; INDIVIDUALS
AB BackgroundCD19-targeted chimeric-antigen receptor-modified T-cells (CAR-T) are promising in the treatment of refractory B-lymphoblastic leukemia (B-ALL). Minimal residual disease (MRD) detection by multicolor flow cytometry (FCM) is critical to distinguish B-ALL MRD from regenerating, non-neoplastic B-cell populations.
   MethodsFCM was performed on samples from 9 patients with B-ALL treated with CAR-T.
   ResultsAll 9 patients showed response to CAR-T. Additionally, FCM revealed circulating CD10+B cells, potentially mimicking MRD. Circulating CD10+ B-cells were detected in blood from 3 days to 3 months after CAR-T, comprising 73% (median) of B-cells (52-83%, 95%CI). They expressed CD19, CD10, CD20, bright CD9, CD22, CD24, moderate CD38 and dim CD58, but were CD34 (-), with bright CD45 and polyclonal surface light chain immunoglobulin (sIg) expression. A similar CD10+B-cell subpopulation was detected by marrow FCM, amidst abundant B-cell precursors.
   ConclusionsThese circulating CD10+B-cells are compatible with immature B-cells, and are a reflection of B-cell recovery within the marrow. They are immunophenotypically distinguishable from residual B-ALL. Expression of light chain sIg and key surface antigens characterizing regenerating B-cell precursors can distinguish immature B-cells from B-ALL MRD and prevent misdiagnosis. (c) 2017 International Clinical Cytometry Society
C1 [Xiao, Wenbin; Salem, Dalia; Mccoy, Catharine S.; Stetler-Stevenson, Maryalice; Yuan, Constance M.] NCI, Lab Pathol, NIH, Bethesda, MD 20892 USA.
   [Xiao, Wenbin] Mem Sloan Kettering Canc Ctr, Dept Pathol, 1275 York Ave, New York, NY 10021 USA.
   [Salem, Dalia] Mansoura Univ, Fac Med, Clin Pathol Dept, Mansoura, Egypt.
   [Lee, Daniel] Univ Virginia, Dept Pediat, Div Pediat Hematol Oncol, Charlottesville, VA USA.
   [Shah, Nirali N.] NCI, Pediat Oncol Branch, NIH, Bethesda, MD 20892 USA.
RP Yuan, CM (corresponding author), NCI, Flow Cytometry Unit, Lab Pathol, Ctr Canc Res,NIH, 10 Ctr Dr Rm 3S235H, Bethesda, MD 20892 USA.
EM yuanc@mail.nih.gov
RI Stetler-Stevenson, Maryalice/AAV-7393-2020; Salem, Dalia a/F-8885-2019
OI Salem, Dalia/0000-0002-4209-2260; Xiao, Wenbin/0000-0001-8586-8500
FU Intramural Program of the Center for Cancer Research, National Cancer
   Institute, National Institutes of Health; St. Baldrick's Foundation
   Scholar Award; NATIONAL CANCER INSTITUTEUnited States Department of
   Health & Human ServicesNational Institutes of Health (NIH) - USANIH
   National Cancer Institute (NCI) [ZICSC009372] Funding Source: NIH
   RePORTER
FX This work was supported by the Intramural Program of the Center for
   Cancer Research, National Cancer Institute, National Institutes of
   Health. Dr. Lee receives support from St. Baldrick's Foundation Scholar
   Award. We thank Robert Honec, Gregory Jasper and Linda Weaver (NCI/NIH)
   for FCM data and analysis.
CR Bader P, 2009, J CLIN ONCOL, V27, P377, DOI 10.1200/JCO.2008.17.6065
   Bassan R, 2009, BLOOD, V113, P4153, DOI 10.1182/blood-2008-11-185132
   Blair PA, 2010, IMMUNITY, V32, P129, DOI 10.1016/j.immuni.2009.11.009
   Bohnhorst JO, 2001, J IMMUNOL, V167, P3610, DOI 10.4049/jimmunol.167.7.3610
   Borowitz MJ, 2008, BLOOD, V111, P5477, DOI 10.1182/blood-2008-01-132837
   Borowitz MJ, 2015, BLOOD, V126, P964, DOI 10.1182/blood-2015-03-633685
   Borowitz MJ, 2005, CYTOM PART B-CLIN CY, V68B, P18, DOI 10.1002/cyto.b.20071
   Brady KA, 1999, BRIT J HAEMATOL, V107, P712, DOI 10.1046/j.1365-2141.1999.01775.x
   Bras AE, 2013, BRIT J HAEMATOL, V161, P861, DOI 10.1111/bjh.12329
   Brentjens RJ, 2013, SCI TRANSL MED, V5, DOI 10.1126/scitranslmed.3005930
   Caraux A, 2010, HAEMATOL-HEMATOL J, V95, P1016, DOI 10.3324/haematol.2009.018689
   Cherian S, 2018, CYTOM PART B-CLIN CY, V94, P112, DOI 10.1002/cyto.b.21482
   Coustan-Smith E, 2011, BLOOD, V117, P6267, DOI 10.1182/blood-2010-12-324004
   Cuss AK, 2006, J IMMUNOL, V176, P1506, DOI 10.4049/jimmunol.176.3.1506
   Davila ML, 2014, SCI TRANSL MED, V6, DOI 10.1126/scitranslmed.3008226
   DiGiuseppe JA, 2009, CYTOM PART B-CLIN CY, V76B, P150, DOI 10.1002/cyto.b.20440
   Flores-Borja F, 2013, SCI TRANSL MED, V5, DOI 10.1126/scitranslmed.3005407
   Gaipa G, 2013, CYTOM PART B-CLIN CY, V84, P359, DOI 10.1002/cyto.b.21101
   Grupp SA, 2013, NEW ENGL J MED, V368, P1509, DOI 10.1056/NEJMoa1215134
   Hunger SP, 2015, NEW ENGL J MED, V373, P1541, DOI 10.1056/NEJMra1400972
   Kroft SH, 2004, BRIT J HAEMATOL, V126, P209, DOI 10.1111/j.1365-2141.2004.05011.x
   Leandro MJ, 2006, ARTHRITIS RHEUM-US, V54, P613, DOI 10.1002/art.21617
   Lee DW, 2015, LANCET, V385, P517, DOI 10.1016/S0140-6736(14)61403-3
   Malaspina A, 2006, P NATL ACAD SCI USA, V103, P2262, DOI 10.1073/pnas.0511094103
   Mansour A, 2014, LEUKEMIA LYMPHOMA, V55, P2120, DOI 10.3109/10428194.2013.869328
   Maude SL, 2014, NEW ENGL J MED, V371, P1507, DOI 10.1056/NEJMoa1407222
   McKenna RW, 2001, BLOOD, V98, P2498, DOI 10.1182/blood.V98.8.2498
   Meyerson HJ, 2012, AM J CLIN PATHOL, V137, P39, DOI 10.1309/AJCP6VDBL4BRXRQA
   Noordzij JG, 2002, PEDIATR RES, V51, P159, DOI 10.1203/00006450-200202000-00007
   Palanichamy A, 2009, J IMMUNOL, V182, P5982, DOI 10.4049/jimmunol.0801859
   Perez-Andres M, 2010, CYTOM PART B-CLIN CY, V78B, pS47, DOI 10.1002/cyto.b.20547
   Pui CH, 2015, J CLIN ONCOL, V33, P2938, DOI 10.1200/JCO.2014.59.1636
   Roll P, 2006, ARTHRITIS RHEUM-US, V54, P2377, DOI 10.1002/art.22019
   Sarantopoulos S, 2011, BLOOD, V117, P2275, DOI 10.1182/blood-2010-10-307819
   Schrappe M, 2014, HEMATOL-AM SOC HEMAT, P244, DOI 10.1182/asheducation-2014.1.244
   Shao HP, 2010, AM J CLIN PATHOL, V133, P592, DOI 10.1309/AJCPS1K0OHLJYWWV
   Sims GP, 2005, BLOOD, V105, P4390, DOI 10.1182/blood-2004-11-4284
   Solly F, 2012, CYTOM PART A, V81A, P17, DOI 10.1002/cyto.a.21162
   Sotillo E, 2015, CANCER DISCOV, V5, P1282, DOI 10.1158/2159-8290.CD-15-1020
   Suryani S, 2010, BLOOD, V115, P519, DOI 10.1182/blood-2009-07-234799
   van Dongen JJM, 2015, BLOOD, V125, P3996, DOI 10.1182/blood-2015-03-580027
   van Lochem EG, 2000, LEUKEMIA, V14, P688, DOI 10.1038/sj.leu.2401749
   vansWering ER, 2000, BRIT J HAEMATOL, V110, P139
   Wardemann H, 2003, SCIENCE, V301, P1374, DOI 10.1126/science.1086907
NR 44
TC 6
Z9 6
U1 0
U2 5
PU WILEY
PI HOBOKEN
PA 111 RIVER ST, HOBOKEN 07030-5774, NJ USA
SN 1552-4949
EI 1552-4957
J9 CYTOM PART B-CLIN CY
JI Cytom. Part B-Clin. Cytom.
PD MAY
PY 2018
VL 94
IS 3
BP 434
EP 443
DI 10.1002/cyto.b.21591
PG 10
WC Medical Laboratory Technology; Pathology
SC Medical Laboratory Technology; Pathology
GA GI0VE
UT WOS:000434087400008
PM 28888074
OA Bronze, Green Accepted
DA 2021-10-29
ER

PT J
AU Brown, PA
   Shah, B
AF Brown, Patrick A.
   Shah, Bijal
TI Emerging Treatment Options for Acute Lymphoblastic Leukemia: Focus on
   CAR T-Cell Therapy
SO JOURNAL OF THE NATIONAL COMPREHENSIVE CANCER NETWORK
LA English
DT Article
ID CHILDREN
AB Acute lymphoblastic leukemia (ALL) comprises a heterogeneous group of diseases with different morphologic, cytogenetic, and molecular subgroups, some of which have significant therapeutic implications. It typically presents with an aggressive clinical course, and among adults, responds poorly to standard chemotherapy, and carries a high risk for relapse. Despite the significant progress made in inducing remission, frequent relapses remain a challenge. Novel drugs, such as potent later-generation tyrosine kinase inhibitors, antibody-drug conjugates, bispecific monoclonal antibodies, and chimeric antigen receptor (CAR) T-cell therapies, are being investigated in patients with ALL. This summary describes therapies currently approved for the treatment of patients with ALL, identifies emerging targeted immunotherapies for patients with ALL, and discusses adverse events and mechanisms of resistance.
C1 [Brown, Patrick A.] Johns Hopkins Univ, Sidney Kimmel Comprehens Canc Ctr, 1650 Orleans St,CRB1 Room 2M51, Baltimore, MD 21231 USA.
   [Shah, Bijal] H Lee Moffitt Canc Ctr & Res Inst, Lymphoid Malignancies Sect, 12902 Magnolia Dr,FOB3 Heme, Tampa, FL 33647 USA.
RP Brown, PA (corresponding author), Johns Hopkins Univ, Sidney Kimmel Comprehens Canc Ctr, 1650 Orleans St,CRB1 Room 2M51, Baltimore, MD 21231 USA.; Shah, B (corresponding author), H Lee Moffitt Canc Ctr & Res Inst, Lymphoid Malignancies Sect, 12902 Magnolia Dr,FOB3 Heme, Tampa, FL 33647 USA.
EM pbrown2@jhmi.edu; bijal.shah@moffitt.org
FU Amgen Inc.Amgen; Novartis Pharmaceuticals CorporationNovartis; Shire;
   Adaptive Biotechnologies; Incyte Corporation
FX Dr. Brown has disclosed that he has received consulting fees/honoraria
   from Amgen Inc., Novartis Pharmaceuticals Corporation, and Shire. Dr.
   Shah has disclosed that he has received consulting fees/honoraria from
   Adaptive Biotechnologies and grant/research support from Incyte
   Corporation.
CR Brown PA, 2018, NCCN CLIN PRACTICE G
   Cancer Research UK, AC LYMPH LEUK
   Crotta A, 2018, CURR MED RES OPIN, V34, P435, DOI 10.1080/03007995.2017.1384373
   George B, 2016, IMMUNOTHERAPY-UK, V8, P135, DOI 10.2217/imt.15.108
   Kantarjian H, 2012, J CLIN ONCOL, V30, P3876, DOI 10.1200/JCO.2012.41.6768
   Lee DW, 2014, BLOOD, V124, P188, DOI 10.1182/blood-2014-05-552729
   Locatelli F, 2009, BRIT J HAEMATOL, V147, P371, DOI 10.1111/j.1365-2141.2009.07882.x
   Maude SL, 2018, NEW ENGL J MED, V378, P439, DOI 10.1056/NEJMoa1709866
   Neelapu SS, 2017, NEW ENGL J MED, V377, P2531, DOI 10.1056/NEJMoa1707447
   Novartis, TISS CTL019 TREATM P
   Ruella M, 2016, COMPUT STRUCT BIOTEC, V14, P357, DOI 10.1016/j.csbj.2016.09.003
   Schuster SJ, 2017, BLOOD, V130
NR 12
TC 0
Z9 0
U1 0
U2 7
PU HARBORSIDE PRESS
PI COLD SPRING HARBOR
PA 37 MAIN ST, COLD SPRING HARBOR, NY 11724 USA
SN 1540-1405
EI 1540-1413
J9 J NATL COMPR CANC NE
JI J. Natl. Compr. Cancer Netw.
PD MAY 1
PY 2018
VL 16
IS 5
SU S
BP 651
EP 655
DI 10.6004/jnccn.2018.0048
PG 5
WC Oncology
SC Oncology
GA GI3IC
UT WOS:000434264000017
PM 29784748
OA Bronze
DA 2021-10-29
ER

PT J
AU Varga, C
   Laubach, JP
   Anderson, KC
   Richardson, PG
AF Varga, Cindy
   Laubach, Jacob P.
   Anderson, Kenneth C.
   Richardson, Paul G.
TI Investigational agents in immunotherapy: a new horizon for the treatment
   of multiple myeloma
SO BRITISH JOURNAL OF HAEMATOLOGY
LA English
DT Review
DE multiple myeloma; monoclonal antibodies; Isatuximab; Siltuximab; BCMA
ID CELL MATURATION ANTIGEN; ACTIVATING FACTOR ANTIBODY; LOW-DOSE
   DEXAMETHASONE; T-CELLS; MONOCLONAL-ANTIBODY; ZOLEDRONIC ACID; HUMAN
   CD38; PRECLINICAL MODELS; IMMUNE CHECKPOINT; EXPRESSION
AB The treatment of multiple myeloma (MM) has gone through several major advances over the last 5years with the introduction of next generation proteasome inhibitors (PI; carfilzomib, ixazomib) and immunomodulatory derivatives (IMiD; pomalidomide), with these new agents having a substantial impact on patient outcome. However, despite these advances, MM remains a highly resistant disease given its propensity for clonal heterogeneity and its complex interaction with the surrounding bone marrow microenvironment. Almost all patients eventually relapse despite therapeutic responses to a PI, IMiD or both. With the regulatory approval of the monoclonal antibodies Daratumumab and Elotuzumab in 2015, impressive and durable responses are being observed, even in heavily pre-treated patients who have exhausted other therapeutic options, suggesting immunological approaches in this setting have real merit. This review will focus on newer monoclonal antibodies and chimeric-antigen receptor (CAR) T cell strategies currently under investigation and in various stages of clinical development.
C1 [Varga, Cindy] Tufts Med Ctr, Div Hematol Oncol, Boston, MA USA.
   [Laubach, Jacob P.; Anderson, Kenneth C.; Richardson, Paul G.] Harvard Med Sch, Dana Farber Canc Inst, Jerome Lipper Multiple Myeloma Ctr, Boston, MA USA.
RP Richardson, PG (corresponding author), Dana Farber Canc Inst, 450 Brookline Ave,Mayer 228, Boston, MA 02215 USA.
EM paul_richardson@dfci.harvard.edu
CR Ali SA, 2016, BLOOD, V128, P1688, DOI 10.1182/blood-2016-04-711903
   Badros A, 2017, BLOOD, V130, P1189, DOI 10.1182/blood-2017-03-775122
   Bae J, 2014, HEMATOL ONCOL CLIN N, V28, P927, DOI 10.1016/j.hoc.2014.07.002
   Benson DM, 2012, BLOOD, V120, DOI 10.1182/blood.V120.21.4058.4058
   Benson DM, 2010, BLOOD, V116, P2286, DOI 10.1182/blood-2010-02-271874
   Body JJ, 2006, CLIN CANCER RES, V12, P1221, DOI 10.1158/1078-0432.CCR-05-1933
   Boxhammer R, 2015, BLOOD, V126, DOI 10.1182/blood.V126.23.3015.3015
   Carpenter RO, 2013, CLIN CANCER RES, V19, P2048, DOI 10.1158/1078-0432.CCR-12-2422
   Cohen AD, 2016, BLOOD, V128, P1147
   Deaglio S, 2001, LEUKEMIA RES, V25, P1, DOI 10.1016/S0145-2126(00)00093-X
   Deckert J, 2014, CLIN CANCER RES, V20, P4574, DOI 10.1158/1078-0432.CCR-14-0695
   Dhodapkar MV, 1998, BLOOD, V91, P2679, DOI 10.1182/blood.V91.8.2679.2679_2679_2688
   DIANZANI U, 1994, J IMMUNOL, V153, P952
   Dong HD, 2002, NAT MED, V8, P793, DOI 10.1038/nm730
   Feng XY, 2017, CLIN CANCER RES, V23, P4290, DOI 10.1158/1078-0432.CCR-16-3192
   Freeman GJ, 2000, J EXP MED, V192, P1027, DOI 10.1084/jem.192.7.1027
   Fulciniti M, 2009, BLOOD, V114, P371, DOI 10.1182/blood-2008-11-191577
   FUNARO A, 1993, EUR J IMMUNOL, V23, P2407, DOI 10.1002/eji.1830231005
   Gorgun G, 2015, CLIN CANCER RES, V21, P4607, DOI 10.1158/1078-0432.CCR-15-0200
   Heffner LT, 2012, ASH ANN M, V120, P4042
   Henry DH, 2011, J CLIN ONCOL, V29, P1125, DOI 10.1200/JCO.2010.31.3304
   Ikeda H, 2009, CLIN CANCER RES, V15, P4028, DOI 10.1158/1078-0432.CCR-08-2867
   ISHIDA Y, 1992, EMBO J, V11, P3887, DOI 10.1002/j.1460-2075.1992.tb05481.x
   Iwai Y, 2002, P NATL ACAD SCI USA, V99, P12293, DOI 10.1073/pnas.192461099
   Iyer SP, 2014, BRIT J HAEMATOL, V167, P366, DOI 10.1111/bjh.13056
   Jagannath S, 2011, ASH ANN M, V118, P305, DOI DOI 10.1182/blood.V118.21.305.305
   Keir ME, 2008, ANNU REV IMMUNOL, V26, P677, DOI 10.1146/annurev.immunol.26.021607.090331
   Keir ME, 2007, J IMMUNOL, V179, P5064, DOI 10.4049/jimmunol.179.8.5064
   Kelly K., 2016, ASH, V128, P4486
   Kelly KM, 2014, BLOOD, V124, DOI 10.1182/blood.V124.21.4736.4736
   KLEIN B, 1989, BLOOD, V73, P517
   Kuranda K, 2010, EXP HEMATOL, V38, P124, DOI 10.1016/j.exphem.2009.11.008
   Lesokhin AM, 2016, J CLIN ONCOL, V34, P2698, DOI 10.1200/JCO.2015.65.9789
   Lin P, 2004, AM J CLIN PATHOL, V121, P482, DOI 10.1039/74R4TB90BUWH27JX
   Liu JZ, 2007, BLOOD, V110, P296, DOI 10.1182/blood-2006-10-051482
   Malavasi F, 2008, PHYSIOL REV, V88, P841, DOI 10.1152/physrev.00035.2007
   MARTIN TG, 2016, BLOOD, V128
   Martin T, 2017, BLOOD, V129, P3294, DOI 10.1182/blood-2016-09-740787
   Mateos MV, 2016, J CLIN ONCOL, V34, DOI 10.1200/JCO.2016.34.15_supp1.8010
   Moreaux J, 2005, BLOOD, V106, P1021, DOI 10.1182/blood-2004-11-4512
   Moreaux J, 2004, BLOOD, V103, P3148, DOI 10.1182/blood-2003-06-1984
   Neri P, 2007, CLIN CANCER RES, V13, P5903, DOI 10.1158/1078-0432.CCR-07-0753
   Raab MS, 2016, BLOOD, V128, DOI 10.1182/blood.V128.22.1152.1152
   Raje N, 2016, BLOOD CANCER J, V6, DOI 10.1038/bcj.2015.96
   Raje NS, 2017, J CLIN ONCOL, V35, DOI 10.1200/JCO.2017.35.15_suppl.8005
   Raje NS, 2017, BRIT J HAEMATOL, V176, P783, DOI 10.1111/bjh.14483
   Raje NS, 2016, CLIN CANCER RES, V22, P5688, DOI 10.1158/1078-0432.CCR-16-0201
   Ray A, 2015, LEUKEMIA, V29, P1441, DOI 10.1038/leu.2015.11
   RICHARDSON PG, 2016, BLOOD, V128
   Rosenblatt J, 2014, EXPERT REV HEMATOL, V7, P91, DOI 10.1586/17474086.2014.878226
   Rosenblatt J, 2011, J IMMUNOTHER, V34, P409, DOI 10.1097/CJI.0b013e31821ca6ce
   Sadelain M, 2015, J CLIN INVEST, V125, P3392, DOI 10.1172/JCI80010
   San-Miguel J, 2014, BLOOD, V123, P4136, DOI 10.1182/blood-2013-12-546374
   Seckinger A, 2015, BLOOD, V126, P117
   Stewart R, 2015, CANCER IMMUNOL RES, V3, P1052, DOI 10.1158/2326-6066.CIR-14-0191
   Tai YT, 2006, CANCER RES, V66, P6675, DOI 10.1158/0008-5472.CAN-06-0190
   Tai YT, 2016, BLOOD, V127, P3225, DOI 10.1182/blood-2016-01-691162
   Tai YT, 2014, BLOOD, V123, P3128, DOI 10.1182/blood-2013-10-535088
   Tamura H, 2013, LEUKEMIA, V27, P464, DOI 10.1038/leu.2012.213
   Tian E, 2003, NEW ENGL J MED, V349, P2483, DOI 10.1056/NEJMoa030847
   van Zaanen HCT, 1998, BRIT J HAEMATOL, V102, P783
   Voorhees PM, 2007, CLIN CANCER RES, V13, P6469, DOI 10.1158/1078-0432.CCR-07-1293
   Voorhees PM, 2013, BRIT J HAEMATOL, V161, P357, DOI 10.1111/bjh.12266
   Voorhees PM, 2009, BRIT J HAEMATOL, V145, P481, DOI 10.1111/j.1365-2141.2009.07647.x
   Wijdenes J, 1996, BRIT J HAEMATOL, V94, P318, DOI 10.1046/j.1365-2141.1996.d01-1811.x
   Yaccoby S, 2002, BRIT J HAEMATOL, V116, P278, DOI 10.1046/j.1365-2141.2002.03257.x
   Yaccoby S, 2004, CANCER RES, V64, P2016, DOI 10.1158/0008-5472.CAN-03-1131
   Yamazaki T, 2002, J IMMUNOL, V169, P5538, DOI 10.4049/jimmunol.169.10.5538
   Zuber C, 2010, ASH ANN M, V116, P3008
NR 69
TC 20
Z9 21
U1 0
U2 6
PU WILEY
PI HOBOKEN
PA 111 RIVER ST, HOBOKEN 07030-5774, NJ USA
SN 0007-1048
EI 1365-2141
J9 BRIT J HAEMATOL
JI Br. J. Haematol.
PD MAY
PY 2018
VL 181
IS 4
BP 433
EP 446
DI 10.1111/bjh.15116
PG 14
WC Hematology
SC Hematology
GA GH6PP
UT WOS:000433566800004
PM 29748955
OA Bronze
DA 2021-10-29
ER

PT J
AU Xu, J
   Melenhorst, JJ
   Fraietta, JA
AF Xu, Jun
   Melenhorst, J. Joseph
   Fraietta, Joseph A.
TI Toward precision manufacturing of immunogene T-cell therapies
SO CYTOTHERAPY
LA English
DT Review
DE cell manufacturing; chimeric antigen receptor T cell; immunotherapy;
   T-cell therapy; T-cell culture
ID CHIMERIC ANTIGEN RECEPTOR; B-CELL; ADOPTIVE IMMUNOTHERAPY; CD28
   COSTIMULATION; ANTITUMOR-ACTIVITY; PRESENTING CELLS; PERIPHERAL-BLOOD;
   EFFECTOR DIFFERENTIATION; CYTOTOXIC LYMPHOCYTES; CANCER-PATIENTS
AB Cancer can be effectively targeted using a patient's own T cells equipped with synthetic receptors, including chimeric antigen receptors (CARs) that redirect and reprogram these lymphocytes to mediate tumor rejection. Over the past two decades, several strategies to manufacture genetically engineered T cells have been proposed, with the goal of generating optimally functional cellular products for adoptive transfer. Based on this work, protocols for manufacturing clinical-grade CAR T cells have been established, but these complex methods have been used to treat only a few hundred individuals. As CAR T-cell therapy progresses into later-phase clinical trials and becomes an option for more patients, a major consideration for academic institutions and industry is developing robust manufacturing processes that will permit scaling-out production of immunogene T-cell therapies in a reproducible and efficient manner. In this review, we will discuss the steps involved in cell processing, the major obstacles surrounding T-cell manufacturing platforms and the approaches for improving cellular product potency. Finally, we will address the challenges of expanding CAR T-cell therapy to a global patient population.
C1 [Xu, Jun; Melenhorst, J. Joseph; Fraietta, Joseph A.] Univ Penn, Perelman Sch Med, Ctr Cellular Immunotherapies, Philadelphia, PA 19104 USA.
   [Xu, Jun; Melenhorst, J. Joseph; Fraietta, Joseph A.] Univ Penn, Dept Pathol & Lab Med, Perelman Sch Med, Philadelphia, PA 19104 USA.
   [Xu, Jun; Melenhorst, J. Joseph; Fraietta, Joseph A.] Univ Penn, Abramson Canc Ctr, Philadelphia, PA 19104 USA.
RP Fraietta, JA (corresponding author), Univ Penn, Perelman Ctr Adv Med, South Tower,SPE 9,Room 104,3400 Civ Ctr Blvd, Philadelphia, PA 19104 USA.
EM jfrai@upenn.edu
RI Melenhorst, Jan/AAW-2546-2020
OI Melenhorst, Jan/0000-0001-7677-537X
CR Ahmed N, 2015, J CLIN ONCOL, V33, P1688, DOI 10.1200/JCO.2014.58.0225
   Almand B, 2001, J IMMUNOL, V166, P678, DOI 10.4049/jimmunol.166.1.678
   Araki K, 2009, NATURE, V460, P108, DOI 10.1038/nature08155
   Barrett DM, 2014, CYTOTHERAPY, V16, P619, DOI 10.1016/j.jcyt.2013.10.013
   BASHOUR KT, 2001, BLOOD, V126, P1901
   Bear AS, 2012, MOL THER, V20, P246, DOI 10.1038/mt.2011.288
   Beatty GL, 2014, CANCER IMMUNOL RES, V2, P112, DOI 10.1158/2326-6066.CIR-13-0170
   Berger C, 2009, BLOOD, V114, P2417, DOI 10.1182/blood-2008-12-189266
   Brentjens RJ, 2007, CLIN CANCER RES, V13, P5426, DOI 10.1158/1078-0432.CCR-07-0674
   Brentjens RJ, 2013, SCI TRANSL MED, V5, DOI 10.1126/scitranslmed.3005930
   Brentjens RJ, 2011, BLOOD, V118, P4817, DOI 10.1182/blood-2011-04-348540
   Brentjens RJ, 2003, NAT MED, V9, P279, DOI 10.1038/nm827
   Buck MD, 2015, J EXP MED, V212, P1345, DOI 10.1084/jem.20151159
   Burkhardt UE, 2013, J CLIN INVEST, V123, P3756, DOI [10.1172/JCI69098, 10.1172/JCI69008]
   Butler MO, 2007, CLIN CANCER RES, V13, P1857, DOI 10.1158/1078-0432.CCR-06-1905
   Butler MO, 2012, PLOS ONE, V7, DOI 10.1371/journal.pone.0030229
   Casati A, 2013, CANCER IMMUNOL IMMUN, V62, P1563, DOI 10.1007/s00262-013-1459-x
   Cieri N, 2013, BLOOD, V121, P573, DOI 10.1182/blood-2012-05-431718
   Cornetta K., 2017, MOL THER, V26, P280
   Couzin-Frankel J, 2013, SCIENCE, V342, P1432, DOI 10.1126/science.342.6165.1432
   Crompton JG, 2015, CANCER RES, V75, P296, DOI 10.1158/0008-5472.CAN-14-2277
   Crompton JG, 2014, IMMUNOL REV, V257, P264, DOI 10.1111/imr.12135
   Davies JK, 2010, CANCER RES, V70, P3915, DOI 10.1158/0008-5472.CAN-09-3845
   Davila ML, 2014, SCI TRANSL MED, V6, DOI 10.1126/scitranslmed.3008226
   Dull T, 1998, J VIROL, V72, P8463, DOI 10.1128/JVI.72.11.8463-8471.1998
   ESHHAR Z, 1993, P NATL ACAD SCI USA, V90, P720, DOI 10.1073/pnas.90.2.720
   Filipazzi P, 2007, J CLIN ONCOL, V25, P2546, DOI 10.1200/JCO.2006.08.5829
   Fowler DH, 2013, BLOOD, V121, P2864, DOI 10.1182/blood-2012-08-446872
   Fox CJ, 2005, NAT REV IMMUNOL, V5, P844, DOI 10.1038/nri1710
   Fraietta JA, 2016, BLOOD, V128, DOI 10.1182/blood.V128.22.57.57
   Fraietta JA, 2016, BLOOD, V127, P1117, DOI 10.1182/blood-2015-11-679134
   Gattinoni L, 2012, NAT REV CANCER, V12, P671, DOI 10.1038/nrc3322
   Gattinoni L, 2011, NAT MED, V17, P1290, DOI 10.1038/nm.2446
   Gattinoni L, 2009, NAT MED, V15, P808, DOI 10.1038/nm.1982
   Geiger R, 2016, CELL, V167, P829, DOI 10.1016/j.cell.2016.09.031
   Ghassemi S, 2016, BLOOD, V128, DOI 10.1182/blood.V128.22.4549.4549
   Gringhuis SI, 1997, BLOOD, V90, P2690, DOI 10.1182/blood.V90.7.2690.2690_2690_2700
   GROSS G, 1989, P NATL ACAD SCI USA, V86, P10024, DOI 10.1073/pnas.86.24.10024
   Hardy NM, 2011, CLIN CANCER RES, V17, P6878, DOI 10.1158/1078-0432.CCR-11-1579
   Hasan AN, 2016, CLIN EXP IMMUNOL, V186, P249, DOI 10.1111/cei.12816
   Hernandez-Chacon JA, 2011, J IMMUNOTHER, V34, P236, DOI 10.1097/CJI.0b013e318209e7ec
   Hippen KL, 2008, BLOOD, V112, P2847, DOI 10.1182/blood-2008-01-132951
   Jena B, 2010, BLOOD, V116, P1035, DOI 10.1182/blood-2010-01-043737
   Jesuraj NJ, 2016, BLOOD, V128, DOI 10.1182/blood.V128.22.3368.3368
   Kaartinen T, 2017, CYTOTHERAPY, V19, P689, DOI 10.1016/j.jcyt.2017.03.067
   Kagoya Y, 2017, JCI INSIGHT, V2, DOI 10.1172/jci.insight.89580
   Kalos M., 2011, SCI TRANSL MED, V3
   Kebriaei P, 2016, J CLIN INVEST, V126, P3363, DOI 10.1172/JCI86721
   Klebanoff CA, 2005, P NATL ACAD SCI USA, V102, P9571, DOI 10.1073/pnas.0503726102
   Klebanoff CA, 2004, P NATL ACAD SCI USA, V101, P1969, DOI 10.1073/pnas.0307298101
   Kochenderfer JN, 2015, J CLIN ONCOL, V33, P540, DOI 10.1200/JCO.2014.56.2025
   Kochenderfer JN, 2010, BLOOD, V116, P4099, DOI 10.1182/blood-2010-04-281931
   Kochenderfer JN, 2009, J IMMUNOTHER, V32, P689, DOI 10.1097/CJI.0b013e3181ac6138
   LACEY SF, 2016, BLOOD, V128
   Lambert LH, 2017, NANO LETT, V17, P821, DOI 10.1021/acs.nanolett.6b04071
   Latouche JB, 2000, NAT BIOTECHNOL, V18, P405, DOI 10.1038/74455
   Laux I, 2000, CLIN IMMUNOL, V96, P187, DOI 10.1006/clim.2000.4902
   Leitner J, 2015, J IMMUNOL, V195, P477, DOI 10.4049/jimmunol.1401917
   Levine BL, 1997, J IMMUNOL, V159, P5921
   Levine BL, 2017, MOL THER-METH CLIN D, V4, P92, DOI 10.1016/j.omtm.2016.12.006
   Li YX, 2010, J TRANSL MED, V8, DOI 10.1186/1479-5876-8-104
   Locke FL, 2017, MOL THER, V25, P285, DOI 10.1016/j.ymthe.2016.10.020
   Louis CU, 2011, BLOOD, V118, P6050, DOI 10.1182/blood-2011-05-354449
   Lu TYL, 2016, HUM GENE THER METHOD, V27, P209, DOI 10.1089/hgtb.2016.120
   Ma A, 2006, ANNU REV IMMUNOL, V24, P657, DOI 10.1146/annurev.immunol.24.021605.090727
   Maher J, 2002, NAT BIOTECHNOL, V20, P70, DOI 10.1038/nbt0102-70
   MARCUCCI KT, 2017, MOL THER
   Maude SL, 2014, NEW ENGL J MED, V371, P1507, DOI 10.1056/NEJMoa1407222
   Mauer D, 2014, CYTOTHERAPY, V16, pS36, DOI 10.1016/j.jcyt.2014.01.122
   Maus MV, 2002, NAT BIOTECHNOL, V20, P143, DOI 10.1038/nbt0202-143
   McKinney EF, 2015, NATURE, V523, P612, DOI 10.1038/nature14468
   Milone MC, 2009, MOL THER, V17, P1453, DOI 10.1038/mt.2009.83
   Mock U, 2016, CYTOTHERAPY, V18, P1002, DOI 10.1016/j.jcyt.2016.05.009
   Muralidharan S, 2011, J IMMUNOL, V187, P5221, DOI 10.4049/jimmunol.1101585
   Newick K, 2016, MOL THER-ONCOLYTICS, V3, DOI 10.1038/mto.2016.6
   Papanicolaou GA, 2003, BLOOD, V102, P2498, DOI 10.1182/blood-2003-02-0345
   Pearce EL, 2009, NATURE, V460, P103, DOI 10.1038/nature08097
   Porter DL, 2015, SCI TRANSL MED, V7, DOI 10.1126/scitranslmed.aac5415
   Porter DL, 2011, NEW ENGL J MED, V365, P725, DOI 10.1056/NEJMoa1103849
   Porter DL, 2006, BLOOD, V107, P1325, DOI 10.1182/blood-2005-08-3373
   Powell DJ, 2009, CYTOTHERAPY, V11, P1, DOI [10.1080/14653240903188921, 10.3109/14653240903188921]
   Qasim W, 2017, SCI TRANSL MED, V9, DOI 10.1126/scitranslmed.aaj2013
   Rapoport AP, 2015, NAT MED, V21, P914, DOI 10.1038/nm.3910
   Riches JC, 2013, BLOOD, V121, P1612, DOI 10.1182/blood-2012-09-457531
   Sabatino M, 2016, BLOOD, V128, P519, DOI 10.1182/blood-2015-11-683847
   Schmitt A, 2011, TRANSFUSION, V51, P591, DOI 10.1111/j.1537-2995.2010.02940.x
   Scholz G, 2016, EBIOMEDICINE, V4, P50, DOI 10.1016/j.ebiom.2016.01.019
   SELVARAJ P, 1987, NATURE, V326, P400, DOI 10.1038/326400a0
   Shah NN, 2015, BLOOD, V125, P784, DOI 10.1182/blood-2014-07-592881
   Shuford WW, 1997, J EXP MED, V186, P47, DOI 10.1084/jem.186.1.47
   Singh H, 2015, CANCER GENE THER, V22, P95, DOI 10.1038/cgt.2014.69
   Singh H, 2013, PLOS ONE, V8, DOI 10.1371/journal.pone.0064138
   Singh H, 2011, CANCER RES, V71, P3516, DOI 10.1158/0008-5472.CAN-10-3843
   Singh N, 2016, SCI TRANSL MED, V8, DOI 10.1126/scitranslmed.aad5222
   Smith BD, 2010, CLIN CANCER RES, V16, P338, DOI 10.1158/1078-0432.CCR-09-2046
   SMITH C, 2015, CLIN TRANSL IMMUNOL, V4
   Sommermeyer D, 2016, LEUKEMIA, V30, P492, DOI 10.1038/leu.2015.247
   Stroncek DF, 2016, CYTOTHERAPY, V18, P893, DOI 10.1016/j.jcyt.2016.04.003
   Suhoski MM, 2007, MOL THER, V15, P981, DOI 10.1038/mt.sj.6300134
   Sukumar M, 2013, J CLIN INVEST, V123, P4479, DOI 10.1172/JCI69589
   Sun SQ, 1996, IMMUNITY, V4, P555, DOI 10.1016/S1074-7613(00)80482-3
   Tanimoto K, 2014, CYTOTHERAPY, V16, P135, DOI 10.1016/j.jcyt.2013.08.008
   Till BG, 2012, BLOOD, V119, P3940, DOI 10.1182/blood-2011-10-387969
   Turtle CJ, 2016, SCI TRANSL MED, V8, DOI 10.1126/scitranslmed.aaf8621
   Turtle CJ, 2016, J CLIN INVEST, V126, P2123, DOI 10.1172/JCI85309
   Tyrakis PA, 2016, NATURE, V540, P236, DOI 10.1038/nature20165
   van der Windt GJW, 2012, IMMUNITY, V36, P68, DOI 10.1016/j.immuni.2011.12.007
   Vannucci L, 2013, NEW MICROBIOL, V36, P1
   Wang XL, 2016, BLOOD, V127, P2980, DOI 10.1182/blood-2015-12-686725
   Wang XL, 2012, J IMMUNOTHER, V35, P689, DOI 10.1097/CJI.0b013e318270dec7
   Wang XY, 2016, MOL THER-ONCOLYTICS, V3, DOI 10.1038/mto.2016.15
   Woo EY, 2002, J IMMUNOL, V168, P4272, DOI 10.4049/jimmunol.168.9.4272
   Zhang H, 2005, NAT MED, V11, P1238, DOI 10.1038/nm1312
   Zhang H, 2007, J IMMUNOL, V179, P4910, DOI 10.4049/jimmunol.179.7.4910
NR 114
TC 10
Z9 10
U1 0
U2 20
PU ELSEVIER SCI LTD
PI OXFORD
PA THE BOULEVARD, LANGFORD LANE, KIDLINGTON, OXFORD OX5 1GB, OXON, ENGLAND
SN 1465-3249
EI 1477-2566
J9 CYTOTHERAPY
JI Cytotherapy
PD MAY
PY 2018
VL 20
IS 5
BP 623
EP 638
DI 10.1016/j.jcyt.2017.12.007
PG 16
WC Cell & Tissue Engineering; Biotechnology & Applied Microbiology; Cell
   Biology; Hematology; Medicine, Research & Experimental
SC Cell Biology; Biotechnology & Applied Microbiology; Hematology; Research
   & Experimental Medicine
GA GG1KP
UT WOS:000432446200002
PM 29653875
DA 2021-10-29
ER

PT J
AU Kruse, RL
   Shum, T
   Tashiro, H
   Barzi, M
   Yi, ZZ
   Whitten-Bauer, C
   Legras, X
   Bissig-Choisat, B
   Garaigorta, U
   Gottschalk, S
   Bissig, KD
AF Kruse, Robert L.
   Shum, Thomas
   Tashiro, Haruko
   Barzi, Mercedes
   Yi, Zhongzhen
   Whitten-Bauer, Christina
   Legras, Xavier
   Bissig-Choisat, Beatrice
   Garaigorta, Urtzi
   Gottschalk, Stephen
   Bissig, Karl-Dimiter
TI HBsAg-redirected T cells exhibit antiviral activity in HBV-infected
   human liver chimeric mice
SO CYTOTHERAPY
LA English
DT Article
DE adoptive immunotherapy; CART cells; hepatitis B virus
ID HEPATITIS-B-VIRUS; STEM-CELLS; IN-VIVO; MONOCLONAL-ANTIBODIES; ANTIGEN
   RECEPTORS; HUMAN HEPATOCYTES; VIRAL CLEARANCE; REPLICATION; MODEL;
   LYMPHOCYTES
AB Background. Chronic hepatitis B virus (HBV) infection remains incurable. Although HBsAg-specific chimeric antigen receptor (HBsAg-CAR) T cells have been generated, they have not been tested in animal models with authentic HBV infection. Methods. We generated a novel CAR targeting HBsAg and evaluated its ability to recognize HBV+ cell lines and HBsAg particles in vitro. In vivo, we tested whether human HBsAg-CAR T cells would have efficacy against HBV-infected hepatocytes in human liver chimeric mice. Results. HBsAg-CART cells recognized HBV-positive cell lines and HBsAg particles in vitro as judged by cytokine production. However, HBsAg-CART cells did not kill HBV-positive cell lines in cytotoxicity assays. Adoptive transfer of HBsAg-CAR T cells into HBV-infected humanized mice resulted in accumulation within the liver and a significant decrease in plasma HBsAg and HBV-DNA levels compared with control mice. Notably, the fraction of HBV core-positive hepatocytes among total human hepatocytes was greatly reduced after HBsAg-CAR T cell treatment, pointing to noncytopathic viral clearance. In agreement, changes in surrogate human plasma albumin levels were not significantly different between treatment and control groups. Conclusions. HBsAg-CAR T cells have anti-HBV activity in an authentic preclinical HBV infection model. Our results warrant further preclinical exploration of HBsAg-CART cells as immunotherapy for HBV.
C1 [Kruse, Robert L.; Shum, Thomas; Tashiro, Haruko; Barzi, Mercedes; Yi, Zhongzhen; Legras, Xavier; Bissig-Choisat, Beatrice; Gottschalk, Stephen; Bissig, Karl-Dimiter] Texas Childrens Hosp, Baylor Coll Med, Ctr Cell & Gene Therapy, Houston Methodist Hosp, Houston, TX 77030 USA.
   [Kruse, Robert L.; Barzi, Mercedes; Legras, Xavier; Bissig-Choisat, Beatrice; Bissig, Karl-Dimiter] Baylor Coll Med, Ctr Stem Cells & Regenerat Med, Houston, TX 77030 USA.
   [Kruse, Robert L.; Shum, Thomas; Gottschalk, Stephen; Bissig, Karl-Dimiter] Baylor Coll Med, Translat Biol & Mol Med Program, Houston, TX 77030 USA.
   [Kruse, Robert L.; Shum, Thomas] Baylor Coll Med, Med Scientist Training Program, Houston, TX 77030 USA.
   [Whitten-Bauer, Christina; Garaigorta, Urtzi] Scripps Res Inst, La Jolla, CA 92037 USA.
   [Bissig-Choisat, Beatrice; Bissig, Karl-Dimiter] Baylor Coll Med, Dept Mol & Cellular Biol, Houston, TX 77030 USA.
   [Gottschalk, Stephen] Texas Childrens Hosp, Baylor Coll Med, Texas Childrens Canc Ctr, Houston, TX 77030 USA.
   [Gottschalk, Stephen] Baylor Coll Med, Dept Pediat, Houston, TX 77030 USA.
   [Gottschalk, Stephen] Baylor Coll Med, Dept Pathol & Immunol, Houston, TX 77030 USA.
   [Bissig, Karl-Dimiter] Baylor Coll Med, Dan L Duncan Canc Ctr, Houston, TX 77030 USA.
RP Bissig, KD (corresponding author), One Baylor Plaza,N1010, Houston, TX 77030 USA.
EM bissig@bcm.edu
RI Gottschalk, Stephen/M-9343-2018; Chisari, Francis V/A-3086-2008;
   Garaigorta, Urtzi/E-3268-2016
OI Gottschalk, Stephen/0000-0003-3991-7468; Garaigorta,
   Urtzi/0000-0002-0683-5725
FU National Institutes of HeathUnited States Department of Health & Human
   ServicesNational Institutes of Health (NIH) - USA [R01AI094409,
   R01HL134510, T32DK060445, 5T32HL092332]; Texas Hepatocellular Carcinoma
   Consortium [CPRIT RP150587]; Diana Helis Henry Medical Research
   Foundation; Adrienne Helis Malvin Medical Research Foundation; 
   [P30-CA125123];  [P30-DK56338]; NATIONAL CANCER INSTITUTEUnited States
   Department of Health & Human ServicesNational Institutes of Health (NIH)
   - USANIH National Cancer Institute (NCI) [P30CA125123] Funding Source:
   NIH RePORTER; NATIONAL HEART, LUNG, AND BLOOD INSTITUTEUnited States
   Department of Health & Human ServicesNational Institutes of Health (NIH)
   - USANIH National Heart Lung & Blood Institute (NHLBI) [R01HL134510,
   T32HL092332] Funding Source: NIH RePORTER; NATIONAL INSTITUTE OF ALLERGY
   AND INFECTIOUS DISEASESUnited States Department of Health & Human
   ServicesNational Institutes of Health (NIH) - USANIH National Institute
   of Allergy & Infectious Diseases (NIAID) [R01AI094409] Funding Source:
   NIH RePORTER; NATIONAL INSTITUTE OF DIABETES AND DIGESTIVE AND KIDNEY
   DISEASESUnited States Department of Health & Human ServicesNational
   Institutes of Health (NIH) - USANIH National Institute of Diabetes &
   Digestive & Kidney Diseases (NIDDK) [T32DK060445, R56DK115461,
   P30DK056338] Funding Source: NIH RePORTER
FX We thank James Broughman for assistance with electron microscopy and
   Stefan Wieland and Catherine Gillespie for critical comments on the
   manuscript. This work was supported by the National Institutes of Heath
   grants R01AI094409, R01HL134510, T32DK060445 and 5T32HL092332; the Texas
   Hepatocellular Carcinoma Consortium (CPRIT RP150587); and the Diana
   Helis Henry and Adrienne Helis Malvin Medical Research Foundations. The
   Dan L. Duncan Cancer Center is supported by P30-CA125123. The Integrated
   Microscopy Core at the Texas Medical Center Digestive Disease Center is
   supported by P30-DK56338.
CR Ahmed N, 2010, CLIN CANCER RES, V16, P474, DOI 10.1158/1078-0432.CCR-09-1322
   Azuma H, 2007, NAT BIOTECHNOL, V25, P903, DOI 10.1038/nbt1326
   Billioud G, 2016, J HEPATOL, V64, P781, DOI 10.1016/j.jhep.2015.11.032
   Bissig KD, 2007, P NATL ACAD SCI USA, V104, P20507, DOI 10.1073/pnas.0710528105
   Bissig KD, 2010, J CLIN INVEST, V120, P924, DOI 10.1172/JCI40094
   Bohne F, 2008, GASTROENTEROLOGY, V134, P239, DOI 10.1053/j.gastro.2007.11.002
   Boni C, 2007, J VIROL, V81, P4215, DOI 10.1128/JVI.02844-06
   CHU CM, 1995, J CLIN PATHOL, V48, P470, DOI 10.1136/jcp.48.5.470
   Eren R, 2000, HEPATOLOGY, V32, P588, DOI 10.1053/jhep.2000.9632
   Galun E, 2002, HEPATOLOGY, V35, P673, DOI 10.1053/jhep.2002.31867
   GUIDOTTI LG, 1995, J VIROL, V69, P6158, DOI 10.1128/JVI.69.10.6158-6169.1995
   Guidotti LG, 1996, IMMUNITY, V4, P25, DOI 10.1016/S1074-7613(00)80295-2
   Guidotti LG, 1999, SCIENCE, V284, P825, DOI 10.1126/science.284.5415.825
   Hoh A, 2015, J VIROL, V89, P7433, DOI 10.1128/JVI.00605-15
   Hudecek M, 2015, CANCER IMMUNOL RES, V3, P125, DOI 10.1158/2326-6066.CIR-14-0127
   Kah J, 2017, J CLIN INVEST, V127, P3177, DOI 10.1172/JCI93024
   Krebs K, 2013, GASTROENTEROLOGY, V145, P456, DOI 10.1053/j.gastro.2013.04.047
   Krebs S, 2014, CYTOTHERAPY, V16, P1121, DOI 10.1016/j.jcyt.2014.02.012
   Legrand N, 2011, P NATL ACAD SCI USA, V108, P13224, DOI 10.1073/pnas.1101398108
   Morgan RA, 2012, HUM GENE THER, V23, P1043, DOI 10.1089/hum.2012.041
   Nakabori T, 2016, SCI REP-UK, V6, DOI 10.1038/srep27782
   Ning Q, 2014, J HEPATOL, V61, P777, DOI 10.1016/j.jhep.2014.05.044
   Park JR, 2007, MOL THER, V15, P825, DOI 10.1038/sj.mt.6300104
   Perz JF, 2006, J HEPATOL, V45, P529, DOI 10.1016/j.jhep.2006.05.013
   Phillips S, 2010, J IMMUNOL, V184, P287, DOI 10.4049/jimmunol.0902761
   Shepard CW, 2006, EPIDEMIOL REV, V28, P112, DOI 10.1093/epirev/mxj009
   Takenaka K, 2007, NAT IMMUNOL, V8, P1313, DOI 10.1038/ni1527
   Thimme R, 2003, J VIROL, V77, P68, DOI 10.1128/JVI.77.1.68-76.2003
   Uchida T, 2015, J VIROL, V89, P10087, DOI 10.1128/JVI.01126-15
   Wieland SF, 2004, P NATL ACAD SCI USA, V101, P2129, DOI 10.1073/pnas.0308478100
   Wieland SF, 2015, CSH PERSPECT MED, V5, DOI 10.1101/cshperspect.a021469
   Xia YC, 2016, GASTROENTEROLOGY, V150, P194, DOI 10.1053/j.gastro.2015.09.026
NR 32
TC 23
Z9 23
U1 0
U2 8
PU ELSEVIER SCI LTD
PI OXFORD
PA THE BOULEVARD, LANGFORD LANE, KIDLINGTON, OXFORD OX5 1GB, OXON, ENGLAND
SN 1465-3249
EI 1477-2566
J9 CYTOTHERAPY
JI Cytotherapy
PD MAY
PY 2018
VL 20
IS 5
BP 697
EP 705
DI 10.1016/j.jcyt.2018.02.002
PG 9
WC Cell & Tissue Engineering; Biotechnology & Applied Microbiology; Cell
   Biology; Hematology; Medicine, Research & Experimental
SC Cell Biology; Biotechnology & Applied Microbiology; Hematology; Research
   & Experimental Medicine
GA GG1KP
UT WOS:000432446200008
PM 29631939
OA Green Accepted
DA 2021-10-29
ER

PT J
AU Han, HB
   Wang, SS
   Hu, Y
   Li, ZW
   Yang, W
   Lv, YW
   Wang, LM
   Zhang, LH
   Ji, JF
AF Han, Haibo
   Wang, Shanshan
   Hu, Ying
   Li, Zhaowei
   Yang, Wei
   Lv, Yunwei
   Wang, Limin
   Zhang, Lianhai
   Ji, Jiafu
TI Monoclonal antibody 3H11 chimeric antigen receptors enhance T cell
   effector function and exhibit efficacy against gastric cancer
SO ONCOLOGY LETTERS
LA English
DT Article
DE chimeric antigen receptor; immunotherapy; adoptive T cell therapy;
   gastric cancer
ID ANTITUMOR-ACTIVITY; STATISTICS; EXPRESSION; APOPTOSIS; LYMPHOMA;
   THERAPY; CLONING; CHINA
AB Although chimeric antigen receptor T cell (CAR-T) therapies for certain types of solid tumors have been used in clinical trials, novel CARs that are able to target gastric cancer (GC) are still required. In our previous study, monoclonal antibody 3H11 (mAb 3H11), generated from immunization with five human GC cell lines, was demonstrated to have a 93.5% positive reaction with a clear membrane location and more than 5% cancer cell staining in GC tissues in our previous study. In the present study, 3H11-CARs were designed for modified T cell therapy. To begin with, it was confirmed that the single-chain variable fragment (scFV) of the mAb 3H11, known as scFV-3H11, exhibited similar activity with the natural antibody. In addition, scFV-3H11 CAR-T cells are able to kill tumor cells accompanied with increased interleukin-2 and interferon-gamma secretion in vitro, and reduced the tumor burden in GC cell lines and patient-derived GC cells in vivo. In conclusion, scFV-3H11 CARs may have the potential to treat mAb 3H11-positive GC.
C1 [Han, Haibo; Hu, Ying; Yang, Wei; Lv, Yunwei; Wang, Limin] Peking Univ Canc Hosp & Inst, Minist Educ Beijing, Key Lab Carcinogenesis & Translat Res, Dept Biobank, Beijing 100142, Peoples R China.
   [Wang, Shanshan] Peking Univ Canc Hosp & Inst, Minist Educ Beijing, Key Lab Carcinogenesis & Translat Res, Dept Clin Lab, Beijing 100142, Peoples R China.
   [Li, Zhaowei; Zhang, Lianhai; Ji, Jiafu] Peking Univ Canc Hosp & Inst, Minist Educ Beijing, Key Lab Carcinogenesis & Translat Res, Dept Gastrointestinal Surg, 52 Fu Cheng Rd, Beijing 100142, Peoples R China.
RP Wang, LM (corresponding author), Peking Univ Canc Hosp & Inst, Minist Educ Beijing, Key Lab Carcinogenesis & Translat Res, Dept Biobank, Beijing 100142, Peoples R China.; Ji, JF (corresponding author), Peking Univ Canc Hosp & Inst, Minist Educ Beijing, Key Lab Carcinogenesis & Translat Res, Dept Gastrointestinal Surg, 52 Fu Cheng Rd, Beijing 100142, Peoples R China.
EM wanglimi100@126.com; jijiafu@hsc.pku.edu.cn
FU Beijing Committee of Science and Technology in China [D131100005313010];
   National High Technology Research and Development Program of China (863
   Program)National High Technology Research and Development Program of
   China [2014AA020603]; National Natural Science Foundation of
   ChinaNational Natural Science Foundation of China (NSFC) [81201964,
   81772632, 81773144]; Peking University (PKU) 985 Special Funding for
   Collaborative Research with PKU Hospitals [2013-11-20];
   interdisciplinary medicine Seed Fund of Peking University [BMU2018MX019]
FX This study was supported by the Beijing Committee of Science and
   Technology in China (grant no. D131100005313010), the National High
   Technology Research and Development Program of China (863 Program; grant
   no. 2014AA020603), the National Natural Science Foundation of China
   (grant nos. 81201964, 81772632 and 81773144), Peking University (PKU)
   985 Special Funding for Collaborative Research with PKU Hospitals
   (2013-11-20) and the interdisciplinary medicine Seed Fund of Peking
   University (grant no. BMU2018MX019).
CR Batlevi CL, 2016, NAT REV CLIN ONCOL, V13, P25, DOI 10.1038/nrclinonc.2015.187
   Caruana I, 2015, NAT MED, V21, P524, DOI 10.1038/nm.3833
   Chen DH, 2001, BIOCHEM BIOPH RES CO, V280, P99, DOI 10.1006/bbrc.2000.4087
   Chen WQ, 2016, CA-CANCER J CLIN, V66, P115, DOI 10.3322/caac.21338
   Craddock JA, 2010, J IMMUNOTHER, V33, P780, DOI 10.1097/CJI.0b013e3181ee6675
   Davenport AJ, 2015, ONCOIMMUNOLOGY, V4, DOI 10.1080/2162402X.2015.1053684
   Enblad G, 2015, HUM GENE THER, V26, P498, DOI 10.1089/hum.2015.054
   Essand M, 2013, J INTERN MED, V273, P166, DOI 10.1111/joim.12020
   Jamnani FR, 2014, BBA-GEN SUBJECTS, V1840, P378, DOI 10.1016/j.bbagen.2013.09.029
   Johnson LA, 2017, CELL RES, V27, P38, DOI 10.1038/cr.2016.154
   Khaleghi S, 2012, INT J HEMATOL, V95, P434, DOI 10.1007/s12185-012-1037-6
   Kobayashi E, 2014, BIOCHEM BIOPH RES CO, V453, P798, DOI 10.1016/j.bbrc.2014.10.024
   Li J, 1998, WORLD J GASTROENTERO, V4, P41
   Liu XF, 2012, AM J PATHOL, V180, P599, DOI 10.1016/j.ajpath.2011.10.036
   Ozawa Keiya, 2015, Rinsho Ketsueki, V56, P2180, DOI 10.11406/rinketsu.56.2180
   Pule MA, 2008, NAT MED, V14, P1264, DOI 10.1038/nm.1882
   SCHNEIDER U, 1977, INT J CANCER, V19, P621, DOI 10.1002/ijc.2910190505
   Shirasu N, 2010, ANTICANCER RES, V30, P2731
   Tang XY, 2016, BMJ OPEN, V6, DOI 10.1136/bmjopen-2016-013904
   Torre LA, 2015, CA-CANCER J CLIN, V65, P87, DOI 10.3322/caac.21262
   Wang C, 2000, Zhonghua Wai Ke Za Zhi, V38, P507
   WEI S-M, 1989, Zhonghua Zhongliu Zazhi, V11, P162
   XU GW, 1994, SEMIN SURG ONCOL, V10, P88, DOI 10.1002/ssu.2980100205
   Ye J, 2013, NUCLEIC ACIDS RES, V41, pW34, DOI 10.1093/nar/gkt382
   Zhang Q, 2017, ONCOTARGET, V8, P9488, DOI 10.18632/oncotarget.14367
   Zong L, 2016, LANCET, V388, P2606, DOI 10.1016/S0140-6736(16)32226-7
   Zuccolotto G, 2014, PLOS ONE, V9
NR 27
TC 5
Z9 5
U1 2
U2 13
PU SPANDIDOS PUBL LTD
PI ATHENS
PA POB 18179, ATHENS, 116 10, GREECE
SN 1792-1074
EI 1792-1082
J9 ONCOL LETT
JI Oncol. Lett.
PD MAY
PY 2018
VL 15
IS 5
BP 6887
EP 6894
DI 10.3892/ol.2018.8255
PG 8
WC Oncology
SC Oncology
GA GF3DN
UT WOS:000431825900106
PM 29849787
OA Green Published, gold, Green Submitted
DA 2021-10-29
ER

PT J
AU Mount, CW
   Majzner, RG
   Sundaresh, S
   Arnold, EP
   Kadapakkam, M
   Haile, S
   Labanieh, L
   Hulleman, E
   Woo, PJ
   Rietberg, SP
   Vogel, H
   Monje, M
   Mackall, CL
AF Mount, Christopher W.
   Majzner, Robbie G.
   Sundaresh, Shree
   Arnold, Evan P.
   Kadapakkam, Meena
   Haile, Samuel
   Labanieh, Louai
   Hulleman, Esther
   Woo, Pamelyn J.
   Rietberg, Skyler P.
   Vogel, Hannes
   Monje, Michelle
   Mackall, Crystal L.
TI Potent antitumor efficacy of anti-GD2 CAR T cells in H3-K27M(+) diffuse
   midline gliomas
SO NATURE MEDICINE
LA English
DT Article
ID CENTRAL-NERVOUS-SYSTEM; HISTONE H3.3; ANTIGEN; MUTATIONS; IMMUNOTHERAPY;
   GLIOBLASTOMA; SUBGROUPS; REMISSION; ANTIBODY; TUMORS
AB Diffuse intrinsic pontine glioma (DIPG) and other diffuse midline gliomas (DMGs) with mutated histone H3 K27M (H3-K27M)(1-5) are aggressive and universally fatal pediatric brain cancers(6). Chimeric antigen receptor (CAR)-expressing T cells have mediated impressive clinical activity in B cell malignancies(7-10), and recent results suggest benefit in central nervous system malignancies(11-13). Here, we report that patient-derived H3-K27M-mutant glioma cell cultures exhibit uniform, high expression of the disialoganglioside GD2. Anti-GD2 CAR T cells incorporating a 4-1BBz costimulatory domain(14) demonstrated robust antigen-dependent cytokine generation and killing of DMG cells in vitro. In five independent patient-derived H3-K27M(+) DMG orthotopic xenograft models, systemic administration of GD2-targeted CAR T cells cleared engrafted tumors except for a small number of residual GD2(lo) glioma cells. To date, GD2-targeted CAR T cells have been well tolerated in clinical trials(15-17). Although GD2-targeted CAR T cell administration was tolerated in the majority of mice bearing orthotopic xenografts, peritumoral neuroinflammation during the acute phase of antitumor activity resulted in hydrocephalus that was lethal in a fraction of animals. Given the precarious neuroanatomical location of midline gliomas, careful monitoring and aggressive neurointensive care management will be required for human translation. With a cautious multidisciplinary clinical approach, GD2-targeted CAR T cell therapy for H3-K27M(+) diffuse gliomas of pons, thalamus and spinal cord could prove transformative for these lethal childhood cancers.
C1 [Mount, Christopher W.; Sundaresh, Shree; Arnold, Evan P.; Woo, Pamelyn J.; Vogel, Hannes; Monje, Michelle] Stanford Univ, Sch Med, Dept Neurol, Stanford, CA 94305 USA.
   [Mount, Christopher W.] Stanford Univ, Med Scientist Training Program, Stanford, CA 94305 USA.
   [Mount, Christopher W.] Stanford Univ, Neurosci Program, Stanford, CA 94305 USA.
   [Majzner, Robbie G.; Kadapakkam, Meena; Haile, Samuel; Labanieh, Louai; Rietberg, Skyler P.; Vogel, Hannes; Monje, Michelle; Mackall, Crystal L.] Stanford Univ, Sch Med, Dept Pediat, Stanford, CA 94305 USA.
   [Labanieh, Louai] Stanford Univ, Dept Bioengn, Stanford, CA 94305 USA.
   [Hulleman, Esther] Vrije Univ Amsterdam, Med Ctr, Dept Pediat Oncol, Amsterdam, Netherlands.
   [Vogel, Hannes; Monje, Michelle] Stanford Univ, Sch Med, Dept Neurosurg, Stanford, CA 94305 USA.
   [Vogel, Hannes; Monje, Michelle] Stanford Univ, Sch Med, Dept Pathol, Stanford, CA 94305 USA.
   [Monje, Michelle; Mackall, Crystal L.] Stanford Univ, Sch Med, Stanford Canc Inst, Stanford, CA 94305 USA.
   [Monje, Michelle] Stanford Univ, Sch Med, Stanford Inst Stem Cell & Regenerat Med, Stanford, CA 94305 USA.
   [Mackall, Crystal L.] Stanford Univ, Sch Med, Dept Med, Stanford, CA 94305 USA.
RP Monje, M (corresponding author), Stanford Univ, Sch Med, Dept Neurol, Stanford, CA 94305 USA.; Monje, M; Mackall, CL (corresponding author), Stanford Univ, Sch Med, Dept Pediat, Stanford, CA 94305 USA.; Monje, M (corresponding author), Stanford Univ, Sch Med, Dept Neurosurg, Stanford, CA 94305 USA.; Monje, M (corresponding author), Stanford Univ, Sch Med, Dept Pathol, Stanford, CA 94305 USA.; Monje, M; Mackall, CL (corresponding author), Stanford Univ, Sch Med, Stanford Canc Inst, Stanford, CA 94305 USA.; Monje, M (corresponding author), Stanford Univ, Sch Med, Stanford Inst Stem Cell & Regenerat Med, Stanford, CA 94305 USA.; Mackall, CL (corresponding author), Stanford Univ, Sch Med, Dept Med, Stanford, CA 94305 USA.
EM mmonje@stanford.edu; cmackall@stanford.edu
RI Hulleman, Esther/AAD-7073-2021
OI Monje, Michelle/0000-0002-3547-237X; Mount,
   Christopher/0000-0003-1635-2492
FU Stand Up To Cancer-St. Baldrick's-National Cancer Institute Pediatric
   Dream Team Translational Cancer Research Grant; National Institute of
   Neurological Disorders and StrokeUnited States Department of Health &
   Human ServicesNational Institutes of Health (NIH) - USANIH National
   Institute of Neurological Disorders & Stroke (NINDS) [F31NS098554,
   R01NS092597]; Abbie's Army Foundation; Unravel Pediatric Cancer; Maiy's
   Miracle Foundation; Stella S. Jones Foundation; McKenna Claire
   Foundation; Alex's Lemonade Stand Foundation; Stanford University Cancer
   Immunotherapy Program; Izzy's Infantry Foundation; Cure Starts Now
   Foundation; DIPG Collaborative; Lyla Nsouli Foundation; Declan Gloster
   Memorial Fund; N8 Foundation; Fly a Kite Foundation; Liwei Wang Research
   Fund; Virginia and D.K. Ludwig Fund for Cancer Research; Sam Jeffers
   Foundation; Michael Mosier DEFEAT DIPG Foundation; ChadTough Foundation;
   Reller Family Research Fund; Child Health Research Institute at Stanford
   and SPARK program; Anne T. and Robert M. Bass Endowed Faculty
   Scholarship in Pediatric Cancer and Blood Diseases; NATIONAL INSTITUTE
   OF NEUROLOGICAL DISORDERS AND STROKEUnited States Department of Health &
   Human ServicesNational Institutes of Health (NIH) - USANIH National
   Institute of Neurological Disorders & Stroke (NINDS) [R01NS092597]
   Funding Source: NIH RePORTER
FX This work was supported by a Stand Up To Cancer-St. Baldrick's-National
   Cancer Institute Pediatric Dream Team Translational Cancer Research
   Grant (C.L.M.). Stand Up To Cancer is a program of the Entertainment
   Industry Foundation administered by the American Association for Cancer
   Research. C.L.M is a member of the Parker Institute for Cancer
   Immunotherapy, which supports the Stanford University Cancer
   Immunotherapy Program. The authors gratefully acknowledge support from
   the National Institute of Neurological Disorders and Stroke (F31NS098554
   to C.W.M. and R01NS092597 to M.M.), Abbie's Army Foundation (M.M.),
   Unravel Pediatric Cancer (M.M.), Maiy's Miracle Foundation (E.P.A.),
   Stella S. Jones Foundation (M.M.), McKenna Claire Foundation (M.M.),
   Alex's Lemonade Stand Foundation (M.M.), Izzy's Infantry Foundation
   (M.M.), The Cure Starts Now Foundation and DIPG Collaborative (M.M.),
   Lyla Nsouli Foundation (M.M.), Declan Gloster Memorial Fund (M.M.), N8
   Foundation (M.M.), Fly a Kite Foundation (M.M.), Liwei Wang Research
   Fund (M.M.), Virginia and D.K. Ludwig Fund for Cancer Research (M. M.
   and C.L.M.), Sam Jeffers Foundation (M.M.), Michael Mosier DEFEAT DIPG
   Foundation (M.M.), ChadTough Foundation (M.M.), Reller Family Research
   Fund, Child Health Research Institute at Stanford and SPARK program
   (M.M.) and the Anne T. and Robert M. Bass Endowed Faculty Scholarship in
   Pediatric Cancer and Blood Diseases (M.M.).
CR Ahmed N, 2017, JAMA ONCOL, V3, P1094, DOI 10.1001/jamaoncol.2017.0184
   Ali N, 2012, PLOS ONE, V7, DOI 10.1371/journal.pone.0044219
   Brinkman EK, 2014, NUCLEIC ACIDS RES, V42, DOI 10.1093/nar/gku936
   Brown CE, 2016, NEW ENGL J MED, V375, P2561, DOI 10.1056/NEJMoa1610497
   Buczkowicz P, 2014, NAT GENET, V46, P451, DOI 10.1038/ng.2936
   Davila ML, 2014, SCI TRANSL MED, V6, DOI 10.1126/scitranslmed.3008226
   Khuong-Quang DA, 2012, ACTA NEUROPATHOL, V124, P439, DOI 10.1007/s00401-012-0998-0
   Fry TJ, 2018, NAT MED, V24, P20, DOI 10.1038/nm.4441
   Gardner RA, 2017, BLOOD, V129, P3322, DOI 10.1182/blood-2017-02-769208
   Grasso CS, 2015, NAT MED, V21, P555, DOI 10.1038/nm.3855
   Gust J, 2017, CANCER DISCOV, V7, P1404, DOI 10.1158/2159-8290.CD-17-0698
   Haso W, 2013, BLOOD, V121, P1165, DOI 10.1182/blood-2012-06-438002
   Heczey A, 2017, MOL THER, V25, P2214, DOI 10.1016/j.ymthe.2017.05.012
   Hendel A, 2015, NAT BIOTECHNOL, V33, P985, DOI 10.1038/nbt.3290
   Hong JJ, 2010, CLIN CANCER RES, V16, P4892, DOI 10.1158/1078-0432.CCR-10-1507
   Horta ZP, 2016, IMMUNOTHERAPY-UK, V8, P1097, DOI 10.2217/imt-2016-0021
   Jena B, 2013, PLOS ONE, V8, DOI 10.1371/journal.pone.0057838
   Jones C, 2017, NEURO-ONCOLOGY, V19, P153, DOI 10.1093/neuonc/now101
   Kramer K, 2018, PEDIATR BLOOD CANCER, V65, DOI 10.1002/pbc.26754
   Kramer K, 2010, J NEURO-ONCOL, V97, P409, DOI 10.1007/s11060-009-0038-7
   Lee DW, 2015, LANCET, V385, P517, DOI 10.1016/S0140-6736(14)61403-3
   Lin GL, 2017, JOVE-J VIS EXP, DOI 10.3791/55360
   Long AH, 2016, CANCER IMMUNOL RES, V4, P869, DOI 10.1158/2326-6066.CIR-15-0230
   Long AH, 2015, NAT MED, V21, P581, DOI 10.1038/nm.3838
   Louis CU, 2011, BLOOD, V118, P6050, DOI 10.1182/blood-2011-05-354449
   Louis DN, 2016, ACTA NEUROPATHOL, V131, P803, DOI 10.1007/s00401-016-1545-1
   Louveau A, 2015, NATURE, V523, P337, DOI 10.1038/nature14432
   Lynn RC, 2015, BLOOD, V125, P3466, DOI 10.1182/blood-2014-11-612721
   Majzner RG, 2017, CANCER CELL, V31, P476, DOI 10.1016/j.ccell.2017.03.002
   Maude SL, 2014, NEW ENGL J MED, V371, P1507, DOI 10.1056/NEJMoa1407222
   Monje M, 2011, P NATL ACAD SCI USA, V108, P4453, DOI 10.1073/pnas.1101657108
   Nagaraja S, 2017, CANCER CELL, V31, P635, DOI 10.1016/j.ccell.2017.03.011
   O'Rourke DM, 2017, SCI TRANSL MED, V9, DOI 10.1126/scitranslmed.aaa0984
   Paugh BS, 2013, CANCER RES, V73, P6219, DOI 10.1158/0008-5472.CAN-13-1491
   Pule MA, 2008, NAT MED, V14, P1264, DOI 10.1038/nm.1882
   Qin EY, 2017, CELL, V170, P845, DOI 10.1016/j.cell.2017.07.016
   Schwartzentruber J, 2012, NATURE, V482, P226, DOI [10.1007/s13311-012-0137-6, 10.1038/nature10833]
   Sen G, 1998, J IMMUNOTHER, V21, P75, DOI 10.1097/00002371-199801000-00010
   SUZUKI K, 1965, J NEUROCHEM, V12, P629, DOI 10.1111/j.1471-4159.1965.tb04256.x
   Taylor KR, 2014, NAT GENET, V46, P457, DOI 10.1038/ng.2925
   Thomas S, 2016, PLOS ONE, V11, DOI 10.1371/journal.pone.0152196
   Chu VT, 2015, NAT BIOTECHNOL, V33, P543, DOI 10.1038/nbt.3198
   Walker AJ, 2017, MOL THER, V25, P2189, DOI 10.1016/j.ymthe.2017.06.008
   Wolchok JD, 2009, CLIN CANCER RES, V15, P7412, DOI 10.1158/1078-0432.CCR-09-1624
   Wu G, 2014, NAT GENET, V46, P444, DOI 10.1038/ng.2938
   Wu G, 2012, NAT GENET, V44, P251, DOI 10.1038/ng.1102
   Yu AL, 2010, NEW ENGL J MED, V363, P1324, DOI 10.1056/NEJMoa0911123
NR 47
TC 129
Z9 135
U1 1
U2 40
PU NATURE PUBLISHING GROUP
PI NEW YORK
PA 75 VARICK ST, 9TH FLR, NEW YORK, NY 10013-1917 USA
SN 1078-8956
EI 1546-170X
J9 NAT MED
JI Nat. Med.
PD MAY
PY 2018
VL 24
IS 5
BP 572
EP +
DI 10.1038/s41591-018-0006-x
PG 10
WC Biochemistry & Molecular Biology; Cell Biology; Medicine, Research &
   Experimental
SC Biochemistry & Molecular Biology; Cell Biology; Research & Experimental
   Medicine
GA GF7CY
UT WOS:000432126800013
PM 29662203
OA Green Accepted
DA 2021-10-29
ER

PT J
AU Wing, A
   Fajardo, CA
   Posey, AD
   Shaw, C
   Da, T
   Young, RM
   Alemany, R
   June, CH
   Guedan, S
AF Wing, Anna
   Fajardo, Carlos Alberto
   Posey, Avery D., Jr.
   Shaw, Carolyn
   Da, Tong
   Young, Regina M.
   Alemany, Ramon
   June, Carl H.
   Guedan, Sonia
TI Improving CART-Cell Therapy of Solid Tumors with Oncolytic Virus-Driven
   Production of a Bispecific T-cell Engager
SO CANCER IMMUNOLOGY RESEARCH
LA English
DT Article
ID CANCER EVOLUTION; ANTIGEN ESCAPE; IMMUNOTHERAPY; LEUKEMIA;
   MICROENVIRONMENT; VIROTHERAPY; EFFICACY; HETEROGENEITY; EXHAUSTION;
   RECEPTORS
AB T cells expressing chimeric antigen receptors (CART) have shown significant promise in clinical trials to treat hematologic malignancies, but their efficacy in solid tumors has been limited. Oncolytic viruses have the potential to act in synergy with immunotherapies due to their immunogenic oncolytic properties and the opportunity of incorporating therapeutic transgenes in their genomes. Here, we hypothesized that an oncolytic adenovirus armed with an EGFR-targeting, bispecific T-cell engager (OAd-BiTE) would improve the outcome of CART-cell therapy in solid tumors. We report that CART cells targeting the folate receptor alpha (FR-alpha) successfully infiltrated preestablished xenograft tumors but failed to induce complete responses, presumably due to the presence of antigen-negative cancer cells. We demonstrated that OAd-BiTE-mediated oncolysis significantly improved CART-cell activation and proliferation, while increasing cytokine production and cytotoxicity, and showed an in vitro favorable safety profile compared with EGFR-targeting CARTs. BiTEs secreted from infected cells redirected CART cells toward EGFR in the absence of FR-alpha, thereby addressing tumor heterogeneity. BiTE secretion also redirected CAR-negative, nonspecific T cells found in CART-cell preparations toward tumor cells. The combinatorial approach improved antitumor efficacy and prolonged survival in mouse models of cancer when compared with the monotherapies, and this was the result of an increased BiTE-mediated T-cell activation in tumors. Overall, these results demonstrated that the combination of a BiTE-expressing oncolytic virus with adoptive CART-cell therapy overcomes key limitations of CART cells and BiTEs as monotherapies in solid tumors and encourage its further evaluation in human trials. (C) 2018 AACR.
C1 [Wing, Anna; Posey, Avery D., Jr.; Shaw, Carolyn; Da, Tong; Young, Regina M.; June, Carl H.; Guedan, Sonia] Univ Penn, Dept Pathol & Lab Med, Perelman Sch Med, Ctr Cellular Immunotherapies, Philadelphia, PA USA.
   [Fajardo, Carlos Alberto; Alemany, Ramon] IDIBELL Inst Catala Oncol, ProCure Program, Barcelona, Spain.
RP Guedan, S (corresponding author), C Rossello 149-153, Barcelona 08036, Spain.; June, CH (corresponding author), 3400 Civ Ctr Blvd,8th Floor,Room 08-123, Philadelphia, PA 19104 USA.
EM cjune@exchange.upenn.edu; sguedan@clinic.cat
RI Posey, Avery D./P-4890-2019; Guedan, Sonia/O-9645-2018
OI Posey, Avery D./0000-0001-8711-629X; Guedan, Sonia/0000-0002-9605-0760
FU Penn Skin Biology and Diseases Resource-based Center [P30-AR069589];
   Parker Institute for Cancer Immunotherapy; NATIONAL INSTITUTE OF
   ARTHRITIS AND MUSCULOSKELETAL AND SKIN DISEASESUnited States Department
   of Health & Human ServicesNational Institutes of Health (NIH) - USANIH
   National Institute of Arthritis & Musculoskeletal & Skin Diseases
   (NIAMS) [P30AR069589] Funding Source: NIH RePORTER
FX This work was supported in part by the Penn Skin Biology and Diseases
   Resource-based Center (P30-AR069589). The content is solely the
   responsibility of the authors and does not necessarily represent the
   official views of the National Institutes of Health. This research was
   supported by the Parker Institute for Cancer Immunotherapy. The
   investigators A.D. Posey Jr, C.H. June, and S. Guedan are members of the
   Parker Institute for Cancer Immunotherapy, which supports the University
   of Pennsylvania Cancer Immunotherapy Program.
CR Ahmadzadeh M, 2009, BLOOD, V114, P1537, DOI 10.1182/blood-2008-12-195792
   Fajardo CA, 2017, CANCER RES, V77, P2052, DOI 10.1158/0008-5472.CAN-16-1708
   Anderson KG, 2017, CANCER CELL, V31, P311, DOI 10.1016/j.ccell.2017.02.008
   Baitsch L, 2011, J CLIN INVEST, V121, P2350, DOI 10.1172/JCI46102
   Barrett DM, 2013, HUM GENE THER, V24, P717, DOI 10.1089/hum.2013.075
   Brentjens RJ, 2013, SCI TRANSL MED, V5, DOI 10.1126/scitranslmed.3005930
   Burrell RA, 2013, NATURE, V501, P338, DOI 10.1038/nature12625
   Carpenito C, 2009, P NATL ACAD SCI USA, V106, P3360, DOI 10.1073/pnas.0813101106
   Chevrier S, 2017, CELL, V169, P736, DOI 10.1016/j.cell.2017.04.016
   Cody JJ, 2009, CANCER GENE THER, V16, P473, DOI 10.1038/cgt.2009.3
   Crespo J, 2013, CURR OPIN IMMUNOL, V25, P214, DOI 10.1016/j.coi.2012.12.003
   Dunn GP, 2004, ANNU REV IMMUNOL, V22, P329, DOI 10.1146/annurev.immunol.22.012703.104803
   Fry TJ, 2018, NAT MED, V24, P20, DOI 10.1038/nm.4441
   Gajewski TF, 2013, CURR OPIN IMMUNOL, V25, P268, DOI 10.1016/j.coi.2013.02.009
   Gilham DE, 2012, TRENDS MOL MED, V18, P377, DOI 10.1016/j.molmed.2012.04.009
   Grupp SA, 2013, NEW ENGL J MED, V368, P1509, DOI 10.1056/NEJMoa1215134
   Guedan S, 2012, GENE THER, V19, P1048, DOI 10.1038/gt.2011.184
   Guedan S, 2014, BLOOD, V124, P1070, DOI 10.1182/blood-2013-10-535245
   Guedan S, 2010, MOL THER, V18, P1275, DOI 10.1038/mt.2010.79
   Hegde M, 2016, J CLIN INVEST, V126, P3036, DOI 10.1172/JCI83416
   Hegde M, 2013, MOL THER, V21, P2087, DOI 10.1038/mt.2013.185
   Hinrichs CS, 2013, NAT BIOTECHNOL, V31, P999, DOI 10.1038/nbt.2725
   Johnson LA, 2015, SCI TRANSL MED, V7, DOI 10.1126/scitranslmed.aaa4963
   Keller BA, 2016, J MOL MED, V94, P979, DOI 10.1007/s00109-016-1453-9
   Klinger M, 2016, IMMUNOL REV, V270, P193, DOI 10.1111/imr.12393
   Klinger M, 2012, BLOOD, V119, P6226, DOI 10.1182/blood-2012-01-400515
   Kochenderfer JN, 2010, BLOOD, V116, P4099, DOI 10.1182/blood-2010-04-281931
   Lavin Y, 2017, CELL, V169, P750, DOI 10.1016/j.cell.2017.04.014
   Liu XJ, 2015, CANCER RES, V75, P3596, DOI 10.1158/0008-5472.CAN-15-0159
   Maude SL, 2014, NEW ENGL J MED, V371, P1507, DOI 10.1056/NEJMoa1407222
   McGranahan N, 2015, CANCER CELL, V27, P15, DOI 10.1016/j.ccell.2014.12.001
   Milone MC, 2009, MOL THER, V17, P1453, DOI 10.1038/mt.2009.83
   Moon EK, 2014, CLIN CANCER RES, V20, P4262, DOI 10.1158/1078-0432.CCR-13-2627
   Morgan RA, 2010, MOL THER, V18, P843, DOI 10.1038/mt.2010.24
   Nishio N, 2014, CANCER RES, V74, P5195, DOI 10.1158/0008-5472.CAN-14-0697
   O'Rourke DM, 2017, SCI TRANSL MED, V9, DOI 10.1126/scitranslmed.aaa0984
   Porter DL, 2011, NEW ENGL J MED, V365, P725, DOI 10.1056/NEJMoa1103849
   Ribas A, 2017, CELL, V170, P1109, DOI 10.1016/j.cell.2017.08.027
   Rojas JJ, 2012, GENE THER, V19, P453, DOI 10.1038/gt.2011.106
   Ruella M, 2016, J CLIN INVEST, V126, P3814, DOI 10.1172/JCI87366
   Russell SJ, 2012, NAT BIOTECHNOL, V30, P658, DOI 10.1038/nbt.2287
   Sotillo E, 2015, CANCER DISCOV, V5, P1282, DOI 10.1158/2159-8290.CD-15-1020
   Tanoue K, 2017, CANCER RES, V77, P2040, DOI 10.1158/0008-5472.CAN-16-1577
   Vesely MD, 2011, ANNU REV IMMUNOL, V29, P235, DOI 10.1146/annurev-immunol-031210-101324
   Wang EX, 2015, CANCER IMMUNOL RES, V3, P815, DOI 10.1158/2326-6066.CIR-15-0054
NR 45
TC 108
Z9 114
U1 10
U2 40
PU AMER ASSOC CANCER RESEARCH
PI PHILADELPHIA
PA 615 CHESTNUT ST, 17TH FLOOR, PHILADELPHIA, PA 19106-4404 USA
SN 2326-6066
EI 2326-6074
J9 CANCER IMMUNOL RES
JI Cancer Immunol. Res.
PD MAY
PY 2018
VL 6
IS 5
BP 605
EP 616
DI 10.1158/2326-6066.CIR-17-0314
PG 12
WC Oncology; Immunology
SC Oncology; Immunology
GA GE5WV
UT WOS:000431295700010
PM 29588319
OA Green Accepted, Bronze
HC Y
HP N
DA 2021-10-29
ER

PT J
AU Talkington, A
   Dantoin, C
   Durrett, R
AF Talkington, Anne
   Dantoin, Claudia
   Durrett, Rick
TI Ordinary Differential Equation Models for Adoptive Immunotherapy
SO BULLETIN OF MATHEMATICAL BIOLOGY
LA English
DT Article
DE Chimeric antigen receptor T cells; ODE models; Stability analysis;
   Saturating response; Acute lymphoblastic leukemia
ID T-CELLS; MATHEMATICAL-MODEL; LEUKEMIA; LYMPHOCYTES; TUMORS
AB Modified T cells that have been engineered to recognize the CD19 surface marker have recently been shown to be very successful at treating acute lymphocytic leukemias. Here, we explore four previous approaches that have used ordinary differential equations to model this type of therapy, compare their properties, and modify the models to address their deficiencies. Although the four models treat the workings of the immune system in slightly different ways, they all predict that adoptive immunotherapy can be successful to move a patient from the large tumor fixed point to an equilibrium with little or no tumor.
C1 [Talkington, Anne] Univ N Carolina, Bioinformat & Computat Biol, Chapel Hill, NC USA.
   [Dantoin, Claudia] Duke Univ, Dept Chem, Durham, NC 27706 USA.
   [Dantoin, Claudia] Duke Univ, Dept Elect & Comp Engn, Durham, NC USA.
   [Durrett, Rick] Duke Univ, Dept Math, Durham, NC 27706 USA.
RP Durrett, R (corresponding author), Duke Univ, Dept Math, Durham, NC 27706 USA.
EM rtd@math.duke.edu
FU National Science FoundationNational Science Foundation (NSF) [DMS
   1505215]
FX Funding was provided by National Science Foundation (Grant No. DMS
   1505215).
CR de Pillis LG, 2006, J THEOR BIOL, V238, P841, DOI 10.1016/j.jtbi.2005.06.037
   de Pillis LG, 2005, CANCER RES, V65, P7950, DOI 10.1158/0008-5472.CAN-05-0564
   Dong YP, 2014, DISCRETE CONT DYN-B, V19, P55, DOI 10.3934/dcdsb.2014.19.55
   ESHHAR Z, 1993, P NATL ACAD SCI USA, V90, P720, DOI 10.1073/pnas.90.2.720
   Grupp SA, 2013, NEW ENGL J MED, V368, P1509, DOI 10.1056/NEJMoa1215134
   Kirschner D, 1998, J MATH BIOL, V37, P235, DOI 10.1007/s002850050127
   KUZNETSOV VA, 1994, B MATH BIOL, V56, P295, DOI 10.1007/BF02460644
   Maude SL, 2014, NEW ENGL J MED, V371, P1507, DOI 10.1056/NEJMoa1407222
   Mohri H, 2001, J EXP MED, V194, P1277, DOI 10.1084/jem.194.9.1277
   Moore H, 2004, J THEOR BIOL, V227, P513, DOI 10.1016/j.jtbi.2003.11.024
   Park TS, 2011, TRENDS BIOTECHNOL, V29, P550, DOI 10.1016/j.tibtech.2011.04.009
   Travers P, 2001, IMMUNOBIOLOGY IMMUNE
NR 12
TC 13
Z9 15
U1 0
U2 12
PU SPRINGER
PI NEW YORK
PA 233 SPRING ST, NEW YORK, NY 10013 USA
SN 0092-8240
EI 1522-9602
J9 B MATH BIOL
JI Bull. Math. Biol.
PD MAY
PY 2018
VL 80
IS 5
SI SI
BP 1059
EP 1083
DI 10.1007/s11538-017-0263-8
PG 25
WC Biology; Mathematical & Computational Biology
SC Life Sciences & Biomedicine - Other Topics; Mathematical & Computational
   Biology
GA GE3JU
UT WOS:000431110400006
PM 28382423
DA 2021-10-29
ER

PT J
AU Gacerez, AT
   Hua, CK
   Ackerman, ME
   Sentman, CL
AF Gacerez, Albert T.
   Hua, Casey K.
   Ackerman, Margaret E.
   Sentman, Charles L.
TI Chimeric antigen receptors with human scFvs preferentially induce T cell
   anti-tumor activity against tumors with high B7H6 expression
SO CANCER IMMUNOLOGY IMMUNOTHERAPY
LA English
DT Article
DE Single-chain variable fragment; Immunotherapy; Lymphoma; Affinity
ID EXTRACELLULAR SPACER DOMAIN; B7-H6 EXPRESSION; IMMUNE RECEPTORS;
   OPTIMAL-DESIGN; IN-VIVO; LIGAND; NKP30; ACTIVATION; AFFINITY;
   RECOGNITION
AB B7H6 is emerging as a promising tumor antigen that is known to be expressed on a wide array of tumors and is reported to stimulate anti-tumor responses from the immune system. As such, B7H6 presents a good target for tumor-specific immunotherapies. B7H6-specific chimeric antigen receptors (CAR) based on a murine antibody showed successful targeting and elimination of tumors expressing B7H6. However, mouse single chain variable fragments (scFvs) have the potential to induce host anti-CAR responses that may limit efficacy, so human scFvs specific for B7H6 were selected by yeast surface display. In this study, we validate the functionality of these human scFvs when formatted into chimeric antigen receptors. The data indicate that T cells expressing these B7H6-specific human scFvs as CARs induced potent anti-tumor activity in vitro and in vivo against tumors expressing high amounts of B7H6. Importantly, these human scFv-based CARs are sensitive to changes in B7H6 expression which may potentially spare non-tumor cells that express B7H6 and provides the foundation for future clinical development.
C1 [Gacerez, Albert T.; Hua, Casey K.; Ackerman, Margaret E.; Sentman, Charles L.] Geisel Sch Med Dartmouth, Dept Microbiol & Immunol, One Med Ctr Dr, Lebanon, NH 03756 USA.
   [Gacerez, Albert T.; Sentman, Charles L.] Geisel Sch Med Dartmouth, Ctr Synthet Immun, Lebanon, NH 03756 USA.
   [Hua, Casey K.; Ackerman, Margaret E.] Dartmouth Coll, Thayer Sch Engn, Hanover, NH 03755 USA.
RP Sentman, CL (corresponding author), Geisel Sch Med Dartmouth, Dept Microbiol & Immunol, One Med Ctr Dr, Lebanon, NH 03756 USA.; Sentman, CL (corresponding author), Geisel Sch Med Dartmouth, Ctr Synthet Immun, Lebanon, NH 03756 USA.
EM Charles.L.Sentman@dartmouth.edu
FU Elmer R. Pfefferkorn and Allan U. Munck Education and Research Fund;
   Center of Biomedical Research Excellence [8P30GM103415]; Center for
   Synthetic Immunity; NATIONAL CANCER INSTITUTEUnited States Department of
   Health & Human ServicesNational Institutes of Health (NIH) - USANIH
   National Cancer Institute (NCI) [P30CA023108] Funding Source: NIH
   RePORTER
FX This work was supported by funds from The Elmer R. Pfefferkorn and Allan
   U. Munck Education and Research Fund, the Center of Biomedical Research
   Excellence (8P30GM103415), and the Center for Synthetic Immunity.
CR Boomer JS, 2010, CSH PERSPECT BIOL, V2, DOI 10.1101/cshperspect.a002436
   Brandt CS, 2009, J EXP MED, V206, P1495, DOI 10.1084/jem.20090681
   Chen XJ, 2014, PATHOL ONCOL RES, V20, P203, DOI 10.1007/s12253-013-9686-1
   Chmielewski M, 2011, GENE THER, V18, P62, DOI 10.1038/gt.2010.127
   Feldhaus MJ, 2003, NAT BIOTECHNOL, V21, P163, DOI 10.1038/nbt785
   Fitzer-Attas CJ, 1998, J IMMUNOL, V160, P145
   Gacerez AT, 2016, J CELL PHYSIOL, V231, P2590, DOI 10.1002/jcp.25419
   Guest RD, 2005, J IMMUNOTHER, V28, P203, DOI 10.1097/01.cji.0000161397.96582.59
   Haso W, 2013, BLOOD, V121, P1165, DOI 10.1182/blood-2012-06-438002
   Hombach A, 2000, GENE THER, V7, P1067, DOI 10.1038/sj.gt.3301195
   Hua CK, 2017, PROTEIN ENG DES SEL, V30, P713, DOI 10.1093/protein/gzx051
   Hudecek M, 2015, CANCER IMMUNOL RES, V3, P125, DOI 10.1158/2326-6066.CIR-14-0127
   Hudecek M, 2013, CLIN CANCER RES, V19, P3153, DOI 10.1158/1078-0432.CCR-13-0330
   Joyce MG, 2011, P NATL ACAD SCI USA, V108, P6223, DOI 10.1073/pnas.1100622108
   Kunkele A, 2015, CANCER IMMUNOL RES, V3, P368, DOI 10.1158/2326-6066.CIR-14-0200
   Li YL, 2011, J EXP MED, V208, P703, DOI 10.1084/jem.20102548
   Liu XJ, 2015, CANCER RES, V75, P3596, DOI 10.1158/0008-5472.CAN-15-0159
   Lynn RC, 2016, LEUKEMIA, V30, P1355, DOI 10.1038/leu.2016.35
   Matta J, 2013, BLOOD, V122, P394, DOI 10.1182/blood-2013-01-481705
   Pesce S, 2015, ONCOIMMUNOLOGY, V4, DOI 10.1080/2162402X.2014.1001224
   Sadelain M, 2013, CANCER DISCOV, V3, P388, DOI 10.1158/2159-8290.CD-12-0548
   Schlecker E, 2014, CANCER RES, V74, P3429, DOI 10.1158/0008-5472.CAN-13-3017
   Upshaw JL, 2006, SEMIN IMMUNOL, V18, P167, DOI 10.1016/j.smim.2006.03.001
   Wang C, 2009, IMMUNOL REV, V229, P192, DOI 10.1111/j.1600-065X.2009.00765.x
   Watanabe K, 2015, J IMMUNOL, V194, P911, DOI 10.4049/jimmunol.1402346
   Wu FF, 2016, INT J ONCOL, V48, P1561, DOI 10.3892/ijo.2016.3393
   Wu MR, 2015, GENE THER, V22, P675, DOI 10.1038/gt.2015.29
   Zhang T, 2012, J IMMUNOL, V189, P2290, DOI 10.4049/jimmunol.1103495
   Zhang XQ, 2014, INT J CLIN EXP PATHO, V7, P6936
   Zhou Y, 2015, INT J CLIN EXP PATHO, V8, P9428
NR 30
TC 9
Z9 9
U1 0
U2 7
PU SPRINGER
PI NEW YORK
PA 233 SPRING ST, NEW YORK, NY 10013 USA
SN 0340-7004
EI 1432-0851
J9 CANCER IMMUNOL IMMUN
JI Cancer Immunol. Immunother.
PD MAY
PY 2018
VL 67
IS 5
BP 749
EP 759
DI 10.1007/s00262-018-2124-1
PG 11
WC Oncology; Immunology
SC Oncology; Immunology
GA GE4MQ
UT WOS:000431190400005
PM 29453518
DA 2021-10-29
ER

PT J
AU Li, SQ
   Zhang, JS
   Wang, ML
   Fu, G
   Li, YY
   Pei, L
   Xiong, ZX
   Qin, DB
   Zhang, R
   Tian, XB
   Wei, ZH
   Chen, R
   Chen, XJ
   Wan, J
   Chen, J
   Wei, X
   Xu, YM
   Zhang, P
   Wang, P
   Peng, X
   Yang, SN
   Shen, JJ
   Yang, Z
   Chen, JP
   Qian, C
AF Li, Shiqi
   Zhang, Jiasi
   Wang, Meiling
   Fu, Gang
   Li, Yunyan
   Pei, Li
   Xiong, Zhouxing
   Qin, Dabing
   Zhang, Rui
   Tian, Xiaobo
   Wei, Zhihao
   Chen, Run
   Chen, Xuejiao
   Wan, Jia
   Chen, Jun
   Wei, Xia
   Xu, Yanmin
   Zhang, Pei
   Wang, Ping
   Peng, Xi
   Yang, Sainan
   Shen, Junjie
   Yang, Zhi
   Chen, Jieping
   Qian, Cheng
TI Treatment of acute lymphoblastic leukaemia with the second generation of
   CD19 CAR-T containing either CD28 or 4-1BB
SO BRITISH JOURNAL OF HAEMATOLOGY
LA English
DT Article
DE Chimeric antigen receptor-T therapy; CD19; CD28; 4-1BB costimulatory
   signalling; acute lymphoblastic leukaemia
ID B-CELL; ANTIGEN; COSTIMULATION; RECEPTORS; PERSISTENCE; EXPANSION;
   EFFICACY
AB T cells modified with anti-CD19 chimeric antigen receptor (CAR) containing either CD28 or 4-1BB (also termed TNFRSF9, CD137) costimulatory signalling have shown great potential in the treatment of acute lymphoblastic leukaemia (ALL). However, the difference between CD28 and 4-1BB costimulatory signalling in CAR-T treatment has not been well elucidated in clinical trials. In this study, we treated 10 relapsed or refractory ALL patients with the second generation CD19 CAR-T. The first 5 patients were treated with CD28-CAR and the other 5 patients were treated with 4-1BB CAR-T. All the 10 patients were response-evaluable. Three patients achieved complete remission and 1 patient with extramedullary disease achieved partial response after CD28-CAR-T treatment. In the 4-1BB CAR-T treatment group, 3 patients achieved complete remission. Furthermore, FLT-3 ligand (FLT3LG) was highly correlated with response time and may serve as a prognosis factor. No severe adverse events were observed in these 10 treated patients. Our study showed that both CD28 CAR-T and 4-1BB CAR-T both worked for response but they differed in response pattern (peak reaction time, reaction lasting time and reaction degree), adverse events, cytokine secretion and immune-suppressive factor level.
C1 [Li, Shiqi; Wang, Meiling; Li, Yunyan; Xiong, Zhouxing; Zhang, Rui; Wei, Zhihao; Chen, Xuejiao; Chen, Jun; Xu, Yanmin; Shen, Junjie; Yang, Zhi; Qian, Cheng] Third Mil Med Univ, Southwest Hosp, Ctr Biol Therapy, Chongqing, Peoples R China.
   [Zhang, Jiasi; Fu, Gang; Pei, Li; Qin, Dabing; Tian, Xiaobo; Chen, Run; Wan, Jia; Wei, Xia; Zhang, Pei; Wang, Ping; Peng, Xi; Yang, Sainan; Chen, Jieping] Third Mil Med Univ, Southwest Hosp, Ctr Haematol, Chongqing, Peoples R China.
RP Qian, C (corresponding author), Third Mil Med Univ, Southwest Hosp, Ctr Biol Therapy, Chongqing, Peoples R China.; Chen, JP (corresponding author), Third Mil Med Univ, Southwest Hosp, Ctr Haematol, Chongqing, Peoples R China.
EM chenjpxn@163.com; cqian8634@gmail.com
FU National Key Research and Development Program [2016YFC1303405]; National
   Natural Science Foundation of ChinaNational Natural Science Foundation
   of China (NSFC) [81301959, 81520108025]; Clinical Research Project of
   the Southwest Hospital [SWH2016ZDCX1005]; Guangzhou IMTRX Biotech Co.,
   Ltd; Chongqing Precision Biotech Co., Ltd.
FX This work was supported by National Key Research and Development Program
   (2016YFC1303405), National Natural Science Foundation of China (No.
   81301959 and 81520108025), Clinical Research Project of the Southwest
   Hospital (SWH2016ZDCX1005), Guangzhou IMTRX Biotech Co., Ltd and
   Chongqing Precision Biotech Co., Ltd. The authors declare no potential
   conflicts of interest.
CR Bailey SR, 2017, NAT COMMUN, V8, DOI 10.1038/s41467-017-01867-9
   Barrett DM, 2014, CYTOTHERAPY, V16, P619, DOI 10.1016/j.jcyt.2013.10.013
   Brentjens RJ, 2013, SCI TRANSL MED, V5, DOI 10.1126/scitranslmed.3005930
   Brentjens RJ, 2011, BLOOD, V118, P4817, DOI 10.1182/blood-2011-04-348540
   Chen YH, 2017, BRIT J HAEMATOL, V179, P598, DOI 10.1111/bjh.14923
   Dai HR, 2015, ONCOIMMUNOLOGY, V4, DOI 10.1080/2162402X.2015.1027469
   Davila ML, 2014, SCI TRANSL MED, V6, DOI 10.1126/scitranslmed.3008226
   GROSS G, 1989, P NATL ACAD SCI USA, V86, P10024, DOI 10.1073/pnas.86.24.10024
   Grupp SA, 2013, NEW ENGL J MED, V368, P1509, DOI 10.1056/NEJMoa1215134
   Kalos M, 2011, SCI TRANSL MED, V3, DOI 10.1126/scitranslmed.3002842
   Kawalekar OU, 2016, IMMUNITY, V44, P380, DOI 10.1016/j.immuni.2016.01.021
   Kochenderfer JN, 2010, BLOOD, V116, P4099, DOI 10.1182/blood-2010-04-281931
   Lee DW, 2015, LANCET, V385, P517, DOI 10.1016/S0140-6736(14)61403-3
   Long AH, 2015, NAT MED, V21, P581, DOI 10.1038/nm.3838
   Maude SL, 2014, NEW ENGL J MED, V371, P1507, DOI 10.1056/NEJMoa1407222
   Maus MV, 2016, CLIN CANCER RES, V22, P1875, DOI 10.1158/1078-0432.CCR-15-1433
   Milone MC, 2009, MOL THER, V17, P1453, DOI 10.1038/mt.2009.83
   Porter DL, 2015, SCI TRANSL MED, V7, DOI 10.1126/scitranslmed.aac5415
   Savoldo B, 2011, J CLIN INVEST, V121, P1822, DOI 10.1172/JCI46110
   SCHEUERMANN RH, 1995, LEUKEMIA LYMPHOMA, V18, P385, DOI 10.3109/10428199509059636
   Singh N, 2016, SCI TRANSL MED, V8, DOI 10.1126/scitranslmed.aad5222
   Turtle CJ, 2016, SCI TRANSL MED, V8, DOI 10.1126/scitranslmed.aaf8621
   Turtle CJ, 2016, J CLIN INVEST, V126, P2123, DOI 10.1172/JCI85309
   Xu Y, 2014, BLOOD, V123, P3750, DOI 10.1182/blood-2014-01-552174
   Zhang CC, 2017, MOL THER, V25, P1248, DOI 10.1016/j.ymthe.2017.03.010
   Zhang H, 2007, J IMMUNOL, V179, P4910, DOI 10.4049/jimmunol.179.7.4910
   Zheng ZL, 2012, J TRANSL MED, V10, DOI 10.1186/1479-5876-10-29
NR 27
TC 33
Z9 35
U1 0
U2 13
PU WILEY
PI HOBOKEN
PA 111 RIVER ST, HOBOKEN 07030-5774, NJ USA
SN 0007-1048
EI 1365-2141
J9 BRIT J HAEMATOL
JI Br. J. Haematol.
PD MAY
PY 2018
VL 181
IS 3
BP 360
EP 371
DI 10.1111/bjh.15195
PG 12
WC Hematology
SC Hematology
GA GD9AS
UT WOS:000430806000009
PM 29637550
OA Bronze
DA 2021-10-29
ER

PT J
AU Kurz, SC
   Wen, PY
AF Kurz, Sylvia C.
   Wen, Patrick Y.
TI Quo Vadis-Do Immunotherapies Have a Role in Glioblastoma?
SO CURRENT TREATMENT OPTIONS IN NEUROLOGY
LA English
DT Review
DE Glioblastoma; Tumor microenvironment; Immunotherapy; Checkpoint
   inhibition; PD-1/PD-L1 pathway; Anti-glioma vaccine; CAR T cells
ID REGULATORY T-CELLS; HIGH-GRADE GLIOMA; IMMUNE CHECKPOINT BLOCKADE;
   HUMAN-LEUKOCYTE ANTIGEN; GROWTH-FACTOR-BETA; PHASE-I TRIAL;
   GENE-THERAPY; RECURRENT GLIOBLASTOMA; AUTOLOGOUS TUMOR; STEM-CELLS
AB Purpose of review More effective therapies for glioblastoma are urgently needed. Immunotherapeutic strategies appear particularly promising and are therefore intensively studied. This article reviews the current understanding of the immunosuppressive glioblastoma microenvironment, discusses the rationale behind various immunotherapies, and outlines the findings of several recently published clinical studies.
   Recent findings The results of CheckMate-143 indicated that nivolumab is not superior to bevacizumab in patients with recurrent glioblastoma. A first-in man exploratory study evaluating EGFRvIII-specific CAR T cells for patients with newly diagnosed glioblastoma demonstrated overall safety of CAR T cell therapy and effective target recognition. A pilot study evaluating treatment with adoptively transferred CMV-specific T cells combined with a CMV-specific DC vaccine was found to be safe and resulted in increased polyclonality of CMV-specific T cells in vivo.
   Summary Despite the success of immunotherapies in many cancers, clinical evidence supporting their efficacy for patients with glioblastoma is still lacking. Nevertheless, the recently published studies provide important proof-of-concept in several areas of immunotherapy research. The careful and critical interpretation of these results will enhance our understanding of the opportunities and challenges of immunotherapies for high-grade gliomas and improve the immunotherapeutic strategies investigated in future clinical trials.
C1 [Kurz, Sylvia C.] NYU, Langone Med Ctr, Brain Tumor Program, Perlmutter Canc Inst, 240 E 38th St,19th Floor, New York, NY 10016 USA.
   [Wen, Patrick Y.] Dana Farber Canc Inst, Ctr Neurooncol, 450 Brookline Ave, Boston, MA USA.
RP Wen, PY (corresponding author), Dana Farber Canc Inst, Ctr Neurooncol, 450 Brookline Ave, Boston, MA USA.
EM pwen@partners.org
FU Agios; Angiochem; Astra ZenecaAstraZeneca; Exelixis;
   Genentech/RocheRoche HoldingGenentech; GlaxoSmith KlineGlaxoSmithKline;
   Karyopharm; NovartisNovartis; Sanofi-AventisSanofi-Aventis; Regeneron
   Pharmaceutical Inc.; Vascular Biogenics
FX Sylvia C. Kurz declares that she has no conflict of interest. Patrick Y.
   Wen receives research support from Agios, Angiochem, Astra Zeneca,
   Exelixis, Genentech/Roche, GlaxoSmith Kline, Karyopharm, Novartis,
   Sanofi-Aventis, Regeneron Pharmaceutical Inc., and Vascular Biogenics;
   he is on the advisory board for Abbvie, Cavion, Celldex,
   Genentech/Roche, Midatech, Momenta, Novartis, Novocure, SigmaTau, and
   Vascular Biogenics and is part of the Speaker's Bureau for Merck.
CR Ahmed N, 2017, JAMA ONCOL, V3, P1094, DOI 10.1001/jamaoncol.2017.0184
   Ahmed N, 2010, CLIN CANCER RES, V16, P474, DOI 10.1158/1078-0432.CCR-09-1322
   Ahn SM, 2016, ONCOTARGET, V7, P68638, DOI 10.18632/oncotarget.11862
   Akiyama Y, 2014, ONCOL REP, V31, P1683, DOI 10.3892/or.2014.3049
   Belcaid Z, 2014, PLOS ONE, V9, DOI 10.1371/journal.pone.0101764
   Berghoff AS, 2015, NEURO-ONCOLOGY, V17, P1064, DOI 10.1093/neuonc/nou307
   Bloch O, 2014, NEURO-ONCOLOGY, V16, P274, DOI 10.1093/neuonc/not203
   Bloch O, 2013, CLIN CANCER RES, V19, P3165, DOI 10.1158/1078-0432.CCR-12-3314
   Bouffet E, 2016, J CLIN ONCOL, V34, P2206, DOI 10.1200/JCO.2016.66.6552
   Brandes AA, 2016, NEURO-ONCOLOGY, V18, P1146, DOI 10.1093/neuonc/now009
   Brentjens RJ, 2013, SCI TRANSL MED, V5, DOI 10.1126/scitranslmed.3005930
   Brown CE, 2016, NEW ENGL J MED, V375, P2561, DOI 10.1056/NEJMoa1610497
   Brown CE, 2015, CLIN CANCER RES, V21, P4062, DOI 10.1158/1078-0432.CCR-15-0428
   Cahill DP, 2007, CLIN CANCER RES, V13, P2038, DOI 10.1158/1078-0432.CCR-06-2149
   Chiocca EA, 2008, MOL THER, V16, P618, DOI 10.1038/sj.mt.6300396
   Chiocca EA, 2004, MOL THER, V10, P958, DOI 10.1016/j.ymthe.2004.07.021
   Chow KKH, 2013, MOL THER, V21, P629, DOI 10.1038/mt.2012.210
   Colombo F, 2005, CANCER GENE THER, V12, P835, DOI 10.1038/sj.cgt.7700851
   Coniglio SJ, 2012, MOL MED, V18, P519, DOI 10.2119/molmed.2011.00217
   CONSTAM DB, 1992, J IMMUNOL, V148, P1404
   Crane CA, 2013, CLIN CANCER RES, V19, P205, DOI 10.1158/1078-0432.CCR-11-3358
   de Groot J, 2012, ONCOTARGET, V3, P1036
   DESBAILLETS I, 1994, INT J CANCER, V58, P240, DOI 10.1002/ijc.2910580216
   Du R, 2008, CANCER CELL, V13, P206, DOI 10.1016/j.ccr.2008.01.034
   Dziurzynski K, 2012, NEURO-ONCOLOGY, V14, P246, DOI 10.1093/neuonc/nor227
   El Andaloussi A, 2007, J NEURO-ONCOL, V83, P145, DOI 10.1007/s11060-006-9314-y
   Erson-Omay EZ, 2015, NEURO-ONCOLOGY, V17, P1356, DOI 10.1093/neuonc/nov027
   Facoetti A, 2005, CLIN CANCER RES, V11, P8304, DOI 10.1158/1078-0432.CCR-04-2588
   Fallarino I, 2002, CELL DEATH DIFFER, V9, P1069, DOI 10.1038/sj.cdd.4401073
   Ferguson SD, 2015, J NEURO-ONCOL, V123, P385, DOI 10.1007/s11060-015-1731-3
   Forsyth P, 2008, MOL THER, V16, P627, DOI 10.1038/sj.mt.6300403
   Francisco LM, 2009, J EXP MED, V206, P3015, DOI 10.1084/jem.20090847
   Fueyo J, 2017, NEURO-ONCOLOGY, V19, P27
   Fujiwara Y, 2011, ONCOL REP, V26, P1533, DOI 10.3892/or.2011.1454
   Gabrilovich DI, 2009, NAT REV IMMUNOL, V9, P162, DOI 10.1038/nri2506
   Garber ST, 2016, NEURO-ONCOLOGY, V18, P1357, DOI 10.1093/neuonc/now132
   Garnett CT, 2004, CANCER RES, V64, P7985, DOI 10.1158/0008-5472.CAN-04-1525
   Garon EB, 2015, NEW ENGL J MED, V372, P2018, DOI 10.1056/NEJMoa1501824
   Goel S, 2017, NATURE, V548, P471, DOI 10.1038/nature23465
   Han S, 2014, DNA CELL BIOL, V33, P245, DOI 10.1089/dna.2013.2306
   Heimberger AB, 2003, CLIN CANCER RES, V9, P4247
   Heimberger AB, 2008, CLIN CANCER RES, V14, P5166, DOI 10.1158/1078-0432.CCR-08-0320
   Heimberger AB, 2008, NEURO-ONCOLOGY, V10, P98, DOI 10.1215/15228517-2007-046
   Hemon P, 2011, J IMMUNOL, V186, P5173, DOI 10.4049/jimmunol.1002050
   Hofmeyer KA, 2011, J BIOMED BIOTECHNOL, DOI 10.1155/2011/451694
   Huang CT, 2004, IMMUNITY, V21, P503, DOI 10.1016/j.immuni.2004.08.010
   HUETTNER C, 1995, AM J PATHOL, V146, P317
   Hussain SF, 2007, CANCER RES, V67, P9630, DOI 10.1158/0008-5472.CAN-07-1243
   Jacobs JFM, 2010, J NEUROIMMUNOL, V225, P195, DOI 10.1016/j.jneuroim.2010.05.020
   Jacobs JFM, 2009, NEURO-ONCOLOGY, V11, P394, DOI 10.1215/15228517-2008-104
   Jin J, 2011, ONCOL REP, V25, P33, DOI 10.3892/or_00001038
   Johnson DB, 2015, CANCER IMMUNOL RES, V3, P288, DOI 10.1158/2326-6066.CIR-14-0207
   Johnson LA, 2015, SCI TRANSL MED, V7, DOI 10.1126/scitranslmed.aaa4963
   Jordan JT, 2008, CANCER IMMUNOL IMMUN, V57, P123, DOI 10.1007/s00262-007-0336-x
   Kim JE, 2017, CLIN CANCER RES, V23, P124, DOI 10.1158/1078-0432.CCR-15-1535
   Kim JW, 2015, HUM GENE THER, V26, P635, DOI 10.1089/hum.2015.008
   Kinjyo I, 2006, J EXP MED, V203, P1021, DOI 10.1084/jem.20052333
   Kohsaka S, 2012, MOL CANCER THER, V11, P1289, DOI 10.1158/1535-7163.MCT-11-0801
   Komata T, 2002, ONCOGENE, V21, P656, DOI 10.1038/sj.onc.1205072
   Komohara Y, 2008, J PATHOL, V216, P15, DOI 10.1002/path.2370
   Kong S, 2012, CLIN CANCER RES, V18, P5949, DOI 10.1158/1078-0432.CCR-12-0319
   Krebs S, 2013, FRONT ONCOL, V3, DOI 10.3389/fonc.2013.00322
   Kusmartsev S, 2004, J IMMUNOL, V172, P989, DOI 10.4049/jimmunol.172.2.989
   Lang FF, 2014, NEURO-ONCOLOGY, V16, DOI 10.1093/neuonc/nou208.61
   Le DT, 2015, NEW ENGL J MED, V372, P2509, DOI 10.1056/NEJMoa1500596
   Li X, 2007, TUMOR BIOL, V28, P165, DOI 10.1159/000103010
   Liau LM, 2005, CLIN CANCER RES, V11, P5515, DOI 10.1158/1078-0432.CCR-05-0464
   Liu R, 2010, CANCER IMMUNOL IMMUN, V59, P183, DOI 10.1007/s00262-009-0757-9
   Liu ZJ, 2016, ONCOL LETT, V11, P1829, DOI 10.3892/ol.2016.4142
   Lucas KG, 2011, J NEURO-ONCOL, V103, P231, DOI 10.1007/s11060-010-0383-6
   Martinez FO, 2014, F1000PRIME REP, V6, P13
   Mehling M, 2007, ACTA NEUROPATHOL, V114, P111, DOI 10.1007/s00401-007-0231-8
   Mitchell DA, 2015, NATURE, V519, P366, DOI 10.1038/nature14320
   Mitsuka K, 2013, NEUROSURGERY, V72, P1031, DOI 10.1227/NEU.0b013e31828cf945
   MORANTZ RA, 1979, J NEUROSURG, V50, P305, DOI 10.3171/jns.1979.50.3.0305
   Morgan RA, 2012, HUM GENE THER, V23, P1043, DOI 10.1089/hum.2012.041
   MORIMURA T, 1990, ACTA NEUROPATHOL, V80, P287, DOI 10.1007/BF00294647
   Nandi S, 2008, CANCER RES, V68, P5778, DOI 10.1158/0008-5472.CAN-07-6441
   Nduom EK, 2016, NEURO-ONCOLOGY, V18, P195, DOI 10.1093/neuonc/nov172
   O'Rourke DM, 2017, SCI TRANSL MED, V9, DOI 10.1126/scitranslmed.aaa0984
   Okada H, 2000, HUM GENE THER, V11, P637
   Omuro A, 2018, NEURO-ONCOLOGY, V20, P674, DOI 10.1093/neuonc/nox208
   Ostrom QT, 2017, NEURO-ONCOLOGY, V19, pV1, DOI 10.1093/neuonc/nox158
   Ott PA, 2017, NATURE, V547, P217, DOI 10.1038/nature22991
   Phuphanich S, 2013, CANCER IMMUNOL IMMUN, V62, P125, DOI 10.1007/s00262-012-1319-0
   Pickup M, 2013, NAT REV CANCER, V13, P788, DOI 10.1038/nrc3603
   Platten Michael, 2012, CNS Oncol, V1, P99, DOI 10.2217/cns.12.6
   Plautz GE, 2000, CLIN CANCER RES, V6, P2209
   Porter DL, 2011, NEW ENGL J MED, V365, P725, DOI 10.1056/NEJMoa1103849
   Rainov NG, 2000, HUM GENE THER, V11, P2389, DOI 10.1089/104303400750038499
   Ransohoff RM, 2016, NAT NEUROSCI, V19, P987, DOI 10.1038/nn.4338
   Raychaudhuri B, 2011, NEURO-ONCOLOGY, V13, P591, DOI 10.1093/neuonc/nor042
   Reap EA, 2018, CANCER RES, V78, P256, DOI 10.1158/0008-5472.CAN-17-0469
   Reardon D, 2016, NEURO-ONCOLOGY, V18, P20
   Reardona DA, 2017, NEURO-ONCOLOGY, V19, P21, DOI 10.1093/neuonc/nox036.071
   Reits EA, 2006, J EXP MED, V203, P1259, DOI 10.1084/jem.20052494
   Rizvi NA, 2015, SCIENCE, V348, P124, DOI 10.1126/science.aaa1348
   Roth P, 2007, CANCER RES, V67, P3540, DOI 10.1158/0008-5472.CAN-06-4783
   Saha D, 2017, CANCER CELL, V32, P253, DOI 10.1016/j.ccell.2017.07.006
   Sakuishi K, 2010, J EXP MED, V207, P2187, DOI 10.1084/jem.20100643
   Sampson JH, 2011, NEURO-ONCOLOGY, V13, P324, DOI 10.1093/neuonc/noq157
   Sampson JH, 2010, J CLIN ONCOL, V28, P4722, DOI 10.1200/JCO.2010.28.6963
   Sampson JH, 2009, MOL CANCER THER, V8, P2773, DOI 10.1158/1535-7163.MCT-09-0124
   Schuessler A, 2014, CANCER RES, V74, P3466, DOI 10.1158/0008-5472.CAN-14-0296
   Schumacher T, 2014, NATURE, V512, P324, DOI 10.1038/nature13387
   Schuster J, 2015, NEURO-ONCOLOGY, V17, P854, DOI 10.1093/neuonc/nou348
   Shibahara I, 2015, MOL CANCER, V14, DOI 10.1186/s12943-015-0307-3
   Soderberg-Naucler Cecilia, 2015, World J Exp Med, V5, P1, DOI 10.5493/wjem.v5.i1.1
   Speranza MC, 2018, NEURO-ONCOLOGY, V20, P225, DOI 10.1093/neuonc/nox139
   Stupp R, 2005, NEW ENGL J MED, V352, P987, DOI 10.1056/NEJMoa043330
   Topalian SL, 2012, NEW ENGL J MED, V366, P2443, DOI 10.1056/NEJMoa1200690
   Torres-Aguilar H, 2010, J IMMUNOL, V184, P1765, DOI 10.4049/jimmunol.0902133
   Tsuboi K, 2003, CLIN CANCER RES, V9, P3294
   Ueda R, 2009, CLIN CANCER RES, V15, P6551, DOI 10.1158/1078-0432.CCR-09-1067
   Uhl M, 2004, CANCER RES, V64, P7954, DOI 10.1158/0008-5472.CAN-04-1013
   van Thuijl HF, 2015, ACTA NEUROPATHOL, V129, P597, DOI 10.1007/s00401-015-1403-6
   Wainwright DA, 2014, CLIN CANCER RES, V20, P5290, DOI 10.1158/1078-0432.CCR-14-0514
   Wainwright DA, 2012, CLIN CANCER RES, V18, P6110, DOI 10.1158/1078-0432.CCR-12-2130
   Wakabayashi T, 2008, J GENE MED, V10, P329, DOI 10.1002/jgm.1160
   Wang L, 2009, EXP NEUROL, V216, P177, DOI 10.1016/j.expneurol.2008.11.017
   Wang L, 2009, J EXP MED, V206, P1457, DOI 10.1084/jem.20090207
   Wang LF, 2008, ONCOL REP, V19, P151
   Wastowski IJ, 2013, AM J PATHOL, V182, P540, DOI 10.1016/j.ajpath.2012.10.021
   Wei J, 2010, MOL CANCER THER, V9, P67, DOI 10.1158/1535-7163.MCT-09-0734
   Weller M, 1997, CELL PHYSIOL BIOCHEM, V7, P282, DOI 10.1159/000154883
   Weller M, 2017, LANCET ONCOL, V18, P1373, DOI 10.1016/S1470-2045(17)30517-X
   Wen P, 2014, NEURO-ONCOLOGY, V16, DOI 10.1093/neuonc/nou237.59
   Wesolowska A, 2008, ONCOGENE, V27, P918, DOI 10.1038/sj.onc.1210683
   Wherry EJ, 2011, NAT IMMUNOL, V12, P492, DOI 10.1038/ni.2035
   Wilmotte R, 2005, NEUROREPORT, V16, P1081, DOI 10.1097/00001756-200507130-00010
   Wing K, 2008, SCIENCE, V322, P271, DOI 10.1126/science.1160062
   Wintterle S, 2003, CANCER RES, V63, P7462
   Wischhusen J, 2005, J NEUROPATH EXP NEUR, V64, P523, DOI 10.1093/jnen/64.6.523
   Wolpert F, 2012, J NEUROIMMUNOL, V250, P27, DOI 10.1016/j.jneuroim.2012.05.010
   WONG AJ, 1992, P NATL ACAD SCI USA, V89, P2965, DOI 10.1073/pnas.89.7.2965
   Wu A, 2010, NEURO-ONCOLOGY, V12, P1113, DOI 10.1093/neuonc/noq082
   Xiao YP, 2014, J EXP MED, V211, P943, DOI 10.1084/jem.20130790
   Yan H, 2009, NEW ENGL J MED, V360, P765, DOI 10.1056/NEJMoa0808710
   Yip S, 2009, CLIN CANCER RES, V15, P4622, DOI 10.1158/1078-0432.CCR-08-3012
   Yu JS, 2004, CANCER RES, V64, P4973, DOI 10.1158/0008-5472.CAN-03-3505
   Yue Q, 2014, J NEURO-ONCOL, V116, P251, DOI 10.1007/s11060-013-1314-0
   Zhang LY, 2009, GLIA, V57, P1458, DOI 10.1002/glia.20863
   Zorn E, 2006, BLOOD, V108, P1571, DOI 10.1182/blood-2006-02-004747
NR 143
TC 14
Z9 15
U1 0
U2 12
PU CURRENT MEDICINE GROUP
PI PHILADELPHIA
PA 400 MARKET STREET, STE 700, PHILADELPHIA, PA 19106 USA
SN 1092-8480
EI 1534-3138
J9 CURR TREAT OPTION NE
JI Curr. Treat. Options Neurol.
PD MAY
PY 2018
VL 20
IS 5
AR 14
DI 10.1007/s11940-018-0499-0
PG 23
WC Clinical Neurology
SC Neurosciences & Neurology
GA GD5WZ
UT WOS:000430579800004
PM 29666934
OA Bronze
DA 2021-10-29
ER

PT J
AU Zhang, Q
   Helfand, BT
   Carneiro, BA
   Qin, WJ
   Yang, XMJ
   Lee, C
   Zhang, WP
   Giles, FJ
   Cristofanilli, M
   Kuzel, TM
AF Zhang, Qiang
   Helfand, Brian T.
   Carneiro, Benedito A.
   Qin, Weijun
   Yang, Ximing J.
   Lee, Chung
   Zhang, Weipeng
   Giles, Francis J.
   Cristofanilli, Massimo
   Kuzel, Timothy M.
TI Efficacy Against Human Prostate Cancer by Prostate-specific Membrane
   Antigen-specific, Transforming Growth Factor-beta Insensitive
   Genetically Targeted CD8(+) T-cells Derived from Patients with
   Metastatic Castrate-resistant Disease
SO EUROPEAN UROLOGY
LA English
DT Article
DE PSMA; TGF-beta; CD8(+) T-cells; Prostate cancer; mCRPC
ID IMMUNOTHERAPY; RECEPTOR
AB Current immunotherapy has limited efficacy on metastatic castrate-resistant prostate cancer (mCRPC). We therefore sought to improve the antitumor ability of mCRPC patient-derived CD8(+) T-cells by the endowment of specificity to prostate-specific membrane antigen (PSMA) and insensitivity to immunosuppressant molecule transforming growth factor-beta (TGF-beta) under the control of herpes simplex virus-1 thymidine kinase. CD8(+) T-cells were collected by leukapheresis and cultured in a Food and Drug Administration-approved Cell Processing Work Station. We developed a chimeric antigen receptor retroviral construct using an anti PSMA chimeric immunoglobulin T cell receptor(zeta) gene (PZ1) and dominant negative TGF-beta type II receptor (T beta RIIDN), that could induce CD8(+) T-cells to be PSMA reactive and insensitive to TGF-beta. Cr-51 release assay was performed on PC-3 and PC-3-PSMA. The further antitumor functions of PSMA-specific, TGF-beta insensitive CD8(+) T-cells was evaluated using an immunodeficient RAG-1(-/-) mouse model. We found PSMA-specific, TGF-beta insensitive CD8(+) T-cells from mCRPC were expanded with strong expression of PZ1 and thymidine kinase genes, and their growth was not suppressed by TGF-beta. The survival of these cells decreased sharply after treatment with ganciclovir. Treatment of PSMA-specific TGF-beta, insensitive CD8(+) T-cells was associated with 61.58% specific lysis on PC-3-PSMA, and significantly suppressed PC3-PSMA tumor compared with the PC3 tumor. A large amount of tumor apoptosis and CD8(+) T-cell infiltration were found only in the PC3-PSMA tumor. This study verified that PSMA-specific, TGF-beta insensitive CD8(+) T-cells derived from mCRPC patients could be successfully expanded and used to overcome the immunosuppressive effects of the tumor microenvironment to control PSMA-expressing PC in vitro and in vivo. This may provide a promising approach for men with mCRPC who fail androgen deprivation therapy.
   Patient summary: We investigated the role of a novel chimeric antigen receptor T-immunotherapy based on autologous metastatic castrate-resistant prostate cancer patient-derived prostate-specific membrane antigen (PSMA)-specific, transforming growth factor-beta insensitive CD8(+) T-cells on PSMA-positive prostate cancer. We found that this chimeric antigen receptor T-cells could kill PSMA-positive prostate cancer specifically. The results suggest that this novel immunotherapy treatment is a potential new approach for men with metastatic castrate-resistant prostate cancer. (C) 2017 European Association of Urology. Published by Elsevier B.V. All rights reserved.
C1 [Zhang, Qiang; Carneiro, Benedito A.; Giles, Francis J.; Cristofanilli, Massimo] Northwestern Univ, Dept Med, Div Hematol Oncol, Feinberg Sch Med, 710 North Fairbanks Court Olson Pavill, Chicago, IL 60611 USA.
   [Helfand, Brian T.] Northshore Univ Heathsyst, Dept Surg, Evanston, IL USA.
   [Qin, Weijun] Forth Mil Med Univ, Dept Urol, Xian, Shaanxi, Peoples R China.
   [Yang, Ximing J.] Northwestern Univ, Dept Pathol, Feinberg Sch Med, Chicago, IL 60611 USA.
   [Lee, Chung] Northwestern Univ, Dept Urol, Feinberg Sch Med, Chicago, IL 60611 USA.
   [Zhang, Weipeng] Northwestern Univ, McCormick Sch Engn, Chicago, IL 60611 USA.
   [Kuzel, Timothy M.] Rush Univ, Dept Med, Div Hematol Oncol & Cell Therapy, Chicago, IL 60612 USA.
RP Zhang, Q (corresponding author), Northwestern Univ, Dept Med, Div Hematol Oncol, Feinberg Sch Med, 710 North Fairbanks Court Olson Pavill, Chicago, IL 60611 USA.; Cristofanilli, M (corresponding author), Feinberg Sch Med, Robert H Lurie Comprehens Canc Ctr, Dept Med Hematol & Oncol, 710 North Fairbanks Court Olson Pavill, Chicago, IL 60611 USA.
EM q-zhang2@northwestern.edu; Massimo.cristofanilli@nm.org
FU Walter S. and Lucienne Driskill Immunotherapy Research Program;
   Developmental Therapeutics Program of the Division of Hematology
   Oncology; Division of Hematology Oncology, Feinberg School of Medicine,
   Northwestern University; Matthews Center; National Cancer
   Institute-SPORE in Prostate Cancer; Department of DefenseUnited States
   Department of Defense [W81XWH-09-1-0311]; NIH SPORE Grant [2
   P50CA090386-06A2]; NATIONAL CANCER INSTITUTEUnited States Department of
   Health & Human ServicesNational Institutes of Health (NIH) - USANIH
   National Cancer Institute (NCI) [P50CA090386, P50CA180995] Funding
   Source: NIH RePORTER
FX Qiang Zhang certifies that all conflicts of interest, including specific
   financial interests and relationships and affiliations relevant to the
   subject matter or materials discussed in the manuscript (eg,
   employment/affiliation, grants or funding, consultancies, honoraria,
   stock ownership or options, expert testimony, royalties, or patents
   filed, received, or pending), are the following: this study was
   supported in part by grants from Walter S. and Lucienne Driskill
   Immunotherapy Research Program, Developmental Therapeutics Program of
   the Division of Hematology Oncology, Feinberg School of Medicine,
   Northwestern University, Matthews Center for regenerative medicine pilot
   grants; National Cancer Institute-SPORE in Prostate Cancer; Department
   of Defense (W81XWH-09-1-0311), NIH SPORE Grant (2 P50CA090386-06A2),
   gifts from Mr. Fred L. Turner and Lynn Sage Breast Cancer Research
   OncoSET Program, Robert H. Lurie Cancer Center.
CR Ananias HJK, 2009, PROSTATE, V69, P1101, DOI 10.1002/pros.20957
   Chen WJ, 2016, NAT REV IMMUNOL, V16, P723, DOI 10.1038/nri.2016.112
   Drake CG, 2010, NAT REV IMMUNOL, V10, P580, DOI 10.1038/nri2817
   Gulley JL, 2010, CANCER IMMUNOL IMMUN, V59, P663, DOI 10.1007/s00262-009-0782-8
   Kantoff PW, 2008, NEW ENGL J MED, V363, P411
   Klebanoff CA, 2006, IMMUNOL REV, V211, P214, DOI 10.1111/j.0105-2896.2006.00391.x
   Maher J, 2002, NAT BIOTECHNOL, V20, P70, DOI 10.1038/nbt0102-70
   Schellhammer PF, 2013, UROLOGY, V81, P1297, DOI 10.1016/j.urology.2013.01.061
   Zhang Q, 2005, CANCER RES, V65, P1761, DOI 10.1158/0008-5472.CAN-04-3169
   Zhang Q, 2006, MOL CANCER THER, V5, P1733, DOI 10.1158/1535-7163.MCT-06-0109
NR 10
TC 24
Z9 27
U1 0
U2 12
PU ELSEVIER SCIENCE BV
PI AMSTERDAM
PA PO BOX 211, 1000 AE AMSTERDAM, NETHERLANDS
SN 0302-2838
EI 1873-7560
J9 EUR UROL
JI Eur. Urol.
PD MAY
PY 2018
VL 73
IS 5
BP 648
EP 652
DI 10.1016/j.eururo.2017.12.008
PG 5
WC Urology & Nephrology
SC Urology & Nephrology
GA GC6MS
UT WOS:000429906600008
PM 29275833
OA Green Accepted
DA 2021-10-29
ER

PT J
AU Wei, GQ
   Hu, YX
   Pu, CF
   Yu, J
   Luo, Y
   Shi, JM
   Cui, Q
   Wu, WJ
   Wang, JP
   Xiao, L
   Wu, Z
   Huang, H
AF Wei, Guoqing
   Hu, Yongxian
   Pu, Chengfei
   Yu, Jian
   Luo, Yi
   Shi, Jimin
   Cui, Qu
   Wu, Wenjun
   Wang, Jinping
   Xiao, Lei
   Wu, Zhao
   Huang, He
TI CD19 targeted CAR-T therapy versus chemotherapy in re-induction
   treatment of refractory/relapsed acute lymphoblastic leukemia: results
   of a case-controlled study
SO ANNALS OF HEMATOLOGY
LA English
DT Article
DE Chimeric antigen receptor Tcells; Refractory/relapsed; Acute
   lymphoblastic leukemia
ID STEM-CELL TRANSPLANTATION; MINIMAL RESIDUAL DISEASE; SALVAGE THERAPY;
   ADULT PATIENTS; BLINATUMOMAB; TRIAL; CYCLOPHOSPHAMIDE; MULTICENTER;
   FLUDARABINE; RELAPSE
AB Chimeric antigen receptor modified T cells against CD19 (CART19s) have potent anti-leukemia activities in patients with refractory/relapsed acute lymphoblastic leukemia (R/R ALL). This study was designed to investigate the correlation between safety/efficacy and therapeutic modalities including chemotherapy and CART19 therapy. Total 23 and 69 patients were enrolled in the CART19 group and in the chemotherapy group, respectively. The safety and efficacy profiles of 66 and 22 patients in the 2 groups were evaluated. The complete remission (CR) rate was higher in the CART19 group than that in the chemotherapy group (90.9 vs 37.9%, P = 0.000). For patients relapsed after allo-HSCT and chemotherapy, CR rates were 100% (8/8) vs 48.0% (12/25) (P = 0.009) and 85.7% (12/14) vs 31.7% (13/41) (P = 0.000), respectively. Moreover, a higher percentage in the CART19 group had results below the threshold for minimal residual disease (100 vs 7.58%, P = 0.000). In survival analysis, the overall survival rate at 12 months was higher in the CART19 group than that in the chemotherapy group (60.9 vs 10.1%, P = 0.000). For post-transplant patients achieving CR, 25.0% (2/8) and 75.0% (9/12) complicated with GVHD (P = 0.04) in the CART19 group and chemotherapy group, respectively. For all CR patients, the median duration of absolute neutrophil count less than 500/mu L and platelet count less than 20,000/mu L were longer in the CART19 group than in the chemotherapy group (p = 0.0047 and 0.0003, respectively). Our data demonstrated that patients with CART19s therapy acquired higher rates of remission and longer survival, confirming the encouraging application of CART19 therapy in R/R ALL.
C1 [Wei, Guoqing; Hu, Yongxian; Yu, Jian; Luo, Yi; Shi, Jimin; Wu, Wenjun; Huang, He] Zhejiang Univ, Sch Med, Affiliated Hosp 1, Bone Marrow Transplantat Ctr, 79 Qingchun Rd, Hangzhou, Zhejiang, Peoples R China.
   [Pu, Chengfei; Wang, Jinping; Xiao, Lei; Wu, Zhao] Innovat Cellular Therapeut Co Ltd, Room 201,Bldg 4,998 Halei Rd, Shanghai 201203, Peoples R China.
   [Cui, Qu] Capital Med Univ, Beijing Tiantan Hosp, Dept Hematol, Beijing, Peoples R China.
RP Huang, H (corresponding author), Zhejiang Univ, Sch Med, Affiliated Hosp 1, Bone Marrow Transplantat Ctr, 79 Qingchun Rd, Hangzhou, Zhejiang, Peoples R China.; Wu, Z (corresponding author), Innovat Cellular Therapeut Co Ltd, Room 201,Bldg 4,998 Halei Rd, Shanghai 201203, Peoples R China.
EM wuzhao@sidansai.com; huanghe@zju.edu.cn
OI huang, he/0000-0002-2723-1621
FU 973 ProgramNational Basic Research Program of China [2015CB964900];
   Natural Science Foundation of ChinaNational Natural Science Foundation
   of China (NSFC) [81230014, 81470341, 81520108002, 81500157]; Key Project
   of Science and Technology Department of Zhejiang Province
   [2015C03G2010091]
FX This work was supported by the grants from 973 Program (2015CB964900),
   the Natural Science Foundation of China (81230014, 81470341,
   81520108002, 81500157), and the Key Project of Science and Technology
   Department of Zhejiang Province (2015C03G2010091).
CR Canna SW, 2013, ARTHRITIS RHEUM-US, V65, P1764, DOI 10.1002/art.37958
   Chen JC, 2015, BLOOD, V126, P2621, DOI 10.1182/blood-2015-06-652453
   Dai HR, 2016, JNCI-J NATL CANCER I, V108, DOI 10.1093/jnci/djv439
   DasGupta RK, 2017, J ONCOL PHARM PRACT
   Davila ML, 2014, SCI TRANSL MED, V6, DOI 10.1126/scitranslmed.3008226
   DeAngelo DJ, 2017, BLOOD ADV, V1, P1167, DOI 10.1182/bloodadvances.2016001925
   Eichhorst B, 2016, LANCET ONCOL, V17, P928, DOI 10.1016/S1470-2045(16)30051-1
   Frey N, 2017, BEST PRACT RES CL HA, V30, P336, DOI 10.1016/j.beha.2017.09.002
   Gokbuget N, 2016, BLOOD CANCER J, V6, DOI 10.1038/bcj.2016.84
   Gokbuget N, 2016, HAEMATOLOGICA, V101, P1524, DOI 10.3324/haematol.2016.144311
   Haen SP, 2017, ANN HEMATOL, V96, P817, DOI 10.1007/s00277-017-2941-x
   Hay KA, 2017, DRUGS, V77, P237, DOI 10.1007/s40265-017-0690-8
   Hu YX, 2017, CLIN CANCER RES, V23, P3297, DOI 10.1158/1078-0432.CCR-16-1799
   Hu YX, 2016, J HEMATOL ONCOL, V9, DOI 10.1186/s13045-016-0299-5
   Jabbour E, 2017, CANCER-AM CANCER SOC, V123, P294, DOI 10.1002/cncr.30264
   Kantarjian H, 2017, NEW ENGL J MED, V376, P836, DOI 10.1056/NEJMoa1609783
   Lee DW, 2015, LANCET, V385, P517, DOI 10.1016/S0140-6736(14)61403-3
   Maude SL, 2014, NEW ENGL J MED, V371, P1507, DOI 10.1056/NEJMoa1407222
   Mauro FR, 2017, LEUKEMIA LYMPHOMA, V58, P1640, DOI 10.1080/10428194.2016.1258698
   Oriol A, 2010, HAEMATOL-HEMATOL J, V95, P589, DOI 10.3324/haematol.2009.014274
   Skarbnik AP, 2017, THER ADV HEMATOL, V8, DOI 10.1177/2040620716681749
   Smith JNP, 2016, FRONT IMMUNOL, V7, DOI 10.3389/fimmu.2016.00330
   Stein A, 2017, BIOL BLOOD MARROW TR, V23, P618, DOI 10.1016/j.bbmt.2017.01.067
   Tan YM, 2014, TRANSFUSION, V54, P1493, DOI 10.1111/trf.12524
   Topp MS, 2015, LANCET ONCOL, V16, P57, DOI 10.1016/S1470-2045(14)71170-2
   Valecha GK, 2017, EXPERT REV HEMATOL, V10, P783, DOI 10.1080/17474086.2017.1350165
   Yoo SH, 2017, ANN HEMATOL, V96, P605, DOI 10.1007/s00277-017-2919-8
NR 27
TC 18
Z9 22
U1 0
U2 24
PU SPRINGER
PI NEW YORK
PA 233 SPRING ST, NEW YORK, NY 10013 USA
SN 0939-5555
EI 1432-0584
J9 ANN HEMATOL
JI Ann. Hematol.
PD MAY
PY 2018
VL 97
IS 5
BP 781
EP 789
DI 10.1007/s00277-018-3246-4
PG 9
WC Hematology
SC Hematology
GA GB1GM
UT WOS:000428799200005
PM 29417201
DA 2021-10-29
ER

PT J
AU Schubert, ML
   Hoffmann, JM
   Dreger, P
   Muller-Tidow, C
   Schmitt, M
AF Schubert, Maria-Luisa
   Hoffmann, Jean-Marc
   Dreger, Peter
   Mueller-Tidow, Carsten
   Schmitt, Michael
TI Chimeric antigen receptor transduced T cells: Tuning up for the next
   generation
SO INTERNATIONAL JOURNAL OF CANCER
LA English
DT Review
DE chimeric antigen receptor (CAR); CAR T cells; CAR T cell design;
   immunotherapy; hematologic malignancies; clinical CAR trials; solid
   tumors
ID B-CELL; ADOPTIVE IMMUNOTHERAPY; ANTITUMOR-ACTIVITY; SUICIDE GENE;
   SUSTAINED REMISSIONS; MEDIATED REJECTION; MATURATION ANTIGEN;
   CLINICAL-TRIAL; ADVERSE EVENT; SAFETY SWITCH
AB Chimeric antigen receptor (CAR) T cell therapy has recently achieved impressive clinical outcome in patients with CD19-positive hematologic malignancies. Extrapolation of CAR T cell treatment to solid tumors, however, has not yet yielded similar results. This might be due to intrinsic causes, e.g. insufficient CAR T cell activation or CAR toxicity as well as extrinsic factors displaying an unfavorable tumor environment for CAR T cells by raising physical and chemical barriers. In this review, we discuss the advantages as well as major obstacles of CAR T cell therapy, particularly in the context of solid tumors, and focus on efforts and novel strategies in CAR T cell development.
C1 [Schubert, Maria-Luisa; Hoffmann, Jean-Marc; Dreger, Peter; Mueller-Tidow, Carsten; Schmitt, Michael] Univ Heidelberg Hosp, Dept Internal Med 5, Heidelberg, Germany.
   [Dreger, Peter; Mueller-Tidow, Carsten; Schmitt, Michael] Natl Ctr Tumor Dis NCT, German Canc Consortium DKTK, Heidelberg, Germany.
   [Dreger, Peter; Mueller-Tidow, Carsten; Schmitt, Michael] Natl Ctr Tumor Dis NCT, German Canc Res Ctr DKFZ, Heidelberg, Germany.
RP Schmitt, M (corresponding author), Univ Heidelberg Hosp, Dept Internal Med 5, Cellular Immunotherapy, GMP Core Facil, Neuenheimer Feld 410, D-69120 Heidelberg, Germany.
EM michael.schmitt@med.uni-heidelberg.de
RI Muller-Tidow, Carsten/O-7207-2018
OI Muller-Tidow, Carsten/0000-0002-7166-5232; Schmitt,
   Michael/0000-0002-1579-1509
CR Adusumilli PS, 2014, SCI TRANSL MED, V6, DOI 10.1126/scitranslmed.3010162
   Ali SA, 2016, BLOOD, V128, P1688, DOI 10.1182/blood-2016-04-711903
   Beatty GL, 2014, CANCER IMMUNOL RES, V2, P112, DOI 10.1158/2326-6066.CIR-13-0170
   Blank C, 2005, CANCER IMMUNOL IMMUN, V54, P307, DOI 10.1007/s00262-004-0593-x
   Bollard CM, 2002, BLOOD, V99, P3179, DOI 10.1182/blood.V99.9.3179
   Bonini C, 1997, SCIENCE, V276, P1719, DOI 10.1126/science.276.5319.1719
   Brentjens R, 2010, MOL THER, V18, P666, DOI 10.1038/mt.2010.31
   Brentjens RJ, 2013, SCI TRANSL MED, V5, DOI 10.1126/scitranslmed.3005930
   Brentjens RJ, 2011, BLOOD, V118, P4817, DOI 10.1182/blood-2011-04-348540
   Brown CE, 2016, MOL THER-ONCOLYTICS, V3, DOI 10.1038/mto.2016.28
   Brudno JN, 2016, BLOOD, V127, P3321, DOI 10.1182/blood-2016-04-703751
   Budde LE, 2013, PLOS ONE, V8, DOI 10.1371/journal.pone.0082742
   Carpenito C, 2009, P NATL ACAD SCI USA, V106, P3360, DOI 10.1073/pnas.0813101106
   Carpenter RO, 2013, CLIN CANCER RES, V19, P2048, DOI 10.1158/1078-0432.CCR-12-2422
   Cartellieri M, 2016, BLOOD CANCER J, V6, DOI 10.1038/bcj.2016.61
   Caruana I, 2015, NAT MED, V21, P524, DOI 10.1038/nm.3833
   Caruso HG, 2015, CANCER RES, V75, P3505, DOI 10.1158/0008-5472.CAN-15-0139
   Chekmasova AA, 2010, CLIN CANCER RES, V16, P3594, DOI 10.1158/1078-0432.CCR-10-0192
   Cherkassky L, 2016, J CLIN INVEST, V126, P3130, DOI 10.1172/JCI83092
   Chinnasamy D, 2012, CLIN CANCER RES, V18, P1672, DOI 10.1158/1078-0432.CCR-11-3050
   Chmielewski M, 2014, IMMUNOL REV, V257, P83, DOI 10.1111/imr.12125
   Chmielewski M, 2011, CANCER RES, V71, P5697, DOI 10.1158/0008-5472.CAN-11-0103
   Choi BD, 2014, J CLIN NEUROSCI, V21, P189, DOI 10.1016/j.jocn.2013.03.012
   Cousin S, 2017, PHARM THER
   Craddock JA, 2010, J IMMUNOTHER, V33, P780, DOI 10.1097/CJI.0b013e3181ee6675
   Curran KJ, 2015, MOL THER, V23, P769, DOI 10.1038/mt.2015.4
   Davids MS, 2016, NEW ENGL J MED, V375, P143, DOI 10.1056/NEJMoa1601202
   Davila ML, 2015, CANCER J, V21, P470, DOI 10.1097/PPO.0000000000000153
   Davila ML, 2014, SCI TRANSL MED, V6, DOI 10.1126/scitranslmed.3008226
   Di Stasi A, 2009, BLOOD, V113, P6392, DOI 10.1182/blood-2009-03-209650
   Dudley ME, 2005, J CLIN ONCOL, V23, P2346, DOI 10.1200/JCO.2005.00.240
   ESHHAR Z, 1993, P NATL ACAD SCI USA, V90, P720, DOI 10.1073/pnas.90.2.720
   Evans AG, 2015, BRIT J HAEMATOL, V171, P205, DOI 10.1111/bjh.13562
   Flotte TR, 2007, J CELL PHYSIOL, V213, P301, DOI 10.1002/jcp.21173
   Flynn JP, 2017, TRANSL LUNG CANCER R, V6, P159, DOI 10.21037/tlcr.2017.03.07
   Garde D, 2016, STAT
   Gardner R, 2016, BLOOD, V127, P2406, DOI 10.1182/blood-2015-08-665547
   Gargett T, 2014, FRONT PHARMACOL, V5, DOI 10.3389/fphar.2014.00235
   Griffioen AW, 1996, CANCER RES, V56, P1111
   Griffioen M, 2008, HAEMATOL-HEMATOL J, V93, P1535, DOI 10.3324/haematol.13067
   Grupp SA, 2013, NEW ENGL J MED, V368, P1509, DOI 10.1056/NEJMoa1215134
   Guedan S, 2014, BLOOD, V124, P1070, DOI 10.1182/blood-2013-10-535245
   Han EQ, 2013, J HEMATOL ONCOL, V6, DOI 10.1186/1756-8722-6-47
   Han Q, 2016, J CELL IMMUNOTHER, V2, P28, DOI DOI 10.1016/J.JOCIT.2014.11.001
   Haso W, 2013, BLOOD, V121, P1165, DOI 10.1182/blood-2012-06-438002
   Hassel JC, 2017, CANCER TREAT REV, V57, P36, DOI 10.1016/j.ctrv.2017.05.003
   Hegde UP, 2017, CANCER IMMUNOL IMMUN, V66, P1113, DOI 10.1007/s00262-017-2007-x
   Hombach AA, 2013, HUM GENE THER, V24, P259, DOI 10.1089/hum.2012.247
   Hoyos V, 2010, LEUKEMIA, V24, P1160, DOI 10.1038/leu.2010.75
   Jackson HJ, 2016, NAT REV CLIN ONCOL, V13, P370, DOI 10.1038/nrclinonc.2016.36
   Jensen MC, 2010, BIOL BLOOD MARROW TR, V16, P1245, DOI 10.1016/j.bbmt.2010.03.014
   Kenderian SS, 2015, LEUKEMIA, V29, P1637, DOI 10.1038/leu.2015.52
   Kloss CC, 2013, NAT BIOTECHNOL, V31, P71, DOI 10.1038/nbt.2459
   Knepper TC, 2017, ONCOLOGY-NY, V31, P110
   Kochenderfer JN, 2012, BLOOD, V119, P2709, DOI 10.1182/blood-2011-10-384388
   Krug LM, 2010, CANCER IMMUNOL IMMUN, V59, P1467, DOI 10.1007/s00262-010-0871-8
   Lamers CH, 2006, J CLIN ONCOL, V24, P20, DOI DOI 10.1200/JCO.2006.05.9964
   Lee DW, 2015, BLOOD, V126, P684
   Lesokhin AM, 2015, SCI TRANSL MED, V7, DOI 10.1126/scitranslmed.3010274
   Li H, 2017, PROTEIN CELL, V8, P573, DOI 10.1007/s13238-017-0411-9
   Liu XJ, 2015, CANCER RES, V75, P3596, DOI 10.1158/0008-5472.CAN-15-0159
   Long AH, 2015, NAT MED, V21, P581, DOI 10.1038/nm.3838
   Louis CU, 2011, BLOOD, V118, P6050, DOI 10.1182/blood-2011-05-354449
   Magge RS, 2015, BLOOD REV, V29, P93, DOI 10.1016/j.blre.2014.09.012
   Mardiros A, 2013, BLOOD, V122, P3138, DOI 10.1182/blood-2012-12-474056
   Markley JC, 2010, BLOOD, V115, P3508, DOI 10.1182/blood-2009-09-241398
   Massague J, 2008, CELL, V134, P215, DOI 10.1016/j.cell.2008.07.001
   Maude SL, 2014, NEW ENGL J MED, V371, P1507, DOI 10.1056/NEJMoa1407222
   Maude SL, 2014, CANCER J, V20, P119, DOI 10.1097/PPO.0000000000000035
   Maus MV, 2013, CANCER IMMUNOL RES, V1, P26, DOI 10.1158/2326-6066.CIR-13-0006
   McGinley L, 2017, WASH POST, P2017
   Moon EK, 2011, CLIN CANCER RES, V17, P4719, DOI 10.1158/1078-0432.CCR-11-0351
   Morello A, 2016, CANCER DISCOV, V6, P133, DOI 10.1158/2159-8290.CD-15-0583
   Morgan RA, 2010, MOL THER, V18, P843, DOI 10.1038/mt.2010.24
   Morsut L, 2016, CELL, V164, P780, DOI 10.1016/j.cell.2016.01.012
   Nadler L A, 1983, Rinsho Ketsueki, V24, P987
   Nelson R, 2017, JUNO PERMANENTLY HAL
   O'Hear C, 2015, HAEMATOLOGICA, V100, P336, DOI 10.3324/haematol.2014.112748
   O'Rourke D. M., 2016, ASCO ANN M P, V34, P2067
   Park JH, 2015, BLOOD, V126, DOI 10.1182/blood.V126.23.682.682
   Pegram HJ, 2012, BLOOD, V119, P4133, DOI 10.1182/blood-2011-12-400044
   Philip B, 2014, BLOOD, V124, P1277, DOI 10.1182/blood-2014-01-545020
   Pircher M, 2015, PROG TUMOR RES, V42, P110, DOI 10.1159/000437180
   Porter DL, 2015, SCI TRANSL MED, V7, DOI 10.1126/scitranslmed.aac5415
   Posey AD, 2016, IMMUNITY, V44, P1444, DOI 10.1016/j.immuni.2016.05.014
   Postow MA, 2015, J CLIN ONCOL, V33, P1974, DOI 10.1200/JCO.2014.59.4358
   Provasi E, 2012, NAT MED, V18, P807, DOI 10.1038/nm.2700
   Qasim W, 2017, SCI TRANSL MED, V9, DOI 10.1126/scitranslmed.aaj2013
   Rafiq S, 2017, LEUKEMIA, V31, P1788, DOI 10.1038/leu.2016.373
   Ramos CA, 2016, J CLIN INVEST, V126, P2588, DOI 10.1172/JCI86000
   Ramos CA, 2016, ANNU REV MED, V67, P165, DOI 10.1146/annurev-med-051914-021702
   Ren JT, 2017, CLIN CANCER RES, V23, P2255, DOI 10.1158/1078-0432.CCR-16-1300
   Riddell SR, 1996, NAT MED, V2, P216, DOI 10.1038/nm0296-216
   Ritchie DS, 2013, MOL THER, V21, P2122, DOI 10.1038/mt.2013.154
   Rosenberg SA, 2011, CLIN CANCER RES, V17, P4550, DOI 10.1158/1078-0432.CCR-11-0116
   Roybal KT, 2016, CELL, V164, P770, DOI 10.1016/j.cell.2016.01.011
   Ruella M, 2016, J CLIN INVEST, V126, P3814, DOI 10.1172/JCI87366
   Ruella M, 2014, IMMUNOL REV, V257, P14, DOI 10.1111/imr.12136
   Savoldo B, 2011, J CLIN INVEST, V121, P1822, DOI 10.1172/JCI46110
   Schadendorf D, 2015, J CLIN ONCOL, V33, P1889, DOI 10.1200/JCO.2014.56.2736
   SCHEUERMANN RH, 1995, LEUKEMIA LYMPHOMA, V18, P385, DOI 10.3109/10428199509059636
   Schubert ML, 2016, HUM GENE THER, V27, P758, DOI 10.1089/hum.2016.097
   Serafini M, 2004, HUM GENE THER, V15, P63, DOI 10.1089/10430340460732463
   Shiao SL, 2011, GENE DEV, V25, P2559, DOI 10.1101/gad.169029.111
   Slaney CY, 2014, CANCER RES, V74, P7168, DOI 10.1158/0008-5472.CAN-14-2458
   STANCOVSKI I, 1993, J IMMUNOL, V151, P6577
   Stephan MT, 2007, NAT MED, V13, P1440, DOI 10.1038/nm1676
   Straathof KC, 2005, BLOOD, V105, P4247, DOI 10.1182/blood-2004-11-4564
   Suggs JL, 2007, EXP MOL PATHOL, V83, P471, DOI 10.1016/j.yexmp.2007.08.012
   Suzuki M, 2015, EXPERT OPIN THER TAR, V19, P349, DOI 10.1517/14728222.2014.986459
   Till BG, 2012, BLOOD, V119, P3940, DOI 10.1182/blood-2011-10-387969
   Turtle C.J., 2015, BLOOD, V126, P3773
   Turtle CJ, 2016, J CLIN INVEST, V126, P2123, DOI 10.1172/JCI85309
   Valton J, 2015, MOL THER, V23, P1507, DOI 10.1038/mt.2015.104
   Veomett N, 2014, CLIN CANCER RES, V20, P4036, DOI 10.1158/1078-0432.CCR-13-2756
   Wang CM, 2017, CLIN CANCER RES, V23, P1156, DOI 10.1158/1078-0432.CCR-16-1365
   Wang EX, 2015, CANCER IMMUNOL RES, V3, P815, DOI 10.1158/2326-6066.CIR-15-0054
   Wang QS, 2015, MOL THER, V23, P184, DOI 10.1038/mt.2014.164
   Watanabe K, 2015, J IMMUNOL, V194, P911, DOI 10.4049/jimmunol.1402346
   Wilkie S, 2012, J CLIN IMMUNOL, V32, P1059, DOI 10.1007/s10875-012-9689-9
   Wu CY, 2015, SCIENCE, V350, DOI 10.1126/science.aab4077
   Yu H, 2017, AM J HEMATOL, V92, pE11, DOI 10.1002/ajh.24594
   Zah E, 2016, CANCER IMMUNOL RES, V4, P498, DOI 10.1158/2326-6066.CIR-15-0231
   Zhang L, 2015, CLIN CANCER RES, V21, P2278, DOI 10.1158/1078-0432.CCR-14-2085
   Zhang L, 2012, J IMMUNOTHER, V35, P430, DOI 10.1097/CJI.0b013e31825898e8
   Zhang TF, 2015, ONCOTARGET, V6, P33961, DOI 10.18632/oncotarget.5582
   Zhang WH, 2016, PROCEEDINGS OF 2016 IEEE INTERNATIONAL CONFERENCES ON BIG DATA AND CLOUD COMPUTING (BDCLOUD 2016) SOCIAL COMPUTING AND NETWORKING (SOCIALCOM 2016) SUSTAINABLE COMPUTING AND COMMUNICATIONS (SUSTAINCOM 2016) (BDCLOUD-SOCIALCOM-SUSTAINCOM 2016), P1, DOI 10.1109/BDCloud-SocialCom-SustainCom.2016.12
   Zhao YB, 2009, J IMMUNOL, V183, P5563, DOI 10.4049/jimmunol.0900447
   Zhao ZG, 2015, CANCER CELL, V28, P415, DOI 10.1016/j.ccell.2015.09.004
NR 129
TC 31
Z9 31
U1 0
U2 56
PU WILEY
PI HOBOKEN
PA 111 RIVER ST, HOBOKEN 07030-5774, NJ USA
SN 0020-7136
EI 1097-0215
J9 INT J CANCER
JI Int. J. Cancer
PD MAY 1
PY 2018
VL 142
IS 9
BP 1738
EP 1747
DI 10.1002/ijc.31147
PG 10
WC Oncology
SC Oncology
GA FY3OQ
UT WOS:000426730600002
PM 29119551
OA Bronze
DA 2021-10-29
ER

PT J
AU Nellan, A
   Rota, C
   Majzner, R
   Lester-McCully, CM
   Griesinger, AM
   Levy, JMM
   Foreman, NK
   Warren, KE
   Lee, DW
AF Nellan, Anandani
   Rota, Christopher
   Majzner, Robbie
   Lester-McCully, Cynthia M.
   Griesinger, Andrea M.
   Levy, Jean M. Mulcahy
   Foreman, Nicholas K.
   Warren, Katherine E.
   Lee, Daniel W.
TI Durable regression of Medulloblastoma after regional and intravenous
   delivery of anti-HER2 chimeric antigen receptor T cells
SO JOURNAL FOR IMMUNOTHERAPY OF CANCER
LA English
DT Article
DE Medulloblastoma; Chimeric antigen receptor T cell; HER2; Nonhuman
   primate
ID IMMUNOTHERAPY; GLIOBLASTOMA; TRIAL; REMISSIONS; MANAGEMENT; THERAPIES;
   CHILDREN; SURVIVAL; TUMORS
AB Background: Standard-of-care therapies for treating pediatric medulloblastoma have long-term side effects, even in children who are cured. One emerging modality of cancer therapy that could be equally effective without such side effects would be chimeric antigen receptor (CAR) T cells. Knowing that human epidermal growth factor receptor 2 (HER2) is overexpressed in many medulloblastomas and has been used as a CAR T target before, we sought to evaluate the efficacy of more sophisticated anti-HER2 CAR T cells, as well as the feasibility and efficacy of different routes of delivering these cells, for the treatment of pediatric medulloblastoma.
   Methods: Daoy, D283 and D425 medulloblastoma cell lines were characterized by flow cytometry to evaluate HER2 expression. Anti-tumor efficacy of HER2-BBz-CAR T cells in vitro was performed using cytokine release and immune cytotoxicity assays compared to control CD19 CAR T cells. In vivo, Daoy and D283 tumor cells were orthotopically implanted in the posterior fossa of NOD. Cg-Prkdc(scid) Il2rg(tm1Wjl)/SzJ (NSG) mice and treated with regional or intravenous HER2-BBz-CAR T cells or control CD19 CAR T cells. Non-human primates (NHPs) bearing ventricular and lumbar reservoirs were treated with target autologous cells bearing extracellular HER2 followed by autologous HER2-CAR T cells intraventricularly. Cerebrospinal fluid and blood were collected serially to measure the persistence of delivered cells and cytokines.
   Results: HER2-BBz-CAR T cells effectively clear medulloblastoma orthotopically implanted in the posterior fossa of NSG mice via both regional and intravenous delivery in xenograft models. Intravenous delivery requires a log higher dose compared to regional delivery. NHPs tolerated intraventricular delivery of autologous cells bearing extracellular HER2 followed by HER2-BBz-CAR T cells without experiencing any systemic toxicity.
   Conclusions: HER2-BBz-CAR T cells show excellent pre-clinical efficacy in vitro and in mouse medulloblastoma models, and their intraventricular delivery is feasible and safe in NHPs. A clinical trial of HER2-BBz-CAR T cells directly delivered into cerebrospinal fluid should be designed for patients with relapsed medulloblastoma.
EM dwl4q@hscmail.mcc.virginia.edu
OI Rota, Christopher/0000-0003-1790-958X; Nellan,
   Anandani/0000-0001-8751-2401
FU National Cancer InstituteUnited States Department of Health & Human
   ServicesNational Institutes of Health (NIH) - USANIH National Cancer
   Institute (NCI); Childhood Brain Tumor Foundation; elope, Inc.; St.
   Baldrick's Foundation Scholar Award; NIH/NCIUnited States Department of
   Health & Human ServicesNational Institutes of Health (NIH) - USANIH
   National Cancer Institute (NCI) [K08CA193982]; Morgan Adams Foundation;
   NATIONAL CANCER INSTITUTEUnited States Department of Health & Human
   ServicesNational Institutes of Health (NIH) - USANIH National Cancer
   Institute (NCI) [ZIABC011447, P30CA046934, ZIABC011340, K08CA193982]
   Funding Source: NIH RePORTER
FX Funding for this study was provided by the Intramural Research Program
   of the National Cancer Institute and a grant from the Childhood Brain
   Tumor Foundation. DWL receives support from a St. Baldrick's Foundation
   Scholar Award. JML receives support from an elope, Inc. St. Baldrick's
   Foundation Scholar Award and NIH/NCI K08CA193982 award. AN, AMG, and NKF
   receive funding from the Morgan Adams Foundation.
CR Ahmed N, 2007, CANCER RES, V67, P5957, DOI 10.1158/0008-5472.CAN-06-4309
   Ahmed N, 2017, JAMA ONCOL, V3, P1094, DOI 10.1001/jamaoncol.2017.0184
   Ahmed N, 2015, J CLIN ONCOL, V33, P1688, DOI 10.1200/JCO.2014.58.0225
   Ahmed N, 2010, CLIN CANCER RES, V16, P474, DOI 10.1158/1078-0432.CCR-09-1322
   Ahmed N, 2009, MOL THER, V17, P1779, DOI 10.1038/mt.2009.133
   Ali N, 2012, PLOS ONE, V7, DOI 10.1371/journal.pone.0044219
   [Anonymous], 2005, HERC EPAR SCI DISC
   BARRETT DM, 2016, BLOOD, V128
   Beatty GL, 2016, PHARMACOL THERAPEUT, V166, P30, DOI 10.1016/j.pharmthera.2016.06.010
   Brentjens RJ, 2013, SCI TRANSL MED, V5, DOI 10.1126/scitranslmed.3005930
   Brown CE, 2016, NEW ENGL J MED, V375, P2561, DOI 10.1056/NEJMoa1610497
   Brudno JN, 2016, BLOOD, V127, P3321, DOI 10.1182/blood-2016-04-703751
   Campana D, 2014, CANC J, V20
   Chow KKH, 2013, MOL THER, V21, P629, DOI 10.1038/mt.2012.210
   Davila ML, 2014, SCI TRANSL MED, V6, DOI 10.1126/scitranslmed.3008226
   Deng XH, 2014, PLOS ONE, V9, DOI 10.1371/journal.pone.0106448
   Fouladi M, 2013, J NEURO-ONCOL, V114, P173, DOI 10.1007/s11060-013-1166-7
   Fousek K, 2015, CLIN CANCER RES, V21, P3384, DOI 10.1158/1078-0432.CCR-14-2675
   GILBERTSON RJ, 1992, LANCET, V340, P480, DOI 10.1016/0140-6736(92)91797-C
   GILBERTSON RJ, 1995, BRIT J CANCER, V71, P473, DOI 10.1038/bjc.1995.96
   Grupp SA, 2013, NEW ENGL J MED, V368, P1509, DOI 10.1056/NEJMoa1215134
   HEITJAN DF, 1993, CANCER RES, V53, P6042
   Jensen MC, 2014, IMMUNOL REV, V257, P127, DOI 10.1111/imr.12139
   Johnson LA, 2015, SCI TRANSL MED, V7, DOI 10.1126/scitranslmed.aaa4963
   Kalos M, 2011, SCI TRANSL MED, V3, DOI 10.1126/scitranslmed.3002842
   Kochenderfer JN, 2015, J CLIN ONCOL, V33, P540, DOI 10.1200/JCO.2014.56.2025
   Kochenderfer JN, 2012, BLOOD, V119, P2709, DOI 10.1182/blood-2011-10-384388
   Krenciute G, 2016, MOL THER, V24, P354, DOI 10.1038/mt.2015.199
   Lee DW, 2015, LANCET, V385, P517, DOI 10.1016/S0140-6736(14)61403-3
   Lee DW, 2014, BLOOD, V124, P188, DOI 10.1182/blood-2014-05-552729
   Lee DW, 2012, CLIN CANCER RES, V18, P2780, DOI 10.1158/1078-0432.CCR-11-1920
   Liang LS, 2015, ONCOTARGET, V6, P38881, DOI 10.18632/oncotarget.6195
   Liu DF, 2013, CLIN IMMUNOL, V149, P55, DOI 10.1016/j.clim.2013.06.005
   Long AH, 2015, NAT MED, V21, P581, DOI 10.1038/nm.3838
   Louveau A, 2015, NATURE, V523, P337, DOI 10.1038/nature14432
   Martin AM, 2014, CURR TREAT OPTION ON, V15, P581, DOI 10.1007/s11864-014-0306-4
   Maude SL, 2014, NEW ENGL J MED, V371, P1507, DOI 10.1056/NEJMoa1407222
   Milone MC, 2009, MOL THER, V17, P1453, DOI 10.1038/mt.2009.83
   Morgan RA, 2010, MOL THER, V18, P843, DOI 10.1038/mt.2010.24
   Orentas RJ, 2012, FRONT ONCOL, V2, DOI [10.3389/fonc.2012.00003, 10.3389/fonc.2012.00194]
   Packer RJ, 2013, NEURO-ONCOLOGY, V15, P97, DOI 10.1093/neuonc/nos267
   Sampson JH, 2014, CLIN CANCER RES, V20, P972, DOI 10.1158/1078-0432.CCR-13-0709
   Uhlen M, 2015, SCIENCE, V347, DOI 10.1126/science.1260419
NR 43
TC 43
Z9 44
U1 1
U2 6
PU BMC
PI LONDON
PA CAMPUS, 4 CRINAN ST, LONDON N1 9XW, ENGLAND
SN 2051-1426
J9 J IMMUNOTHER CANCER
JI J. Immunother. Cancer
PD APR 30
PY 2018
VL 6
AR 30
DI 10.1186/s40425-018-0340-z
PG 14
WC Oncology; Immunology
SC Oncology; Immunology
GA GE8JE
UT WOS:000431477200001
PM 29712574
OA Green Published, gold
DA 2021-10-29
ER

PT J
AU Huang, Q
   Xia, JJ
   Wang, L
   Wang, X
   Ma, XD
   Deng, QP
   Lu, Y
   Kumar, M
   Zhou, ZY
   Li, L
   Zeng, ZY
   Young, KH
   Yi, Q
   Zhang, MZ
   Li, Y
AF Huang, Qian
   Xia, Jiajia
   Wang, Lei
   Wang, Xu
   Ma, Xiaodong
   Deng, Qipan
   Lu, Yong
   Kumar, Munish
   Zhou, Zhiyuan
   Li, Ling
   Zeng, Zhaoyang
   Young, Ken H.
   Yi, Qing
   Zhang, Mingzhi
   Li, Yong
TI miR-153 suppresses IDO1 expression and enhances CAR T cell immunotherapy
SO JOURNAL OF HEMATOLOGY & ONCOLOGY
LA English
DT Article
DE Chimeric antigen receptor (CAR); T cells; Indoleamine 2,3-dioxygenase 1
   (IDO1); miR-153; Colon cancer; Tumor microenvironment
ID INDOLEAMINE 2,3-DIOXYGENASE EXPRESSION; CHIMERIC ANTIGEN RECEPTOR;
   COLORECTAL-CANCER; PHASE-I; SOLID TUMORS; THERAPY; PROLIFERATION;
   PROGRESSION; RESISTANCE; CARCINOMA
AB Background: Indoleamine 2,3-dioxygenase 1 (IDO1) catalyzes the first and rate-limiting step in converting tryptophan to kynurenine. Chimeric antigen receptor (CAR) T cells are T cells with recombinant receptors targeting tumor-associated antigens. The Food and Drug Administration has approved CAR T cells that target CD19 for treatment of advanced B cell leukemia and lymphoma. However, CAR T cell therapy in solid tumors has been hampered by multiple obstacles. Preclinical and clinical studies suggest that combinatorial immune checkpoint blockade and IDO1 inhibition provide durable therapeutic efficacy against cancer. Yet, the combination of IDO1 inhibition and CAR T has not been attempted.
   Methods: We analyze IDO1 downregulation by miR-153 in colon cancer cells and the association of IDO1 and miR-153 expression with colorectal patient survival. We generate CAR T cells targeting the epidermal growth factor receptor variant III and measure their tumor killing effects against colon cancer cells with or without miR-153 overexpression by killing assays and in xenografts.
   Results: IDO1 is highly expressed in colorectal tumors and is inversely associated with patient survival. miR-153 directly inhibits IDO1 expression by targeting its 3' untranslated region in colon cancer cells; yet, miR-153 overexpression does not affect cancer cell survival, apoptosis, and colony formation. When colon cancer cells are targeted by CAR T cells, miR-153 overexpression within tumor cells significantly enhances T cell killing in vitro and suppresses xenograft tumor growth in mice.
   Conclusions: These findings indicate that miR-153 inhibits IDO1 expression in colon cancer cells and is a tumor-suppressive miRNA that enhances CAR T cell immunotherapy. This study supports the combinatorial use of IDO1 inhibitors and CAR T cells in treating solid tumors.
C1 [Huang, Qian; Xia, Jiajia; Wang, Lei; Wang, Xu; Ma, Xiaodong; Deng, Qipan; Lu, Yong; Kumar, Munish; Zhou, Zhiyuan; Yi, Qing; Li, Yong] Cleveland Clin, Lerner Res Inst, Dept Canc Biol, Cleveland, OH 44195 USA.
   [Wang, Lei; Ma, Xiaodong] South China Normal Univ, Inst Brain Res & Rehabil, Guangzhou 510631, Guangdong, Peoples R China.
   [Kumar, Munish] Univ Allahabad, Dept Biochem, Allahabad, Uttar Pradesh, India.
   [Zhou, Zhiyuan; Li, Ling; Zhang, Mingzhi] Zhengzhou Univ, Affiliated Hosp 1, Dept Oncol, Lymphoma Diag & Treatment Ctr Henan Prov, Zhengzhou 450000, Henan, Peoples R China.
   [Zeng, Zhaoyang] Cent S Univ, Canc Res Inst, Changsha 410078, Hunan, Peoples R China.
   [Young, Ken H.] Univ Texas MD Anderson Canc Ctr, Dept Hematopathol, Houston, TX 77030 USA.
RP Li, Y (corresponding author), Cleveland Clin, Lerner Res Inst, Dept Canc Biol, Cleveland, OH 44195 USA.
EM liy2@ccf.org
RI li, li/AAT-2097-2020; Kumar, Munish/Z-4106-2019
OI Li, Yong/0000-0001-8838-1714; Deng, Qipan/0000-0002-3803-1676
FU NIH R01United States Department of Health & Human ServicesNational
   Institutes of Health (NIH) - USA [CA177810]; Natural Science Foundation
   of ChinaNational Natural Science Foundation of China (NSFC) [81528019,
   81773249, 8157010926]; Natural Science Foundation of Guangdong Province
   of ChinaNational Natural Science Foundation of Guangdong Province
   [2017A030311004]; NATIONAL CANCER INSTITUTEUnited States Department of
   Health & Human ServicesNational Institutes of Health (NIH) - USANIH
   National Cancer Institute (NCI) [R01CA177810] Funding Source: NIH
   RePORTER
FX This study is supported by the NIH R01 grant (CA177810 to YL), Natural
   Science Foundation of China (nos. 81528019 and 81773249 to XM and no.
   8157010926 to MZ), and Natural Science Foundation of Guangdong Province
   of China (no. 2017A030311004 to XM).
CR Baek D, 2008, NATURE, V455, P64, DOI 10.1038/nature07242
   Brandacher G, 2006, CLIN CANCER RES, V12, P1144, DOI 10.1158/1078-0432.CCR-05-1966
   Chen JC, 2016, PHYSIOL REV, V96, P1025, DOI 10.1152/physrev.00030.2015
   Chism DD, 2017, J NATL COMPR CANC NE, V15, P1277, DOI 10.6004/jnccn.2017.7036
   Fesnak AD, 2016, NAT REV CANCER, V16, P566, DOI 10.1038/nrc.2016.97
   Godin-Ethier J, 2011, CLIN CANCER RES, V17, P6985, DOI 10.1158/1078-0432.CCR-11-1331
   Grimson A, 2007, MOL CELL, V27, P91, DOI 10.1016/j.molcel.2007.06.017
   Guo YL, 2018, CLIN CANCER RES, V24, P1277, DOI 10.1158/1078-0432.CCR-17-0432
   Han XL, 2017, MOL THER, V25, P274, DOI 10.1016/j.ymthe.2016.10.011
   He XH, 2016, ONCOGENE, V35, P6015, DOI 10.1038/onc.2016.132
   Hennequart M, 2017, CANCER IMMUNOL RES, V5, P695, DOI 10.1158/2326-6066.CIR-16-0400
   Ino K, 2008, CLIN CANCER RES, V14, P2310, DOI 10.1158/1078-0432.CCR-07-4144
   Johnson LA, 2015, SCI TRANSL MED, V7, DOI 10.1126/scitranslmed.aaa4963
   Karapetis CS, 2008, NEW ENGL J MED, V359, P1757, DOI 10.1056/NEJMoa0804385
   Kristeleit R, 2017, GYNECOL ONCOL, V146, P484, DOI 10.1016/j.ygyno.2017.07.005
   Li FX, 2017, INT IMMUNOPHARMACOL, V47, P70, DOI 10.1016/j.intimp.2017.03.024
   Lu ZX, 2011, EMBO J, V30, P57, DOI 10.1038/emboj.2010.296
   O'Rourke DM, 2017, SCI TRANSL MED, V9, DOI 10.1126/scitranslmed.aaa0984
   Platanias LC, 2005, NAT REV IMMUNOL, V5, P375, DOI 10.1038/nri1604
   Rafiq S, 2017, BLOOD, V130
   Ren JT, 2017, CLIN CANCER RES, V23, P2255, DOI 10.1158/1078-0432.CCR-16-1300
   Serganova I, 2017, MOL THER-ONCOLYTICS, V4, P41, DOI 10.1016/j.omto.2016.11.005
   Soliman HH, 2016, ONCOTARGET, V7, P22928, DOI 10.18632/oncotarget.8216
   Soliman HH, 2014, ONCOTARGET, V5, P8136, DOI 10.18632/oncotarget.2357
   Spranger S, 2013, SCI TRANSL MED, V5, DOI 10.1126/scitranslmed.3006504
   Thaker AI, 2013, GASTROENTEROLOGY, V145, P416, DOI 10.1053/j.gastro.2013.05.002
   Theate I, 2015, CANCER IMMUNOL RES, V3, P161, DOI 10.1158/2326-6066.CIR-14-0137
   Topalian SL, 2016, NAT REV CANCER, V16, P275, DOI 10.1038/nrc.2016.36
   Yazdanifar Mahboubeh, 2016, Curr Trends Immunol, V17, P95
   Yu SN, 2017, J HEMATOL ONCOL, V10, DOI 10.1186/s13045-017-0444-9
   Yuan P, 2017, CANCER RES, V77, P100, DOI 10.1158/0008-5472.CAN-16-1898
   Yuan Y, 2015, INT J CANCER, V136, P1333, DOI 10.1002/ijc.29103
   Zeng HF, 2017, BIOCHEM BIOPH RES CO, V487, P140, DOI 10.1016/j.bbrc.2017.04.032
   Zhai LJ, 2015, CLIN CANCER RES, V21, P5427, DOI 10.1158/1078-0432.CCR-15-0420
   Zhang L, 2013, CANCER RES, V73, P6435, DOI 10.1158/0008-5472.CAN-12-3308
   Zhao SG, 2013, MOL BIOL REP, V40, P2789, DOI 10.1007/s11033-012-2278-4
   Zhao XS, 2016, ONCOTARGET, V7, P48321, DOI 10.18632/oncotarget.10220
NR 37
TC 42
Z9 45
U1 1
U2 12
PU BIOMED CENTRAL LTD
PI LONDON
PA 236 GRAYS INN RD, FLOOR 6, LONDON WC1X 8HL, ENGLAND
SN 1756-8722
J9 J HEMATOL ONCOL
JI J. Hematol. Oncol.
PD APR 23
PY 2018
VL 11
AR 58
DI 10.1186/s13045-018-0600-x
PG 12
WC Oncology; Hematology
SC Oncology; Hematology
GA GD8BX
UT WOS:000430738300002
PM 29685162
OA Green Published, gold
DA 2021-10-29
ER

PT J
AU Aurisicchio, L
   Pallocca, M
   Ciliberto, G
   Palombo, F
AF Aurisicchio, Luigi
   Pallocca, Matteo
   Ciliberto, Gennaro
   Palombo, Fabio
TI The perfect personalized cancer therapy: cancer vaccines against
   neoantigens
SO JOURNAL OF EXPERIMENTAL & CLINICAL CANCER RESEARCH
LA English
DT Review
ID IMMUNE CHECKPOINT BLOCKADE; CELL LUNG-CANCER; METASTATIC MELANOMA;
   ANTITUMOR IMMUNITY; SOMATIC MUTATIONS; TUMOR NEOANTIGENS; CTLA-4
   BLOCKADE; PD-1 BLOCKADE; T-CELLS; IMMUNOTHERAPY
AB In the advent of Immune Checkpoint inhibitors (ICI) and of CAR-T adoptive T-cells, the new frontier in Oncology is Cancer Immunotherapy because of its ability to provide long term clinical benefit in metastatic disease in several solid and liquid tumor types. It is now clear that ICI acts by unmasking preexisting immune responses as well as by inducing de novo responses against tumor neoantigens. Thanks to theprogress made in genomics technologies and the evolution of bioinformatics, neoantigens represent ideal targets, due to their specific expression in cancer tissue and the potential lack of side effects. In this review, we discuss the promise of preclinical and clinical results with mutation-derived neoantigen cancer vaccines (NCVs) along with the current limitations from bioinformatics prediction to manufacturing an effective new therapeutic approach.
C1 [Aurisicchio, Luigi; Palombo, Fabio] Takis, Rome, Italy.
   [Aurisicchio, Luigi] Biogem, Ariano Irpino, Italy.
   [Pallocca, Matteo] IRCSS Regina Elena Natl Canc Inst, UOSD SAFU, Rome, Italy.
   [Ciliberto, Gennaro] IRCSS Regina Elena Natl Canc Inst, Sci Directorate, Rome, Italy.
   [Palombo, Fabio] Alleanza Ccontro Cancro, Rome, Italy.
RP Aurisicchio, L (corresponding author), Takis, Rome, Italy.; Aurisicchio, L (corresponding author), Biogem, Ariano Irpino, Italy.
EM aurisicchio@takisbiotech.it
RI Pallocca, Matteo/K-9259-2016; Ciliberto, Gennaro/J-4131-2017
OI Pallocca, Matteo/0000-0002-7756-3579; Ciliberto,
   Gennaro/0000-0003-2851-8605; Palombo, Fabio/0000-0003-0473-4901;
   Aurisicchio, Luigi/0000-0003-3110-4534
FU AIRCFondazione AIRC per la ricerca sul cancro [IG 17827, IG 15216]
FX L.A. and G.C. work was supported by grants AIRC IG 17827 and IG 15216,
   respectively.
CR Alexandrov LB, 2013, NATURE, V502, DOI 10.1038/nature12666
   Anagnostou V, 2017, CANCER DISCOV, V7, P264, DOI 10.1158/2159-8290.CD-16-0828
   Bais P, 2017, BIOINFORMATICS, V33, P3110, DOI 10.1093/bioinformatics/btx375
   Balachandran VP, 2017, NATURE, V551, P512, DOI 10.1038/nature24462
   Bhasin M, 2004, PROTEIN SCI, V13, P596, DOI 10.1110/ps.03373104
   Boegel S, 2012, GENOME MED, V4, DOI 10.1186/gm403
   Brown SD, 2014, GENOME RES, V24, P743, DOI 10.1101/gr.165985.113
   Carreno BM, 2015, SCIENCE, V348, P803, DOI 10.1126/science.aaa3828
   Castel SE, 2015, GENOME BIOL, V16, DOI 10.1186/s13059-015-0762-6
   Castle JC, 2012, CANCER RES, V72, P1081, DOI 10.1158/0008-5472.CAN-11-3722
   Charoentong P, 2017, CELL REP, V18, P248, DOI 10.1016/j.celrep.2016.12.019
   Chen H. L., 2016, ARTIF CELL NANOMED B, V6, P1, DOI DOI 10.1038/SREP28902
   Deken MA, 2016, ONCOIMMUNOLOGY, V5, DOI 10.1080/2162402X.2016.1238557
   Diaz-Montero CM, 2013, J TRANSL MED, V11, DOI 10.1186/1479-5876-11-62
   Duan F, 2014, J EXP MED, V211, P2231, DOI 10.1084/jem.20141308
   Finn OJ, 2017, COLD SPRING HARB PER
   Gao JJ, 2016, CELL, V167, P397, DOI 10.1016/j.cell.2016.08.069
   George S, 2017, IMMUNITY, V46, P197, DOI 10.1016/j.immuni.2017.02.001
   Giannakis M, 2016, CELL REP, V15, P857, DOI 10.1016/j.celrep.2016.03.075
   Gubin MM, 2014, NATURE, V515, P577, DOI 10.1038/nature13988
   Hearn A, 2009, J IMMUNOL, V183, P5526, DOI 10.4049/jimmunol.0803663
   Howitt BE, 2015, JAMA ONCOL, V1, P1319, DOI 10.1001/jamaoncol.2015.2151
   Hu Z, 2017, PERSONALIZED TUMOUR, DOI [10.1038/nri.2017.131, DOI 10.1038/NRI.2017.131]
   Hugo W, 2016, CELL, V165, P35, DOI 10.1016/j.cell.2016.02.065
   Hundal J, 2016, GENOME MED, V8, DOI 10.1186/s13073-016-0264-5
   Kim TJ, 2014, NAT COMMUN, V5, DOI 10.1038/ncomms6317
   Kranz LM, 2016, NATURE, V534, P396, DOI 10.1038/nature18300
   Kreiter S, 2015, NATURE, V520, P692, DOI 10.1038/nature14426
   Kuai R, 2016, CANC IMMUNOTHERAPY, P1
   Kuai R, 2017, NAT MATER, V16, P489, DOI [10.1038/nmat4822, 10.1038/NMAT4822]
   Le DT, 2017, SCIENCE, V6733, P1
   Liu XS, 2017, CELL, V168, P600, DOI 10.1016/j.cell.2017.01.014
   Luksza M, 2017, NATURE, V551, P517, DOI 10.1038/nature24473
   Martin SD, 2016, PLOS ONE, V11, DOI 10.1371/journal.pone.0155189
   McGranahan N, 2016, SCIENCE, V351, P1463, DOI 10.1126/science.aaf1490
   Milella M, 2017, SCI REP-UK, V7, DOI 10.1038/srep43013
   Morrow MP, 2018, CLIN CANCER RES, V24, P276, DOI [10.1158/1078-0432.CCR-17-2335, 10.1158/1078-0432.ccr-17-2335]
   Ott PA, 2017, NATURE, V547, P217, DOI 10.1038/nature22991
   Peng WY, 2016, CANCER DISCOV, V6, P202, DOI 10.1158/2159-8290.CD-15-0283
   Peters S, 2018, CANCER TREAT REV, V62, P39, DOI 10.1016/j.ctrv.2017.10.002
   Rizvi NA, 2016, CANCER DISCOV, V6, P128, DOI 10.1158/2159-8290.CD-15-1501
   Rizvi NA, 2015, SCIENCE, V348, P124, DOI 10.1126/science.aaa1348
   Robbins PF, 2013, NAT MED, V19, P747, DOI 10.1038/nm.3161
   Sade-Feldman M, 2017, NAT COMMUN, V8, DOI 10.1038/s41467-017-01062-w
   Sahin U, 2017, NATURE, V547, P222, DOI 10.1038/nature23003
   Schumacher T, 2014, NATURE, V512, P324, DOI 10.1038/nature13387
   Seliger B, 2017, ONCOIMMUNOLOGY, V6, DOI 10.1080/2162402X.2016.1171447
   Shukla SA, 2015, NAT BIOTECHNOL, V33, P1152, DOI 10.1038/nbt.3344
   Snyder A, 2014, NEW ENGL J MED, V371, P2189, DOI 10.1056/NEJMoa1406498
   Stronen E, 2016, SCIENCE, V352, P1337, DOI 10.1126/science.aaf2288
   Tang S, 2017, BIORXIV
   Tappeiner E, 2017, BIOINFORMATICS, V33, P3140, DOI 10.1093/bioinformatics/btx377
   Tran E, 2017, NAT IMMUNOL, V18, P255, DOI 10.1038/ni.3682
   Tran E, 2014, SCIENCE, V344, P641, DOI 10.1126/science.1251102
   Trimble CL, 2015, LANCET, V386, P2078, DOI 10.1016/S0140-6736(15)00239-1
   Van Allen EM, 2015, SCIENCE, V350, P207, DOI 10.1126/science.aad0095
   Warren RL, 2012, GENOME MED, V4, DOI 10.1186/gm396
   Whiteside TL, 2016, CLIN CANCER RES, V22, P1845, DOI 10.1158/1078-0432.CCR-16-0049
   Yadav M, 2014, NATURE, V515, P572, DOI 10.1038/nature14001
   Yarchoan M, 2017, NAT REV CANCER, V17, P209, DOI 10.1038/nrc.2016.154
   Zhang Guang Lan, 2006, Immunome Res, V2, P3, DOI 10.1186/1745-7580-2-3
   Zhang J, 2017, BIOINFORMATICS, V33, P555, DOI 10.1093/bioinformatics/btw674
   Zhao BY, 2016, CELL, V165, P234, DOI 10.1016/j.cell.2016.01.045
   Zhou Z, 2017, ROY SOC OPEN SCI, V4, DOI 10.1098/rsos.170050
   Zolkind P, 2018, ONCOTARGET, V9, P4109, DOI 10.18632/oncotarget.23751
NR 65
TC 41
Z9 45
U1 1
U2 28
PU BIOMED CENTRAL LTD
PI LONDON
PA 236 GRAYS INN RD, FLOOR 6, LONDON WC1X 8HL, ENGLAND
SN 1756-9966
J9 J EXP CLIN CANC RES
JI J. Exp. Clin. Cancer Res.
PD APR 20
PY 2018
VL 37
AR 86
DI 10.1186/s13046-018-0751-1
PG 10
WC Oncology
SC Oncology
GA GE0RI
UT WOS:000430923000001
PM 29678194
OA gold, Green Published
DA 2021-10-29
ER

PT J
AU Carrillo, MA
   Zhen, AJ
   Kitchen, SG
AF Carrillo, Mayra A.
   Zhen, Anjie
   Kitchen, Scott G.
TI The Use of the Humanized Mouse Model in Gene Therapy and Immunotherapy
   for HIV and Cancer
SO FRONTIERS IN IMMUNOLOGY
LA English
DT Review
DE HIV; cancer; humanized mice; gene therapy; immunotherapy; T cell
   receptor; chimeric antigen receptor; hematopoietic stem cells
ID HEMATOPOIETIC STEM-CELLS; CHIMERIC ANTIGEN RECEPTORS; SCID-HU MOUSE;
   CYTOTOXIC T-LYMPHOCYTES; HUMAN IMMUNE-SYSTEM; IN-VIVO; DISEASE
   PROGRESSION; STEM/PROGENITOR CELLS; IMMUNODEFICIENT MICE;
   BIOMEDICAL-RESEARCH
AB HIV and cancer remain prevailing sources of morbidity and mortality worldwide. There are current efforts to discover novel therapeutic strategies for the treatment or cure of these diseases. Humanized mouse models provide the investigative tool to study the interaction between HIV or cancer and the human immune system in vivo. These humanized models consist of immunodeficient mice transplanted with human cells, tissues, or hematopoietic stem cells that result in reconstitution with a nearly full human immune system. In this review, we discuss preclinical studies evaluating therapeutic approaches in stem cell-based gene therapy and T cell-based immunotherapies for HIV and cancer using a humanized mouse model and some recent advances in using checkpoint inhibitors to improve antiviral or antitumor responses.
C1 [Carrillo, Mayra A.; Zhen, Anjie; Kitchen, Scott G.] Univ Calif Los Angeles, Dept Med, Div Hematol & Oncol, Los Angeles, CA 90024 USA.
RP Kitchen, SG (corresponding author), Univ Calif Los Angeles, Dept Med, Div Hematol & Oncol, Los Angeles, CA 90024 USA.
EM skitchen@ucla.edu
FU NIHUnited States Department of Health & Human ServicesNational
   Institutes of Health (NIH) - USA [AI078806, AI110306-01, T32-AI060567];
   NIH/NIAIDUnited States Department of Health & Human ServicesNational
   Institutes of Health (NIH) - USANIH National Institute of Allergy &
   Infectious Diseases (NIAID) [1U19AI117941-01]; AmfAR [108929-56-RGRL,
   108688-54-RGRL, 109577-62-RGRL]; UCLA Center for AIDS Research
   [P30AI28697, AI28697]; California Institute for Regenerative
   MedicineCalifornia Institute for Regenerative Medicine [TR4-06845,
   DISC2-10748]; California HIV/AIDS Research Program [F12-LA-215]; UCLA
   AIDS Institute; UPLIFT: UCLA Postdocs' Longitudinal Investment in
   Faculty [K12 GM106996]; NATIONAL INSTITUTE OF ALLERGY AND INFECTIOUS
   DISEASESUnited States Department of Health & Human ServicesNational
   Institutes of Health (NIH) - USANIH National Institute of Allergy &
   Infectious Diseases (NIAID) [U19AI117941, T32AI060567, P30AI028697]
   Funding Source: NIH RePORTER; NATIONAL INSTITUTE OF GENERAL MEDICAL
   SCIENCESUnited States Department of Health & Human ServicesNational
   Institutes of Health (NIH) - USANIH National Institute of General
   Medical Sciences (NIGMS) [K12GM106996] Funding Source: NIH RePORTER
FX This work was funded by NIH grants AI078806 and AI110306-01 (to SK);
   NIH/NIAID 1U19AI117941-01; AmfAR 108929-56-RGRL, 108688-54-RGRL,
   109577-62-RGRL (Kitchen-PI), the UCLA Center for AIDS Research
   (P30AI28697); the California Institute for Regenerative Medicine
   (TR4-06845, DISC2-10748), and California HIV/AIDS Research Program
   (F12-LA-215 to AZ); NIH grant T32-AI060567 (to AZ and MC); the UCLA AIDS
   Institute and UCLA Center for AIDS Research (AI28697 to AZ), and the
   UCLA AIDS Institute and UCLA Center for AIDS Research (AI028697 to MC),
   and the UPLIFT: UCLA Postdocs' Longitudinal Investment in Faculty (K12
   GM106996 to MC).
CR Akkina R, 2016, AIDS RES HUM RETROV, V32, P109, DOI [10.1089/aid.2015.0258, 10.1089/AID.2015.0258]
   AKKINA RK, 1994, BLOOD, V84, P1393
   An DS, 1997, J VIROL, V71, P1397, DOI 10.1128/JVI.71.2.1397-1404.1997
   Ashizawa T, 2017, CLIN CANCER RES, V23, P149, DOI 10.1158/1078-0432.CCR-16-0122
   Benci JL, 2016, CELL, V167, P1540, DOI 10.1016/j.cell.2016.11.022
   Bendle GM, 2010, NAT MED, V16, P565, DOI 10.1038/nm.2128
   Brehm MA, 2013, J INFECT DIS, V208, pS125, DOI 10.1093/infdis/jit319
   Brodie SJ, 1999, NAT MED, V5, P34, DOI 10.1038/4716
   Bryce PJ, 2016, J ALLERGY CLIN IMMUN, V138, P769, DOI 10.1016/j.jaci.2016.01.049
   Burke BP, 2015, MOL THER-NUCL ACIDS, V4, DOI 10.1038/mtna.2015.10
   Cameron BJ, 2013, SCI TRANSL MED, V5, DOI 10.1126/scitranslmed.3006034
   Carpenito C, 2009, P NATL ACAD SCI USA, V106, P3360, DOI 10.1073/pnas.0813101106
   Cheng L, 2017, J CLIN INVEST, V127, P269, DOI 10.1172/JCI90745
   Chew GM, 2016, PLOS PATHOG, V12, DOI 10.1371/journal.ppat.1005349
   Day CL, 2006, NATURE, V443, P350, DOI 10.1038/nature05115
   De Oliveira SN, 2013, HUM GENE THER, V24, P824, DOI 10.1089/hum.2012.202
   de Witte MA, 2008, J IMMUNOL, V181, P5128, DOI 10.4049/jimmunol.181.7.5128
   de Witte MA, 2008, J IMMUNOL, V181, P2563, DOI 10.4049/jimmunol.181.4.2563
   Deeks SG, 2002, MOL THER, V5, P788, DOI 10.1006/mthe.2002.0611
   Eichbaum Q, 2011, CURR MED CHEM, V18, P3971, DOI 10.2174/092986711796957239
   Feng D, 2017, ONCOTARGET, V8, P96649, DOI 10.18632/oncotarget.20029
   Fesnak AD, 2016, NAT REV CANCER, V16, P566, DOI 10.1038/nrc.2016.97
   Gay F, 2017, CL LYMPH MYELOM LEUK, V17, P471, DOI 10.1016/j.clml.2017.06.014
   Giannoni F, 2013, MOL THER, V21, P1044, DOI 10.1038/mt.2013.8
   Gschweng E, 2014, IMMUNOL REV, V257, P237, DOI 10.1111/imr.12128
   Guedan S, 2014, BLOOD, V124, P1070, DOI 10.1182/blood-2013-10-535245
   Guo LT, 2017, J CANCER, V8, P410, DOI 10.7150/jca.17144
   Hoffmann M, 2016, PLOS PATHOG, V12, DOI 10.1371/journal.ppat.1005661
   Hu Z, 2016, ONCOTARGET, V7, P6448, DOI 10.18632/oncotarget.7044
   Jangalwe S, 2016, IMMUN INFLAMM DIS, V4, P427, DOI 10.1002/iid3.124
   Joseph A, 2008, J VIROL, V82, P3078, DOI 10.1128/JVI.01812-07
   Kahan SM, 2015, VIROLOGY, V479, P180, DOI 10.1016/j.virol.2014.12.033
   Karpel ME, 2015, CURR OPIN VIROL, V13, P75, DOI 10.1016/j.coviro.2015.05.002
   Kitchen SG, 2016, AIDS PATIENT CARE ST, V30, P556, DOI 10.1089/apc.2016.0239
   Kitchen SG, 2012, PLOS PATHOG, V8, DOI 10.1371/journal.ppat.1002649
   Kitchen SG, 2009, PLOS ONE, V4, DOI 10.1371/journal.pone.0008208
   KOENIG S, 1995, NAT MED, V1, P330, DOI 10.1038/nm0495-330
   Lan P, 2006, BLOOD, V108, P487, DOI 10.1182/blood-2005-11-4388
   Larson SM, 2017, HUM VACC IMMUNOTHER, V13, P1094, DOI 10.1080/21645515.2016.1268745
   Lavender KJ, 2018, AIDS, V32, P1, DOI [10.1097/qad.0000000000001674, 10.1097/QAD.0000000000001674]
   Leibman RS, 2017, PLOS PATHOG, V13, DOI 10.1371/journal.ppat.1006613
   Lieberman J, 1997, BLOOD, V90, P2196, DOI 10.1182/blood.V90.6.2196.2196_2196_2206
   Marsden MD, 2017, ANNU REV VIROL, V4, P393, DOI 10.1146/annurev-virology-101416-041703
   MCCUNE JM, 1988, SCIENCE, V241, P1632, DOI 10.1126/science.2971269
   McKinney DM, 1999, J IMMUNOL, V163, P861
   Melkus MW, 2006, NAT MED, V12, P1316, DOI 10.1038/nm1431
   Mitsuyasu RT, 2009, NAT MED, V15, P285, DOI 10.1038/nm.1932
   Mitsuyasu RT, 2000, BLOOD, V96, P785, DOI 10.1182/blood.V96.3.785.015k10_785_793
   Morris EC, 2005, P NATL ACAD SCI USA, V102, P7934, DOI 10.1073/pnas.0500357102
   Morton JJ, 2016, CANCER RES, V76, P6153, DOI 10.1158/0008-5472.CAN-16-1260
   MOSIER DE, 1988, NATURE, V335, P256, DOI 10.1038/335256a0
   Najima Y, 2016, BLOOD, V127, P722, DOI 10.1182/blood-2014-10-604777
   NAMIKAWA R, 1990, J EXP MED, V172, P1055, DOI 10.1084/jem.172.4.1055
   Oldham RAA, 2017, EXPERT OPIN BIOL TH, V17, P961, DOI 10.1080/14712598.2017.1339687
   Overman MJ, 2017, LANCET ONCOL, V18, P1182, DOI 10.1016/S1470-2045(17)30422-9
   Palmer BE, 2013, J IMMUNOL, V190, P211, DOI 10.4049/jimmunol.1201108
   Patel S, 2016, CYTOTHERAPY, V18, P931, DOI 10.1016/j.jcyt.2016.04.007
   Pernet O, 2016, ADV DRUG DELIVER REV, V103, P187, DOI 10.1016/j.addr.2016.04.027
   Ping Y, 2018, PROTEIN CELL, V9, P254, DOI 10.1007/s13238-016-0367-1
   Ringpis GEE, 2012, PLOS ONE, V7, DOI 10.1371/journal.pone.0053492
   Scholler J, 2012, SCI TRANSL MED, V4, DOI 10.1126/scitranslmed.3003761
   Seung E, 2013, PLOS ONE, V8, DOI 10.1371/journal.pone.0077780
   Shimizu S, 2015, MOL THER-NUCL ACIDS, V4, DOI 10.1038/mtna.2015.3
   Shimizu S, 2010, BLOOD, V115, P1534, DOI 10.1182/blood-2009-04-215855
   SHULTZ LD, 1995, J IMMUNOL, V154, P180
   Shultz LD, 2007, NAT REV IMMUNOL, V7, P118, DOI 10.1038/nri2017
   Shultz LD, 2012, NAT REV IMMUNOL, V12, P786, DOI 10.1038/nri3311
   Shultz LD, 2011, ANN NY ACAD SCI, V1245, P50, DOI 10.1111/j.1749-6632.2011.06310.x
   Snell LM, 2017, TRENDS IMMUNOL, V38, P542, DOI 10.1016/j.it.2017.05.005
   Snell LM, 2015, CURR OPIN IMMUNOL, V34, P91, DOI 10.1016/j.coi.2015.03.002
   Song DG, 2012, ONCOIMMUNOLOGY, V1, DOI 10.4161/onci.19458
   Suarez ER, 2016, ONCOTARGET, V7, P34341, DOI 10.18632/oncotarget.9114
   Tian XL, 2015, J IMMUNOL, V194, P3873, DOI 10.4049/jimmunol.1402176
   Trautmann L, 2006, NAT MED, V12, P1198, DOI 10.1038/nm1482
   Vatakis DN, 2013, MOL THER, V21, P1055, DOI 10.1038/mt.2013.28
   Vatakis DN, 2012, JOVE-J VIS EXP, DOI 10.3791/4181
   Vatakis DN, 2011, P NATL ACAD SCI USA, V108, pE1408, DOI 10.1073/pnas.1115050108
   Velu V, 2009, NATURE, V458, P206, DOI 10.1038/nature07662
   Walker JE, 2012, J VIROL, V86, P5719, DOI 10.1128/JVI.06300-11
   Walsh NC, 2017, ANNU REV PATHOL-MECH, V12, P187, DOI 10.1146/annurev-pathol-052016-100332
   Wang MA, 2018, FASEB J, V32, P1537, DOI 10.1096/fj.201700740R
   Wang Y, 2018, ANN HEMATOL, V97, P229, DOI 10.1007/s00277-017-3176-6
   Watanabe Y, 2009, INT IMMUNOL, V21, P843, DOI 10.1093/intimm/dxp050
   Wege AK, 2008, CURR TOP MICROBIOL, V324, P149
   Zhen A, 2017, J CLIN INVEST, V127, P260, DOI 10.1172/JCI89488
   Zhen AJ, 2015, MOL THER, V23, P1358, DOI 10.1038/mt.2015.102
NR 86
TC 19
Z9 21
U1 0
U2 9
PU FRONTIERS MEDIA SA
PI LAUSANNE
PA AVENUE DU TRIBUNAL FEDERAL 34, LAUSANNE, CH-1015, SWITZERLAND
SN 1664-3224
J9 FRONT IMMUNOL
JI Front. Immunol.
PD APR 20
PY 2018
VL 9
AR 746
DI 10.3389/fimmu.2018.00746
PG 8
WC Immunology
SC Immunology
GA GD4WA
UT WOS:000430502100001
PM 29755454
OA gold, Green Published
DA 2021-10-29
ER

PT J
AU Garfall, AL
   Stadtmauer, EA
   Hwang, WT
   Lacey, SF
   Melenhorst, JJ
   Krevvata, M
   Carroll, MP
   Matsui, WH
   Wang, QJ
   Dhodapkar, MV
   Dhodapkar, K
   Das, R
   Vogl, DT
   Weiss, BM
   Cohen, AD
   Mangan, PA
   Ayers, EC
   Nunez-Cruz, S
   Kulikovskaya, I
   Davis, MM
   Lamontagne, A
   Dengel, K
   Kerr, NDS
   Young, RM
   Siegel, DL
   Levine, BL
   Milone, MC
   Maus, MV
   June, CH
AF Garfall, Alfred L.
   Stadtmauer, Edward A.
   Hwang, Wei-Ting
   Lacey, Simon F.
   Melenhorst, Jan Joseph
   Krevvata, Maria
   Carroll, Martin P.
   Matsui, William H.
   Wang, Qiuju
   Dhodapkar, Madhav V.
   Dhodapkar, Kavita
   Das, Rituparna
   Vogl, Dan T.
   Weiss, Brendan M.
   Cohen, Adam D.
   Mangan, Patricia A.
   Ayers, Emily C.
   Nunez-Cruz, Selene
   Kulikovskaya, Irina
   Davis, Megan M.
   Lamontagne, Anne
   Dengel, Karen
   Kerr, Naseem D. S.
   Young, Regina M.
   Siegel, Donald L.
   Levine, Bruce L.
   Milone, Michael C.
   Maus, Marcela V.
   June, Carl H.
TI Anti-CD19 CAR T cells with high-dose melphalan and autologous stem cell
   transplantation for refractory multiple myeloma
SO JCI INSIGHT
LA English
DT Article
ID VERSUS-HOST-DISEASE; B-CELLS; PLASMA-CELLS; BONE-MARROW; EXTRAMEDULLARY
   RELAPSES; ADOPTIVE TRANSFER; PERIPHERAL-BLOOD; SELF-RENEWAL; TUMOR;
   IMMUNITY
AB BACKGROUND. Multiple myeloma is usually fatal due to serial relapses that become progressively refractory to therapy. CD19 is typically absent on the dominant multiple myeloma cell population but may be present on minor subsets with unique myeloma-propagating properties. To target myeloma-propagating cells, we clinically evaluated autologous T cells transduced with a chimeric antigen receptor (CAR) against CD19 (CTL019).
   METHODS. Subjects received CTL019 following salvage high-dose melphalan and autologous stem cell transplantation (ASCT). All subjects had relapsed/refractory multiple myeloma and had previously undergone ASCT with less than 1 year progression-free survival (PFS).
   RESULTS. ASCT + CTL019 was safe and feasible, with most toxicity attributable to ASCT and no severe cytokine release syndrome. Two of 10 subjects exhibited significantly longer PFS after ASCT + CTL019 compared with prior ASCT (479 vs. 181 days; 249 vs. 127 days). Correlates of favorable clinical outcome included peak CTL019 frequency in bone marrow and emergence of humoral and cellular immune responses against the stem-cell antigen Sox2. Ex vivo treatment of primary myeloma samples with a combination of CTL019 and CAR T cells against the plasma cell antigen BCMA reliably inhibited myeloma colony formation in vitro, whereas treatment with either CAR alone inhibited colony formation inconsistently.
   CONCLUSION. CTL019 may improve duration of response to standard multiple myeloma therapies by targeting and precipitating secondary immune responses against myeloma-propagating cells.
C1 [Garfall, Alfred L.; Stadtmauer, Edward A.; Hwang, Wei-Ting; Lacey, Simon F.; Melenhorst, Jan Joseph; Krevvata, Maria; Carroll, Martin P.; Vogl, Dan T.; Weiss, Brendan M.; Cohen, Adam D.; Mangan, Patricia A.; Ayers, Emily C.; Nunez-Cruz, Selene; Kulikovskaya, Irina; Davis, Megan M.; Lamontagne, Anne; Dengel, Karen; Kerr, Naseem D. S.; Young, Regina M.; Siegel, Donald L.; Levine, Bruce L.; Milone, Michael C.; June, Carl H.] Univ Penn, Perelman Sch Med, Philadelphia, PA 19104 USA.
   [Matsui, William H.; Wang, Qiuju] Johns Hopkins Univ, Sch Med, Baltimore, MD USA.
   [Dhodapkar, Madhav V.; Dhodapkar, Kavita; Das, Rituparna] Yale Univ, Sch Med, New Haven, CT USA.
   [Maus, Marcela V.] Harvard Med Sch, Massachusetts Gen Hosp, Boston, MA USA.
RP Garfall, AL (corresponding author), Perelman Ctr Adv Med, 12-SPE,3400 Civ Ctr Blvd, Philadelphia, PA 19104 USA.
EM alfred.garfall@uphs.upenn.edu
RI Melenhorst, Jan/AAW-2546-2020
OI Melenhorst, Jan/0000-0001-7677-537X; Nunezcruz,
   Selene/0000-0002-4538-957X; Lacey, Simon/0000-0003-2882-1962; Cohen,
   Adam/0000-0003-0939-3843; Garfall, Alfred/0000-0003-2791-5748
FU NovartisNovartis; NIHUnited States Department of Health & Human
   ServicesNational Institutes of Health (NIH) - USA [K12CA076931,
   T32CA009615, K08CA166039, R01CA174951, K24CA198315]; Conquer Cancer
   Foundation Career Development Awards; NATIONAL CANCER INSTITUTEUnited
   States Department of Health & Human ServicesNational Institutes of
   Health (NIH) - USANIH National Cancer Institute (NCI) [K24CA198315,
   T32CA009615, K08CA166039, P01CA214278, R01CA174951, R35CA197603,
   K12CA076931, P30CA016520] Funding Source: NIH RePORTER; NATIONAL HEART,
   LUNG, AND BLOOD INSTITUTEUnited States Department of Health & Human
   ServicesNational Institutes of Health (NIH) - USANIH National Heart Lung
   & Blood Institute (NHLBI) [UG1HL069286] Funding Source: NIH RePORTER
FX We gratefully acknowledge study subjects and their families for their
   participation in this clinical trial. We thank Jonathan Agudelo and Lee
   Dengel for clinical research support. We thank Alex Malykhin, Andrew
   Fesnak, and staff of the Penn Clinical Cell and Vaccine Production
   Facility cell manufacturing and product testing. We thank Jeffrey
   Finklestein, David Ambrose, Farzana Nazimuddin, Vanessa Gonzalez, and
   staff of the Penn Translational and Correlative Studies Laboratory for
   support with sample processing, correlative studies, and data
   management. This research was funded by Novartis, grants from the NIH
   (K12CA076931 and T32CA009615 to A.L. Garfall, K08CA166039 to M.V. Maus,
   R01CA174951 and K24CA198315 to W.H. Matsui), and the Conquer Cancer
   Foundation Career Development Awards to A.L. Garfall and M.V. Maus.
CR Ali SA, 2016, BLOOD, V128, P1688, DOI 10.1182/blood-2016-04-711903
   BAGG A, 1989, BRIT J HAEMATOL, V72, P167, DOI 10.1111/j.1365-2141.1989.tb07678.x
   Batlle E, 2017, NAT MED, V23, P1124, DOI 10.1038/nm.4409
   Beatty GL, 2014, CANCER IMMUNOL RES, V2, P112, DOI 10.1158/2326-6066.CIR-13-0170
   Berdeja JG, 2017, BLOOD, V130
   Bergsagel P L, 1995, Curr Top Microbiol Immunol, V194, P17
   BERGSAGEL PL, 1995, BLOOD, V85, P436, DOI 10.1182/blood.V85.2.436.bloodjournal852436
   BILLADEAU D, 1993, J EXP MED, V178, P1023, DOI 10.1084/jem.178.3.1023
   Boucher K, 2012, CLIN CANCER RES, V18, P6155, DOI 10.1158/1078-0432.CCR-12-0531
   Boumahdi S, 2014, NATURE, V511, P246, DOI 10.1038/nature13305
   Boyer LA, 2005, CELL, V122, P947, DOI 10.1016/j.cell.2005.08.020
   Cavo M, 2017, LANCET ONCOL, V18, pE206, DOI 10.1016/S1470-2045(17)30189-4
   Chaidos A, 2013, BLOOD, V121, P318, DOI 10.1182/blood-2012-06-436220
   Chen BZJ, 1996, BLOOD, V87, P1972, DOI 10.1182/blood.V87.5.1972.bloodjournal8751972
   Cohen AD, 2016, BLOOD, V128, P1147
   Dhodapkar MV, 2015, BLOOD, V126, P2475, DOI 10.1182/blood-2015-03-632919
   Durie BGM, 2006, LEUKEMIA, V20, P1467, DOI 10.1038/sj.leu.2404284
   Eefting M, 2017, BONE MARROW TRANSPL, V52, P1609, DOI 10.1038/bmt.2017.201
   Garfall AL, 2015, NEW ENGL J MED, V373, P1040, DOI 10.1056/NEJMoa1504542
   Hajek R, 2013, BRIT J HAEMATOL, V163, P551, DOI 10.1111/bjh.12563
   Holmberg L, 2006, BIOL BLOOD MARROW TR, V12, P226, DOI 10.1016/j.bbmt.2005.10.011
   Hosen N, 2012, LEUKEMIA, V26, P2135, DOI 10.1038/leu.2012.80
   Kim D, 2012, LEUKEMIA, V26, P2530, DOI 10.1038/leu.2012.140
   Kobold S, 2011, CLIN DEV IMMUNOL, DOI 10.1155/2011/302145
   Leung-Hagesteijn C, 2013, CANCER CELL, V24, P289, DOI 10.1016/j.ccr.2013.08.009
   Liu KC, 2013, CELL SIGNAL, V25, P1264, DOI 10.1016/j.cellsig.2013.02.013
   Lum LG, 2016, BIOL BLOOD MARROW TR, V22, P869, DOI 10.1016/j.bbmt.2015.12.030
   Malladi S, 2016, CELL, V165, P45, DOI 10.1016/j.cell.2016.02.025
   Matsui W, 2004, BLOOD, V103, P2332, DOI 10.1182/blood-2003-09-3064
   Matsui W, 2008, CANCER RES, V68, P190, DOI 10.1158/0008-5472.CAN-07-3096
   Maude SL, 2014, NEW ENGL J MED, V371, P1507, DOI 10.1056/NEJMoa1407222
   Michaelis LC, 2013, BIOL BLOOD MARROW TR, V19, P760, DOI 10.1016/j.bbmt.2013.01.004
   Minnema MC, 2008, BONE MARROW TRANSPL, V41, P779, DOI 10.1038/sj.bmt.1705982
   Paiva B, 2017, LEUKEMIA, V31, P382, DOI 10.1038/leu.2016.211
   Paiva B, 2013, BLOOD, V122, P3591, DOI 10.1182/blood-2013-06-510453
   Peacock CD, 2007, P NATL ACAD SCI USA, V104, P4048, DOI 10.1073/pnas.0611682104
   Perez-Simon JA, 2006, LEUKEMIA, V20, P542, DOI 10.1038/sj.leu.2404085
   Pilarski LM, 2008, CLIN MED INSIGHTS-ON, V2, P275
   Pilarski LM, 2000, CLIN CANCER RES, V6, P585
   PILARSKI LM, 1994, BLOOD, V83, P724
   Pilarski LM, 2002, EXP HEMATOL, V30, P221, DOI 10.1016/S0301-472X(01)00788-3
   Pilarski LM, 2002, CLIN CANCER RES, V8, P3198
   Pilarski LM, 2000, BLOOD, V95, P1056, DOI 10.1182/blood.V95.3.1056.003k26_1056_1065
   Porter DL, 2015, SCI TRANSL MED, V7, DOI 10.1126/scitranslmed.aac5415
   Rajkumar SV, 2016, MAYO CLIN PROC, V91, P101, DOI 10.1016/j.mayocp.2015.11.007
   Rapoport AP, 2015, NAT MED, V21, P914, DOI 10.1038/nm.3910
   Rapoport AP, 2011, BLOOD, V117, P788, DOI 10.1182/blood-2010-08-299396
   Rapoport AP, 2009, CLIN CANCER RES, V15, P4499, DOI 10.1158/1078-0432.CCR-09-0418
   Rapoport AP, 2004, BONE MARROW TRANSPL, V33, P53, DOI 10.1038/sj.bmt.1704317
   Rapoport AP, 2005, NAT MED, V11, P1230, DOI 10.1038/nm1310
   Rasmussen T, 2000, BLOOD, V96, P4357
   Rasmussen T, 2000, BLOOD, V95, P4020
   Rasmussen T, 2010, HAEMATOL-HEMATOL J, V95, P1730, DOI 10.3324/haematol.2010.024778
   Rawstron AC, 1997, BRIT J HAEMATOL, V97, P46, DOI 10.1046/j.1365-2141.1997.72653.x
   Shem-Tov N, 2017, BIOL BLOOD MARROW TR, V23, P1087, DOI 10.1016/j.bbmt.2017.03.023
   Spisek R, 2007, J EXP MED, V204, P831, DOI 10.1084/jem.20062387
   Stadtmauer EA, 2011, BLOOD, V117, P63, DOI 10.1182/blood-2010-07-296822
   Szczepek AJ, 1998, BLOOD, V92, P2844, DOI 10.1182/blood.V92.8.2844.420k17_2844_2855
   Tai YT, 2012, BLOOD, V120, P1877, DOI 10.1182/blood-2011-12-396853
   Tanno T, 2014, BLOOD, V123, P725, DOI 10.1182/blood-2013-08-524025
   Tembhare PR, 2014, LEUKEMIA RES, V38, P371, DOI 10.1016/j.leukres.2013.12.007
   Weiss BM, 2009, BLOOD, V113, P5418, DOI 10.1182/blood-2008-12-195008
   Yaccoby S, 1999, BLOOD, V94, P3576, DOI 10.1182/blood.V94.10.3576.422k01_3576_3582
   Yaccoby S, 2018, CL LYMPH MYELOM LEUK, V18, P38, DOI 10.1016/j.clml.2017.09.020
   Zeiser R, 2004, BONE MARROW TRANSPL, V34, P1057, DOI 10.1038/sj.bmt.1704713
NR 65
TC 73
Z9 75
U1 0
U2 11
PU AMER SOC CLINICAL INVESTIGATION INC
PI ANN ARBOR
PA 2015 MANCHESTER RD, ANN ARBOR, MI 48104 USA
SN 2379-3708
J9 JCI INSIGHT
JI JCI Insight
PD APR 19
PY 2018
VL 3
IS 8
AR e120505
DI 10.1172/jci.insight.120505
PG 14
WC Medicine, Research & Experimental
SC Research & Experimental Medicine
GA GD3KH
UT WOS:000430402300002
PM 29669947
OA Green Published, gold
DA 2021-10-29
ER

PT J
AU Jin, BY
   Campbell, TE
   Draper, LM
   Stevanovic, S
   Weissbrich, B
   Yu, ZY
   Restifo, NP
   Rosenberg, SA
   Trimble, CL
   Hinrichs, CS
AF Jin, Benjamin Y.
   Campbell, Tracy E.
   Draper, Lindsey M.
   Stevanovic, Sanja
   Weissbrich, Bianca
   Yu, Zhiya
   Restifo, Nicholas P.
   Rosenberg, Steven A.
   Trimble, Cornelia L.
   Hinrichs, Christian S.
TI Engineered T cells targeting E7 mediate regression of human
   papillomavirus cancers in a murine model
SO JCI INSIGHT
LA English
DT Article
ID CHIMERIC ANTIGEN RECEPTOR; TUMOR-INFILTRATING LYMPHOCYTES; ENHANCED
   ANTITUMOR-ACTIVITY; METASTATIC CERVICAL-CANCER; TCR GENE-THERAPY;
   EPITHELIAL CANCER; NECK-CANCER; IMMUNOTHERAPY; E6;
   HUMAN-PAPILLOMAVIRUS-16
AB T cell receptor (TCR) T cell therapy is a promising cancer treatment modality. However, its successful development for epithelial cancers may depend on the identification of high-avidity TCRs directed against tumor-restricted target antigens. The human papillomavirus (HPV) E7 antigen is an attractive therapeutic target that is constitutively expressed by HPV+ cancers but not by healthy tissues. It is unknown if genetically engineered TCR T cells that target E7 can mediate regression of HPV+ cancers. We identified an HPV-16 E7-specific, HLA-A* 02:01-restricted TCR from a uterine cervix biopsy from a woman with cervical intraepithelial neoplasia. This TCR demonstrated high functional avidity, with CD8 coreceptor-independent tumor targeting. Human T cells transduced to express the TCR specifically recognized and killed HPV-16(+) cervical and oropharyngeal cancer cell lines and mediated regression of established HPV-16(+) human cervical cancer tumors in a mouse model. These findings support the therapeutic potential of this approach and established the basis for an E7 TCR gene therapy clinical trial in patients with metastatic HPV+ cancers (NCT02858310).
C1 [Jin, Benjamin Y.; Campbell, Tracy E.; Draper, Lindsey M.; Stevanovic, Sanja; Hinrichs, Christian S.] NCI, Expt Transplantat & Immunol Branch, NIH, 10 Ctr Dr,Room 4B04, Bethesda, MD 20892 USA.
   [Weissbrich, Bianca] Kite Pharma, Amsterdam, Netherlands.
   [Yu, Zhiya; Restifo, Nicholas P.; Rosenberg, Steven A.] NCI, Surg Branch, NIH, Bethesda, MD 20892 USA.
   [Trimble, Cornelia L.] Johns Hopkins Univ, Sch Med, Baltimore, MD USA.
RP Hinrichs, CS (corresponding author), NCI, Expt Transplantat & Immunol Branch, NIH, 10 Ctr Dr,Room 4B04, Bethesda, MD 20892 USA.
EM hinrichs@mail.nih.gov
RI Hinrichs, Christian/V-9851-2019; Restifo, Nicholas Phillip/Z-1614-2019;
   Restifo, Nicholas Phillip/M-6549-2019
OI Hinrichs, Christian/0000-0001-5597-2841; Restifo, Nicholas
   P./0000-0003-4229-4580
FU Intramural Research Program of the NIHUnited States Department of Health
   & Human ServicesNational Institutes of Health (NIH) - USA; Kite Pharma;
   NATIONAL CANCER INSTITUTEUnited States Department of Health & Human
   ServicesNational Institutes of Health (NIH) - USANIH National Cancer
   Institute (NCI) [ZIABC010985, ZIABC011479] Funding Source: NIH RePORTER
FX This research was supported by the Intramural Research Program of the
   NIH and by cooperative research and development agreements with Kite
   Pharma.
CR Alvarez RD, 2016, GYNECOL ONCOL, V140, P245, DOI 10.1016/j.ygyno.2015.11.026
   Brentjens RJ, 2013, SCI TRANSL MED, V5, DOI 10.1126/scitranslmed.3005930
   Cameron BJ, 2013, SCI TRANSL MED, V5, DOI 10.1126/scitranslmed.3006034
   Clark RA, 2006, J INVEST DERMATOL, V126, P1059, DOI 10.1038/sj.jid.5700199
   Cohen CJ, 2007, CANCER RES, V67, P3898, DOI 10.1158/0008-5472.CAN-06-3986
   Cohen CJ, 2006, CANCER RES, V66, P8878, DOI 10.1158/0008-5472.CAN-06-1450
   Crosbie EJ, 2013, LANCET, V382, P889, DOI 10.1016/S0140-6736(13)60022-7
   Davis JL, 2010, CLIN CANCER RES, V16, P5852, DOI 10.1158/1078-0432.CCR-10-1280
   Draper LM, 2015, CLIN CANCER RES, V21, P4431, DOI 10.1158/1078-0432.CCR-14-3341
   Dudley ME, 2003, J IMMUNOTHER, V26, P332, DOI 10.1097/00002371-200307000-00005
   Evans M, 2001, J IMMUNOL, V167, P5420, DOI 10.4049/jimmunol.167.9.5420
   Fernandes JV, 2015, ONCOL LETT, V9, P1015, DOI 10.3892/ol.2015.2884
   Ferris RL, 2016, NEW ENGL J MED, V375, P1856, DOI 10.1056/NEJMoa1602252
   GHOSH AK, 1992, EUR J CANCER, V28A, P1910, DOI 10.1016/0959-8049(92)90034-Y
   Gillison ML, 2008, CANCER-AM CANCER SOC, V113, P3036, DOI 10.1002/cncr.23764
   Gonzalez-Galarza FF, 2011, NUCLEIC ACIDS RES, V39, pD913, DOI 10.1093/nar/gkq1128
   Grupp SA, 2013, NEW ENGL J MED, V368, P1509, DOI 10.1056/NEJMoa1215134
   Haga-Friedman A, 2012, J IMMUNOL, V188, P5538, DOI 10.4049/jimmunol.1103020
   Hellner K, 2011, J CLIN ONCOL, V29, P1785, DOI 10.1200/JCO.2010.28.2186
   Hinrichs CS, 2016, CLIN CANCER RES, V22, P1559, DOI 10.1158/1078-0432.CCR-15-1294
   Hinrichs CS, 2014, IMMUNOL REV, V257, P56, DOI 10.1111/imr.12132
   Hinrichs CS, 2013, NAT BIOTECHNOL, V31, P999, DOI 10.1038/nbt.2725
   Hinrichs CS, 2011, BLOOD, V117, P808, DOI 10.1182/blood-2010-05-286286
   Hohn H, 1999, J IMMUNOL, V163, P5715
   Johnson LA, 2009, BLOOD, V114, P535, DOI 10.1182/blood-2009-03-211714
   KAST WM, 1994, J IMMUNOL, V152, P3904
   Kenter GG, 2008, CLIN CANCER RES, V14, P169, DOI 10.1158/1078-0432.CCR-07-1881
   Khong HT, 2002, J IMMUNOL, V168, P951, DOI 10.4049/jimmunol.168.2.951
   Kochenderfer JN, 2015, J CLIN ONCOL, V33, P540, DOI 10.1200/JCO.2014.56.2025
   Lee SJ, 2016, J GYNECOL ONCOL, V27, DOI 10.3802/jgo.2016.27.e51
   Linette GP, 2013, BLOOD, V122, P863, DOI 10.1182/blood-2013-03-490565
   Lizee G, 2013, ANNU REV MED, V64, P71, DOI 10.1146/annurev-med-112311-083918
   Maxwell JH, 2016, ANNU REV MED, V67, P91, DOI 10.1146/annurev-med-051914-021907
   Moody CA, 2010, NAT REV CANCER, V10, P550, DOI 10.1038/nrc2886
   Morgan RA, 2013, J IMMUNOTHER, V36, P133, DOI 10.1097/CJI.0b013e3182829903
   Natale C, 2000, IMMUNOL CELL BIOL, V78, P580, DOI 10.1046/j.1440-1711.2000.00949.x
   Nauerth M, 2016, CYTOM PART A, V89A, P816, DOI 10.1002/cyto.a.22933
   Nauerth M, 2013, SCI TRANSL MED, V5, DOI 10.1126/scitranslmed.3005958
   Parkhurst MR, 2011, MOL THER, V19, P620, DOI 10.1038/mt.2010.272
   Peper JK, 2014, J IMMUNOL METHODS, V405, P192, DOI 10.1016/j.jim.2014.01.012
   Piersma SJ, 2011, CANCER MICROENVIRON, V4, P361, DOI 10.1007/s12307-011-0066-7
   Porter DL, 2015, SCI TRANSL MED, V7, DOI 10.1126/scitranslmed.aac5415
   Porter DL, 2011, NEW ENGL J MED, V365, P725, DOI 10.1056/NEJMoa1103849
   Riemer AB, 2010, J BIOL CHEM, V285, P29608, DOI 10.1074/jbc.M110.126722
   Robbins PF, 2015, CLIN CANCER RES, V21, P1019, DOI 10.1158/1078-0432.CCR-14-2708
   Schmitt TM, 2015, CLIN CANCER RES, V21, P5191, DOI 10.1158/1078-0432.CCR-15-0860
   Siegel RL, 2017, CA-CANCER J CLIN, V67, P7, DOI 10.3322/caac.21387
   Stevanovic S, 2017, SCIENCE, V356, P200, DOI 10.1126/science.aak9510
   Stevanovic S, 2015, J CLIN ONCOL, V33, P1543, DOI 10.1200/JCO.2014.58.9093
   Sun YY, 2016, CLIN CANCER RES, V22, P657, DOI 10.1158/1078-0432.CCR-15-0234
   Tewari KS, 2015, LANCET ONCOL, V16, P1447, DOI 10.1016/S1470-2045(15)00252-1
   Tewari KS, 2014, CLIN CANCER RES, V20, P5349, DOI 10.1158/1078-0432.CCR-14-1099
   Torre LA, 2016, CANCER EPIDEM BIOMAR, V25, P16, DOI 10.1158/1055-9965.EPI-15-0578
   van Meir H, 2014, ANTI-CANCER AGENT ME, V14, P190
   Vermorken JB, 2008, NEW ENGL J MED, V359, P1116, DOI 10.1056/NEJMoa0802656
   Westrich JA, 2017, VIRUS RES, V231, P21, DOI 10.1016/j.virusres.2016.11.023
   Yao X, 2016, J IMMUNOTHER, V39, P191, DOI 10.1097/CJI.0000000000000123
   zur Hausen H, 2002, NAT REV CANCER, V2, P342, DOI 10.1038/nrc798
NR 58
TC 39
Z9 41
U1 0
U2 9
PU AMER SOC CLINICAL INVESTIGATION INC
PI ANN ARBOR
PA 2015 MANCHESTER RD, ANN ARBOR, MI 48104 USA
SN 2379-3708
J9 JCI INSIGHT
JI JCI Insight
PD APR 19
PY 2018
VL 3
IS 8
AR e99488
DI 10.1172/jci.insight.99488
PG 12
WC Medicine, Research & Experimental
SC Research & Experimental Medicine
GA GD3KH
UT WOS:000430402300017
PM 29669936
OA gold, Green Published
DA 2021-10-29
ER

PT J
AU Ebert, LM
   Yu, WB
   Gargett, T
   Brown, MP
AF Ebert, Lisa M.
   Yu, Wenbo
   Gargett, Tessa
   Brown, Michael P.
TI Logic-gated approaches to extend the utility of chimeric antigen
   receptor T-cell technology
SO BIOCHEMICAL SOCIETY TRANSACTIONS
LA English
DT Review
ID FIBROBLAST ACTIVATION PROTEIN; IN-VIVO PERSISTENCE; ANTITUMOR-ACTIVITY;
   4-1BB COSTIMULATION; STROMAL CELLS; TUMOR STROMA; SOLID TUMORS; CD137
   4-1BB; ON-TARGET; PHASE-I
AB Chimeric antigen receptor (CAR)-T cell therapy has been clinically validated as a curative treatment for the difficult to treat malignancies of relapsed/refractory B-cell acute lymphoblastic leukaemia and lymphoma. Here, the CAR-T cells are re-directed towards a single antigen, CD19, which is recognised as a virtually ideal CAR target antigen because it has strong, uniform expression on cancer cells, and is otherwise expressed only on healthy B cells, which are ` dispensable'. Notwithstanding the clinical success of CD19-CAR-T cell therapy, its single specificity has driven therapeutic resistance in 30% or more of cases with CD19-negative leukaemic relapses. Immune checkpoint blockade is also a highly successful cancer immunotherapeutic approach, but it will be less useful for many patients whose malignancies either lack a substantial somatic mutation load or whose tumours are intrinsically resistant. Although CAR-T cell therapy could serve this unmet medical need, it is beset by several major limitations. There is a lack of candidate antigens that would satisfy the requirements for ideal CAR targets. Biological properties such as clonal heterogeneity and micro-environmental conditions hostile to T cells are inherent to many solid tumours. Past clinical studies indicate that on-target, off-tumour toxicities of CAR-T cell therapy may severely hamper its application. Therefore, re-designing CARs to increase the number of antigen specificities recognised by CAR-T cells will broaden tumour antigen coverage, potentially overcoming tumour heterogeneity and limiting tumour antigen escape. Tuning the balance of signalling within bi-specific CAR-T cells may enable tumour targeting while sparing normal tissues, and thus minimise on-target, off-tumour toxicities.
C1 [Ebert, Lisa M.; Yu, Wenbo; Gargett, Tessa; Brown, Michael P.] Univ South Australia, Ctr Canc Biol, Translat Oncol Lab, Frome Rd, Adelaide, SA 5000, Australia.
   [Ebert, Lisa M.; Yu, Wenbo; Gargett, Tessa; Brown, Michael P.] SA Pathol, Frome Rd, Adelaide, SA 5000, Australia.
   [Brown, Michael P.] Royal Adelaide Hosp, Canc Clin Trials Unit, Adelaide, SA, Australia.
   [Brown, Michael P.] Univ Adelaide, Sch Med, Adelaide, SA, Australia.
RP Brown, MP (corresponding author), Univ South Australia, Ctr Canc Biol, Translat Oncol Lab, Frome Rd, Adelaide, SA 5000, Australia.; Brown, MP (corresponding author), SA Pathol, Frome Rd, Adelaide, SA 5000, Australia.; Brown, MP (corresponding author), Royal Adelaide Hosp, Canc Clin Trials Unit, Adelaide, SA, Australia.; Brown, MP (corresponding author), Univ Adelaide, Sch Med, Adelaide, SA, Australia.
EM michaelp.brown@sa.gov.au
RI Ebert, Lisa/B-9530-2013
OI Ebert, Lisa/0000-0002-8041-9666; Gargett, Tessa/0000-0003-3713-1373
FU South Australian Beat Cancer Project Hospital Research Support Package
FX We acknowledge support from the South Australian Beat Cancer Project
   Hospital Research Support Package.
CR Alarcon B, 2011, IMMUNOLOGY, V133, P420, DOI 10.1111/j.1365-2567.2011.03458.x
   AlvarezVallina L, 1996, EUR J IMMUNOL, V26, P2304, DOI 10.1002/eji.1830261006
   Beatty GL, 2014, CANCER IMMUNOL RES, V2, P112, DOI 10.1158/2326-6066.CIR-13-0170
   Bielamowicz K, 2018, NEURO-ONCOLOGY, V20, P506, DOI 10.1093/neuonc/nox182
   Brentjens RJ, 2007, CLIN CANCER RES, V13, P5426, DOI 10.1158/1078-0432.CCR-07-0674
   Brown CE, 2016, NEW ENGL J MED, V375, P2561, DOI 10.1056/NEJMoa1610497
   Brown CE, 2015, CLIN CANCER RES, V21, P4062, DOI 10.1158/1078-0432.CCR-15-0428
   Croft M, 2003, CYTOKINE GROWTH F R, V14, P265, DOI 10.1016/S1359-6101(03)00025-X
   Davenport AJ, 2015, CANCER IMMUNOL RES, V3, P483, DOI 10.1158/2326-6066.CIR-15-0048
   Davies DM, 2012, MOL MED, V18, P565, DOI 10.2119/molmed.2011.00493
   de Bruin EC, 2014, SCIENCE, V346, P251, DOI 10.1126/science.1253462
   Eshhar Z, 2001, J IMMUNOL METHODS, V248, P67, DOI 10.1016/S0022-1759(00)00343-4
   Fedorov VD, 2013, SCI TRANSL MED, V5, DOI 10.1126/scitranslmed.3006597
   Finney HM, 2004, J IMMUNOL, V172, P104, DOI 10.4049/jimmunol.172.1.104
   Fisher J, 2017, MOL THER, V25, P1234, DOI 10.1016/j.ymthe.2017.03.002
   Fleming GF, 2002, CLIN CANCER RES, V8, P3718
   Gargett T, 2016, MOL THER, V24, P1135, DOI 10.1038/mt.2016.63
   Gargett T, 2014, FRONT PHARMACOL, V5, DOI 10.3389/fphar.2014.00235
   GARINCHESA P, 1990, P NATL ACAD SCI USA, V87, P7235, DOI 10.1073/pnas.87.18.7235
   Gomes-Silva D, 2017, CELL REP, V21, P17, DOI 10.1016/j.celrep.2017.09.015
   Grada Z, 2013, MOL THER-NUCL ACIDS, V2, DOI 10.1038/mtna.2013.32
   Hay KA, 2017, DRUGS, V77, P237, DOI 10.1007/s40265-017-0690-8
   Hegde M, 2016, J CLIN INVEST, V126, P3036, DOI 10.1172/JCI83416
   Hegde M, 2013, MOL THER, V21, P2087, DOI 10.1038/mt.2013.185
   Hombach AA, 2013, MOL THER, V21, P2268, DOI 10.1038/mt.2013.192
   Hoseini SS, 2017, ONCOIMMUNOLOGY, V6, DOI 10.1080/2162402X.2017.1320625
   Kakarla S, 2013, MOL THER, V21, P1611, DOI 10.1038/mt.2013.110
   Kalos M, 2011, SCI TRANSL MED, V3, DOI 10.1126/scitranslmed.3002842
   Kawalekar OU, 2016, IMMUNITY, V44, P380, DOI 10.1016/j.immuni.2016.01.021
   Keane FM, 2014, FEBS OPEN BIO, V4, P43, DOI 10.1016/j.fob.2013.12.001
   Kershaw MH, 2006, CLIN CANCER RES, V12, P6106, DOI 10.1158/1078-0432.CCR-06-1183
   Klampatsa A, 2017, CANCERS, V9, DOI 10.3390/cancers9090115
   Klebanoff CA, 2016, NAT MED, V22, P26, DOI 10.1038/nm.4015
   Kloss CC, 2013, NAT BIOTECHNOL, V31, P71, DOI 10.1038/nbt.2459
   Kowolik CM, 2006, CANCER RES, V66, P10995, DOI 10.1158/0008-5472.CAN-06-0160
   Krause A, 1998, J EXP MED, V188, P619, DOI 10.1084/jem.188.4.619
   Lamers CH, 2006, J CLIN ONCOL, V24, P20, DOI DOI 10.1200/JCO.2006.05.9964
   Lanitis E, 2013, CANCER IMMUNOL RES, V1, P43, DOI 10.1158/2326-6066.CIR-13-0008
   Lichtman EI, 2017, TRANSL RES, V187, P59, DOI 10.1016/j.trsl.2017.06.011
   Long AH, 2015, NAT MED, V21, P581, DOI 10.1038/nm.3838
   Louis CU, 2011, BLOOD, V118, P6050, DOI 10.1182/blood-2011-05-354449
   Marchingo JM, 2014, SCIENCE, V346, P1123, DOI 10.1126/science.1260044
   McGranahan N, 2016, SCIENCE, V351, P1463, DOI 10.1126/science.aaf1490
   Milone MC, 2009, MOL THER, V17, P1453, DOI 10.1038/mt.2009.83
   Morello A, 2016, CANCER DISCOV, V6, P133, DOI 10.1158/2159-8290.CD-15-0583
   Morgan RA, 2010, MOL THER, V18, P843, DOI 10.1038/mt.2010.24
   Neeson PJ, 2016, BLOOD, V128, DOI 10.1182/blood.V128.22.814.814
   O'Rourke DM, 2017, SCI TRANSL MED, V9, DOI 10.1126/scitranslmed.aaa0984
   Perna F, 2017, CANCER CELL, V32, P506, DOI 10.1016/j.ccell.2017.09.004
   Pule MA, 2005, MOL THER, V12, P933, DOI 10.1016/j.ymthe.2005.04.016
   Pule MA, 2008, NAT MED, V14, P1264, DOI 10.1038/nm.1882
   Roberts EW, 2013, J EXP MED, V210, P1137, DOI 10.1084/jem.20122344
   Roybal KT, 2016, CELL, V167, P419, DOI 10.1016/j.cell.2016.09.011
   Ruella M, 2016, J CLIN INVEST, V126, P3814, DOI 10.1172/JCI87366
   Sadelain M, 2017, NATURE, V545, P423, DOI 10.1038/nature22395
   Savoldo B, 2011, J CLIN INVEST, V121, P1822, DOI 10.1172/JCI46110
   Slaney CY, 2017, CLIN CANCER RES, V23, P2478, DOI 10.1158/1078-0432.CCR-16-1860
   Song DG, 2011, CANCER RES, V71, P4617, DOI 10.1158/0008-5472.CAN-11-0422
   Sotillo E, 2015, CANCER DISCOV, V5, P1282, DOI 10.1158/2159-8290.CD-15-1020
   Sridhar P, 2017, CANCERS, V9, DOI 10.3390/cancers9070092
   Taraban VY, 2002, EUR J IMMUNOL, V32, P3617, DOI 10.1002/1521-4141(200212)32:12<3617::AID-IMMU3617>3.0.CO;2-M
   Tran E, 2013, J EXP MED, V210, P1125, DOI 10.1084/jem.20130110
   Wang LCS, 2014, CANCER IMMUNOL RES, V2, P154, DOI 10.1158/2326-6066.CIR-13-0027
   Wang ZG, 2017, J HEMATOL ONCOL, V10, DOI 10.1186/s13045-017-0423-1
   Wilkie S, 2012, J CLIN IMMUNOL, V32, P1059, DOI 10.1007/s10875-012-9689-9
   Zah E, 2016, CANCER IMMUNOL RES, V4, P498, DOI 10.1158/2326-6066.CIR-15-0231
   Zhang JJ, 2014, SCIENCE, V346, P256, DOI 10.1126/science.1256930
NR 67
TC 14
Z9 14
U1 1
U2 16
PU PORTLAND PRESS LTD
PI LONDON
PA CHARLES DARWIN HOUSE, 12 ROGER STREET, LONDON WC1N 2JU, ENGLAND
SN 0300-5127
EI 1470-8752
J9 BIOCHEM SOC T
JI Biochem. Soc. Trans.
PD APR 17
PY 2018
VL 46
BP 391
EP 401
DI 10.1042/BST20170178
PN 2
PG 11
WC Biochemistry & Molecular Biology
SC Biochemistry & Molecular Biology
GA GD1LF
UT WOS:000430260700017
PM 29540509
DA 2021-10-29
ER

PT J
AU Magnani, CF
   Mezzanotte, C
   Cappuzzello, C
   Bardini, M
   Tettamanti, S
   Fazio, G
   Cooper, LJN
   Dastoli, G
   Cazzaniga, G
   Biondi, A
   Biagi, E
AF Magnani, Chiara F.
   Mezzanotte, Claudia
   Cappuzzello, Claudia
   Bardini, Michela
   Tettamanti, Sarah
   Fazio, Grazia
   Cooper, Laurence J. N.
   Dastoli, Giuseppe
   Cazzaniga, Giovanni
   Biondi, Andrea
   Biagi, Ettore
TI Preclinical Efficacy and Safety of CD19CAR Cytokine-Induced Killer Cells
   Transfected with Sleeping Beauty Transposon for the Treatment of Acute
   Lymphoblastic Leukemia
SO HUMAN GENE THERAPY
LA English
DT Article
DE chimeric antigen receptor; Sleeping Beauty transposon; cytokine-induced
   killer cells; acute lymphoblastic leukemia
ID RECEPTOR T-CELLS; B-ALL; CAR; SURVIVAL; GENE; TRANSPLANTATION;
   MALIGNANCIES; LYMPHOMA; INFUSION; THERAPY
AB Infusion of patient-derived CD19-specific chimeric antigen receptor (CAR) T cells engineered by viral vectors achieved complete remission and durable response in relapsed and refractory (r/r) B-lineage neoplasms. Here, we expand on those findings by providing a preclinical evaluation of allogeneic non-viral cytokine-induced killer (CIK) cells transfected with the Sleeping Beauty (SB) transposon CD19CAR (CARCIK-CD19). Specifically, thanks to a large-scale 18-day manufacturing process, it was possible to achieve stable CD19CAR expression (62.425 +/- 6.399%) and efficient T-cell expansion (23.36 +/- 3.00-fold). Frozen/thawed CARCIK-CD19 remained fully functional both in vitro and in an established patient-derived xenograft (PDX) of MLL-ENL rearranged acute lymphoblastic leukemia (ALL). CARCIK-CD19 showed a dose-dependent antitumor response and prolonged persistence in a PDX, bearing the feature of a Philadelphia-like ALL with PAX5/AUTS2 translocation, and in a survival model of lymphoma, achieving complete eradication of disseminated tumors. Finally, the infusion of CARCIK-CD19 proved to be safe and well tolerated in a biodistribution and toxicity model. The infused cells persisted in the hematopoietic and post-injection perfused organs until the end of the study and consisted of CD8(+), CD56(+), and CAR(+) T cells. Overall, these findings provide important implications for non-viral technology and the proof-of-concept that donor-derived CARCIK-CD19 are indeed effective against relapsed ALL, a possibility that will be tested in Phase I/II clinical trials after allogeneic hematopoietic stem-cell transplantation.
C1 [Magnani, Chiara F.; Mezzanotte, Claudia; Cappuzzello, Claudia; Bardini, Michela; Tettamanti, Sarah; Fazio, Grazia; Dastoli, Giuseppe; Cazzaniga, Giovanni; Biondi, Andrea; Biagi, Ettore] Univ Milano Bicocca, San Gerardo Hosp, Dept Pediat, Tettamanti Res Ctr,Fdn MBBM, Via Pergolesi 33, Monza, Italy.
   [Cooper, Laurence J. N.] Univ Texas MD Anderson Canc Ctr, Houston, TX 77030 USA.
RP Biondi, A (corresponding author), Univ Milano Bicocca, San Gerardo Hosp, Dept Pediat, Tettamanti Res Ctr,Fdn MBBM, Via Pergolesi 33, Monza, Italy.
EM abiondi.unimib@gmail.com
RI Biondi, Andrea/AAX-1865-2020; Biondi, Andrea/K-9997-2016; FAZIO,
   GRAZIA/K-1523-2016; mezzanotte, claudia/AAR-4873-2020; Magnani, Chiara
   F/AAP-7365-2020; tettamanti, sarah/AAC-7942-2019; Cazzaniga,
   Giovanni/K-6338-2016
OI Biondi, Andrea/0000-0002-6757-6173; FAZIO, GRAZIA/0000-0001-7077-8422;
   mezzanotte, claudia/0000-0002-1092-7403; Magnani, Chiara
   F/0000-0003-2474-2159; tettamanti, sarah/0000-0002-7327-418X; BARDINI,
   MICHELA/0000-0002-6942-2274; Cazzaniga, Giovanni/0000-0003-2955-4528
FU "Quelli che ... con Luca'' association; AIRC Foundation (AIRC Molecular
   Clinical Oncology 5 per mille, AIRC)Fondazione AIRC per la ricerca sul
   cancro [9962, 15992, 17248]; Riccardo and Donatella Ruschi; "Amici di
   Duccio'' association
FX We thank Riccardo and Donatella Ruschi and the "Amici di Duccio''
   association, supporting C.F.M. fellowship, "Quelli che ... con Luca''
   association, supporting S.T. fellowship and the "Comitato Maria Letizia
   Verga'' and "Stefano Verri.'' This work was supported by grants from the
   AIRC Foundation (AIRC Molecular Clinical Oncology 5 per mille, 9962,
   AIRC 2014, 15992, and AIRC 2015, 17248). C.F.M., S.T., A.B., and E.B.
   own a patent on the method used in this report.
CR Bader P, 2009, J CLIN ONCOL, V27, P377, DOI 10.1200/JCO.2008.17.6065
   Biondi A, 2017, J AUTOIMMUN, V85, P141, DOI 10.1016/j.jaut.2017.08.003
   Brudno JN, 2016, BLOOD, V127, P3321, DOI 10.1182/blood-2016-04-703751
   Cruz CRY, 2013, BLOOD, V122, P2965, DOI 10.1182/blood-2013-06-506741
   Davila ML, 2014, SCI TRANSL MED, V6, DOI 10.1126/scitranslmed.3008226
   Davila ML, 2013, PLOS ONE, V8, DOI 10.1371/journal.pone.0061338
   Fazio G, 2015, HAEMATOLOGICA, V100, pE14, DOI 10.3324/haematol.2014.112193
   Gardner R, 2016, BLOOD, V127, P2406, DOI 10.1182/blood-2015-08-665547
   Gett AV, 2003, NAT IMMUNOL, V4, P355, DOI 10.1038/ni908
   Geurts AM, 2003, MOL THER, V8, P108, DOI 10.1016/S1525-0016(03)00099-6
   Ghosh A, 2017, NAT MED, V23, P242, DOI 10.1038/nm.4258
   Grupp SA, 2013, NEW ENGL J MED, V368, P1509, DOI 10.1056/NEJMoa1215134
   Haque T, 2007, BLOOD, V110, P1123, DOI 10.1182/blood-2006-12-063008
   Hodge R, 2017, HUM GENE THER, V28, P842, DOI 10.1089/hum.2017.130
   Introna M, 2007, HAEMATOLOGICA, V92, P952, DOI 10.3324/haematol.11132
   Introna M, 2017, BIOL BLOOD MARROW TR, V23, P2070, DOI 10.1016/j.bbmt.2017.07.005
   Ivics Z, 1997, CELL, V91, P501, DOI 10.1016/S0092-8674(00)80436-5
   KAMELREID S, 1989, SCIENCE, V246, P1597, DOI 10.1126/science.2595371
   Kebriaei P, 2016, J CLIN INVEST, V126, P3363, DOI 10.1172/JCI86721
   Kiehl MG, 2004, J CLIN ONCOL, V22, P2816, DOI 10.1200/JCO.2004.07.130
   Kochenderfer JN, 2015, J CLIN ONCOL, V33, P540, DOI 10.1200/JCO.2014.56.2025
   Lee DW, 2015, LANCET, V385, P517, DOI 10.1016/S0140-6736(14)61403-3
   Lussana F, 2016, BLOOD, V128, DOI 10.1182/blood.V128.22.1160.1160
   Magnani CF, 2013, FRONT ONCOL, V3, DOI 10.3389/fonc.2013.00106
   Magnani CF, 2016, ONCOTARGET, V7, P51581, DOI 10.18632/oncotarget.9955
   Magnani CF, 2015, CURR OPIN HEMATOL, V22, P497, DOI 10.1097/MOH.0000000000000178
   Maude SL, 2014, NEW ENGL J MED, V371, P1507, DOI 10.1056/NEJMoa1407222
   Merten OW, 2011, HUM GENE THER, V22, P343, DOI 10.1089/hum.2010.060
   Milone MC, 2009, MOL THER, V17, P1453, DOI 10.1038/mt.2009.83
   Monjezi R, 2017, LEUKEMIA, V31, P186, DOI 10.1038/leu.2016.180
   Nishimura R, 2008, BLOOD, V112, P2563, DOI 10.1182/blood-2007-06-092817
   Pizzitola I, 2014, LEUKEMIA, V28, P1596, DOI 10.1038/leu.2014.62
   Qasim W, 2017, SCI TRANSL MED, V9
   Qin HY, 2015, BLOOD, V126, P629, DOI 10.1182/blood-2014-11-612903
   Singh H, 2014, IMMUNOL REV, V257, P181, DOI 10.1111/imr.12137
   Singh H, 2013, PLOS ONE, V8, DOI 10.1371/journal.pone.0064138
   Tipanee J, 2017, HUM GENE THER, V28, P1087, DOI 10.1089/hum.2017.128
   Turazzi N, 2018, BRIT J HAEMATOL, V182, P939, DOI 10.1111/bjh.14899
   Vargas JE, 2016, J TRANSL MED, V14, DOI 10.1186/s12967-016-1047-x
   Vigdal TJ, 2002, J MOL BIOL, V323, P441, DOI 10.1016/S0022-2836(02)00991-9
   Wingard JR, 2011, J CLIN ONCOL, V29, P2230, DOI 10.1200/JCO.2010.33.7212
   Yant SR, 2005, MOL CELL BIOL, V25, P2085, DOI 10.1128/MCB.25.6.2085-2094.2005
NR 42
TC 21
Z9 23
U1 2
U2 10
PU MARY ANN LIEBERT, INC
PI NEW ROCHELLE
PA 140 HUGUENOT STREET, 3RD FL, NEW ROCHELLE, NY 10801 USA
SN 1043-0342
EI 1557-7422
J9 HUM GENE THER
JI Hum. Gene Ther.
PD MAY
PY 2018
VL 29
IS 5
BP 602
EP 613
DI 10.1089/hum.2017.207
EA APR 2018
PG 12
WC Biotechnology & Applied Microbiology; Genetics & Heredity; Medicine,
   Research & Experimental
SC Biotechnology & Applied Microbiology; Genetics & Heredity; Research &
   Experimental Medicine
GA GE3MC
UT WOS:000430150800001
PM 29641322
DA 2021-10-29
ER

PT J
AU Lee, JI
   Choi, YJ
   Park, HJ
   Jung, KC
   Park, SH
AF Lee, Jae-Il
   Choi, Yun-Jung
   Park, Hi-Jung
   Jung, Kyeong Cheon
   Park, Seong Hoe
TI RD-05, a novel anti-CD154 antibody, efficiently inhibits generation of
   anti-drug antibody without the risk of thrombus formation in non-human
   primates
SO BIOCHEMICAL AND BIOPHYSICAL RESEARCH COMMUNICATIONS
LA English
DT Article
DE RD-05; Anti-CD154 antibody; Thromboembolism Humoral immunity; Anti-drug
   antibody
ID SYSTEMIC-LUPUS-ERYTHEMATOSUS; MONOCLONAL-ANTIBODY; CD40 LIGAND;
   COMPLICATIONS; RECEPTORS; EFFICACY; PROTEIN; AGENTS
AB Antibody formation against therapeutic agents, such as tumor necrosis factor inhibitors and Factor VIII, that leads to treatment failure has become a major challenge in the treatment of rheumatoid arthritis and hemophilia. It is well known that anti-CD154 antibodies have the highest potential to inhibit these types of adverse immune responses. Nevertheless, the formation of thromboemboli is the major hurdle in the clinical application of these anti-CD154 blocking antibodies. For this, we attempted to derive an idea as to how this major complication can be eliminated. Consequently, we developed a novel anti-CD154 chimeric antibody, which was made by genetic modification of a portion of human IgG4 Fc. This antibody has an almost comparable antigen binding affinity to a previously developed 5C8 clone and near completely inhibited CD40-CD154 interaction and T cell-dependent B cell activation in vitro. Even under the condition, where we injected immune complexes comprised of RD-05 and CD154 antigen, the formation of thromboembolism was not seen in human Fc gamma RIIA-transgenic mice, whereas the converse was exactly true in the case of 5C8 antibody. Notably, just two injections of RD-05 antibody was sufficient to inhibit the antibody formation against adalimumab during 3-4 months in cynomolgus macaques, in which adalimumab was repeatedly injected for 12 weeks. Based on these findings, we suggest that this RD-05 antibody can be applied to antibody-mediated autoimmune diseases, including systemic lupus erythematosus and immune thrombocytopenic purpura. (C) 2018 Elsevier Inc. All rights reserved.
C1 [Lee, Jae-Il; Jung, Kyeong Cheon; Park, Seong Hoe] Seoul Natl Univ, Med Res Ctr, Transplantat Res Inst, Seoul 03080, South Korea.
   [Lee, Jae-Il; Park, Seong Hoe] Seoul Natl Univ, Coll Med, Dept Med, Seoul 03080, South Korea.
   [Lee, Jae-Il; Choi, Yun-Jung; Park, Hi-Jung; Jung, Kyeong Cheon] Seoul Natl Univ, Coll Med, Grad Course Translat Med, Seoul 03080, South Korea.
   [Jung, Kyeong Cheon] Seoul Natl Univ, Coll Med, Dept Pathol, Seoul 03080, South Korea.
RP Jung, KC; Park, SH (corresponding author), Seoul Natl Univ, Coll Med, 103 Daehak Ro Yeongeon Dong, Seoul 03080, South Korea.
EM jungkc66@snu.ac.kr; parkseonghoe@gmail.com
FU Korea Health Technology RAMP;D Project through the Korea Health Industry
   Development Institute - Ministry of Health AMP; Welfare, Republic of
   Korea [HI13C0954]
FX This study was supported by a grant from the Korea Health Technology R&D
   Project through the Korea Health Industry Development Institute, funded
   by the Ministry of Health & Welfare, Republic of Korea (grant number:
   HI13C0954).
CR Bartelds GM, 2011, JAMA-J AM MED ASSOC, V305, P1460, DOI 10.1001/jama.2011.406
   Boumpas DT, 2003, ARTHRITIS RHEUM-US, V48, P719, DOI 10.1002/art.10856
   Davis JC, 2001, J RHEUMATOL, V28, P95
   Duffin KC, 2014, JAMA DERMATOL, V150, P136, DOI 10.1001/jamadermatol.2013.8375
   Elgueta R, 2009, IMMUNOL REV, V229, P152, DOI 10.1111/j.1600-065X.2009.00782.x
   Ferrant JL, 2004, INT IMMUNOL, V16, P1583, DOI 10.1093/intimm/dxh162
   Geuijen CAW, 2005, J IMMUNOL METHODS, V302, P68, DOI 10.1016/j.jim.2005.04.016
   Grammer AC, 2003, J CLIN INVEST, V112, P1506, DOI 10.1172/JCI200319301
   Kawai T, 2000, NAT MED, V6, P114, DOI 10.1038/72162
   Kelsoe G, 2003, J CLIN INVEST, V112, P1480, DOI 10.1172/JCI200320371
   Knosalla C, 2002, TRANSPLANTATION, V74, P416, DOI 10.1097/00007890-200208150-00024
   Kuwana M, 2004, BLOOD, V103, P1229, DOI 10.1182/blood-2003-06-2167
   Langer F, 2005, THROMB HAEMOSTASIS, V93, P1137, DOI 10.1160/TH04-12-0774
   LEDERMAN S, 1992, J EXP MED, V175, P1091, DOI 10.1084/jem.175.4.1091
   Leissinger CA, 2004, AM J HEMATOL, V77, P187, DOI 10.1002/ajh.20162
   LUND J, 1995, FASEB J, V9, P115
   Moots RJ, 2017, PLOS ONE, V12, DOI 10.1371/journal.pone.0175207
   Robles-Carrillo L, 2010, J IMMUNOL, V185, P1577, DOI 10.4049/jimmunol.0903888
   Sazinsky SL, 2008, P NATL ACAD SCI USA, V105, P20167, DOI 10.1073/pnas.0809257105
   Schuler W, 2004, TRANSPLANTATION, V77, P717, DOI 10.1097/01.TP.0000116563.72763.83
   Selis F, 2016, INT J MOL SCI, V17, DOI 10.3390/ijms17040491
   Shock A, 2015, ARTHRITIS RES THER, V17, DOI 10.1186/s13075-015-0757-4
   Vincent FB, 2013, ANN RHEUM DIS, V72, P165, DOI 10.1136/annrheumdis-2012-202545
   Yazdany J, 2004, LUPUS, V13, P377, DOI 10.1191/0961203304lu1030oa
NR 24
TC 6
Z9 6
U1 0
U2 3
PU ACADEMIC PRESS INC ELSEVIER SCIENCE
PI SAN DIEGO
PA 525 B ST, STE 1900, SAN DIEGO, CA 92101-4495 USA
SN 0006-291X
EI 1090-2104
J9 BIOCHEM BIOPH RES CO
JI Biochem. Biophys. Res. Commun.
PD APR 15
PY 2018
VL 498
IS 4
BP 996
EP 1001
DI 10.1016/j.bbrc.2018.03.099
PG 6
WC Biochemistry & Molecular Biology; Biophysics
SC Biochemistry & Molecular Biology; Biophysics
GA GC9ZT
UT WOS:000430158200044
PM 29550477
DA 2021-10-29
ER

PT J
AU Inwood, S
   Xu, H
   Black, MA
   Betenbaugh, MJ
   Feldman, S
   Shiloach, J
AF Inwood, Sarah
   Xu, Hui
   Black, Mary A.
   Betenbaugh, Michael J.
   Feldman, Steven
   Shiloach, Joseph
TI Continuous production process of retroviral vector for adoptive T-cell
   therapy
SO BIOCHEMICAL ENGINEERING JOURNAL
LA English
DT Article
DE PG13 cells; Retroviral vector; Perfusion; Microcarrier; Bioreactor; T
   cell therapy
ID APE LEUKEMIA-VIRUS; MICROCARRIER CULTURE; BIOREACTOR SYSTEMS;
   GENE-TRANSFER; LYMPHOCYTES; CHALLENGES; GROWTH
AB Adoptive T-cell therapy is being considered as a promising method for cancer treatment. In this approach, patient's T cells are isolated, modified, expanded, and administered back to the patient. Modifications may include adding specific T cell receptors (TCR) or chimeric antigen receptors (CAR) to the isolated cells by using retroviral vectors. PG13 cells, derivatives of NIH3T3 mouse fibroblasts, are being used to stably produce retroviral vectors that transduce the T cells. PG13 cells are anchorage-dependent cells that grow in roller bottles or cell factories and lately also in fixed bed bioreactors to produce the needed viral vector. To scale up viral vector production, PG13 cells were propagated on microcarriers in a stirred tank bioreactor utilizing an alternating tangential flow perfusion system. Microcarriers are 10 mu m-0.5 mm beads that support the attachment of cells and are suspended in the bioreactor that provides controlled growth conditions. As a result, growth parameters, such as dissolved oxygen concentration, pH, and nutrients are monitored and continuously controlled. There were no detrimental effects on the specific viral vector titer or on the efficacy of the vector in transducing the T cells of several patients. Viral vector titer increased throughout the 11 days perfusion period, a total of 4.8 x 10(11) transducing units (TU) were obtained with an average titer of 4.4 x 10(7) TU/mL and average specific productivity of 10.3 (TO) per cell, suggesting that this method can be an efficient way to produce large quantities of active vector suitable for clinical use. Published by Elsevier B.V.
C1 [Inwood, Sarah; Shiloach, Joseph] NIDDK, Biotechnol Core Lab, NIH, Bethesda, MD 20892 USA.
   [Inwood, Sarah; Betenbaugh, Michael J.] Johns Hopkins Univ, Dept Chem & Biomol Engn, Baltimore, MD 21218 USA.
   [Xu, Hui; Black, Mary A.; Feldman, Steven] NCI, Surg Branch, Vector Prod Facil, Ctr Canc Res,NIH, Bldg 10, Bethesda, MD 20892 USA.
RP Shiloach, J (corresponding author), NIDDK, Biotechnol Core Lab, NIH, Bethesda, MD 20892 USA.; Feldman, S (corresponding author), NCI, Surg Branch, Vector Prod Facil, Ctr Canc Res,NIH, Bldg 10, Bethesda, MD 20892 USA.
EM feldmanst@mail.nih.gov; Josephs@niddk.nih.gov
OI Inwood, Sarah/0000-0002-8669-7755
FU NIDDKUnited States Department of Health & Human ServicesNational
   Institutes of Health (NIH) - USANIH National Institute of Diabetes &
   Digestive & Kidney Diseases (NIDDK); NCIUnited States Department of
   Health & Human ServicesNational Institutes of Health (NIH) - USANIH
   National Cancer Institute (NCI); NATIONAL INSTITUTE OF DIABETES AND
   DIGESTIVE AND KIDNEY DISEASESUnited States Department of Health & Human
   ServicesNational Institutes of Health (NIH) - USANIH National Institute
   of Diabetes & Digestive & Kidney Diseases (NIDDK) [ZIADK075080,
   ZICDK015500] Funding Source: NIH RePORTER
FX The research was support by the intramural research program of the NIDDK
   and the NCI.
CR Baruch EN, 2017, CANCER-AM CANCER SOC, V123, P2154, DOI 10.1002/cncr.30491
   Bleckwenn NA, 2005, BIOTECHNOL BIOENG, V90, P663, DOI 10.1002/bit.20423
   BUNNELL BA, 1995, P NATL ACAD SCI USA, V92, P7739, DOI 10.1073/pnas.92.17.7739
   Bunnell BA, 1997, BLOOD, V89, P1987, DOI 10.1182/blood.V89.6.1987
   Cornetta K, 2005, GENE THER, V12, pS28, DOI 10.1038/sj.gt.3302613
   CRESPI CL, 1981, BIOTECHNOL BIOENG, V23, P2673, DOI 10.1002/bit.260231204
   de Soure AM, 2016, J BIOTECHNOL, V236, P88, DOI 10.1016/j.jbiotec.2016.08.007
   Feldman SA, 2011, HUM GENE THER, V22, P107, DOI 10.1089/hum.2010.064
   Fesnak AD, 2016, NAT REV CANCER, V16, P566, DOI 10.1038/nrc.2016.97
   Lee DW, 2015, LANCET, V385, P517, DOI 10.1016/S0140-6736(14)61403-3
   MERED B, 1980, IN VITRO CELL DEV B, V16, P859, DOI 10.1007/BF02619423
   Merten OW, 2015, PHILOS T R SOC B, V370, DOI 10.1098/rstb.2014.0040
   Merten OW, 2001, BIOTECHNOL PROGR, V17, P326, DOI 10.1021/bp000162z
   Merten OW, 2004, J GENE MED, V6, pS105, DOI 10.1002/jgm.499
   MILLER AD, 1991, J VIROL, V65, P2220, DOI 10.1128/JVI.65.5.2220-2224.1991
   Morgan RA, 2006, SCIENCE, V314, P126, DOI 10.1126/science.1129003
   Nilsson K, 1988, Biotechnol Genet Eng Rev, V6, P403
   Ping Y., 2017, PROTEIN CELL
   Przybylowski M, 2006, GENE THER, V13, P95, DOI 10.1038/sj.gt.3302648
   Schambach A, 2016, RECENT RESULTS CANC, V209, P17, DOI 10.1007/978-3-319-42934-2_2
   TOPALIAN SL, 1989, J IMMUNOL, V142, P3714
   Tozetti PA, 2017, BIOTECHNOL PROGR, V33, P1358, DOI 10.1002/btpr.2494
   van der Loo JCM, 2016, HUM MOL GENET, V25, pR42, DOI 10.1093/hmg/ddv451
   VANWEZEL AL, 1967, NATURE, V216, P64, DOI 10.1038/216064a0
   VONKALLE C, 1994, BLOOD, V84, P2890
   Wang XY, 2015, J IMMUNOTHER, V38, P127, DOI 10.1097/CJI.0000000000000072
   Warnock JN, 2006, BIOTECHNOL APPL BIOC, V45, P1, DOI 10.1042/BA2005023
   Zhang L, 2012, J IMMUNOTHER, V35, P430, DOI 10.1097/CJI.0b013e31825898e8
NR 28
TC 0
Z9 0
U1 1
U2 9
PU ELSEVIER SCIENCE BV
PI AMSTERDAM
PA PO BOX 211, 1000 AE AMSTERDAM, NETHERLANDS
SN 1369-703X
EI 1873-295X
J9 BIOCHEM ENG J
JI Biochem. Eng. J.
PD APR 15
PY 2018
VL 132
BP 145
EP 151
DI 10.1016/j.bej.2018.01.010
PG 7
WC Biotechnology & Applied Microbiology; Engineering, Chemical
SC Biotechnology & Applied Microbiology; Engineering
GA GH2XY
UT WOS:000433266500016
PM 29977134
OA Green Accepted
DA 2021-10-29
ER

PT J
AU Levinson, Y
   Beri, RG
   Holderness, K
   Ben-Nun, IF
   Shi, YL
   Abraham, E
AF Levinson, Yonatan
   Beri, Rajesh G.
   Holderness, Kathryn
   Ben-Nun, Inbar Friedrich
   Shi, Yaling
   Abraham, Eytan
TI Bespoke cell therapy manufacturing platforms
SO BIOCHEMICAL ENGINEERING JOURNAL
LA English
DT Article
DE Cell therapy; Allogeneic; Autologous; MSC; iPSC; CAR-T
ID PROCESS ANALYTICAL TECHNOLOGY; STROMAL CELLS; FED-BATCH; T-CELLS;
   CULTURE; EXPANSION; OPTIMIZATION; SHEAR
AB There is an emerging need for flexible platforms capable of manufacturing cell products at large scale for both allogeneic and autologous therapeutics. These platforms must be capable of both scaling up and scaling out, while maintaining control over the cell culture environment and process steps. We describe two platform designs: a microcarrier-based bioreactor platform capable of scaling up manufacturing of adherent cell types, such as mesenchymal stromal cells and human pluripotent stem cells (embryonic and induced), as well as a modular device capable of performing an entire cell therapy manufacturing process within a self-contained unit. These platforms are inherently adaptable to multiple cell types and process variations while simultaneously offering consistency, thereby appealing to both the developers of novel therapies as well as the manufacturers. (C) 2018 Elsevier B.V. All rights reserved.
C1 [Levinson, Yonatan; Ben-Nun, Inbar Friedrich; Shi, Yaling; Abraham, Eytan] Lonza, Cell Therapy R&D, 8830 Biggs Ford Rd, Walkersville, MD 21793 USA.
   [Beri, Rajesh G.] Lonza, Biol Inc, 101 Int Dr, Portsmouth, NH 03801 USA.
   [Holderness, Kathryn] Lonza, Cell Therapy Proc Dev, 8030 El Rio St, Houston, TX 77054 USA.
RP Levinson, Y (corresponding author), Lonza, Cell Therapy R&D, 8830 Biggs Ford Rd, Walkersville, MD 21793 USA.
EM yonatan.levinson@lonza.com
CR Amit M, 2011, NAT PROTOC, V6, P572, DOI 10.1038/nprot.2011.325
   [Anonymous], 2005, G HEALTHC BIOSC MICR
   [Anonymous], 2018, HEART FAILURE FACT S
   [Anonymous], 2018, NONHODGKIN LYMPHOMA
   Barrett PN, 2009, EXPERT REV VACCINES, V8, P607, DOI 10.1586/ERV.09.19
   Behfar A, 2014, NAT REV CARDIOL, V11, P232, DOI 10.1038/nrcardio.2014.9
   Buckland KF, 2014, ADV DRUG DELIVER REV, V73, P162, DOI 10.1016/j.addr.2014.02.010
   Carswell KS, 2000, BIOTECHNOL BIOENG, V68, P328, DOI 10.1002/(SICI)1097-0290(20000505)68:3<328::AID-BIT11>3.0.CO;2-V
   Carvell J., 2016, BIOPROCESS INT
   Chhabra P, 2013, STEM CELL TRANSL MED, V2, P328, DOI 10.5966/sctm.2012-0116
   Childs RW, 2015, NAT REV DRUG DISCOV, V14, P487, DOI 10.1038/nrd4506
   Esmonde-White KA, 2017, ANAL BIOANAL CHEM, V409, P637, DOI 10.1007/s00216-016-9824-1
   Grellier M, 2009, J TISSUE ENG REGEN M, V3, P302, DOI 10.1002/term.166
   Griffin MD, 2010, HUM GENE THER, V21, P1641, DOI 10.1089/hum.2010.156
   Kaiser AD, 2015, CANCER GENE THER, V22, P72, DOI 10.1038/cgt.2014.78
   Kelley B., 2009, IND MAB PRODUCTION T
   Kim C, 2014, BLOOD RES, V49, P7, DOI 10.5045/br.2014.49.1.7
   Kirouac DC, 2008, CELL STEM CELL, V3, P369, DOI 10.1016/j.stem.2008.09.001
   Lawson T, 2017, BIOCHEM ENG J, V120, P49, DOI 10.1016/j.bej.2016.11.020
   Levine BL, 2013, NATURE, V498, pS17, DOI 10.1038/498S17a
   Lim J, 2011, BIOPHARM INT, V24, P54
   Lim O, 2015, FRONT IMMUNOL, V6, P1, DOI 10.3389/fimmu.2015.00286
   Lu F, 2013, BIOTECHNOL BIOENG, V110, P191, DOI 10.1002/bit.24602
   Lu SJ, 2013, REGEN MED, V8, P413, DOI 10.2217/rme.13.36
   Maude SL, 2014, NEW ENGL J MED, V371, P1507, DOI 10.1056/NEJMoa1407222
   Mehdizadeh H, 2015, BIOTECHNOL PROGR, V31, P1004, DOI 10.1002/btpr.2079
   Melenhorst JJ, 2013, CYTOTHERAPY, V15, P1046, DOI 10.1016/j.jcyt.2013.02.007
   Musumeci G, 2014, WORLD J ORTHOP, V5, P80, DOI 10.5312/wjo.v5.i2.80
   Nauta AJ, 2006, BLOOD, V108, P2114, DOI 10.1182/blood-2005-11-011650
   Schwartz SD, 2015, LANCET, V385, P509, DOI 10.1016/S0140-6736(14)61376-3
   Simaria AS, 2014, BIOTECHNOL BIOENG, V111, P69, DOI 10.1002/bit.25008
   Simon LL, 2015, ORG PROCESS RES DEV, V19, P3, DOI 10.1021/op500261y
   Simpson Clare, 2017, BIOPROCESS INT, V15, P20
   Spees JL, 2016, STEM CELL RES THER, V7, DOI 10.1186/s13287-016-0363-7
   TSAO EI, 1992, ANN NY ACAD SCI, V665, P127, DOI 10.1111/j.1749-6632.1992.tb42580.x
   Watson L, 2014, STEM CELL RES THER, V5, DOI 10.1186/scrt439
   Whitford WG., 2011, BIOPROCESS INT, V9, P16
   ZITTOUN RA, 1995, NEW ENGL J MED, V332, P217, DOI 10.1056/NEJM199501263320403
NR 38
TC 4
Z9 4
U1 1
U2 13
PU ELSEVIER
PI AMSTERDAM
PA RADARWEG 29, 1043 NX AMSTERDAM, NETHERLANDS
SN 1369-703X
EI 1873-295X
J9 BIOCHEM ENG J
JI Biochem. Eng. J.
PD APR 15
PY 2018
VL 132
BP 262
EP 269
DI 10.1016/j.bej.2018.01.023
PG 8
WC Biotechnology & Applied Microbiology; Engineering, Chemical
SC Biotechnology & Applied Microbiology; Engineering
GA GH2XY
UT WOS:000433266500029
DA 2021-10-29
ER

PT J
AU Musette, P
   Bouaziz, JD
AF Musette, Philippe
   Bouaziz, Jean David
TI B Cell Modulation Strategies in Autoimmune Diseases: new Concepts
SO FRONTIERS IN IMMUNOLOGY
LA English
DT Review
DE autoimmunity; autoantibodies; B cell; B cell depletion; regulatory B
   cell
ID SYSTEMIC-LUPUS-ERYTHEMATOSUS; ANCA-ASSOCIATED VASCULITIS; T-CELLS;
   DEPLETION THERAPY; MULTIPLE-SCLEROSIS; IMMUNE-RESPONSES; IN-VITRO;
   PEMPHIGUS; RITUXIMAB; ACTIVATION
AB B cells are major effector cells in autoimmunity through antibody production, T cell help and pro-inflammatory cytokine production. Major advances have been made in human B cell biology knowledge using rituximab and type II new anti-CD20 antibodies, anti-CD19 antibodies, anti-CD22 antibodies, autoantigen specific B cell depleting therapy (chimeric antigen receptor T cells), and B cell receptor signaling inhibition (Bruton's tyrosine kinase inhibitors). However, in certain circumstances B cell depleting therapy may lead to the worsening of the autoimmune disease which is in accordance with the existence of a regulatory B cell population. Current concepts and future directions for B cell modulating therapies in autoimmune diseases with a special focus on pemphigus are discussed.
C1 [Musette, Philippe] Rouen Univ Hosp, Dermatol Dept, INSERM U976, Rouen, France.
   [Bouaziz, Jean David] St Louis Univ Hosp, Dermatol Dept, INSERM U976, Paris, France.
RP Musette, P (corresponding author), Rouen Univ Hosp, Dermatol Dept, INSERM U976, Rouen, France.; Bouaziz, JD (corresponding author), St Louis Univ Hosp, Dermatol Dept, INSERM U976, Paris, France.
EM philippe.musette@chu-rouen.fr; jean-david.bouaziz@aphp.fr
RI Musette, Philippe/AAY-9916-2021
FU INSERMInstitut National de la Sante et de la Recherche Medicale
   (Inserm)European Commission
FX The paper was funded by INSERM.
CR Agius MA, 2019, MULT SCLER J, V25, P235, DOI 10.1177/1352458517740641
   AMAGAI M, 1994, J CLIN INVEST, V94, P59, DOI 10.1172/JCI117349
   Anolik JH, 2007, ARTHRITIS RHEUM, V56, P3044, DOI 10.1002/art.22810
   Barr TA, 2012, J EXP MED, V209, P1001, DOI 10.1084/jem.20111675
   Blair PA, 2010, IMMUNITY, V32, P129, DOI 10.1016/j.immuni.2009.11.009
   Bouaziz JD, 2008, IMMUNOL REV, V224, P201, DOI 10.1111/j.1600-065X.2008.00661.x
   Bouaziz JD, 2010, EUR J IMMUNOL, V40, P2686, DOI 10.1002/eji.201040673
   Cohen MD, 2015, RHEUMATOL THER, V2, P99, DOI 10.1007/s40744-015-0016-9
   Colliou N, 2013, SCI TRANSL MED, V5, DOI 10.1126/scitranslmed.3005166
   DeFuria J, 2013, P NATL ACAD SCI USA, V110, P5133, DOI 10.1073/pnas.1215840110
   Ellebrecht CT, 2016, SCIENCE, V353, P179, DOI 10.1126/science.aaf6756
   Fillatreau S, 2002, NAT IMMUNOL, V3, P944, DOI 10.1038/ni833
   Flores-Borja F, 2013, SCI TRANSL MED, V5, DOI 10.1126/scitranslmed.3005407
   Guillevin L, 2014, NEW ENGL J MED, V371, P1771, DOI 10.1056/NEJMoa1404231
   Hammers CM, 2015, J INVEST DERMATOL, V135, P742, DOI 10.1038/jid.2014.291
   Hamze M, 2013, EUR CYTOKINE NETW, V24, P20, DOI 10.1684/ecn.2013.0327
   Harris DP, 2000, NAT IMMUNOL, V1, P475, DOI 10.1038/82717
   Hauser SL, 2017, NEW ENGL J MED, V376, P221, DOI 10.1056/NEJMoa1601277
   Iwata Y, 2011, BLOOD, V117, P530, DOI 10.1182/blood-2010-07-294249
   Joly P, 2007, NEW ENGL J MED, V357, P545, DOI 10.1056/NEJMoa067752
   Joly P, 2017, LANCET, V389, P2031, DOI 10.1016/S0140-6736(17)30070-3
   Jordan N, 2013, BMC MED, V11, DOI 10.1186/1741-7015-11-120
   Kil LP, 2012, BLOOD, V119, P3744, DOI 10.1182/blood-2011-12-397919
   Li Q, 2009, J IMMUNOL, V183, P3195, DOI 10.4049/jimmunol.0803773
   Li XJ, 2012, BLOOD, V120, P3318, DOI 10.1182/blood-2012-05-432575
   Matsushita T, 2016, RHEUMATOLOGY, V55, P263, DOI 10.1093/rheumatology/kev331
   Mauri C, 2012, ANNU REV IMMUNOL, V30, P221, DOI 10.1146/annurev-immunol-020711-074934
   Miklos D, 2017, BLOOD, V130, P2243, DOI 10.1182/blood-2017-07-793786
   Montalban X, 2017, NEW ENGL J MED, V376, P209, DOI 10.1056/NEJMoa1606468
   Mouquet H, 2008, J INVEST DERMATOL, V128, P2859, DOI 10.1038/jid.2008.178
   Niederfellner G, 2011, BLOOD, V118, P358, DOI 10.1182/blood-2010-09-305847
   Palanichamy A, 2009, J IMMUNOL, V182, P5982, DOI 10.4049/jimmunol.0801859
   Payne AS, 2007, J INVEST DERMATOL, V127, P1681, DOI 10.1038/sj.jid.5700790
   Porter DL, 2011, NEW ENGL J MED, V365, P725, DOI 10.1056/NEJMoa1103849
   RONCHESE F, 1993, J EXP MED, V177, P679, DOI 10.1084/jem.177.3.679
   Sieger N, 2013, ARTHRITIS RHEUM-US, V65, P770, DOI 10.1002/art.37818
   Tarella C, 2011, J CLIN ONCOL, V29, P814, DOI 10.1200/JCO.2010.28.9777
   Thaunat O, 2010, BLOOD, V116, P515, DOI 10.1182/blood-2010-01-266668
   Townsend MJ, 2010, IMMUNOL REV, V237, P264, DOI 10.1111/j.1600-065X.2010.00945.x
   van der Kolk LE, 2002, BLOOD, V100, P2257, DOI 10.1182/blood.V100.6.2257.h81802002257_2257_2259
   Velasquez MP, 2018, BLOOD, V131, P30, DOI 10.1182/blood-2017-06-741058
   Wallace DJ, 2013, RHEUMATOLOGY, V52, P1313, DOI 10.1093/rheumatology/ket129
   Wallace DJ, 2014, ANN RHEUM DIS, V73, P183, DOI 10.1136/annrheumdis-2012-202760
   Wilde B, 2013, ANN RHEUM DIS, V72, P1416, DOI 10.1136/annrheumdis-2012-202986
   Zhu HQ, 2015, BRIT J DERMATOL, V172, P101, DOI 10.1111/bjd.13192
NR 45
TC 40
Z9 41
U1 0
U2 2
PU FRONTIERS MEDIA SA
PI LAUSANNE
PA AVENUE DU TRIBUNAL FEDERAL 34, LAUSANNE, CH-1015, SWITZERLAND
SN 1664-3224
J9 FRONT IMMUNOL
JI Front. Immunol.
PD APR 13
PY 2018
VL 9
AR 622
DI 10.3389/fimmu.2018.00622
PG 5
WC Immunology
SC Immunology
GA GC7HR
UT WOS:000429964400001
PM 29706952
OA Green Published, gold
DA 2021-10-29
ER

PT J
AU Mehta-Shah, N
   Bartlett, NL
AF Mehta-Shah, Neha
   Bartlett, Nancy L.
TI Management of relapsed/refractory classical Hodgkin lymphoma in
   transplant-ineligible patients
SO BLOOD
LA English
DT Review
ID STEM-CELL TRANSPLANTATION; PHASE-II TRIAL; BRENTUXIMAB VEDOTIN;
   OPEN-LABEL; DISEASE; MULTICENTER; LENALIDOMIDE; BENDAMUSTINE;
   CHEMOTHERAPY; GEMCITABINE
AB Addition of brentuximab vedotin, a CD30-targeted antibody-drug conjugate, and the programmed death 1 (PD-1) inhibitors nivolumab and pembrolizumab to the armamentarium for transplant-ineligible relapsed/refractory classical Hodgkin lymphoma has resulted in improved outcomes, including the potential for cure in a small minority of patients. For patients who have failed prior transplant or are unsuitable for dose-intense approaches based on age or comorbidities, an individualized approach with sequential use of single agents such as brentuximab vedotin, PD-1 inhibitors, everolimus, lenalidomide, or conventional agents such as gemcitabine or vinorelbine may result in prolonged survival with a minimal or modest effect on quality of life. Participation in clinical trials evaluating new approaches such as combination immune checkpoint inhibition, novel antibody-drug conjugates, or cellular therapies such as Epstein-Barr virus-directed cytotoxic T lymphocytes and chimeric antigen receptor T cells offer additional options for eligible patients.
C1 [Mehta-Shah, Neha; Bartlett, Nancy L.] Washington Univ, Sch Med, Dept Med, Siteman Canc Ctr,Div Med Oncol, 660 South Euclid Ave,Box 8056, St Louis, MO 63110 USA.
RP Bartlett, NL (corresponding author), Washington Univ, Sch Med, Dept Med, Siteman Canc Ctr,Div Med Oncol, 660 South Euclid Ave,Box 8056, St Louis, MO 63110 USA.
EM nbartlet@wustl.edu
OI Bartlett, Nancy/0000-0001-8470-394X
FU Affimed; Bristol-Myers SquibbBristol-Myers Squibb; CelgeneBristol-Myers
   SquibbCelgene Corporation; Dynavax; Forty Seven; GenentechRoche
   HoldingGenentech; GileadGilead Sciences; Idera; Immune Design; Incyte;
   JanssenJohnson & JohnsonJohnson & Johnson USAJanssen Biotech Inc; KITE;
   MedImmuneAstraZenecaMedimmune; Merck CoMerck & Company; TakedaTakeda
   Pharmaceutical Company Ltd; NovartisNovartis; PfizerPfizer;
   Pharmacyclics; Seattle Genetics; Verastem; NATIONAL CANCER
   INSTITUTEUnited States Department of Health & Human ServicesNational
   Institutes of Health (NIH) - USANIH National Cancer Institute (NCI)
   [K12CA167540] Funding Source: NIH RePORTER
FX N.L.B. has participated in advisory boards for Pfizer, KITE, and Seattle
   Genetics and has received institutional research funding from Affimed,
   Bristol-Myers Squibb, Celgene, Dynavax, Forty Seven, Genentech, Gilead,
   Idera, Immune Design, Incyte, Janssen, KITE, MedImmune, Merck & Co,
   Takeda, Novartis, Pfizer, Pharmacyclics. and Seattle Genetics. N.M.-S.
   has received research funding from Bristol-Myers Squibb, Celgene, and
   Verastem.
CR Bartlett NL, 2007, ANN ONCOL, V18, P1071, DOI 10.1093/annonc/mdm090
   Bartlett NL, 2014, J HEMATOL ONCOL, V7, DOI 10.1186/1756-8722-7-24
   Bollard CM, 2014, J CLIN ONCOL, V32, P798, DOI 10.1200/JCO.2013.51.5304
   Brenner H, 2008, BLOOD, V111, P2977, DOI 10.1182/blood-2007-10-115493
   Chen R, 2017, J CLIN ONCOL, V35, P2125, DOI 10.1200/JCO.2016.72.1316
   Chen R, 2016, BLOOD, V128, P1562, DOI 10.1182/blood-2016-02-699850
   DEVIZZI L, 1994, ANN ONCOL, V5, P817, DOI 10.1093/oxfordjournals.annonc.a059010
   Diefenbach CS, 2017, HEMATOL ONCOL, V35, P84, DOI DOI 10.1002/HON.2437_72
   El Cheikh J, 2017, LEUKEMIA LYMPHOMA, V58, P2745, DOI 10.1080/10428194.2017.1307362
   Engert A, 2012, LANCET, V379, P1791, DOI 10.1016/S0140-6736(11)61940-5
   Evens AM, 2012, BLOOD, V119, P692, DOI 10.1182/blood-2011-09-378414
   Fanale MA, 2017, BLOOD, V130
   FEHNIGER TA, 2012, BLOOD, V120
   Fehniger TA, 2011, BLOOD, V118, P5119, DOI 10.1182/blood-2011-07-362475
   Foyil KV, 2012, LEUKEMIA LYMPHOMA, V53, P506, DOI 10.3109/10428194.2011.614706
   Gallamini A, 2016, BLOOD, V128, DOI 10.1182/blood.V128.22.4154.4154
   Green MR, 2010, BLOOD, V116, P3268, DOI 10.1182/blood-2010-05-282780
   HANSEN HH, 1981, CANCER, V47, P14, DOI 10.1002/1097-0142(19810101)47:1<14::AID-CNCR2820470103>3.0.CO;2-Y
   Herrera AF, 2017, HEMATOL ONCOL, V35, P85
   Hoppe RT, 2017, J NATL COMPR CANC NE, V15, P608, DOI 10.6004/jnccn.2017.0064
   Johnson P, 2016, NEW ENGL J MED, V374, P2419, DOI 10.1056/NEJMoa1510093
   Johnston PB, 2012, BLOOD, V120, DOI 10.1182/blood.V120.21.2740.2740
   Johnston PB, 2010, AM J HEMATOL, V85, P320, DOI 10.1002/ajh.21664
   Kritharis A, 2015, BLOOD, V125, P2471, DOI 10.1182/blood-2014-11-567792
   Kuruvilla J, 2008, BLOOD, V112, P1049
   LaCasce AS, 2015, BLOOD, V126, DOI 10.1182/blood.V126.23.3982.3982
   LINCH DC, 1993, LANCET, V341, P1051, DOI 10.1016/0140-6736(93)92411-L
   Little R, 1998, J CLIN ONCOL, V16, P584, DOI 10.1200/JCO.1998.16.2.584
   Maly JJ, 2017, CL LYMPH MYELOM LEUK, V17, P347, DOI 10.1016/j.clml.2017.05.008
   Morschhauser F, 2008, J CLIN ONCOL, V26, P5980, DOI 10.1200/JCO.2007.15.5887
   Moskowitz AJ, 2013, J CLIN ONCOL, V31, P456, DOI 10.1200/JCO.2012.45.3308
   Moskowitz CH, 2016, BLOOD, V128
   Press OW, 2016, J CLIN ONCOL, V34, P2020, DOI 10.1200/JCO.2015.63.1119
   Radford J, 2015, NEW ENGL J MED, V372, P1598, DOI 10.1056/NEJMoa1408648
   Rothe A, 2015, BLOOD, V125, P4024, DOI 10.1182/blood-2014-12-614636
   Ruella M, 2014, BLOOD, V124, P806
   Santoro A, 2000, J CLIN ONCOL, V18, P2615, DOI 10.1200/JCO.2000.18.13.2615
   Schmitz N, 2002, LANCET, V359, P2065, DOI 10.1016/S0140-6736(02)08938-9
   Wang CM, 2017, CLIN CANCER RES, V23, P1156, DOI 10.1158/1078-0432.CCR-16-1365
   Yasenchak CA, 2015, BLOOD, V126, P587
   Younes A, 2016, LANCET ONCOL, V17, P1283, DOI 10.1016/S1470-2045(16)30167-X
   Younes A, 2012, J CLIN ONCOL, V30, P2183, DOI 10.1200/JCO.2011.38.0410
NR 42
TC 8
Z9 9
U1 0
U2 3
PU AMER SOC HEMATOLOGY
PI WASHINGTON
PA 2021 L ST NW, SUITE 900, WASHINGTON, DC 20036 USA
SN 0006-4971
EI 1528-0020
J9 BLOOD
JI Blood
PD APR 12
PY 2018
VL 131
IS 15
BP 1698
EP 1703
DI 10.1182/blood-2017-09-772681
PG 6
WC Hematology
SC Hematology
GA GD7JR
UT WOS:000430688700012
PM 29500171
OA Green Published, Bronze
DA 2021-10-29
ER

PT J
AU Bollard, CM
   Tripic, T
   Cruz, CR
   Dotti, G
   Gottschalk, S
   Torrano, V
   Dakhova, O
   Carrum, G
   Ramos, CA
   Liu, H
   Wu, MF
   Marcogliese, AN
   Barese, C
   Zu, YL
   Lee, DY
   O'Connor, O
   Gee, AP
   Brenner, MK
   Heslop, HE
   Rooney, CM
AF Bollard, Catherine M.
   Tripic, Tamara
   Cruz, Conrad Russell
   Dotti, Gianpietro
   Gottschalk, Stephen
   Torrano, Vicky
   Dakhova, Olga
   Carrum, George
   Ramos, Carlos A.
   Liu, Hao
   Wu, Meng-Fen
   Marcogliese, Andrea N.
   Barese, Cecilia
   Zu, Youli
   Lee, Daniel Y.
   O'Connor, Owen
   Gee, Adrian P.
   Brenner, Malcolm K.
   Heslop, Helen E.
   Rooney, Cliona M.
TI Tumor-Specific T-Cells Engineered to Overcome Tumor Immune Evasion
   Induce Clinical Responses in Patients With Relapsed Hodgkin Lymphoma
SO JOURNAL OF CLINICAL ONCOLOGY
LA English
DT Article
ID CHIMERIC ANTIGEN RECEPTOR; HEMATOLOGIC MALIGNANCIES; BRENTUXIMAB
   VEDOTIN; ANTITUMOR-ACTIVITY; B-CELL; THERAPY; BLOCKADE; DISEASE; CANCER;
   NIVOLUMAB
AB PurposeTransforming growth factor- (TGF-) production in the tumor microenvironment is a potent and ubiquitous tumor immune evasion mechanism that inhibits the expansion and function of tumor-directed responses; therefore, we conducted a clinical study to discover the effects of the forced expression of a dominant-negative TGF- receptor type 2 (DNRII) on the safety, survival, and activity of infused tumor-directed T cells.Materials and MethodsIn a dose escalation study, eight patients with Epstein Barr virus-positive Hodgkin lymphoma received two to 12 doses of between 2 x 10(7) and 1.5 x 10(8) cells/m(2) of DNRII-expressing T cells with specificity for the Epstein Barr virus-derived tumor antigens, latent membrane protein (LMP)-1 and LMP-2 (DNRII-LSTs). Lymphodepleting chemotherapy was not used before infusion.ResultsDNRII-LSTs were resistant to otherwise inhibitory concentrations of TGF- in vitro and retained their tumor antigen-specific activity. After infusion, the signal from transgenic T cells in peripheral blood increased up to 100-fold as measured by quantitative polymerase chain reaction for the transgene, with a corresponding increase in the frequency of functional LMP-specific T cells. Expansion was not associated with any acute or long-term toxicity. DNRII-LSTs persisted for up to 4 years. Four of the seven evaluable patients with active disease achieved clinical responses that were complete and ongoing in two patients at > 4 years, including in one patient who achieved only a partial response to unmodified tumor-directed T cells.ConclusionTGF--resistant tumor-specific T cells safely expand and persist in patients with Hodgkin lymphoma without lymphodepleting chemotherapy before infusion. DNRII-LSTs can induce complete responses even in patients with resistant disease. Expression of DNRII may be useful for the many other tumors that exploit this potent immune evasion mechanism.
C1 [Bollard, Catherine M.; Tripic, Tamara; Dotti, Gianpietro; Gottschalk, Stephen; Torrano, Vicky; Dakhova, Olga; Carrum, George; Ramos, Carlos A.; Gee, Adrian P.; Brenner, Malcolm K.; Heslop, Helen E.; Rooney, Cliona M.] Houston Methodist Hosp, Houston, TX USA.
   [Bollard, Catherine M.; Tripic, Tamara; Dotti, Gianpietro; Gottschalk, Stephen; Torrano, Vicky; Dakhova, Olga; Carrum, George; Ramos, Carlos A.; Gee, Adrian P.; Brenner, Malcolm K.; Heslop, Helen E.; Rooney, Cliona M.] Texas Childrens Hosp, Houston, TX 77030 USA.
   [Bollard, Catherine M.; Dotti, Gianpietro; Gottschalk, Stephen; Carrum, George; Ramos, Carlos A.; Liu, Hao; Wu, Meng-Fen; Marcogliese, Andrea N.; Gee, Adrian P.; Brenner, Malcolm K.; Heslop, Helen E.; Rooney, Cliona M.] Baylor Coll Med, Houston, TX 77030 USA.
   [Bollard, Catherine M.; Cruz, Conrad Russell; Barese, Cecilia] Childrens Natl Hlth Syst, Washington, DC USA.
   [Zu, Youli; Lee, Daniel Y.] Cornell Univ, Weill Med Coll, Ithaca, NY 14853 USA.
   [O'Connor, Owen] Columbia Univ Coll Phys & Surg, New York Presbyterian Hosp, 630 W 168th St, New York, NY 10032 USA.
RP Bollard, CM (corresponding author), George Washington Univ, Ctr Canc & Immunol Res, Childrens Natl Hlth Syst, 111 Michigan Ave NW, Washington, DC 20010 USA.
EM cbollard@cnmc.org
RI Gottschalk, Stephen/M-9343-2018; Heslop, Helen/AAC-9500-2020; Brenner,
   Malcolm/Y-2509-2019
OI Gottschalk, Stephen/0000-0003-3991-7468; 
FU National Institutes of HealthUnited States Department of Health & Human
   ServicesNational Institutes of Health (NIH) - USA [P01-CA094237]; SPORE
   in Lymphoma Grant [P50-CA126752]; Leukemia and Lymphoma Society SCOR
   GrantLeukemia and Lymphoma Society [7018-04]; Dan L. Duncan Cancer
   Center support Grant [P30-CA125123]; NATIONAL CANCER INSTITUTEUnited
   States Department of Health & Human ServicesNational Institutes of
   Health (NIH) - USANIH National Cancer Institute (NCI) [P50CA126752,
   P30CA125123, P01CA094237] Funding Source: NIH RePORTER; NATIONAL CENTER
   FOR RESEARCH RESOURCESUnited States Department of Health & Human
   ServicesNational Institutes of Health (NIH) - USANIH National Center for
   Research Resources (NCRR) [M01RR000188] Funding Source: NIH RePORTER
FX Supported by National Institutes of Health Grant No. P01-CA094237, SPORE
   in Lymphoma Grant No. P50-CA126752, and a Leukemia and Lymphoma Society
   SCOR Grant No. 7018-04, as well as by the shared resources of the Dan L.
   Duncan Cancer Center support Grant No. P30-CA125123
CR Ansell SM, 2015, NEW ENGL J MED, V372, P311, DOI 10.1056/NEJMoa1411087
   Armand P, 2015, BLOOD, V125, P3393, DOI 10.1182/blood-2015-02-567453
   Batlevi CL, 2016, NAT REV CLIN ONCOL, V13, P25, DOI 10.1038/nrclinonc.2015.187
   Bollard CM, 2014, J CLIN ONCOL, V32, P798, DOI 10.1200/JCO.2013.51.5304
   Bollard CM, 2004, J EXP MED, V200, P1623, DOI 10.1084/jem.20040890
   Bollard CM, 2002, BLOOD, V99, P3179, DOI 10.1182/blood.V99.9.3179
   Castellino SM, 2011, BLOOD, V117, P1806, DOI 10.1182/blood-2010-04-278796
   Chang ST, 2006, BIOINFORMATICS, V22, P2761, DOI 10.1093/bioinformatics/btl479
   Chen R, 2017, J CLIN ONCOL, V35, P2125, DOI 10.1200/JCO.2016.72.1316
   Cheson BD, 2014, J CLIN ONCOL, V32, P3059, DOI 10.1200/JCO.2013.54.8800
   Falchi L, 2016, J HEMATOL ONCOL, V9, DOI 10.1186/s13045-016-0363-1
   Foster AE, 2008, J IMMUNOTHER, V31, P500, DOI 10.1097/CJI.0b013e318177092b
   Gardner R, 2016, BLOOD, V127, P2406, DOI 10.1182/blood-2015-08-665547
   Gill S, 2015, IMMUNOL REV, V263, P68, DOI 10.1111/imr.12243
   Heslop HE, 2010, BLOOD, V115, P925, DOI 10.1182/blood-2009-08-239186
   Kern F, 2000, EUR J IMMUNOL, V30, P1676, DOI 10.1002/1521-4141(200006)30:6<1676::AID-IMMU1676>3.0.CO;2-V
   Kochenderfer JN, 2015, J CLIN ONCOL, V33, P540, DOI 10.1200/JCO.2014.56.2025
   Kreitman RJ, 2009, CURR PHARM DESIGN, V15, P2652, DOI 10.2174/138161209788923949
   Kuppers R, 2012, J CLIN INVEST, V122, P3439, DOI [10.1172/JCI61245, 10.1172/JCI6124.5]
   Massague J, 1998, ANNU REV BIOCHEM, V67, P753, DOI 10.1146/annurev.biochem.67.1.753
   Massague J, 2012, NAT REV MOL CELL BIO, V13, P616, DOI 10.1038/nrm3434
   Meij P, 2002, INT J CANCER, V99, P93, DOI 10.1002/ijc.10309
   Papadopoulou A, 2014, SCI TRANSL MED, V6, DOI 10.1126/scitranslmed.3008825
   Pule MA, 2008, NAT MED, V14, P1264, DOI 10.1038/nm.1882
   Ramos CA, 2017, J CLIN INVEST, V127, P3468, DOI 10.1172/JCI94306
   Ramos CA, 2016, ANNU REV MED, V67, P165, DOI 10.1146/annurev-med-051914-021702
   Riddell SR, 2014, CANCER J, V20, P141, DOI 10.1097/PPO.0000000000000036
   Rosenberg SA, 2015, SCIENCE, V348, P62, DOI 10.1126/science.aaa4967
   Taylor GS, 2015, ANNU REV IMMUNOL, V33, P787, DOI 10.1146/annurev-immunol-032414-112326
   Thomas DA, 2005, CANCER CELL, V8, P369, DOI 10.1016/j.ccr.2005.10.012
   Turtle CJ, 2016, SCI TRANSL MED, V8, DOI 10.1126/scitranslmed.aaf8621
   Turtle CJ, 2016, J CLIN INVEST, V126, P2123, DOI 10.1172/JCI85309
   Yin JJ, 1999, J CLIN INVEST, V103, P197, DOI 10.1172/JCI3523
   Younes A, 2016, LANCET ONCOL, V17, P1283, DOI 10.1016/S1470-2045(16)30167-X
   Younes A, 2014, HEMATOL ONCOL CLIN N, V28, P27, DOI 10.1016/j.hoc.2013.10.005
NR 35
TC 80
Z9 80
U1 3
U2 15
PU AMER SOC CLINICAL ONCOLOGY
PI ALEXANDRIA
PA 2318 MILL ROAD, STE 800, ALEXANDRIA, VA 22314 USA
SN 0732-183X
EI 1527-7755
J9 J CLIN ONCOL
JI J. Clin. Oncol.
PD APR 10
PY 2018
VL 36
IS 11
BP 1128
EP +
DI 10.1200/JCO.2017.74.3179
PG 17
WC Oncology
SC Oncology
GA GC1HL
UT WOS:000429531700013
PM 29315015
OA Green Published
HC Y
HP N
DA 2021-10-29
ER

PT J
AU Watanabe, K
   Luo, YP
   Da, T
   Guedan, S
   Ruella, M
   Scholler, J
   Keith, B
   Young, RM
   Engels, B
   Sorsa, S
   Siurala, M
   Havunen, R
   Tahtinen, S
   Hemminki, A
   June, CH
AF Watanabe, Keisuke
   Luo, Yanping
   Da, Tong
   Guedan, Sonia
   Ruella, Marco
   Scholler, John
   Keith, Brian
   Young, Regina M.
   Engels, Boris
   Sorsa, Suvi
   Siurala, Mikko
   Havunen, Riikka
   Tahtinen, Siri
   Hemminki, Akseli
   June, Carl H.
TI Pancreatic cancer therapy with combined mesothelin-redirected chimeric
   antigen receptor T cells and cytokine-armed oncolytic adenoviruses
SO JCI INSIGHT
LA English
DT Article
ID TUMOR-INFILTRATING LYMPHOCYTES; NECROSIS-FACTOR-ALPHA; DUCTAL
   ADENOCARCINOMA; SOLID TUMORS; TNF-ALPHA; PHASE-I; EFFICACY;
   MICROENVIRONMENT; MICE
AB Pancreatic ductal adenocarcinoma (PDA) is characterized by its highly immunosuppressive tumor microenvironment (TME) that limits T cell infiltration and induces T cell hypofunction. Mesothelinredirected chimeric antigen receptor T cell (meso-CAR T cell) therapy has shown some efficacy in clinical trials but antitumor efficacy remains modest. We hypothesized that combined meso-CAR T cells with an oncolytic adenovirus expressing TNF-alpha and IL-2 (Ad5/3-E2F-D24-TNFa-IRES-IL2, or OAd-TNFa-IL2) would improve efficacy. OAd-TNFa-IL2 enhanced the antitumor efficacy of mesoCAR T cells in human-PDA-xenograft immunodeficient mice and efficacy was associated with robustly increased tumor-infiltrating lymphocytes (TILs), enhanced and prolonged T cell function. Mice treated with parental OAd combined with meso-CAR T developed tumor metastasis to the lungs even if primary tumors were controlled. However, no mice treated with combined OAd-TNFa-IL2 and meso-CAR T died of tumor metastasis. We also evaluated this approach in a syngeneic mouse tumor model by combining adenovirus expressing murine TNF-alpha and IL-2 (Ad-mTNFa-mIL2) and mouse CAR T cells. This approach induced significant tumor regression in mice engrafted with highly aggressive and immunosuppressive PDA tumors. Ad-mTNFa-mIL2 increased both CAR T cell and host T cell infiltration to the tumor and altered host tumor immune status with M1 polarization of macrophages and increased dendritic cell maturation. These findings indicate that combining cytokine-armed oncolytic adenovirus to enhance the efficacy of CAR T cell therapy is a promising approach to overcome the immunosuppressive TME for the treatment of PDA.
C1 [Watanabe, Keisuke; Luo, Yanping; Da, Tong; Guedan, Sonia; Ruella, Marco; Scholler, John; Keith, Brian; Young, Regina M.; June, Carl H.] Univ Penn, Ctr Cellular Immunotherapies, Perelman Sch Med, Philadelphia, PA 19104 USA.
   [Guedan, Sonia; Ruella, Marco; June, Carl H.] Univ Penn, Parker Inst Canc Immunotherapy, Philadelphia, PA 19104 USA.
   [Keith, Brian] Wistar Inst Anat & Biol, 3601 Spruce St, Philadelphia, PA 19104 USA.
   [Engels, Boris] Novartis Inst BioMed Res, Dept Immunooncol, Cambridge, MA USA.
   [Sorsa, Suvi; Siurala, Mikko; Havunen, Riikka; Tahtinen, Siri; Hemminki, Akseli] Univ Helsinki, Canc Gene Therapy Grp, Fac Med, Helsinki, Finland.
   [Sorsa, Suvi; Siurala, Mikko; Hemminki, Akseli] TILT Biotherapeut Ltd, Helsinki, Finland.
   [Hemminki, Akseli] Univ Helsinki, Comprehens Canc Ctr, Helsinki, Finland.
   [June, Carl H.] Univ Penn, Dept Pathol & Lab Med, Perelman Sch Med, Philadelphia, PA USA.
RP June, CH (corresponding author), Smilow Transl Res Ctr, 8-123,3400 Civ Ctr Blvd, Philadelphia, PA 19104 USA.
EM cjune@upenn.edu
RI Guedan, Sonia/O-9645-2018
OI Guedan, Sonia/0000-0002-9605-0760; Ruella, Marco/0000-0003-4301-5811
FU NIHUnited States Department of Health & Human ServicesNational
   Institutes of Health (NIH) - USA [5R01CA120409]; Jane and Aatos Erkko
   Foundation; HUCH Research Funds; Sigrid Juselius FoundationSigrid
   Juselius Foundation; Finnish Cancer Organizations; University of
   Helsinki; NATIONAL CANCER INSTITUTEUnited States Department of Health &
   Human ServicesNational Institutes of Health (NIH) - USANIH National
   Cancer Institute (NCI) [R01CA120409, P30CA010815] Funding Source: NIH
   RePORTER
FX This work was supported in part by NIH 5R01CA120409 (to C.H. June), Jane
   and Aatos Erkko Foundation (to A. Hemminki), HUCH Research Funds (to A.
   Hemminki), Sigrid Juselius Foundation (to A. Hemminki), Finnish Cancer
   Organizations (to A. Hemminki), and University of Helsinki (to A.
   Hemminki). The authors would like to thank Carolyn Shaw, Anna Wing,
   Shannon E. McGettigan, Andrew Frisch, Pratik Bhojnagarwala, and Susanna
   Gronberg-Vaha-Koskela for expert technical assistance, Shunnichiro
   Kuramitsu for helpful discussions on the manuscript and animal sample
   processing, Gregory Beatty for gift of mouse PDA lines, and Jennifer
   Brogdon at Novartis Institutes for Biomedical Research.
CR Andtbacka RHI, 2015, J CLIN ONCOL, V33, P2780, DOI 10.1200/JCO.2014.58.3377
   Balachandran VP, 2017, NATURE, V551, P512, DOI 10.1038/nature24462
   Barrett DM, 2013, HUM GENE THER, V24, P717, DOI 10.1089/hum.2013.075
   Beatty GL, 2016, PHARMACOL THERAPEUT, V166, P30, DOI 10.1016/j.pharmthera.2016.06.010
   Brown MC, 2017, SCI TRANSL MED, V9, DOI 10.1126/scitranslmed.aan4220
   Carpenito C, 2009, P NATL ACAD SCI USA, V106, P3360, DOI 10.1073/pnas.0813101106
   Grupp SA, 2013, NEW ENGL J MED, V368, P1509, DOI 10.1056/NEJMoa1215134
   Hassan R, 2008, EUR J CANCER, V44, P46, DOI 10.1016/j.ejca.2007.08.028
   Havunen R, 2017, MOL THER-ONCOLYTICS, V4, P77, DOI 10.1016/j.omto.2016.12.004
   Hingorani SR, 2005, CANCER CELL, V7, P469, DOI 10.1016/j.ccr.2005.04.023
   Hoogenboom HR, 1998, IMMUNOTECHNOLOGY, V4, P1, DOI 10.1016/S1380-2933(98)00007-4
   Huh JW, 2012, ARCH SURG-CHICAGO, V147, P366, DOI 10.1001/archsurg.2012.35
   James FR, 2017, BMC CANCER, V17, DOI 10.1186/s12885-017-3585-x
   Kanerva A, 2003, MOL THER, V8, P449, DOI 10.1016/S1525-0016(03)00200-4
   Kho D, 2015, BIOSENSORS-BASEL, V5, P199, DOI 10.3390/bios5020199
   Kim KH, 2013, GYNECOL ONCOL, V130, P518, DOI 10.1016/j.ygyno.2013.06.003
   Kochenderfer JN, 2015, J CLIN ONCOL, V33, P540, DOI 10.1200/JCO.2014.56.2025
   Li J, 2017, ONCOTARGET, V8, P15621, DOI 10.18632/oncotarget.14919
   Lichty BD, 2014, NAT REV CANCER, V14, P559, DOI 10.1038/nrc3770
   Liyanage UK, 2002, J IMMUNOL, V169, P2756, DOI 10.4049/jimmunol.169.5.2756
   Locke FL, 2017, MOL THER, V25, P285, DOI 10.1016/j.ymthe.2016.10.020
   Mantovani A, 2017, NAT REV CLIN ONCOL, V14, P399, DOI 10.1038/nrclinonc.2016.217
   Moon EK, 2014, CLIN CANCER RES, V20, P4262, DOI 10.1158/1078-0432.CCR-13-2627
   Morello A, 2016, CANCER DISCOV, V6, P133, DOI 10.1158/2159-8290.CD-15-0583
   Mukherjee P, 2001, GLYCOCONJUGATE J, V18, P931, DOI 10.1023/A:1022260711583
   Nagarsheth N, 2017, NAT REV IMMUNOL, V17, P559, DOI 10.1038/nri.2017.49
   Nakasone Y, 2012, AM J PATHOL, V180, P365, DOI 10.1016/j.ajpath.2011.09.005
   Narumi S, 2000, CYTOKINE, V12, P1007, DOI 10.1006/cyto.1999.0672
   Newick K, 2016, MOL THER-ONCOLYTICS, V3, DOI 10.1038/mto.2016.6
   Nishio N, 2014, CANCER RES, V74, P5195, DOI 10.1158/0008-5472.CAN-14-0697
   O'Rourke DM, 2017, SCI TRANSL MED, V9, DOI 10.1126/scitranslmed.aaa0984
   Ranki T, 2016, J IMMUNOTHER CANCER, V4, DOI 10.1186/s40425-016-0121-5
   ROBBINS RA, 1986, J LAB CLIN MED, V108, P340
   Ryan DP, 2014, NEW ENGL J MED, V371, P1039, DOI 10.1056/NEJMra1404198
[truncated: 4,160,451 more chars]
