# Supplementary material for: A Bibliometric and Knowledge-Map Analysis of CAR-T Cells From 2009 to 2021
Source: Front Immunol. 2022 Mar 18;13:840956. doi: 10.3389/fimmu.2022.840956 (PMC8971369; doi:10.3389/fimmu.2022.840956)
Supplement: Supplementary file 2 [file DataSheet_2.zip › Annexes 2/download_5001-5500.txt]

FN Clarivate Analytics Web of Science
VR 1.0
PT J
AU Olbrich, H
   Slabik, C
   Stripecke, R
AF Olbrich, Henning
   Slabik, Constanze
   Stripecke, Renata
TI Reconstructing the immune system with lentiviral vectors
SO VIRUS GENES
LA English
DT Review
DE Lentiviral vectors; Hematopoietic stem cells; T cells; TCR; CAR-T cells;
   Dendritic; Cells; Cancer; Chronic infections
ID SEVERE COMBINED IMMUNODEFICIENCY; CHIMERIC ANTIGEN RECEPTOR; INDUCED
   DENDRITIC CELLS; VIVO GENE DELIVERY; T-CELLS; IN-VIVO;
   CANCER-IMMUNOTHERAPY; THERAPY; IMMUNIZATION; MICE
AB Lentiviral vectors (LVs) developed in the past two decades for research and pre-clinical purposes have entered clinical trials with remarkable safety and efficacy performances. Development and clinical testing of LVs for improvement of human immunity showed major advantages in comparison to other viral vector systems. Robust and persisted transduction efficiency of blood cells with LVs, resulted into a broad range of target cells for immune therapeutic approaches: from hematopoietic stem cells and precursor cells for correction of immune deficiencies, up to effector lymphoid and myeloid cells. T cells engineered for expression of chimeric antigen receptors (CARs) or epitope-specific transgenic T cell receptors (TCRs) are in several cancer immune therapy clinical trials worldwide. Development of engineered dendritic cells is primed for clinical trials for cancer and chronic infections. Technological adaptations for ex vivo cell manipulations are here discussed and presented based on properties and uses of the target cell. For future development of off-shelf immune therapies, direct in vivo administration of lentiviral vectors is warranted and intended. Approaches for lentiviral in vivo targeting to maximize immune therapeutic success are discussed.
C1 [Olbrich, Henning; Slabik, Constanze; Stripecke, Renata] Partner Site Hannover, German Ctr Infect Res, Hannover, Germany.
   [Olbrich, Henning; Slabik, Constanze; Stripecke, Renata] Hannover Med Sch, Regenerat Immune Therapies Appl, REBIRTH Cluster Excellence, Hannover, Germany.
   [Olbrich, Henning; Slabik, Constanze; Stripecke, Renata] Hannover Med Sch, Dept Hematol Hemostasis Oncol & Stem Cell Transpl, Hans Borst Zentrum, OE6862,Carl Neuberg Str 1, D-30625 Hannover, Germany.
RP Stripecke, R (corresponding author), Partner Site Hannover, German Ctr Infect Res, Hannover, Germany.; Stripecke, R (corresponding author), Hannover Med Sch, Regenerat Immune Therapies Appl, REBIRTH Cluster Excellence, Hannover, Germany.; Stripecke, R (corresponding author), Hannover Med Sch, Dept Hematol Hemostasis Oncol & Stem Cell Transpl, Hans Borst Zentrum, OE6862,Carl Neuberg Str 1, D-30625 Hannover, Germany.
EM stripecke.renata@mh-hannover.de
RI Stripecke, Renata/G-3252-2013
OI Stripecke, Renata/0000-0001-7756-8460
FU German Research CouncilGerman Research Foundation (DFG) [DFG/SFB738,
   DZIF-TTU07.803]; German Research Council (DFG/REBIRTH Unit 6.4);
   DZIF/Strucmed medical doctorate fellowships
FX This work was supported by grants of the German Research Council
   (DFG/SFB738 Project A6; DFG/REBIRTH Unit 6.4; DZIF-TTU07.803 to RS).
   H.O. and C.S. received DZIF/Strucmed medical doctorate fellowships.
CR Abina SHB, 2015, JAMA-J AM MED ASSOC, V313, P1550, DOI 10.1001/jama.2015.3253
   Aiuti A, 2007, J CLIN INVEST, V117, P2233, DOI 10.1172/JCI31666
   Aiuti A, 2013, SCIENCE, V341, P865, DOI 10.1126/science.1233151
   BLAESE RM, 1995, SCIENCE, V270, P475, DOI 10.1126/science.270.5235.475
   Bol KF, 2016, CLIN CANCER RES, V22, P1897, DOI 10.1158/1078-0432.CCR-15-1399
   Braun CJ, 2014, RARE DIS, V2, DOI 10.4161/21675511.2014.947749
   Buchholz CJ, 2015, TRENDS BIOTECHNOL, V33, P777, DOI 10.1016/j.tibtech.2015.09.008
   Carbonaro DA, 2014, MOL THER, V22, P607, DOI 10.1038/mt.2013.265
   Cavazzana M, 2016, HUM GENE THER, V27, P108, DOI 10.1089/hum.2015.137
   Chen XC, 2009, CANCER IMMUNOL IMMUN, V58, P977, DOI 10.1007/s00262-008-0624-0
   Daenthanasanmak A, 2015, MOL THER-METH CLIN D, V2, DOI 10.1038/mtm.2014.60
   Faitschuk E, 2016, BLOOD, V128, P1711, DOI 10.1182/blood-2016-01-692046
   Fesnak AD, 2016, NAT REV CANCER, V16, P566, DOI 10.1038/nrc.2016.97
   Garcia-Gomez M, 2016, MOL THER, V24, P1187, DOI 10.1038/mt.2016.87
   Gordon EM, 2001, HUM GENE THER, V12, P193, DOI 10.1089/104303401750061258
   Goyvaerts C, 2013, J VIROL, V87, P11304, DOI 10.1128/JVI.01498-13
   Grupp SA, 2013, NEW ENGL J MED, V368, P1509, DOI 10.1056/NEJMoa1215134
   Guibinga GH, 2002, MOL THER, V5, P538, DOI 10.1006/mthe.2002.0578
   Hacein-Bey-Abina S, 2014, NEW ENGL J MED, V371, P1407, DOI 10.1056/NEJMoa1404588
   Jirmo AC, 2010, VACCINE, V28, P922, DOI 10.1016/j.vaccine.2009.10.150
   Kalos M, 2011, SCI TRANSL MED, V3, DOI 10.1126/scitranslmed.3002842
   Kimura T, 2007, MOL THER, V15, P1390, DOI 10.1038/sj.mt.6300180
   Koya RC, 2004, HUM GENE THER, V15, P733, DOI 10.1089/1043034041648381
   Koya RC, 2003, J IMMUNOTHER, V26, P451, DOI 10.1097/00002371-200309000-00008
   Koya RC, 2007, MOL THER, V15, P971, DOI 10.1038/mt.sj.6300126
   Macdonald DC, 2014, J IMMUNOL, V193, P5056, DOI 10.4049/jimmunol.1301723
   Maldarelli F, 2014, SCIENCE, V345, P179, DOI 10.1126/science.1254194
   Mamonkin M, 2015, BLOOD, V126, P983, DOI 10.1182/blood-2015-02-629527
   Mastaglio S, 2017, BLOOD, V130, P606, DOI 10.1182/blood-2016-08-732636
   Merten OW, 2011, HUM GENE THER, V22, P343, DOI 10.1089/hum.2010.060
   Morgan RA, 2013, J IMMUNOTHER, V36, P133, DOI 10.1097/CJI.0b013e3182829903
   Naldini L, 1996, SCIENCE, V272, P263, DOI 10.1126/science.272.5259.263
   Naldini L, 2016, SCIENCE, V353, P1101, DOI 10.1126/science.aah6192
   Negri D, 2016, MOL THER, V24, P2021, DOI 10.1038/mt.2016.123
   Norton TD, 2016, FRONT IMMUNOL, V7, DOI 10.3389/fimmu.2016.00243
   Pincha M, 2011, GENE THER, V18, P750, DOI 10.1038/gt.2011.15
   Pincha M, 2012, HUM GENE THER METHOD, V23, P38, DOI 10.1089/hgtb.2011.170
   Pincha M, 2010, EXPERT REV VACCINES, V9, P309, DOI 10.1586/ERV.10.9
   Posey AD, 2016, IMMUNITY, V44, P1444, DOI 10.1016/j.immuni.2016.05.014
   Proff J, 2016, FRONT MICROBIOL, V7, DOI 10.3389/fmicb.2016.00844
   Punwani D., 2016, HUM GENE THER, V28, P1
   Rainov NG, 2000, GENE THER, V7, P1853, DOI 10.1038/sj.gt.3301311
   Robbins PF, 2015, CLIN CANCER RES, V21, P1019, DOI 10.1158/1078-0432.CCR-14-2708
   Ruella M, 2016, J CLIN INVEST, V126, P3814, DOI 10.1172/JCI87366
   Salguero G, 2014, J IMMUNOL, V192, P4636, DOI 10.4049/jimmunol.1302887
   Salguero G, 2011, HUM GENE THER, V22, P1209, DOI 10.1089/hum.2010.215
   Sarracino DC, 2014, MOL THER, V22, P1803, DOI 10.1038/mt.2014.88
   Stripecke R, 2014, BIOMEDICINES, V2, P229, DOI 10.3390/biomedicines2030229
   Sundarasetty BS, 2015, GENE THER, V22, P707, DOI 10.1038/gt.2015.43
   Sundarasetty BS, 2015, J TRANSL MED, V13, DOI 10.1186/s12967-015-0599-5
   Sundarasetty BS, 2013, HUM GENE THER, V24, P220, DOI 10.1089/hum.2012.128
   Thornhill SI, 2008, MOL THER, V16, P590, DOI 10.1038/sj.mt.6300393
   Xiao L, 2012, PLOS ONE, V7, DOI 10.1371/journal.pone.0048866
   Yla-Herttuala S, 2016, MOL THER, V24, P1013, DOI 10.1038/mt.2016.98
   Zhou Q, 2015, J IMMUNOL, V195, P2493, DOI 10.4049/jimmunol.1500956
   Zhou Q, 2012, BLOOD, V120, P4334, DOI 10.1182/blood-2012-02-412973
   Zufferey R, 1998, J VIROL, V72, P9873, DOI 10.1128/JVI.72.12.9873-9880.1998
NR 57
TC 13
Z9 13
U1 1
U2 13
PU SPRINGER
PI DORDRECHT
PA VAN GODEWIJCKSTRAAT 30, 3311 GZ DORDRECHT, NETHERLANDS
SN 0920-8569
EI 1572-994X
J9 VIRUS GENES
JI Virus Genes
PD OCT
PY 2017
VL 53
IS 5
BP 723
EP 732
DI 10.1007/s11262-017-1495-2
PG 10
WC Genetics & Heredity; Virology
SC Genetics & Heredity; Virology
GA FI6IF
UT WOS:000412097300008
PM 28744797
OA Green Published
DA 2021-10-29
ER

PT J
AU Hodge, R
   Narayanavari, SA
   Izsvak, Z
   Ivics, Z
AF Hodge, Russ
   Narayanavari, Suneel A.
   Izsvak, Zsuzsanna
   Ivics, Zoltan
TI Wide Awake and Ready to Move: 20 Years of Non-Viral Therapeutic Genome
   Engineering with the Sleeping Beauty Transposon System
SO HUMAN GENE THERAPY
LA English
DT Review
DE gene therapy vectors; chimeric antigen receptor; stable gene transfer;
   non-viral gene delivery; transposon/virus hybrid vectors; cell-specific
   targeting
ID STABLE GENE-TRANSFER; RETINAL-PIGMENT EPITHELIUM; LONG-TERM EXPRESSION;
   DNA-BINDING DOMAIN; CAR-T CELLS; MACULAR DEGENERATION; GERMLINE
   TRANSGENESIS; PHENOTYPIC CORRECTION; PIGGYBAC TRANSPOSONS; STEM-CELLS
AB Gene therapies will only become a widespread tool in the clinical treatment of human diseases with the advent of gene transfer vectors that integrate genetic information stably, safely, effectively, and economically. Two decades after the discovery of the Sleeping Beauty (SB) transposon, it has been transformed into a vector system that is fulfilling these requirements. SB may well overcome some of the limitations associated with viral gene transfer vectors and transient non-viral gene delivery approaches that are being used in the majority of ongoing clinical trials. The SB system has achieved a high level of stable gene transfer and sustained transgene expression in multiple primary human somatic cell types, representing crucial steps that may permit its clinical use in the near future. This article reviews the most important aspects of SB as a tool for gene therapy, including aspects of its vectorization and genomic integration. As an illustration, the clinical development of the SB system toward gene therapy of age-related macular degeneration and cancer immunotherapy is highlighted.
C1 [Hodge, Russ; Narayanavari, Suneel A.; Izsvak, Zsuzsanna] Helmholtz Assoc MDC, Max Delbruck Ctr Mol Med, Berlin, Germany.
   [Ivics, Zoltan] Paul Ehrlich Inst, Div Med Biotechnol, Langen, Germany.
RP Ivics, Z (corresponding author), Paul Ehrlich Inst, Paul Ehrlich Str 51-59, D-63225 Langen, Germany.
EM zoltan.ivics@pei.de
RI Narayanavari, Suneel A./I-8063-2019
OI Narayanavari, Suneel A./0000-0002-6997-4829
FU European Union's Seventh Framework Programme for research, technological
   development, and demonstration [305134]; Deutsche Forschungsgemeinschaft
   (DFG)German Research Foundation (DFG) [IV 21/11-1, IV 21/13-1]; Center
   for Cell and Gene Therapy of LOEWE (Landes-Offensive zur Entwicklung
   Wissenschaftlich-okonomischer Exzellenz) program in Hessen, Germany
FX The TargetAMD project has received funding from the European Union's
   Seventh Framework Programme for research, technological development, and
   demonstration under grant agreement no 305134. Z. Ivics. has been funded
   by the Deutsche Forschungsgemeinschaft (DFG) under grants IV 21/11-1 and
   IV 21/13-1, and has been supported by the Center for Cell and Gene
   Therapy of the LOEWE (Landes-Offensive zur Entwicklung
   Wissenschaftlich-okonomischer Exzellenz) program in Hessen, Germany. We
   thank M. Kropp for the image presented in Fig. 3.
CR Abrusan G, 2016, MOL THER, V24, P1369, DOI 10.1038/mt.2016.110
   Aisenbrey S, 2006, ARCH OPHTHALMOL-CHIC, V124, P183, DOI 10.1001/archopht.124.2.183
   Aronovich EL, 2007, J GENE MED, V9, P403, DOI 10.1002/jgm.1028
   Aronovich EL, 2013, PLOS ONE, V8, DOI 10.1371/journal.pone.0078161
   Aronovich EL, 2009, MOL THER, V17, P1136, DOI 10.1038/mt.2009.87
   Belay E, 2010, STEM CELLS, V28, P1760, DOI 10.1002/stem.501
   Belcher JD, 2010, J MOL MED, V88, P665, DOI 10.1007/s00109-010-0613-6
   Belur LR, 2011, MOL CANCER, V10, DOI 10.1186/1476-4598-10-14
   Belur LR, 2003, MOL THER, V8, P501, DOI 10.1016/S1525-0016(03)00211-9
   Bevacqua RJ, 2017, PLOS ONE, V12, DOI 10.1371/journal.pone.0174025
   Binder S, 2004, INVEST OPHTH VIS SCI, V45, P4151, DOI 10.1167/iovs.04-0118
   Boehme P, 2016, MOL THER-NUCL ACIDS, V5, DOI 10.1038/mtna.2016.44
   Boehme P, 2015, CURR GENE THER, V15, P255, DOI 10.2174/1566523215666150126121353
   Boulanger-Scemama E, 2015, J FR OPHTALMOL, V38, P620, DOI 10.1016/j.jfo.2014.11.015
   Bowers WJ, 2006, MOL THER, V13, P580, DOI 10.1016/j.ymthe.2005.11.011
   Chabot S, 2013, GENE THER, V20, P62, DOI 10.1038/gt.2011.215
   Chen ZYJ, 2005, BIOCHEM BIOPH RES CO, V329, P646, DOI 10.1016/j.bbrc.2005.02.024
   Cooney AL, 2015, MOL THER, V23, P667, DOI 10.1038/mt.2014.254
   Cui ZB, 2002, J MOL BIOL, V318, P1221, DOI 10.1016/S0022-2836(02)00237-1
   Darquet AM, 1997, GENE THER, V4, P1341, DOI 10.1038/sj.gt.3300540
   Davila ML, 2014, SCI TRANSL MED, V6, DOI 10.1126/scitranslmed.3008226
   de Silva S, 2010, GENE THER, V17, P424, DOI 10.1038/gt.2009.144
   Deniger DC, 2016, MOL THER, V24, P1078, DOI 10.1038/mt.2016.51
   Di Matteo M, 2014, MOL THER, V22, P1614, DOI 10.1038/mt.2014.131
   Doudna JA, 2014, SCIENCE, V346, P1077, DOI 10.1126/science.1258096
   Escobar H, 2016, MOL THER-NUCL ACIDS, V5, DOI 10.1038/mtna.2015.52
   Essner JJ, 2005, CURR OPIN PHARMACOL, V5, P513, DOI 10.1016/j.coph.2005.04.015
   Eyjolfsdottir H, 2016, ALZHEIMERS RES THER, V8, DOI 10.1186/s13195-016-0195-9
   Falkner-Radler CI, 2011, BRIT J OPHTHALMOL, V95, P370, DOI 10.1136/bjo.2009.176305
   Fernando S, 2006, BIODRUGS, V20, P219, DOI 10.2165/00063030-200620040-00003
   FRASER MJ, 1985, VIROLOGY, V145, P356, DOI 10.1016/0042-6822(85)90172-2
   Fung H, 2011, PLOS ONE, V6, DOI 10.1371/journal.pone.0020514
   Garrels W, 2016, SCI REP-UK, V6, DOI 10.1038/srep21953
   Geurts AM, 2003, MOL THER, V8, P108, DOI 10.1016/S1525-0016(03)00099-6
   Gogol-Doring A, 2016, MOL THER, V24, P592, DOI 10.1038/mt.2016.11
   Grossniklaus HE, 2010, PROG RETIN EYE RES, V29, P500, DOI 10.1016/j.preteyeres.2010.05.003
   Hackett PB, 2005, ADV GENET, V54, P189, DOI 10.1016/S0065-2660(05)54009-4
   Hackett PB, 2010, MOL THER, V18, P674, DOI 10.1038/mt.2010.2
   Hackett PB, 2011, CURR GENE THER, V11, P341
   Hartman ZC, 2008, VIRUS RES, V132, P1, DOI 10.1016/j.virusres.2007.10.005
   Hausl MA, 2010, MOL THER, V18, P1896, DOI 10.1038/mt.2010.169
   He CX, 2004, WORLD J GASTROENTERO, V10, P567, DOI 10.3748/wjg.v10/i4/567
   Henssen AG, 2015, ELIFE, V4, DOI 10.7554/eLife.10565
   Hockemeyer D, 2011, NAT BIOTECHNOL, V29, P731, DOI 10.1038/nbt.1927
   Hockemeyer D, 2009, NAT BIOTECHNOL, V27, P851, DOI 10.1038/nbt.1562
   Hollis RP, 2006, EXP HEMATOL, V34, P1333, DOI 10.1016/j.exphem.2006.05.023
   Hsu PD, 2014, CELL, V157, P1262, DOI 10.1016/j.cell.2014.05.010
   Huang X, 2008, MOL THER, V16, P580, DOI 10.1038/sj.mt.6300404
   Huang X, 2010, MOL THER, V18, P1803, DOI 10.1038/mt.2010.141
   Hudecek M, 2017, CRIT REV BIOCHEM MOL, V52, P355, DOI 10.1080/10409238.2017.1304354
   Hudecek M, 2015, CANCER IMMUNOL RES, V3, P125, DOI 10.1158/2326-6066.CIR-14-0127
   Hurton LV, 2016, P NATL ACAD SCI USA, V113, pE7788, DOI 10.1073/pnas.1610544113
   Hyland KA, 2011, J GENE MED, V13, P462, DOI 10.1002/jgm.1589
   Ivics Z, 1997, CELL, V91, P501, DOI 10.1016/S0092-8674(00)80436-5
   Ivics Z, 2007, MOL THER, V15, P1137, DOI 10.1038/sj.mt.6300169
   Ivics Z, 2006, CURR GENE THER, V6, P593, DOI 10.2174/156652306778520647
   Ivics Z, 2016, MOL THER, V24, P851, DOI 10.1038/mt.2016.76
   Ivics Z, 2014, NAT PROTOC, V9, P810, DOI 10.1038/nprot.2014.010
   Ivics Z, 2014, NAT PROTOC, V9, P794, DOI 10.1038/nprot.2014.009
   Ivics Z, 2014, NAT PROTOC, V9, P773, DOI 10.1038/nprot.2014.008
   Ivics Z, 2011, HUM GENE THER, V22, P1043, DOI 10.1089/hum.2011.143
   Ivics Z, 2010, MOBILE DNA-UK, V1, DOI 10.1186/1759-8753-1-25
   Ivics Z, 2009, NAT METHODS, V6, P415, DOI [10.1038/NMETH.1332, 10.1038/nmeth.1332]
   Izsvak Z, 2000, J MOL BIOL, V302, P93, DOI 10.1006/jmbi.2000.4047
   Izsvak Z, 2004, MOL THER, V9, P147, DOI 10.1016/j.ymthe.2003.11.009
   Izsvak Z, 2002, J BIOL CHEM, V277, P34581, DOI 10.1074/jbc.M204001200
   Izsvak Z, 2010, BIOESSAYS, V32, P756, DOI 10.1002/bies.201000027
   Izsvak Z, 2009, METHODS, V49, P287, DOI 10.1016/j.ymeth.2009.07.001
   Jin Z, 2011, GENE THER, V18, P849, DOI 10.1038/gt.2011.40
   Johnen S, 2015, BIOMED RES INT, V2015, DOI 10.1155/2015/863845
   Johnen S, 2012, INVEST OPHTH VIS SCI, V53, P4787, DOI 10.1167/iovs.12-9951
   Katter K, 2013, FASEB J, V27, P930, DOI 10.1096/fj.12-205526
   Kebriaei P, 2016, J CLIN INVEST, V126, P3363, DOI 10.1172/JCI86721
   Kochenderfer JN, 2015, J CLIN ONCOL, V33, P540, DOI 10.1200/JCO.2014.56.2025
   Kova A., 2017, CELL GENE THER INSIG, V3, P103, DOI [10.18609/cgti.2017.013, DOI 10.18609/CGTI.2017.013]
   Kren BT, 2009, J CLIN INVEST, V119, P2086, DOI 10.1172/JCI34332
   Lad EM, 2014, AM J OPHTHALMOL, V158, P537, DOI 10.1016/j.ajo.2014.05.014
   Lappas A, 2004, GRAEF ARCH CLIN EXP, V242, P638, DOI 10.1007/s00417-003-0764-z
   Latella MC, 2017, J INVEST DERMATOL, V137, P836, DOI 10.1016/j.jid.2016.11.038
   Lee DW, 2015, LANCET, V385, P517, DOI 10.1016/S0140-6736(14)61403-3
   Liu L, 2004, MOL THER, V10, P97, DOI 10.1016/j.ymthe.2004.04.006
   Liu L, 2006, FASEB J, V20, P2594, DOI 10.1096/fj.06-6254fje
   Liu L, 2006, MOL THER, V13, P1006, DOI 10.1016/j.ymthe.2005.11.021
   Loperfido M, 2016, NUCLEIC ACIDS RES, V44, P744, DOI 10.1093/nar/gkv1464
   Luo WY, 2012, GENE THER, V19, P844, DOI 10.1038/gt.2011.129
   Magnani CF, 2016, ONCOTARGET, V7, P51581, DOI 10.18632/oncotarget.9955
   Manuri PVR, 2010, HUM GENE THER, V21, P427, DOI 10.1089/hum.2009.114
   Marie C, 2010, J GENE MED, V12, P323, DOI 10.1002/jgm.1441
   Mates L, 2009, NAT GENET, V41, P753, DOI 10.1038/ng.343
   Maude SL, 2014, NEW ENGL J MED, V371, P1507, DOI 10.1056/NEJMoa1407222
   Moldt B, 2007, HUM GENE THER, V18, P1193, DOI 10.1089/hum.2007.099
   Moldt B, 2011, MOL THER, V19, P1499, DOI 10.1038/mt.2011.47
   Monjezi R, 2017, LEUKEMIA, V31, P186, DOI 10.1038/leu.2016.180
   Montini E, 2002, MOL THER, V6, P759, DOI 10.1006/mthe.2002.0812
   Muses S, 2011, PLOS ONE, V6, DOI 10.1371/journal.pone.0024826
   Naldini L, 2011, NAT REV GENET, V12, P301, DOI 10.1038/nrg2985
   Narayanavari SA, 2017, CELL GENE THER INSIG, V3, P131
   Narayanavari SA, 2017, CRIT REV BIOCHEM MOL, V52, P18, DOI 10.1080/10409238.2016.1237935
   Nesmith BLW, 2014, RETINA-J RET VIT DIS, V34, P2423, DOI 10.1097/IAE.0000000000000247
   Ohlfest JR, 2005, MOL THER, V12, P778, DOI 10.1016/j.ymthe.2005.07.689
   Ohlfest JR, 2005, BLOOD, V105, P2691, DOI 10.1182/blood-2004-09-3496
   Ohno-Matsui K, 2001, J CELL PHYSIOL, V189, P323, DOI 10.1002/jcp.10026
   Orban TI, 2009, STEM CELLS, V27, P1077, DOI 10.1002/stem.45
   Ortiz-Urda S, 2003, GENE THER, V10, P1099, DOI 10.1038/sj.gt.3301978
   Ousterout DG, 2016, METHODS MOL BIOL, V1338, P27, DOI 10.1007/978-1-4939-2932-0_3
   Pan XJ, 2012, J INT MED RES, V40, P1850, DOI 10.1177/030006051204000523
   Papapetrou EP, 2011, NAT BIOTECHNOL, V29, P73, DOI 10.1038/nbt.1717
   Peng PD, 2009, GENE THER, V16, P1042, DOI 10.1038/gt.2009.54
   Ren JQ, 2016, BLOOD, V128, P2194, DOI 10.1182/blood-2016-09-736983
   Richter M, 2016, BLOOD, V128, P2206, DOI 10.1182/blood-2016-04-711580
   Sadelain M, 2013, CANCER DISCOV, V3, P388, DOI 10.1158/2159-8290.CD-12-0548
   Sadelain M, 2012, NAT REV CANCER, V12, P51, DOI 10.1038/nrc3179
   Saha S, 2012, JOVE-J VIS EXP, DOI 10.3791/4235
   Saint-Geniez M, 2008, PLOS ONE, V3, DOI 10.1371/journal.pone.0003554
   Scott AW, 2013, CURR OPIN OPHTHALMOL, V24, P190, DOI 10.1097/ICU.0b013e32835fefee
   Sharma N, 2013, MOL THER-NUCL ACIDS, V2, DOI 10.1038/mtna.2013.1
   Singh H, 2008, CANCER RES, V68, P2961, DOI 10.1158/0008-5472.CAN-07-5600
   Singh H, 2013, PLOS ONE, V8, DOI 10.1371/journal.pone.0064138
   Sjeklocha LM, 2013, PLOS ONE, V8, DOI 10.1371/journal.pone.0080403
   Sommermeyer D, 2016, LEUKEMIA, V30, P492, DOI 10.1038/leu.2015.247
   Song JS, 2009, BIOSCI BIOTECH BIOCH, V73, P165, DOI 10.1271/bbb.80581
   Srivastava S, 2015, TRENDS IMMUNOL, V36, P494, DOI 10.1016/j.it.2015.06.004
   Staunstrup NH, 2009, MOL THER, V17, P1205, DOI 10.1038/mt.2009.10
   Sumiyoshi T, 2009, HUM GENE THER, V20, P1607, DOI 10.1089/hum.2009.109
   Thumann G, 2017, MOL THER-NUCL ACIDS, V6, P302, DOI 10.1016/j.omtn.2017.02.002
   Turtle CJ, 2016, SCI TRANSL MED, V8, DOI 10.1126/scitranslmed.aaf8621
   Turtle CJ, 2016, EXPERT REV HEMATOL, V9, P719, DOI 10.1080/17474086.2016.1203251
   Turtle CJ, 2016, J CLIN INVEST, V126, P2123, DOI 10.1172/JCI85309
   Turunen TAK, 2014, J GENE MED, V16, P40, DOI 10.1002/jgm.2756
   Turuneni TAK, 2016, MOL THER, V24, P620, DOI 10.1038/mt.2015.221
   Urnov FD, 2010, NAT REV GENET, V11, P636, DOI 10.1038/nrg2842
   VandenDriessche T, 2009, BLOOD, V114, P1461, DOI 10.1182/blood-2009-04-210427
   Velez-Montoya R, 2014, RETINA-J RET VIT DIS, V34, P423, DOI 10.1097/IAE.0000000000000036
   Verhenne S, 2017, ARTERIOSCL THROM VAS, V37, P836, DOI 10.1161/ATVBAHA.116.308680
   Vink CA, 2009, MOL THER, V17, P1197, DOI 10.1038/mt.2009.94
   Voigt F, 2016, NAT COMMUN, V7, DOI 10.1038/ncomms11126
   Walisko O, 2006, P NATL ACAD SCI USA, V103, P4062, DOI 10.1073/pnas.0507683103
   Walisko O, 2008, MOL THER, V16, P359, DOI 10.1038/sj.mt.6300366
   Wang X, 2009, HEPATOLOGY, V50, P815, DOI 10.1002/hep.23060
   Wang YM, 2017, NUCLEIC ACIDS RES, V45, P311, DOI 10.1093/nar/gkw1164
   Wiehe JM, 2007, J CELL MOL MED, V11, P521, DOI 10.1111/j.1582-4934.2007.00038.x
   Wilber A, 2006, MOL THER, V13, P625, DOI 10.1016/j.ymthe.2005.10.014
   Wilber A, 2007, MOL THER, V15, P1280, DOI 10.1038/sj.mt.6300160
   Xiao J, 2012, MOL THER, V20, P1251, DOI 10.1038/mt.2012.36
   Xue XK, 2009, BLOOD, V114, P1319, DOI 10.1182/blood-2009-03-210005
   Yant SR, 2002, NAT BIOTECHNOL, V20, P999, DOI 10.1038/nbt738
   Yant SR, 2004, MOL CELL BIOL, V24, P9239, DOI 10.1128/MCB.24.20.9239-9247.2004
   Yant SR, 2000, NAT GENET, V25, P35, DOI 10.1038/75568
   Zayed H, 2004, MOL THER, V9, P292, DOI 10.1016/j.ymthe.2003.11.024
   Zayed H, 2007, MOL THER, V15, P1273, DOI 10.1038/sj.mt.6300178
   Zhang WL, 2013, PLOS ONE, V8, DOI 10.1371/journal.pone.0076771
   Zhu JH, 2007, BIOCHEMISTRY-US, V46, P6844, DOI 10.1021/bi6024484
   Zou JZ, 2009, CELL STEM CELL, V5, P97, DOI 10.1016/j.stem.2009.05.023
NR 153
TC 10
Z9 10
U1 1
U2 25
PU MARY ANN LIEBERT, INC
PI NEW ROCHELLE
PA 140 HUGUENOT STREET, 3RD FL, NEW ROCHELLE, NY 10801 USA
SN 1043-0342
EI 1557-7422
J9 HUM GENE THER
JI Hum. Gene Ther.
PD OCT
PY 2017
VL 28
IS 10
SI SI
BP 842
EP 855
DI 10.1089/hum.2017.130
PN 1
PG 14
WC Biotechnology & Applied Microbiology; Genetics & Heredity; Medicine,
   Research & Experimental
SC Biotechnology & Applied Microbiology; Genetics & Heredity; Research &
   Experimental Medicine
GA FI3DA
UT WOS:000411835800006
PM 28870121
OA Green Accepted
DA 2021-10-29
ER

PT J
AU Klapdor, R
   Wang, S
   Hacker, U
   Buning, H
   Morgan, M
   Dork, T
   Hillemanns, P
   Schambach, A
AF Klapdor, Ruediger
   Wang, Shuo
   Hacker, Ulrich
   Buening, Hildegard
   Morgan, Michael
   Doerk, Thilo
   Hillemanns, Peter
   Schambach, Axel
TI Improved Killing of Ovarian Cancer Stem Cells by Combining a Novel
   Chimeric Antigen Receptor-Based Immunotherapy and Chemotherapy
SO HUMAN GENE THERAPY
LA English
DT Article
DE lentiviral vector; chimeric antigen receptor; NK cells; chemotherapy;
   synthetic biology; ovarian cancer
ID EPITHELIAL-MESENCHYMAL TRANSITION; NATURAL-KILLER-CELLS; CAR-T-CELLS;
   ANTITUMOR-ACTIVITY; LINE NK-92; IN-VIVO; CYTOTOXIC ACTIVITY;
   BREAST-CANCER; PHASE-I; CD133
AB Ovarian cancer represents the most lethal gynecological cancer. Although cytoreductive chemotherapy and surgery lead to complete macroscopic tumor removal, most of the patients in advanced stages suffer from recurrent disease and subsequently die. This may be explained by the activity of cancer stem cells (CSC), which are a subpopulation of cells with an elevated chemoresistance and an increased capacity for self-renewal and metastatic spread. Specifically targeting these cells by adoptive immunotherapy represents a promising strategy to reduce the risk for recurrent disease. This study selected the widely accepted CSC marker CD133 as a target for a chimeric antigen receptor (CAR)-based immunotherapeutic approach to treat ovarian cancer. A lentiviral vector was generated encoding a third-generation anti-CD133-CAR, and clinically used NK92 cells were transduced. These engineered natural killer (NK) cells showed specific killing against CD133-positive ovarian cancer cell lines and primary ovarian cancer cells cultured from sequential ascites harvests. Additionally, specific activation of these engineered NK cells was demonstrated via interferon-gamma secretion assays. To improve clinical efficacy of ovarian cancer treatment, the effect of the chemotherapeutic agent cisplatin was evaluated together with CAR-transduced NK cell treatment. It was demonstrated that NK cells remain cytotoxic and active under cisplatin treatment and, importantly, that sequential treatment with cisplatin followed by CAR-NK cells led to the strongest killing effect. The specific eradication of ovarian CSCs by anti-CD133-CAR expressing NK92 cells represents a promising strategy and, when confirmed in vivo, shall be the basis of future clinical studies with the aim to prevent recurrent disease.
C1 [Klapdor, Ruediger; Wang, Shuo; Doerk, Thilo; Hillemanns, Peter] Hannover Med Sch, Dept Gynecol & Obstet, Carl Neuberg Str 1, D-30625 Hannover, Germany.
   [Klapdor, Ruediger; Wang, Shuo; Hacker, Ulrich; Buening, Hildegard; Morgan, Michael; Schambach, Axel] Hannover Med Sch, Inst Expt Hematol, Carl Neuberg Str 1, D-30625 Hannover, Germany.
   [Klapdor, Ruediger; Buening, Hildegard; Morgan, Michael; Schambach, Axel] Hannover Med Sch, Cluster Excellence REBIRTH, Hannover, Germany.
   [Hacker, Ulrich] Univ Hosp Leipzig, UCCL, Leipzig, Germany.
   [Schambach, Axel] Harvard Med Sch, Boston Childrens Hosp, Div Hematol Oncol, Boston, MA USA.
RP Klapdor, R (corresponding author), Hannover Med Sch, Dept Gynecol & Obstet, Carl Neuberg Str 1, D-30625 Hannover, Germany.; Klapdor, R; Schambach, A (corresponding author), Hannover Med Sch, Inst Expt Hematol, Carl Neuberg Str 1, D-30625 Hannover, Germany.
EM Klapdor.ruediger@mh-hannover.de; schambach.axel@mh-hannover.de
RI Buening, Hildegard/AAV-9928-2021; Dork, Thilo/J-8620-2012; Hacker,
   Ulrich/AAL-2971-2020; Schambach, Axel/C-5491-2011; Buening,
   Hildegard/AAJ-2352-2020; Klapdor, Rudiger/AAV-1672-2021
OI Buening, Hildegard/0000-0002-3365-6933; Dork, Thilo/0000-0002-9458-0282;
   Hacker, Ulrich/0000-0002-3253-8206; Klapdor, Rudiger/0000-0002-0117-4366
FU HILF (Hochschulinterne Leistungsforderung, Hannover Medical School);
   Young Academy (Hannover Medical School); DFG (Cluster of Excellence
   REBIRTH) [SFB738, KFO 286]
FX This study was supported by HILF (Hochschulinterne Leistungsforderung,
   Hannover Medical School) and the Young Academy (Hannover Medical School;
   both granted to Dr. Rudiger Klapdor) as well as DFG (SFB738, Cluster of
   Excellence REBIRTH and KFO 286). We thank the
   Claudia-von-Schilling-Stiftung for the opportunity to use the
   xCELLigence real-time impedance analyzer. We gratefully acknowledge the
   technical assistance of Britta Wieland and helpful advice of Dr.
   Kristine Bousset.
CR Ahmed N, 2013, J CELL BIOCHEM, V114, P21, DOI 10.1002/jcb.24317
   Arai S, 2008, CYTOTHERAPY, V10, P625, DOI 10.1080/14653240802301872
   Bapat SA, 2005, CANCER RES, V65, P3025, DOI 10.1158/0008-5472.CAN-04-3931
   Brendel C, 2015, MOL THER, V23, P63, DOI 10.1038/mt.2014.173
   Brentjens RJ, 2013, SCI TRANSL MED, V5, DOI 10.1126/scitranslmed.3005930
   Burges A, 2011, DTSCH ARZTEBL INT, V108, P635, DOI 10.3238/arztebl.2011.0635
   Burgos-Ojeda D, 2012, CANCER LETT, V322, P1, DOI 10.1016/j.canlet.2012.02.002
   Caruana I, 2014, SEMIN ONCOL, V41, P661, DOI 10.1053/j.seminoncol.2014.08.005
   Chekmasova AA, 2010, CLIN CANCER RES, V16, P3594, DOI 10.1158/1078-0432.CCR-10-0192
   Cole JM, 2014, JOVE-J VIS EXP, DOI 10.3791/51891
   Engel J, 2002, EUR J CANCER, V38, P2435, DOI 10.1016/S0959-8049(02)00495-1
   Fernando RI, 2011, CANCER RES, V71, P5296, DOI 10.1158/0008-5472.CAN-11-0156
   Garson K, 2015, REPRODUCTION, V149, pR59, DOI 10.1530/REP-14-0234
   Gilham DE, 2012, TRENDS MOL MED, V18, P377, DOI 10.1016/j.molmed.2012.04.009
   Harter P, 2011, INT J GYNECOL CANCER, V21, P289, DOI 10.1097/IGC.0b013e31820aaafd
   Hermanson DL, 2015, FRONT IMMUNOL, V6, DOI 10.3389/fimmu.2015.00195
   Karbanova J, 2008, J HISTOCHEM CYTOCHEM, V56, P977, DOI 10.1369/jhc.2008.951897
   Kemper K, 2010, CANCER RES, V70, P719, DOI 10.1158/0008-5472.CAN-09-1820
   Kershaw MH, 2006, CLIN CANCER RES, V12, P6106, DOI 10.1158/1078-0432.CCR-06-1183
   Klingemann H, 2016, FRONT IMMUNOL, V7, DOI 10.3389/fimmu.2016.00091
   Klingemann H, 2014, ONCOIMMUNOLOGY, V3, DOI 10.4161/onci.28147
   Kochenderfer JN, 2009, J IMMUNOTHER, V32, P689, DOI 10.1097/CJI.0b013e3181ac6138
   Lanitis E, 2013, CANCER IMMUNOL RES, V1, P43, DOI 10.1158/2326-6066.CIR-13-0008
   Lanitis E, 2012, MOL THER, V20, P633, DOI 10.1038/mt.2011.256
   Latifi A, 2011, J CELL BIOCHEM, V112, P2850, DOI 10.1002/jcb.23199
   Long HX, 2015, ONCOTARGET, V6, P5846, DOI 10.18632/oncotarget.3462
   Long HX, 2012, STEM CELLS, V30, P2309, DOI 10.1002/stem.1194
   MacLeod RAF, 2002, LEUKEMIA RES, V26, P1027, DOI 10.1016/S0145-2126(02)00055-3
   Maki G, 2001, J HEMATOTH STEM CELL, V10, P369, DOI 10.1089/152581601750288975
   Markasz L, 2007, MOL CANCER THER, V6, P644, DOI 10.1158/1535-7163.MCT-06-0358
   RADKE J, 1994, GEBURTSH FRAUENHEILK, V54, P675, DOI 10.1055/s-2007-1023622
   Rutella S, 2003, J IMMUNOL, V171, P2977, DOI 10.4049/jimmunol.171.6.2977
   Sadelain M, 2013, CANCER DISCOV, V3, P388, DOI 10.1158/2159-8290.CD-12-0548
   Sahm C, 2012, CANCER IMMUNOL IMMUN, V61, P1451, DOI 10.1007/s00262-012-1212-x
   Schambach A, 2006, MOL THER, V13, P391, DOI 10.1016/j.ymthe.2005.08.012
   Schmohl JU, 2016, TOXINS, V8, DOI 10.3390/toxins8060165
   Shah MM, 2014, GYNECOL ONCOL, V132, P483, DOI 10.1016/j.ygyno.2013.12.001
   Shepherd TG, 2006, NAT PROTOC, V1, P2643, DOI 10.1038/nprot.2006.328
   Skubitz APN, 2013, GYNECOL ONCOL, V130, P579, DOI 10.1016/j.ygyno.2013.05.027
   Slomiany MG, 2009, CLIN CANCER RES, V15, P7593, DOI 10.1158/1078-0432.CCR-09-2317
   Smith LM, 2008, BRIT J CANCER, V99, P100, DOI 10.1038/sj.bjc.6604437
   Song DG, 2011, CANCER RES, V71, P4617, DOI 10.1158/0008-5472.CAN-11-0422
   Steg AD, 2012, CLIN CANCER RES, V18, P869, DOI 10.1158/1078-0432.CCR-11-2188
   Suerth JD, 2016, J MOL MED, V94, P83, DOI 10.1007/s00109-015-1327-6
   Swaminathan SK, 2013, J CONTROL RELEASE, V171, P280, DOI 10.1016/j.jconrel.2013.07.014
   Swaminathan SK, 2010, J IMMUNOL METHODS, V361, P110, DOI 10.1016/j.jim.2010.07.007
   Tonn T, 2001, J HEMATOTH STEM CELL, V10, P535, DOI 10.1089/15258160152509145
   Tonn T, 2013, CYTOTHERAPY, V15, P1563, DOI 10.1016/j.jcyt.2013.06.017
   Waldron NN, 2011, MOL CANCER THER, V10, P1829, DOI 10.1158/1535-7163.MCT-11-0206
   Wilkie S, 2012, J CLIN IMMUNOL, V32, P1059, DOI 10.1007/s10875-012-9689-9
   Zhu XK, 2015, ONCOTARGET, V6, P171, DOI 10.18632/oncotarget.2767
NR 51
TC 29
Z9 30
U1 2
U2 27
PU MARY ANN LIEBERT, INC
PI NEW ROCHELLE
PA 140 HUGUENOT STREET, 3RD FL, NEW ROCHELLE, NY 10801 USA
SN 1043-0342
EI 1557-7422
J9 HUM GENE THER
JI Hum. Gene Ther.
PD OCT
PY 2017
VL 28
IS 10
SI SI
BP 886
EP 896
DI 10.1089/hum.2017.168
PN 1
PG 11
WC Biotechnology & Applied Microbiology; Genetics & Heredity; Medicine,
   Research & Experimental
SC Biotechnology & Applied Microbiology; Genetics & Heredity; Research &
   Experimental Medicine
GA FI3DA
UT WOS:000411835800010
PM 28836469
DA 2021-10-29
ER

PT J
AU Lock, D
   Mockel-Tenbrinck, N
   Drechsel, K
   Barth, C
   Mauer, D
   Schaser, T
   Kolbe, C
   Al Rawashdeh, W
   Brauner, J
   Hardt, O
   Pflug, N
   Holtick, U
   Borchmann, P
   Assenmacher, M
   Kaiser, A
AF Lock, Dominik
   Mockel-Tenbrinck, Nadine
   Drechsel, Katharina
   Barth, Carola
   Mauer, Daniela
   Schaser, Thomas
   Kolbe, Carolin
   Al Rawashdeh, Wael
   Brauner, Janina
   Hardt, Olaf
   Pflug, Natali
   Holtick, Udo
   Borchmann, Peter
   Assenmacher, Mario
   Kaiser, Andrew
TI Automated Manufacturing of Potent CD20-Directed Chimeric Antigen
   Receptor T Cells for Clinical Use
SO HUMAN GENE THERAPY
LA English
DT Article
DE CD20 CAR; TCT; CliniMACS Prodigy; automated manufacturing;
   immunotherapy; adoptive T cell therapy
ID ADOPTIVE IMMUNOTHERAPY; LYMPHOMA; THERAPY; RITUXIMAB; LEUKEMIA; MEMORY;
   SCALE; CYCLOPHOSPHAMIDE; CHEMOTHERAPY; MALIGNANCIES
AB The clinical success of gene-engineered T cells expressing a chimeric antigen receptor (CAR), as manifested in several clinical trials for the treatment of B cell malignancies, warrants the development of a simple and robust manufacturing procedure capable of reducing to a minimum the challenges associated with its complexity. Conventional protocols comprise many open handling steps, are labor intensive, and are difficult to upscale for large numbers of patients. Furthermore, extensive training of personnel is required to avoid operator variations. An automated current Good Manufacturing Practice-compliant process has therefore been developed for the generation of gene-engineered T cells. Upon installation of the closed, single-use tubing set on the CliniMACS Prodigy, sterile welding of the starting cell product, and sterile connection of the required reagents, T cells are magnetically enriched, stimulated, transduced using lentiviral vectors, expanded, and formulated. Starting from healthy donor (HD) or lymphoma or melanoma patient material (PM), the robustness and reproducibility of the manufacturing of anti-CD20 specific CAR T cells were verified. Independent of the starting material, operator, or device, the process consistently yielded a therapeutic dose of highly viable CAR T cells. Interestingly, the formulated product obtained with PM was comparable to that of HD with respect to cell composition, phenotype, and function, even though the starting material differed significantly. Potent antitumor reactivity of the produced anti-CD20 CAR T cells was shown in vitro as well as in vivo. In summary, the automated T cell transduction process meets the requirements for clinical manufacturing that the authors intend to use in two separate clinical trials for the treatment of melanoma and B cell lymphoma.
C1 [Lock, Dominik; Mockel-Tenbrinck, Nadine; Drechsel, Katharina; Barth, Carola; Mauer, Daniela; Schaser, Thomas; Kolbe, Carolin; Al Rawashdeh, Wael; Brauner, Janina; Hardt, Olaf; Assenmacher, Mario; Kaiser, Andrew] Miltenyi Biotec GmbH, Friedrich Ebert Str 68, D-51429 Bergisch Gladbach, Germany.
   [Pflug, Natali; Holtick, Udo; Borchmann, Peter] Univ Hosp Cologne, Dept Internal Med 1, Cologne, Germany.
RP Kaiser, A (corresponding author), Miltenyi Biotec GmbH, Friedrich Ebert Str 68, D-51429 Bergisch Gladbach, Germany.
EM andrewk@miltenyibiotec.de
OI Schaser, Thomas/0000-0002-4533-6662; Lock, Dominik/0000-0002-3056-4582
FU European Union's Horizon research and innovation program [667980];
   German Federal Ministry of Education and Research (BMBF) under the
   project ''CD20 CARTIME'' in the program,, innovations for individualized
   medicine'' [01EK1507A]
FX The authors thank Hinrich Abken for providing the retroviral anti-CD20
   CAR construct, Ian Johnston for his scientific advice aswell as Anne
   Richter, Julia Milleck and Michaela Niemoller for generating the
   PE-linked CD20 peptide. Furthermore, we acknowledge the technical
   support of Juliane Stuth, Monika Winkels, Jorg Mittelstat, Britta Drees,
   Sandra Dapa and Katrin Lange. This project has received funding from the
   European Union's Horizon 2020 research and innovation program under
   grant agreement No 667980 (project,, CARAT'') and by the German Federal
   Ministry of Education and Research (BMBF) under the project ''CD20
   CARTIME'' in the program,, innovations for individualized medicine'',
   grant identifier 01EK1507A.
CR Apel M, 2013, CHEM-ING-TECH, V85, P103, DOI 10.1002/cite.201200175
   Berger C, 2008, J CLIN INVEST, V118, P294, DOI 10.1172/JCI32103
   Brentjens RJ, 2013, SCI TRANSL MED, V5, DOI 10.1126/scitranslmed.3005930
   Cieri N, 2013, BLOOD, V121, P573, DOI 10.1182/blood-2012-05-431718
   Fang D, 2005, CANCER RES, V65, P9328, DOI 10.1158/0008-5472.CAN-05-1343
   Grupp SA, 2013, NEW ENGL J MED, V368, P1509, DOI 10.1056/NEJMoa1215134
   Grupp SA, 2011, CURR TOP MICROBIOL, V344, P149, DOI 10.1007/82_2010_94
   Hiddemann W, 2005, BLOOD, V106, P3725, DOI 10.1182/blood-2005-01-0016
   Kaiser AD, 2015, CANCER GENE THER, V22, P72, DOI 10.1038/cgt.2014.78
   Kochenderfer JN, 2015, J CLIN ONCOL, V33, P540, DOI 10.1200/JCO.2014.56.2025
   Lee DW, 2015, LANCET, V385, P517, DOI 10.1016/S0140-6736(14)61403-3
   Maetzig T, 2010, GENE THER, V17, P400, DOI 10.1038/gt.2009.129
   Maus MV, 2014, BLOOD, V123, P2625, DOI 10.1182/blood-2013-11-492231
   Mock U, 2016, CYTOTHERAPY, V18, P1002, DOI 10.1016/j.jcyt.2016.05.009
   Park TS, 2011, TRENDS BIOTECHNOL, V29, P550, DOI 10.1016/j.tibtech.2011.04.009
   Pfreundschuh M, 2006, LANCET ONCOL, V7, P379, DOI 10.1016/S1470-2045(06)70664-7
   Pinc A, 2012, MOL THER, V20, P1056, DOI 10.1038/mt.2012.27
   Porter DL, 2015, SCI TRANSL MED, V7, DOI 10.1126/scitranslmed.aac5415
   Porter DL, 2011, NEW ENGL J MED, V365, P725, DOI 10.1056/NEJMoa1103849
   Priesner C, 2016, HUM GENE THER, V27, P860, DOI 10.1089/hum.2016.091
   Pule MA, 2008, NAT MED, V14, P1264, DOI 10.1038/nm.1882
   Ruella M, 2016, COMPUT STRUCT BIOTEC, V14, P357, DOI 10.1016/j.csbj.2016.09.003
   Ruella M, 2016, J CLIN INVEST, V126, P3814, DOI 10.1172/JCI87366
   Schlaak M, 2012, ONCOTARGET, V3, P22
   Schmidt P, 2011, P NATL ACAD SCI USA, V108, P2474, DOI 10.1073/pnas.1009069108
   Stroncek DF, 2017, J TRANSL MED, V15, DOI 10.1186/s12967-017-1160-5
   Tam CS, 2008, BLOOD, V112, P975, DOI 10.1182/blood-2008-02-140582
   Till BG, 2008, BLOOD, V112, P2261, DOI 10.1182/blood-2007-12-128843
   Wang XL, 2012, J IMMUNOTHER, V35, P689, DOI 10.1097/CJI.0b013e318270dec7
   Zhang WH, 2016, PROCEEDINGS OF 2016 IEEE INTERNATIONAL CONFERENCES ON BIG DATA AND CLOUD COMPUTING (BDCLOUD 2016) SOCIAL COMPUTING AND NETWORKING (SOCIALCOM 2016) SUSTAINABLE COMPUTING AND COMMUNICATIONS (SUSTAINCOM 2016) (BDCLOUD-SOCIALCOM-SUSTAINCOM 2016), P1, DOI 10.1109/BDCloud-SocialCom-SustainCom.2016.12
NR 30
TC 52
Z9 53
U1 0
U2 15
PU MARY ANN LIEBERT, INC
PI NEW ROCHELLE
PA 140 HUGUENOT STREET, 3RD FL, NEW ROCHELLE, NY 10801 USA
SN 1043-0342
EI 1557-7422
J9 HUM GENE THER
JI Hum. Gene Ther.
PD OCT
PY 2017
VL 28
IS 10
SI SI
BP 914
EP 925
DI 10.1089/hum.2017.111
PN 1
PG 12
WC Biotechnology & Applied Microbiology; Genetics & Heredity; Medicine,
   Research & Experimental
SC Biotechnology & Applied Microbiology; Genetics & Heredity; Research &
   Experimental Medicine
GA FI3DA
UT WOS:000411835800012
PM 28847167
OA Bronze
DA 2021-10-29
ER

PT J
AU Liu, J
   Zhang, X
   Zhong, JF
   Zhang, C
AF Liu, Jun
   Zhang, Xi
   Zhong, Jiang F.
   Zhang, Cheng
TI CAR-T cells and allogeneic hematopoietic stem cell transplantation for
   relapsed/refractory B-cell acute lymphoblastic leukemia
SO IMMUNOTHERAPY
LA English
DT Review
DE allogeneic hematopoietic stem cell transplantation; B-cell acute
   lymphoblastic leukemia; CAR-T cells; relapsed/refractory
ID CHIMERIC ANTIGEN RECEPTOR; THERAPY; MALIGNANCIES; LYMPHOMA; CD28; CD19;
   IDENTIFICATION; IMMUNOTHERAPY; PERSISTENCE; REMISSIONS
AB Relapsed/refractory acute lymphoblastic leukemia (ALL) has a low remission rate after chemotherapy, a high relapse rate and poor long-term survival even when allogeneic hematopoietic stem cell transplantation (allo-HSCT) is performed. Chimeric antigen receptors redirected T cells (CAR-T cells) can enhance disease remission with a favorable outcome for relapsed/refractory ALL, though some cases quickly relapsed after CAR-T cell treatment. Thus, treatment with CAR-T cells followed by allo-HSCT may be the best way to treat relapsed/refractory ALL. In this review, we first discuss the different types of CAR-T cells. We then discuss the treatment of relapsed/refractory ALL using only CAR-T cells. Finally, we discuss the use of CAR-T cells, followed by allo-HSCT, for the treatment of relapsed/refractory ALL.
C1 [Liu, Jun; Zhang, Xi; Zhang, Cheng] Third Mil Med Univ, Xinqiao Hosp, Dept Hematol, Chongqing 400037, Peoples R China.
   [Zhong, Jiang F.] Univ Southern Calif, Div Periodontol Diagnost Sci & Dent Hyg, Los Angeles, CA USA.
   [Zhong, Jiang F.] Univ Southern Calif, Herman Ostrow Sch Dent, Div Biomed Sci, Los Angeles, CA USA.
RP Zhang, C (corresponding author), Third Mil Med Univ, Xinqiao Hosp, Dept Hematol, Chongqing 400037, Peoples R China.
EM chzhang2014@163.com
FU clinical key foundation of Xinqiao Hospital of Third Military Medical
   University [2016YLC03]
FX This study was funded by the clinical key foundation of Xinqiao Hospital
   of Third Military Medical University (No. 2016YLC03). The authors have
   no other relevant affiliations or financial involvement with any
   organization or entity with a financial interest in or financial
   conflict with the subject matter or materials discussed in the
   manuscript apart from those disclosed.
CR Amrolia PJ, 2015, LANCET, V385, P488, DOI 10.1016/S0140-6736(14)61729-3
   Anwer F, 2017, IMMUNOTHERAPY-UK, V9, P123, DOI 10.2217/imt-2016-0127
   Bhojwani D, 2013, LANCET ONCOL, V14, pE205, DOI 10.1016/S1470-2045(12)70580-6
   Brentjens RJ, 2013, SCI TRANSL MED, V5, DOI 10.1126/scitranslmed.3005930
   Brocker T, 2000, BLOOD, V96, P1999, DOI 10.1182/blood.V96.5.1999.h8001999_1999_2001
   Brudno JN, 2016, J CLIN ONCOL, V34, P1112, DOI 10.1200/JCO.2015.64.5929
   Budde LE, 2013, PLOS ONE, V8, DOI 10.1371/journal.pone.0082742
   Cai B, 2016, J HEMATOL ONCOL, V9, DOI 10.1186/s13045-016-0357-z
   Chen XH, 2009, BIOL BLOOD MARROW TR, V15, P266, DOI 10.1016/j.bbmt.2008.11.029
   Chmielewski M, 2015, EXPERT OPIN BIOL TH, V15, P1145, DOI 10.1517/14712598.2015.1046430
   Cruz CRY, 2013, BLOOD, V122, P2965, DOI 10.1182/blood-2013-06-506741
   Dai HR, 2015, ONCOIMMUNOLOGY, V4, DOI 10.1080/2162402X.2015.1027469
   Davila ML, 2014, SCI TRANSL MED, V6, DOI 10.1126/scitranslmed.3008226
   Deol A, 2010, CANCER TREAT REV, V36, P528, DOI 10.1016/j.ctrv.2010.03.004
   Di Stasi A, 2011, NEW ENGL J MED, V365, P1673, DOI 10.1056/NEJMoa1106152
   Dolnikov A, 2015, EXP HEMATOL, V43, P1001, DOI 10.1016/j.exphem.2015.08.006
   Dull T, 1998, J VIROL, V72, P8463, DOI 10.1128/JVI.72.11.8463-8471.1998
   Enblad G, 2015, HUM GENE THER, V26, P498, DOI 10.1089/hum.2015.054
   Forman SJ, 2013, BLOOD, V121, P1077, DOI 10.1182/blood-2012-08-234492
   Frigault MJ, 2015, CANCER IMMUNOL RES, V3, P356, DOI 10.1158/2326-6066.CIR-14-0186
   Grupp SA, 2015, BLOOD, V126, P681
   Grupp SA, 2013, NEW ENGL J MED, V368, P1509, DOI 10.1056/NEJMoa1215134
   Guedan S, 2014, BLOOD, V124, P1070, DOI 10.1182/blood-2013-10-535245
   Hu WS, 2000, PHARMACOL REV, V52, P493
   Hu YX, 2016, J HEMATOL ONCOL, V9, DOI 10.1186/s13045-016-0299-5
   Kalos M, 2011, SCI TRANSL MED, V3, DOI 10.1126/scitranslmed.3002842
   Kawalekar OU, 2016, IMMUNITY, V44, P380, DOI 10.1016/j.immuni.2016.01.021
   Kershaw MH, 2013, NAT REV CANCER, V13, P525, DOI 10.1038/nrc3565
   Kloss CC, 2013, NAT BIOTECHNOL, V31, P71, DOI 10.1038/nbt.2459
   Kochenderfer JN, 2015, J CLIN ONCOL, V33, P540, DOI 10.1200/JCO.2014.56.2025
   Kochenderfer JN, 2013, BLOOD, V122, P4129, DOI 10.1182/blood-2013-08-519413
   Kochenderfer JN, 2010, BLOOD, V116, P3875, DOI 10.1182/blood-2010-01-265041
   Kowolik CM, 2006, CANCER RES, V66, P10995, DOI 10.1158/0008-5472.CAN-06-0160
   Lee DW, 2015, LANCET, V385, P517, DOI 10.1016/S0140-6736(14)61403-3
   Levine BL, 2015, CANCER GENE THER, V22, P79, DOI 10.1038/cgt.2015.5
   Levine BL, 2017, MOL THER-METH CLIN D, V4, P92, DOI 10.1016/j.omtm.2016.12.006
   Liu J, 2017, J HEMATOL ONCOL, V10, DOI 10.1186/s13045-017-0405-3
   Long AH, 2015, NAT MED, V21, P581, DOI 10.1038/nm.3838
   Magnani CF, 2015, CURR OPIN HEMATOL, V22, P497, DOI 10.1097/MOH.0000000000000178
   Marin V, 2010, HAEMATOL-HEMATOL J, V95, P2144, DOI 10.3324/haematol.2010.026310
   Maude S, 2016, BRIT J HAEMATOL, V172, P11, DOI 10.1111/bjh.13792
   Maude SL, 2015, BLOOD, V125, P4017, DOI 10.1182/blood-2014-12-580068
   Maude SL, 2014, HEMATOL-AM SOC HEMAT, P559, DOI 10.1182/asheducation-2014.1.559
   Maude SL, 2014, NEW ENGL J MED, V371, P1507, DOI 10.1056/NEJMoa1407222
   Maus MV, 2016, CLIN CANCER RES, V22, P1875, DOI 10.1158/1078-0432.CCR-15-1433
   Milone MC, 2009, MOL THER, V17, P1453, DOI 10.1038/mt.2009.83
   Park H, 2015, BLOOD, V126
   Porter DL, 2015, SCI TRANSL MED, V7, DOI 10.1126/scitranslmed.aac5415
   Porter DL, 2011, NEW ENGL J MED, V365, P725, DOI 10.1056/NEJMoa1103849
   Porter DL, 2010, BIOL BLOOD MARROW TR, V16, P1467, DOI 10.1016/j.bbmt.2010.08.001
   QIN H, 2015, BLOOD, V126, P4427
   Raetz EA, 2012, HEMATOL-AM SOC HEMAT, P129, DOI 10.1182/asheducation-2012.1.129
   Riet T, 2015, EXPERT REV HEMATOL, V8, P383, DOI 10.1586/17474086.2015.1043884
   RUELLA M, 2015, BLOOD, V126, P2523
   Savoldo B, 2011, J CLIN INVEST, V121, P1822, DOI 10.1172/JCI46110
   Schrappe M, 2012, NEW ENGL J MED, V366, P1371, DOI 10.1056/NEJMoa1110169
   Soff AP, 2015, BLOOD, V126
   Sommermeyer D, 2016, LEUKEMIA, V30, P492, DOI 10.1038/leu.2015.247
   Song DG, 2012, BLOOD, V119, P696, DOI 10.1182/blood-2011-03-344275
   Song DG, 2011, CANCER RES, V71
   Tanaka Y, 2016, BONE MARROW TRANSPL, V51, P553, DOI 10.1038/bmt.2015.330
   Tasian SK, 2015, THER ADV HEMATOL, V6, P228, DOI 10.1177/2040620715588916
   Teachey DT, 2016, CANCER DISCOV, V6, P664, DOI 10.1158/2159-8290.CD-16-0040
   Till BG, 2012, BLOOD, V119, P3940, DOI 10.1182/blood-2011-10-387969
   Turtle CJ, 2016, J CLIN INVEST, V126, P2123, DOI 10.1172/JCI85309
   Turtle CJ, 2014, INT J HEMATOL, V99, P132, DOI 10.1007/s12185-013-1490-x
   TURTLE CJ, 2015, J CLIN ONCOL S, V33
   Wang GP, 2008, NUCLEIC ACIDS RES, V36, DOI 10.1093/nar/gkn125
   Wang ZG, 2017, J HEMATOL ONCOL, V10, DOI 10.1186/s13045-017-0423-1
   Zah E, 2016, CANCER IMMUNOL RES, V4, P498, DOI 10.1158/2326-6066.CIR-15-0231
   Zhang C, 2017, BIOMARK RES, V5, DOI 10.1186/s40364-017-0102-y
   Zhang TF, 2015, ONCOTARGET, V6, P33961, DOI 10.18632/oncotarget.5582
   Zuo Yingxi, 2016, Zhonghua Xue Ye Xue Za Zhi, V37, P115, DOI 10.3760/cma.j.issn.0253-2727.2016.02.006
NR 73
TC 20
Z9 22
U1 2
U2 9
PU FUTURE MEDICINE LTD
PI LONDON
PA UNITEC HOUSE, 3RD FLOOR, 2 ALBERT PLACE, FINCHLEY CENTRAL, LONDON, N3
   1QB, ENGLAND
SN 1750-743X
EI 1750-7448
J9 IMMUNOTHERAPY-UK
JI Immunotherapy
PD OCT
PY 2017
VL 9
IS 13
BP 1115
EP 1125
DI 10.2217/imt-2017-0072
PG 11
WC Immunology
SC Immunology
GA FO7EE
UT WOS:000417033500008
PM 29032733
OA hybrid
DA 2021-10-29
ER

PT J
AU Lee, H
   Kim, DU
   Lee, S
   Yun, J
   Park, S
   Yoon, JH
   Park, SY
   Ka, JO
AF Lee, Hyosun
   Kim, Dong-Uk
   Lee, Suyeon
   Yun, Jungpyo
   Park, Sooyeon
   Yoon, Jung-Hoon
   Park, So Yoon
   Ka, Jong-Ok
TI Sphingomonas carri sp nov., isolated from a car air-conditioning system
SO INTERNATIONAL JOURNAL OF SYSTEMATIC AND EVOLUTIONARY MICROBIOLOGY
LA English
DT Article
DE Sphingomonas carri; novel species; car evaporator core; polyphasic
   taxonomy
ID GENUS SPHINGOMONAS; BACTERIAL SYSTEMATICS; EMENDED DESCRIPTION; COMB.
   NOV.; EMENDATION; NOVOSPHINGOBIUM; SPHINGOPYXIS; SPHINGOBIUM; SEQUENCES;
   URSINCOLA
AB A Gram-stain-negative, yellow-pigmented bacterial strain, designated PR0302(T), was isolated from a car evaporator core collected in Korea. The cells were strictly aerobic, non-spore-forming and rod-shaped. The strain grew at 15-37 degrees C (optimum, 25 degrees C), at pH 6.0-8.0 (optimum, 7.0) and in the presence of 0-1% (w/v) NaCl. Phylogenetically, the strain was closely related to members of the genus Sphingomonas (97.04-91.22% 16S rRNA gene sequence similarities) and showed the highest sequence similarity of 97.04% to Sphingomonas kyeonggiensis THG-DT81(T). It contained C-16 : 0, summed feature 8 (C-18 : 1 omega 7c and/or C-18 : 1 omega 6c) and C-14 : 0 2-OH as the predominant fatty acids and Q-10 as the major ubiquinone. The predominant polar lipids were diphosphatidylglycerol, phosphatidylglycerol, phosphatidylethanolamine, phosphatidylcholine and sphingoglycolipid. The major polyamine was sym-homospermidine. The serine palmitoyl transferase gene (spt) was detected and sphingolipid synthesis was confirmed. The mean DNA G+C content of the strain was 67.8 +/- 0.5 mol%. DNA-DNA relatedness between strain PR0302(T) and closely related type strains of Sphingomonas species was less than 30 %. The low levels of DNA-DNA relatedness identified strain PR0302(T) as a member of a novel species in the genus Sphingomonas. Based on phenotypic, genotypic and chemotaxonomic data, strain PR0302(T) represents a novel species in the genus Sphingomonas, for which the name Sphingomonas carri sp. nov. is proposed. The type strain is PR0302(T) (= KACC 18487(T) = NBRC 111532(T)).
C1 [Lee, Hyosun; Kim, Dong-Uk; Lee, Suyeon; Yun, Jungpyo; Ka, Jong-Ok] Seoul Natl Univ, Dept Agr Biotechnol, Seoul 151742, South Korea.
   [Lee, Hyosun; Kim, Dong-Uk; Lee, Suyeon; Yun, Jungpyo; Ka, Jong-Ok] Seoul Natl Univ, Res Inst Agr & Life Sci, Seoul 151742, South Korea.
   [Park, Sooyeon; Yoon, Jung-Hoon] Sungkyunkwan Univ, Dept Food Sci & Biotechnol, Suwon, South Korea.
   [Park, So Yoon] Hyundai Motor Grp, Res & Dev Div, Uiwang 437815, South Korea.
RP Ka, JO (corresponding author), Seoul Natl Univ, Dept Agr Biotechnol, Seoul 151742, South Korea.; Ka, JO (corresponding author), Seoul Natl Univ, Res Inst Agr & Life Sci, Seoul 151742, South Korea.
EM joka@snu.ac.kr
OI Kim, Dong-Uk/0000-0002-7839-1094
FU Regional Subgenebank Support Program of Rural Development
   Administration, Republic of Korea
FX This work was supported by a grant from the Regional Subgenebank Support
   Program of Rural Development Administration, Republic of Korea.
CR Breznak J. A., 2007, METHODS GEN MOL BACT, P309, DOI DOI 10.1128/9781555817497
   Busse HJ, 2003, INT J SYST EVOL MICR, V53, P1253, DOI 10.1099/ijs.0.02461-0
   Chen H, 2012, INT J SYST EVOL MICR, V62, P2835, DOI 10.1099/ijs.0.039636-0
   Embley TM, 1994, MODERN MICROBIAL MET, P121
   EZAKI T, 1989, INT J SYST BACTERIOL, V39, P224, DOI 10.1099/00207713-39-3-224
   FELSENSTEIN J, 1985, EVOLUTION, V39, P783, DOI 10.1111/j.1558-5646.1985.tb00420.x
   FITCH WM, 1971, SYST ZOOL, V20, P406, DOI 10.2307/2412116
   Gonzalez JM, 2002, ENVIRON MICROBIOL, V4, P770, DOI 10.1046/j.1462-2920.2002.00362.x
   Kim DU, 2014, INT J SYST EVOL MICR, V64, P1024, DOI 10.1099/ijs.0.053827-0
   KIMURA M, 1980, J MOL EVOL, V16, P111, DOI 10.1007/BF01731581
   KOMAGATA K, 1987, METHOD MICROBIOL, V19, P161
   Kumar S, 2016, MOL BIOL EVOL, V33, P1870, DOI [10.1093/molbev/msv279, 10.1093/molbev/msw054]
   MINNIKIN DE, 1984, J MICROBIOL METH, V2, P233, DOI 10.1016/0167-7012(84)90018-6
   Pruesse E, 2012, BIOINFORMATICS, V28, P1823, DOI 10.1093/bioinformatics/bts252
   Sasser M, 1990, NEWSLETTERS, V101, P1
   SCHENKEL E, 1995, J CHROMATOGR B, V668, P189, DOI 10.1016/0378-4347(95)00094-Y
   Smibert Robert M., 1994, P607
   Takeuchi M, 2001, INT J SYST EVOL MICR, V51, P1405, DOI 10.1099/00207713-51-4-1405
   Ten LN, 2009, INT J SYST EVOL MICR, V59, P331, DOI 10.1099/ijs.0.002436-0
   WAYNE LG, 1987, INT J SYST BACTERIOL, V37, P463, DOI 10.1099/00207713-37-4-463
   Yabuuchi E, 2002, INT J SYST EVOL MICR, V52, P1485, DOI 10.1099/00207713-52-5-1485
   Yabuuchi E, 1999, MICROBIOL IMMUNOL, V43, P339, DOI 10.1111/j.1348-0421.1999.tb02414.x
   YABUUCHI E, 1990, MICROBIOL IMMUNOL, V34, P99, DOI 10.1111/j.1348-0421.1990.tb00996.x
   Yim MS, 2010, J MICROBIOL METH, V82, P19, DOI 10.1016/j.mimet.2010.03.012
   Yoon SH, 2017, INT J SYST EVOL MICR, V67, P1613, DOI 10.1099/ijsem.0.001755
NR 25
TC 4
Z9 4
U1 0
U2 3
PU MICROBIOLOGY SOC
PI LONDON
PA CHARLES DARWIN HOUSE, 12 ROGER ST, LONDON WC1N 2JU, ERKS, ENGLAND
SN 1466-5026
EI 1466-5034
J9 INT J SYST EVOL MICR
JI Int. J. Syst. Evol. Microbiol.
PD OCT
PY 2017
VL 67
IS 10
BP 4069
EP 4074
DI 10.1099/ijsem.0.002250
PG 6
WC Microbiology
SC Microbiology
GA FK4RR
UT WOS:000413484800060
PM 28905694
OA Bronze
DA 2021-10-29
ER

PT J
AU Chen, KH
   Wada, M
   Pinz, KG
   Liu, H
   Lin, KW
   Jares, A
   Firor, AE
   Shuai, X
   Salman, H
   Golightly, M
   Lan, F
   Senzel, L
   Leung, EL
   Jiang, X
   Ma, Y
AF Chen, K. H.
   Wada, M.
   Pinz, K. G.
   Liu, H.
   Lin, K-W
   Jares, A.
   Firor, A. E.
   Shuai, X.
   Salman, H.
   Golightly, M.
   Lan, F.
   Senzel, L.
   Leung, E. L.
   Jiang, X.
   Ma, Y.
TI Preclinical targeting of aggressive T-cell malignancies using anti-CD5
   chimeric antigen receptor
SO LEUKEMIA
LA English
DT Article
ID ACUTE LYMPHOBLASTIC-LEUKEMIA; NATURAL-KILLER-CELLS; MULTIPLE-MYELOMA;
   RHEUMATOID-ARTHRITIS; LINE NK-92; IN-VITRO; IMMUNOCONJUGATE; CANCER;
   IMMUNOTHERAPY; TRANSFECTION
AB The outlook for T-cell malignancies remain poor due to the lack of effective therapeutic options. Chimeric antigen receptor (CAR) immunotherapy has recently shown promise in clinical trials for B-cell malignancies, however, designing CARs for T-cell based disease remain a challenge due to the shared surface antigen pool between normal and malignant T-cells. Normal T-cells express CD5 but NK (natural killer) cells do not, positioning NK cells as attractive cytotoxicity cells for CD5CAR design. Additionally, CD5 is highly expressed in T-cell acute lymphoblastic leukemia (T-ALL) and peripheral T-cell lymphomas (PTCLs). Here, we report a robust anti-CD5 CAR (CD5CAR) transduced into a human NK cell line NK-92 that can undergo stable expansion ex vivo. We found that CD5CAR NK-92 cells possessed consistent, specific, and potent anti-tumor activity against a variety of T-cell leukemia and lymphoma cell lines as well as primary tumor cells. Furthermore, we were able to demonstrate significant inhibition and control of disease progression in xenograft mouse models of T-ALL. The data suggest that CAR redirected targeting for T-cell malignancies using NK cells may be a viable method for new and complementary therapeutic approaches that could improve the current outcome for patients.
C1 [Chen, K. H.; Wada, M.; Pinz, K. G.; Lin, K-W; Firor, A. E.; Jiang, X.; Ma, Y.] iCell Gene Therapeut LLC, Long Isl High Technol Incubator, Res & Dev Div, 25 Hlth Sci Dr,Suite 118, Stony Brook, NY 11790 USA.
   [Liu, H.; Jares, A.; Golightly, M.; Senzel, L.; Ma, Y.] Stony Brook Med, Dept Pathol, Stony Brook, NY USA.
   [Shuai, X.] Sichuan Univ, West China Hosp, Dept Hematol, Chengdu, Sichuan, Peoples R China.
   [Salman, H.; Lan, F.] SUNY Stony Brook, Med Ctr, Stony Brook Med, Dept Internal Med, Stony Brook, NY 11794 USA.
   [Leung, E. L.; Ma, Y.] Macau Univ Sci & Technol, Fac Chinese Med, State Key Lab Qual Res Chinese Med, Macau, Peoples R China.
RP Jiang, X; Ma, Y (corresponding author), iCell Gene Therapeut LLC, Long Isl High Technol Incubator, Res & Dev Div, 25 Hlth Sci Dr,Suite 118, Stony Brook, NY 11790 USA.
EM sue.jiang@icellgene.com; yupo.ma@icellgene.com
OI Lin, Kai-Wei/0000-0001-7599-3789; Mohammed, huda/0000-0002-8231-2969;
   Jares, Alexander/0000-0001-8387-2362; Firor, Amelia/0000-0003-0717-8162;
   Chen, Kevin/0000-0002-4761-5083
CR ANTIN JH, 1991, BLOOD, V78, P2139
   Arai S, 2008, CYTOTHERAPY, V10, P625, DOI 10.1080/14653240802301872
   Barrett DM, 2013, HUM GENE THER, V24, P717, DOI 10.1089/hum.2013.075
   Boissel L, 2013, ONCOIMMUNOLOGY, V2, DOI 10.4161/onci.26527
   Boissel L, 2009, LEUKEMIA RES, V33, P1255, DOI 10.1016/j.leukres.2008.11.024
   Brentjens RJ, 2007, CLIN CANCER RES, V13, P5426, DOI 10.1158/1078-0432.CCR-07-0674
   Brentjens RJ, 2013, SCI TRANSL MED, V5, DOI 10.1126/scitranslmed.3005930
   CAMPANA D, 1991, BLOOD, V77, P1546
   Chen KH, 2016, ONCOTARGET, V7, P56219, DOI 10.18632/oncotarget.11019
   Chu J, 2014, LEUKEMIA, V28, P917, DOI 10.1038/leu.2013.279
   Firor AE, 2015, EXP BIOL MED, V240, P1087, DOI 10.1177/1535370215584936
   FISHWILD DM, 1994, J RHEUMATOL, V21, P596
   Foss FM, 2011, BLOOD, V117, P6756, DOI 10.1182/blood-2010-05-231548
   Glienke W, 2015, FRONT PHARMACOL, V6, DOI 10.3389/fphar.2015.00021
   Godfrey J, 2012, LEUKEMIA LYMPHOMA, V53, P1666, DOI 10.3109/10428194.2012.676175
   Hoyos V, 2010, LEUKEMIA, V24, P1160, DOI 10.1038/leu.2010.75
   Jiang H, 2014, MOL ONCOL, V8, P297, DOI 10.1016/j.molonc.2013.12.001
   Klingemann H, 2016, FRONT IMMUNOL, V7, DOI 10.3389/fimmu.2016.00091
   Klingemann H, 2014, ONCOIMMUNOLOGY, V3, DOI 10.4161/onci.28147
   Kochenderfer JN, 2013, NAT REV CLIN ONCOL, V10, P267, DOI 10.1038/nrclinonc.2013.46
   Mamonkin M, 2015, BLOOD, V126, P983, DOI 10.1182/blood-2015-02-629527
   Pinz K, 2016, LEUKEMIA, V30, P701, DOI 10.1038/leu.2015.311
   PUI CH, 1993, BLOOD, V82, P343
   Romanski A, 2016, J CELL MOL MED, V20, P1287, DOI 10.1111/jcmm.12810
   Schonfeld K, 2015, MOL THER, V23, P330, DOI [10.1038/mt.2014.21, 10.1038/mt.2014.219]
   SIENA S, 1989, CANCER RES, V49, P3328
   STRAND V, 1993, ARTHRITIS RHEUM-US, V36, P620, DOI 10.1002/art.1780360508
   Suck G, 2016, CANCER IMMUNOL IMMUN, V65, P485, DOI 10.1007/s00262-015-1761-x
   Tonn T, 2001, J HEMATOTH STEM CELL, V10, P535, DOI 10.1089/15258160152509145
   Tonn T, 2013, CYTOTHERAPY, V15, P1563, DOI 10.1016/j.jcyt.2013.06.017
   WACHOLTZ MC, 1992, ARTHRITIS RHEUM, V35, P837, DOI 10.1002/art.1780350721
   Wu CF, 2014, MOL THER-METH CLIN D, V1, DOI 10.1038/mtm.2014.53
   Zhang CC, 2016, JNCI-J NATL CANCER I, V108, DOI 10.1093/jnci/djv375
NR 33
TC 76
Z9 83
U1 1
U2 7
PU NATURE PUBLISHING GROUP
PI LONDON
PA MACMILLAN BUILDING, 4 CRINAN ST, LONDON N1 9XW, ENGLAND
SN 0887-6924
EI 1476-5551
J9 LEUKEMIA
JI Leukemia
PD OCT
PY 2017
VL 31
IS 10
BP 2151
EP 2160
DI 10.1038/leu.2017.8
PG 10
WC Oncology; Hematology
SC Oncology; Hematology
GA FI7LZ
UT WOS:000412179600016
PM 28074066
OA Green Published, hybrid
DA 2021-10-29
ER

PT J
AU Lohmueller, J
   Finn, OJ
AF Lohmueller, Jason
   Finn, Olivera J.
TI Current modalities in cancer immunotherapy: Immunomodulatory antibodies,
   CARs and vaccines
SO PHARMACOLOGY & THERAPEUTICS
LA English
DT Review
DE Cancer immunotherapy; Cancer vaccine; Immune checkpoint inhibitor;
   Immunomodulator; Chimeric antigen receptor (CAR); Adoptive cell therapy
ID RECEPTOR T-CELLS; IMMUNE CHECKPOINT BLOCKADE; CHIMERIC ANTIGEN
   RECEPTORS; LONG-TERM SURVIVAL; CTLA-4 BLOCKADE; IN-VIVO; ANTITUMOR
   IMMUNITY; CD28 COSTIMULATION; AGONIST ANTIBODY; DENDRITIC CELLS
AB Successes of immune checkpoint inhibitors (ICIs) and chimeric antigen receptor (CAR) T cell therapy in curing patients with otherwise lethal cancers have validated immunotherapy as a treatment for cancer and have inspired excitement for its broader potential. Most promising is the ability of each approach to eliminate bulky and advanced-stage cancers and to achieve durable cures. Despite this success, to date only a subset of cancer patients and a limited number of cancer types respond to these therapies. A major goal now is to expand the types of cancer and number of patients who can be successfully treated. To this end a multitude of immunotherapies are being tested clinically in new combinations, and many new immunomodulatory antibodies and CARs are in development. A third major immunotherapeutic approach with renewed interest is cancer vaccines. While over 20 years of therapeutic cancer vaccine trials have met with limited success, these studies have laid the groundwork for the use of therapeutic vaccines in combination with other immunotherapies or alone as prophylactic cancer vaccines. Prophylactic vaccines are now poised to revolutionize cancer prevention as they have done for the prevention of infectious diseases. In this review we examine three major cancer immunotherapy modalities: immunomodulatory antibodies, CART cell therapy and vaccines. For each we describe the current state of the art and outline major challenges and research directions forward. (C) 2017 Elsevier Inc. All rights reserved.
C1 [Lohmueller, Jason; Finn, Olivera J.] Univ Pittsburgh, Sch Med, Dept Immunol, Pittsburgh, PA USA.
RP Finn, OJ (corresponding author), Univ Pittsburgh, Sch Med, E1040 BST,200 Lothrop St, Pittsburgh, PA 15232 USA.
EM ojfinn@pitt.edu
OI Lohmueller, Jason/0000-0001-6089-9992
FU National Institutes of HealthUnited States Department of Health & Human
   ServicesNational Institutes of Health (NIH) - USA [R35 CA210039];
   American Cancer SocietyAmerican Cancer Society [PF LIB 125429]; NATIONAL
   CANCER INSTITUTEUnited States Department of Health & Human
   ServicesNational Institutes of Health (NIH) - USANIH National Cancer
   Institute (NCI) [R35CA210039, T32CA082084] Funding Source: NIH RePORTER
FX This work was supported by National Institutes of Health grant R35
   CA210039 (O.J.F.) and by grant PF LIB 125429 from the American Cancer
   Society (J.L.).
CR Adams JL, 2015, NAT REV DRUG DISCOV, V14, P603, DOI 10.1038/nrd4596
   Adams S, 2011, CANCER IMMUNOL IMMUN, V60, P999, DOI 10.1007/s00262-011-1005-7
   Adsay NV, 2002, MODERN PATHOL, V15, P1087, DOI 10.1097/01.MP.0000028647.98725.8B
   Adusumilli PS, 2014, SCI TRANSL MED, V6, DOI 10.1126/scitranslmed.3010162
   Ajioka Y, 1997, J CLIN PATHOL, V50, P417, DOI 10.1136/jcp.50.5.417
   Allard B, 2013, CLIN CANCER RES, V19, P5626, DOI 10.1158/1078-0432.CCR-13-0545
   Alonso-Camino V, 2013, MOL THER-NUCL ACIDS, V2, DOI 10.1038/mtna.2013.19
   Altvater B., 2005, ASH ANN M, V106, P3052
   Antonioli L, 2016, TRENDS CANCER, V2, P95, DOI 10.1016/j.trecan.2016.01.003
   Ascierto PA, 2015, EBIOMEDICINE, V2, P92, DOI 10.1016/j.ebiom.2015.01.011
   BAIXERAS E, 1992, J EXP MED, V176, P327, DOI 10.1084/jem.176.2.327
   Banday AH, 2015, IMMUNOPHARM IMMUNOT, V37, P1, DOI 10.3109/08923973.2014.971963
   Barrett DM, 2014, ANNU REV MED, V65, P333, DOI 10.1146/annurev-med-060512-150254
   Bartkowiak T, 2015, P NATL ACAD SCI USA, V112, pE5290, DOI 10.1073/pnas.1514418112
   Beard RE, 2014, J IMMUNOTHER CANCER, V2, DOI 10.1186/2051-1426-2-25
   Beatty GL, 2014, CANCER IMMUNOL RES, V2, P112, DOI 10.1158/2326-6066.CIR-13-0170
   Beatty GL, 2011, SCIENCE, V331, P1612, DOI 10.1126/science.1198443
   Beatty PL, 2010, CANCER PREV RES, V3, P438, DOI 10.1158/1940-6207.CAPR-09-0194
   Bennouna J, 2013, LANCET ONCOL, V14, P29, DOI 10.1016/S1470-2045(12)70477-1
   Blackburn SD, 2009, NAT IMMUNOL, V10, P29, DOI 10.1038/ni.1679
   Brahmer J, 2015, NEW ENGL J MED, V373, P123, DOI 10.1056/NEJMoa1504627
   Brahmer JR, 2012, NEW ENGL J MED, V366, P2455, DOI 10.1056/NEJMoa1200694
   Brentjens RJ, 2013, SCI TRANSL MED, V5, DOI 10.1126/scitranslmed.3005930
   Brentjens RJ, 2011, BLOOD, V118, P4817, DOI 10.1182/blood-2011-04-348540
   Broussard EK, 2013, CANCER PREV RES, V6, P666, DOI 10.1158/1940-6207.CAPR-12-0484
   Budde LE, 2013, PLOS ONE, V8, DOI 10.1371/journal.pone.0082742
   Burdelya L, 2005, J IMMUNOL, V174, P3925, DOI 10.4049/jimmunol.174.7.3925
   BURNET M, 1957, BRIT MED J, V1, P779, DOI 10.1136/bmj.1.5022.779
   Cameron BJ, 2013, SCI TRANSL MED, V5, DOI 10.1126/scitranslmed.3006034
   Carbone DP, 2005, J CLIN ONCOL, V23, P5099, DOI 10.1200/JCO.2005.03.158
   Cecil DL, 2014, CANCER RES, V74, P2710, DOI 10.1158/0008-5472.CAN-13-3286
   Chapman PB, 2015, NEW ENGL J MED, V372, P2073, DOI 10.1056/NEJMc1501894
   Cheever MA, 2009, CLIN CANCER RES, V15, P5323, DOI 10.1158/1078-0432.CCR-09-0737
   Chen LP, 2013, NAT REV IMMUNOL, V13, P227, DOI 10.1038/nri3405
   Chen TW, 2015, ANN ONCOL, V26, P1824, DOI 10.1093/annonc/mdv182
   Chen YT, 2014, CANCER IMMUNOL RES, V2, P480, DOI 10.1158/2326-6066.CIR-13-0124
   Cohen AD, 2010, PLOS ONE, V5, DOI 10.1371/journal.pone.0010436
   Coley WB., 1910, P R SOC MED, V3, P1, DOI 10.1177/003591571000301601
   Condomines M, 2015, PLOS ONE, V10, DOI 10.1371/journal.pone.0130518
   Couzin-Frankel J, 2013, SCIENCE, V342, P1432, DOI 10.1126/science.342.6165.1432
   Curti BD, 2013, CANCER RES, V73, P7189, DOI 10.1158/0008-5472.CAN-12-4174
   Dai LP, 2014, J IMMUNOL RES, V2014, DOI 10.1155/2014/827827
   Davila ML, 2014, SCI TRANSL MED, V6, DOI 10.1126/scitranslmed.3008226
   Deng LF, 2014, IMMUNITY, V41, P843, DOI 10.1016/j.immuni.2014.10.019
   Diamond MS, 2011, J EXP MED, V208, P1989, DOI 10.1084/jem.20101158
   Disis ML, 2013, CANCER PREV RES, V6, P1273, DOI 10.1158/1940-6207.CAPR-13-0182
   DRANOFF G, 1993, P NATL ACAD SCI USA, V90, P3539, DOI 10.1073/pnas.90.8.3539
   Dunn GP, 2004, IMMUNITY, V21, P137, DOI 10.1016/j.immuni.2004.07.017
   Dunn GP, 2004, ANNU REV IMMUNOL, V22, P329, DOI 10.1146/annurev.immunol.22.012703.104803
   Duong CPM, 2013, PLOS ONE, V8, DOI 10.1371/journal.pone.0063037
   Eager R, 2005, MOL THER, V12, P18, DOI 10.1016/j.ymthe.2005.02.012
   Ebben JD, 2016, MOL CARCINOGEN, V55, P1517, DOI 10.1002/mc.22405
   Eliopoulos AG, 2004, CURR OPIN PHARMACOL, V4, P360, DOI 10.1016/j.coph.2004.02.008
   Fan XZ, 2014, J EXP MED, V211, P715, DOI 10.1084/jem.20130590
   Fedorov VD, 2013, SCI TRANSL MED, V5, DOI 10.1126/scitranslmed.3006597
   Fielding AK, 2007, BLOOD, V109, P944, DOI 10.1182/blood-2006-05-018192
   Finn OJ, 2003, NAT REV IMMUNOL, V3, P630, DOI 10.1038/nri1150
   Finn OJ, 2016, CURR OPIN IMMUNOL, V39, P52, DOI 10.1016/j.coi.2016.01.002
   Finn OJ, 2014, CANCER IMMUNOL RES, V2, P708, DOI 10.1158/2326-6066.CIR-14-0110
   Fuertes MB, 2011, J EXP MED, V208, P2005, DOI 10.1084/jem.20101159
   Gajewski TF, 2015, SEMIN ONCOL, V42, P663, DOI 10.1053/j.seminoncol.2015.05.011
   Galluzzi L, 2015, CANCER CELL, V28, P690, DOI 10.1016/j.ccell.2015.10.012
   Garfall AL, 2015, NEW ENGL J MED, V373, P1040, DOI 10.1056/NEJMoa1504542
   Goutagny N, 2012, TARGET ONCOL, V7, P29, DOI 10.1007/s11523-012-0213-1
   GROSS G, 1989, P NATL ACAD SCI USA, V86, P10024, DOI 10.1073/pnas.86.24.10024
   Gubin MM, 2015, J CLIN INVEST, V125, P3413, DOI 10.1172/JCI80008
   Guedan S, 2014, BLOOD, V124, P1070, DOI 10.1182/blood-2013-10-535245
   Hamzah J, 2008, J CLIN INVEST, V118, P1691, DOI 10.1172/JCI33201
   Hanahan D, 2011, CELL, V144, P646, DOI 10.1016/j.cell.2011.02.013
   HANNA MG, 1978, CANCER RES, V38, P204
   Haso W, 2013, BLOOD, V121, P1165, DOI 10.1182/blood-2012-06-438002
   He LZ, 2013, J IMMUNOL, V191, P4174, DOI 10.4049/jimmunol.1300409
   Hirschhorn-Cymerman D, 2009, J EXP MED, V206, P1103, DOI 10.1084/jem.20082205
   Hodi FS, 2010, NEW ENGL J MED, V363, P711, DOI 10.1056/NEJMoa1003466
   Hombach AA, 2011, INT J CANCER, V129, P2935, DOI 10.1002/ijc.25960
   Horton HM, 2010, BLOOD, V116, P3004, DOI 10.1182/blood-2010-01-265280
   Huang CT, 2004, IMMUNITY, V21, P503, DOI 10.1016/j.immuni.2004.08.010
   Huang YH, 2015, NATURE, V517, P386, DOI 10.1038/nature13848
   Hudecek M, 2015, CANCER IMMUNOL RES, V3, P125, DOI 10.1158/2326-6066.CIR-14-0127
   Husemann Y, 2008, CANCER CELL, V13, P58, DOI 10.1016/j.ccr.2007.12.003
   Hutloff A, 1999, NATURE, V397, P263, DOI 10.1038/16717
   Iida N, 2013, SCIENCE, V342, P967, DOI 10.1126/science.1240527
   Johnson LA, 2015, SCI TRANSL MED, V7, DOI 10.1126/scitranslmed.aaa4963
   Kaiser AD, 2015, CANCER GENE THER, V22, P72, DOI 10.1038/cgt.2014.78
   Kanamaru F, 2004, J IMMUNOL, V172, P7306, DOI 10.4049/jimmunol.172.12.7306
   Kao H, 2001, J EXP MED, V194, P1313, DOI 10.1084/jem.194.9.1313
   Kaufman HL, 2015, NAT REV DRUG DISCOV, V14, P642, DOI 10.1038/nrd4663
   Kaufmann SHE, 2008, NAT IMMUNOL, V9, P705, DOI 10.1038/ni0708-705
   Kawalekar OU, 2016, IMMUNITY, V44, P380, DOI 10.1016/j.immuni.2016.01.021
   Kebriaei P, 2016, J CLIN INVEST, V126, P3363, DOI 10.1172/JCI86721
   Kensler TW, 2016, CANCER PREV RES, V9, P2, DOI 10.1158/1940-6207.CAPR-15-0406
   Kenter GG, 2009, NEW ENGL J MED, V361, P1838, DOI 10.1056/NEJMoa0810097
   Khalil DN, 2016, NAT REV CLIN ONCOL, V13, P273, DOI 10.1038/nrclinonc.2016.25
   Kim J.E., 2016, CLIN CANC RES
   Kimura T, 2013, CANCER PREV RES, V6, P18, DOI 10.1158/1940-6207.CAPR-12-0275
   Kloss CC, 2013, NAT BIOTECHNOL, V31, P71, DOI 10.1038/nbt.2459
   Ko K, 2005, J EXP MED, V202, P885, DOI 10.1084/jem.20050940
   Kocak E, 2006, CANCER RES, V66, P7276, DOI 10.1158/0008-5472.CAN-05-2128
   Kochenderfer JN, 2015, J CLIN ONCOL, V33, P540, DOI 10.1200/JCO.2014.56.2025
   KOHLER G, 1975, NATURE, V256, P495, DOI 10.1038/256495a0
   Kohrt HE, 2014, BLOOD, V123, P678, DOI 10.1182/blood-2013-08-519199
   KRUMMEL MF, 1995, J EXP MED, V182, P459, DOI 10.1084/jem.182.2.459
   KWAK LW, 1992, NEW ENGL J MED, V327, P1209, DOI 10.1056/NEJM199210223271705
   Le Mercier I, 2014, CANCER RES, V74, P1933, DOI 10.1158/0008-5472.CAN-13-1506
   Leach DR, 1996, SCIENCE, V271, P1734, DOI 10.1126/science.271.5256.1734
   Lee DW, 2015, LANCET, V385, P517, DOI 10.1016/S0140-6736(14)61403-3
   Lee DW, 2014, BLOOD, V124, P188, DOI 10.1182/blood-2014-05-552729
   Lee HW, 2002, J IMMUNOL, V169, P4882, DOI 10.4049/jimmunol.169.9.4882
   Levy R, 2014, J CLIN ONCOL, V32, P1797, DOI 10.1200/JCO.2012.43.9273
   Linch SN, 2015, FRONT ONCOL, V5, DOI 10.3389/fonc.2015.00034
   Lines JL, 2014, CANCER RES, V74, P1924, DOI 10.1158/0008-5472.CAN-13-1504
   Liu XJ, 2016, CANCER RES, V76, P1578, DOI 10.1158/0008-5472.CAN-15-2524
   Liu XJ, 2015, CANCER RES, V75, P3596, DOI 10.1158/0008-5472.CAN-15-0159
   Lohmueller JJ, 2016, SCI REP-UK, V6, DOI 10.1038/srep31740
   Loi S, 2014, ANN ONCOL, V25, P1544, DOI 10.1093/annonc/mdu112
   Long AH, 2015, NAT MED, V21, P581, DOI 10.1038/nm.3838
   Luheshi NM, 2016, ONCOTARGET, V7, P18508, DOI 10.18632/oncotarget.7610
   Luttges J, 2002, AM J SURG PATHOL, V26, P466, DOI 10.1097/00000478-200204000-00008
   Maemondo M, 2010, NEW ENGL J MED, V362, P2380, DOI 10.1056/NEJMoa0909530
   Maher J, 2002, NAT BIOTECHNOL, V20, P70, DOI 10.1038/nbt0102-70
   Maude SL, 2014, NEW ENGL J MED, V371, P1507, DOI 10.1056/NEJMoa1407222
   May KF, 2002, CANCER RES, V62, P3459
   Melero I, 1997, NAT MED, V3, P682, DOI 10.1038/nm0697-682
   Melero I, 2014, NAT REV CLIN ONCOL, V11, P509, DOI 10.1038/nrclinonc.2014.111
   Michot JM, 2016, EUR J CANCER, V54, P139, DOI 10.1016/j.ejca.2015.11.016
   MOLE RH, 1953, BRIT J RADIOL, V26, P234, DOI 10.1259/0007-1285-26-305-234
   Mommers ECM, 1999, INT J CANCER, V84, P466, DOI 10.1002/(SICI)1097-0215(19991022)84:5<466::AID-IJC3>3.3.CO;2-R
   Morello A, 2016, CANCER DISCOV, V6, P133, DOI 10.1158/2159-8290.CD-15-0583
   Morgan RA, 2010, MOL THER, V18, P843, DOI 10.1038/mt.2010.24
   Motzer RJ, 2015, NEW ENGL J MED, V373, P1803, DOI 10.1056/NEJMoa1510665
   Narayanan P, 2011, J CLIN INVEST, V121, P1524, DOI 10.1172/JCI44327
   Nasti TH, 2015, J IMMUNOL, V194, P2683, DOI 10.4049/jimmunol.1402125
   Nghiem PT, 2016, NEW ENGL J MED, V374, P2542, DOI 10.1056/NEJMoa1603702
   Nocentini G, 2005, EUR J IMMUNOL, V35, P1016, DOI 10.1002/eji.200425818
   Oh SS, 2012, INT J MOL MED, V29, P1153, DOI 10.3892/ijmm.2012.936
   Ohigashi Y, 2005, CLIN CANCER RES, V11, P2947, DOI 10.1158/1078-0432.CCR-04-1469
   Okudaira K, 2009, INT J ONCOL, V35, P741, DOI 10.3892/ijo_00000387
   Paini M, 2014, WORLD J GASTROENTERO, V20, P10008, DOI 10.3748/wjg.v20.i29.10008
   Pan PY, 2002, MOL THER, V6, P528, DOI 10.1006/mthe.2002.0699
   Pardoll DM, 2012, NAT REV CANCER, V12, P252, DOI 10.1038/nrc3239
   Park JJ, 2010, BLOOD, V116, P1291, DOI 10.1182/blood-2010-01-265975
   PARK JH, 2014, BLOOD, V124, DOI DOI 10.1038/NRC3239
   Parmiani G, 2014, HUM VACC IMMUNOTHER, V10, P3175, DOI 10.4161/hv.29418
   Pedicord VA, 2011, P NATL ACAD SCI USA, V108, P266, DOI 10.1073/pnas.1016791108
   Pegram HJ, 2014, CANCER J, V20, P127, DOI 10.1097/PPO.0000000000000034
   Piotti KC, 2013, PATHOL RES PRACT, V209, P721, DOI 10.1016/j.prp.2013.08.004
   Porter DL, 2011, NEW ENGL J MED, V365, P725, DOI 10.1056/NEJMoa1103849
   Postow MA, 2015, NEW ENGL J MED, V372, P2006, DOI 10.1056/NEJMoa1414428
   Postow MA, 2012, NEW ENGL J MED, V366, P925, DOI 10.1056/NEJMoa1112824
   Powles T, 2014, NATURE, V515, P558, DOI 10.1038/nature13904
   Redman JM, 2015, MOL IMMUNOL, V67, P28, DOI 10.1016/j.molimm.2015.04.002
   Rice J, 2008, NAT REV CANCER, V8, P108, DOI 10.1038/nrc2326
   Riddell SR, 2014, CANCER J, V20, P141, DOI 10.1097/PPO.0000000000000036
   Rizvi NA, 2015, SCIENCE, V348, P124, DOI 10.1126/science.aaa1348
   Robert C, 2015, NEW ENGL J MED, V372, P2521, DOI 10.1056/NEJMoa1503093
   Robert L, 2014, CLIN CANCER RES, V20, P2424, DOI 10.1158/1078-0432.CCR-13-2648
   Rogers PR, 2001, IMMUNITY, V15, P445, DOI 10.1016/S1074-7613(01)00191-1
   Romagne F, 2009, BLOOD, V114, P2667, DOI 10.1182/blood-2009-02-206532
   Ronchetti S, 2007, J IMMUNOL, V179, P5916, DOI 10.4049/jimmunol.179.9.5916
   Roybal KT, 2016, CELL, V164, P770, DOI 10.1016/j.cell.2016.01.011
   Sabatos CA, 2003, NAT IMMUNOL, V4, P1102, DOI 10.1038/ni988
   Sadelain M, 2013, CANCER DISCOV, V3, P388, DOI 10.1158/2159-8290.CD-12-0548
   Sakuishi K, 2010, J EXP MED, V207, P2187, DOI 10.1084/jem.20100643
   Savoldo B, 2011, J CLIN INVEST, V121, P1822, DOI 10.1172/JCI46110
   Schadendorf D, 2015, J CLIN ONCOL, V33, P1889, DOI 10.1200/JCO.2014.56.2736
   Schaer DA, 2013, CANCER IMMUNOL RES, V1, P320, DOI 10.1158/2326-6066.CIR-13-0086
   SCHILLER JT, 2012, VACCINE S5, V30, pF138, DOI DOI 10.1158/2326-6066.CIR-13-0086
   Scott AM, 2012, NAT REV CANCER, V12, P278, DOI 10.1038/nrc3236
   Shaw AT, 2013, NEW ENGL J MED, V368, P2385, DOI 10.1056/NEJMoa1214886
   Shuford WW, 1997, J EXP MED, V186, P47, DOI 10.1084/jem.186.1.47
   Singh K, 2013, AM J OBSTET GYNECOL, V208, DOI 10.1016/j.ajog.2013.01.026
   Sivan A, 2015, SCIENCE, V350, P1084, DOI 10.1126/science.aac4255
   Snyder A, 2014, NEW ENGL J MED, V371, P2189, DOI 10.1056/NEJMoa1406498
   Spisek R, 2007, J EXP MED, V204, P831, DOI 10.1084/jem.20062387
   Spranger S, 2015, NATURE, V523, P231, DOI 10.1038/nature14404
   Starck L, 2005, EUR J IMMUNOL, V35, P1257, DOI 10.1002/eji.200425686
   Steinhagen F, 2011, VACCINE, V29, P3341, DOI 10.1016/j.vaccine.2010.08.002
   Steinman RM, 2007, NATURE, V449, P419, DOI 10.1038/nature06175
   Tedder T F, 2001, Curr Protoc Immunol, VChapter 7, DOI 10.1002/0471142735.im0732s23
   TEDDER TF, 2001, CURR PROTOC IMMUNOL, pch7, DOI DOI 10.1038/NATURE06175
   Thomas LJ, 2014, ONCOIMMUNOLOGY, V3, DOI 10.4161/onci.27255
   Till BG, 2012, BLOOD, V119, P3940, DOI 10.1182/blood-2011-10-387969
   Topalian SL, 2016, NAT REV CANCER, V16, P275, DOI 10.1038/nrc.2016.36
   Topalian SL, 2012, NEW ENGL J MED, V366, P2443, DOI 10.1056/NEJMoa1200690
   Trepo C, 2014, LIVER INT, V34, P29, DOI 10.1111/liv.12409
   Valsecchi ME, 2015, NEW ENGL J MED, V373, P1270, DOI [10.1056/NEJMoa1504030, 10.1056/NEJMc1509660]
   Van Allen EM, 2015, SCIENCE, V350, P207, DOI 10.1126/science.aad0095
   van der Burg SH, 2016, NAT REV CANCER, V16, P219, DOI 10.1038/nrc.2016.16
   van Steenwijk PJD, 2014, CANCER IMMUNOL IMMUN, V63, P147, DOI 10.1007/s00262-013-1499-2
   van Steenwijk PJD, 2012, CANCER IMMUNOL IMMUN, V61, P1485, DOI 10.1007/s00262-012-1292-7
   Vetizou M, 2015, SCIENCE, V350, P1079, DOI 10.1126/science.aad1329
   Waitz R, 2012, ONCOIMMUNOLOGY, V1, DOI 10.4161/onci.19442
   WALUNAS TL, 1994, IMMUNITY, V1, P405, DOI 10.1016/1074-7613(94)90071-X
   Walz SD, 2014, BLOOD, V124
   Wang L, 2011, J EXP MED, V208, P577, DOI 10.1084/jem.20100619
   Wang LCS, 2014, CANCER IMMUNOL RES, V2, P154, DOI 10.1158/2326-6066.CIR-13-0027
   Wang XL, 2011, BLOOD, V118, P1255, DOI 10.1182/blood-2011-02-337360
   Wang XY, 2016, MOL THER-ONCOLYTICS, V3, DOI 10.1038/mto.2016.15
   WATERHOUSE P, 1995, SCIENCE, V270, P985, DOI 10.1126/science.270.5238.985
   Wei XX, 2015, EXPERT REV VACCINES, V14, P1529, DOI 10.1586/14760584.2015.1099437
   White AL, 2011, J IMMUNOL, V187, P1754, DOI 10.4049/jimmunol.1101135
   Wilkie S, 2008, J IMMUNOL, V180, P4901, DOI 10.4049/jimmunol.180.7.4901
   Wing K, 2008, SCIENCE, V322, P271, DOI 10.1126/science.1160062
   Woo SR, 2012, CANCER RES, V72, P917, DOI 10.1158/0008-5472.CAN-11-1620
   Yonezawa A, 2015, CLIN CANCER RES, V21, P3113, DOI 10.1158/1078-0432.CCR-15-0263
   Yonezawa S, 2008, GUT LIVER, V2, P137, DOI 10.5009/gnl.2008.2.3.137
   Zamarin D, 2014, SCI TRANSL MED, V6, DOI 10.1126/scitranslmed.3008095
   Zhong XS, 2010, MOL THER, V18, P413, DOI 10.1038/mt.2009.210
   Zhu C, 2005, NAT IMMUNOL, V6, P1245, DOI 10.1038/ni1271
NR 209
TC 50
Z9 52
U1 0
U2 33
PU PERGAMON-ELSEVIER SCIENCE LTD
PI OXFORD
PA THE BOULEVARD, LANGFORD LANE, KIDLINGTON, OXFORD OX5 1GB, ENGLAND
SN 0163-7258
J9 PHARMACOL THERAPEUT
JI Pharmacol. Ther.
PD OCT
PY 2017
VL 178
BP 31
EP 47
DI 10.1016/j.pharmthera.2017.03.008
PG 17
WC Pharmacology & Pharmacy
SC Pharmacology & Pharmacy
GA FJ5JZ
UT WOS:000412789100003
PM 28322974
OA Green Accepted
DA 2021-10-29
ER

PT J
AU Leibman, RS
   Richardson, MW
   Ellebrecht, CT
   Maldini, CR
   Glover, JA
   Secreto, AJ
   Kulikovskaya, I
   Lacey, SF
   Akkina, SR
   Yi, YJ
   Shaheen, F
   Wang, JB
   Dufendach, KA
   Holmes, MC
   Collman, RG
   Payne, AS
   Riley, JL
AF Leibman, Rachel S.
   Richardson, Max W.
   Ellebrecht, Christoph T.
   Maldini, Colby R.
   Glover, Joshua A.
   Secreto, Anthony J.
   Kulikovskaya, Irina
   Lacey, Simon F.
   Akkina, Sarah R.
   Yi, Yanjie
   Shaheen, Farida
   Wang, Jianbin
   Dufendach, Keith A.
   Holmes, Michael C.
   Collman, Ronald G.
   Payne, Aimee S.
   Riley, James L.
TI Supraphysiologic control over HIV-1 replication mediated by CD8 T cells
   expressing a re-engineered CD4-based chimeric antigen receptor
SO PLOS PATHOGENS
LA English
DT Article
ID IMMUNODEFICIENCY-VIRUS TYPE-1; IN-VIVO; ANTIRETROVIRAL THERAPY;
   NEUTRALIZING ANTIBODIES; ADOPTIVE IMMUNOTHERAPY; ANTITUMOR-ACTIVITY;
   GENE-THERAPY; INFECTION; LYMPHOCYTES; PERSISTENCE
AB HIV is adept at avoiding naturally generated T cell responses; therefore, there is a need to develop HIV-specific T cells with greater potency for use in HIV cure strategies. Starting with a CD4-based chimeric antigen receptor (CAR) that was previously used without toxicity in clinical trials, we optimized the vector backbone, promoter, HIV targeting moiety, and transmembrane and signaling domains to determine which components augmented the ability of T cells to control HIV replication. This re-engineered CAR was at least 50-fold more potent in vitro at controlling HIV replication than the original CD4 CAR, or a TCR-based approach, and substantially better than broadly neutralizing antibody-based CARs. A humanized mouse model of HIV infection demonstrated that T cells expressing optimized CARs were superior at expanding in response to antigen, protecting CD4 T cells from infection, and reducing viral loads compared to T cells expressing the original, clinical trial CAR. Moreover, in a humanized mouse model of HIV treatment, CD4 CAR T cells containing the 4-1BB costimulatory domain controlled HIV spread after ART removal better than analogous CAR T cells containing the CD28 costimulatory domain. Together, these data indicate that potent HIV-specific T cells can be generated using improved CAR design and that CAR T cells could be important components of an HIV cure strategy.
C1 [Leibman, Rachel S.; Richardson, Max W.; Maldini, Colby R.; Akkina, Sarah R.; Dufendach, Keith A.; Riley, James L.] Univ Penn, Dept Microbiol, Perelman Sch Med, Philadelphia, PA 19104 USA.
   [Leibman, Rachel S.; Richardson, Max W.; Maldini, Colby R.; Kulikovskaya, Irina; Lacey, Simon F.; Dufendach, Keith A.; Riley, James L.] Univ Penn, Ctr Cellular Immunotherapies, Perelman Sch Med, Philadelphia, PA 19104 USA.
   [Ellebrecht, Christoph T.; Payne, Aimee S.] Univ Penn, Dept Dermatol, Perelman Sch Med, Philadelphia, PA 19104 USA.
   [Glover, Joshua A.; Secreto, Anthony J.; Yi, Yanjie; Shaheen, Farida; Collman, Ronald G.] Univ Penn, Dept Med, Perelman Sch Med, Philadelphia, PA 19104 USA.
   [Glover, Joshua A.; Secreto, Anthony J.; Yi, Yanjie; Shaheen, Farida; Collman, Ronald G.] Univ Penn, Ctr AIDS Res, Perelman Sch Med, Philadelphia, PA 19104 USA.
   [Wang, Jianbin; Holmes, Michael C.] Sangamo BioSci Inc, Richmond, CA USA.
RP Riley, JL (corresponding author), Univ Penn, Dept Microbiol, Perelman Sch Med, Philadelphia, PA 19104 USA.; Riley, JL (corresponding author), Univ Penn, Ctr Cellular Immunotherapies, Perelman Sch Med, Philadelphia, PA 19104 USA.
EM rileyj@upenn.edu
OI Lacey, Simon/0000-0003-2882-1962; Akkina, Sarah/0000-0002-0166-3901;
   Collman, Ronald/0000-0002-0508-3701; Riley, James/0000-0002-1057-576X
FU National Institute of HealthUnited States Department of Health & Human
   ServicesNational Institutes of Health (NIH) - USA [AI007632-15,
   AI104280, AI117950, AR064220]; DFGGerman Research Foundation
   (DFG)European Commission [EL711/1-1]; NATIONAL INSTITUTE OF ALLERGY AND
   INFECTIOUS DISEASESUnited States Department of Health & Human
   ServicesNational Institutes of Health (NIH) - USANIH National Institute
   of Allergy & Infectious Diseases (NIAID) [U19AI117950] Funding Source:
   NIH RePORTER
FX This work was supported by National Institute of Health AI007632-15,
   AI104280, and AI117950 grants to JLR and AR064220 (ASP) and DFG grant
   EL711/1-1 (CTE). The funders had no role in study design, data
   collection and analysis, decision to publish, or preparation of the
   manuscript.
CR Arhel NJ, 2009, CURR TOP MICROBIOL, V339, P147, DOI 10.1007/978-3-642-02175-6_8
   Benson Constance A, 2006, Top HIV Med, V14, P107
   Betts MR, 2001, J VIROL, V75, P11983, DOI 10.1128/JVI.75.24.11983-11991.2001
   Borrow P, 1997, NAT MED, V3, P205, DOI 10.1038/nm0297-205
   BORROW P, 1994, J VIROL, V68, P6103, DOI 10.1128/JVI.68.9.6103-6110.1994
   Brentjens RJ, 2011, BLOOD, V118, P4817, DOI 10.1182/blood-2011-04-348540
   Bridgeman JS, 2010, J IMMUNOL, V184, P6938, DOI 10.4049/jimmunol.0901766
   BUONOCORE L, 1994, VIROLOGY, V204, P482, DOI 10.1006/viro.1994.1560
   Casazza JP, 2009, PLOS PATHOG, V5, DOI 10.1371/journal.ppat.1000646
   Casazza JP, 2001, J VIROL, V75, P6508, DOI 10.1128/JVI.75.14.6508-6516.2001
   Chen LP, 2013, NAT REV IMMUNOL, V13, P227, DOI 10.1038/nri3405
   Cillo AR, 2014, J CLIN MICROBIOL, V52, P3944, DOI 10.1128/JCM.02060-14
   Deeks SG, 2002, MOL THER, V5, P788, DOI 10.1006/mthe.2002.0611
   Douek DC, 2002, NATURE, V417, P95, DOI 10.1038/417095a
   Flamand L, 1998, P NATL ACAD SCI USA, V95, P3111, DOI 10.1073/pnas.95.6.3111
   Frigault MJ, 2015, CANCER IMMUNOL RES, V3, P356, DOI 10.1158/2326-6066.CIR-14-0186
   Gamberg J, 2004, IMMUNOL CELL BIOL, V82, P38, DOI 10.1111/j.1440-1711.2004.01204.x
   GOLDING H, 1993, J VIROL, V67, P6469, DOI 10.1128/JVI.67.11.6469-6475.1993
   Hale M, 2017, MOL THER, V25, P570, DOI 10.1016/j.ymthe.2016.12.023
   Hoxie J. A., 2012, COLD SPRING HARB PER, V2, DOI DOI 10.1101/CSHPERSPECT.A007179.PMID:23028130
   Hudecek M, 2015, CANCER IMMUNOL RES, V3, P125, DOI 10.1158/2326-6066.CIR-14-0127
   Kalos M, 2011, SCI TRANSL MED, V3, DOI 10.1126/scitranslmed.3002842
   Kawalekar OU, 2016, IMMUNITY, V44, P380, DOI 10.1016/j.immuni.2016.01.021
   Kiem HP, 2012, CELL STEM CELL, V10, P137, DOI 10.1016/j.stem.2011.12.015
   Kitchen SG, 2004, P NATL ACAD SCI USA, V101, P8727, DOI 10.1073/pnas.0401500101
   Kitchen SG, 2002, BLOOD, V99, P207, DOI 10.1182/blood.V99.1.207
   Kwong PD, 2013, NAT REV IMMUNOL, V13, P693, DOI 10.1038/nri3516
   Kwong PD, 2012, IMMUNITY, V37, P412, DOI 10.1016/j.immuni.2012.08.012
   Lam S, 2013, IMMUNOTHERAPY-UK, V5, P407, DOI [10.2217/IMT.13.23, 10.2217/imt.13.23]
   Leibman RS, 2015, MOL THER, V23, P1149, DOI 10.1038/mt.2015.70
   Leslie GJ, 2016, PLOS PATHOG, V12, DOI 10.1371/journal.ppat.1005983
   Liu L, 2015, J VIROL, V89, P6685, DOI 10.1128/JVI.00474-15
   Liu MH, 2012, RETROVIROLOGY, V9, DOI 10.1186/1742-4690-9-51
   Liu XJ, 2016, CANCER RES, V76, P1578, DOI 10.1158/0008-5472.CAN-15-2524
   Long AH, 2015, NAT MED, V21, P581, DOI 10.1038/nm.3838
   Maude SL, 2014, NEW ENGL J MED, V371, P1507, DOI 10.1056/NEJMoa1407222
   Maus MV, 2014, ANNU REV IMMUNOL, V32, P189, DOI 10.1146/annurev-immunol-032713-120136
   Migueles SA, 2009, J VIROL, V83, P11876, DOI 10.1128/JVI.01153-09
   Milone MC, 2009, MOL THER, V17, P1453, DOI 10.1038/mt.2009.83
   Mitchell RS, 2004, PLOS BIOL, V2, P1127, DOI 10.1371/journal.pbio.0020234
   Mitsuyasu RT, 2000, BLOOD, V96, P785, DOI 10.1182/blood.V96.3.785.015k10_785_793
   Mukherjee R, 2010, MOL THER, V18, P803, DOI 10.1038/mt.2009.316
   Palmer S, 2003, J CLIN MICROBIOL, V41, P4531, DOI 10.1128/JCM.41.10.4531-4536.2003
   Perez EE, 2008, NAT BIOTECHNOL, V26, P808, DOI 10.1038/nbt1410
   Pitcher C, 1999, MOL BIOL CELL, V10, P677, DOI 10.1091/mbc.10.3.677
   Porter DL, 2015, SCI TRANSL MED, V7, DOI 10.1126/scitranslmed.aac5415
   POULIN L, 1991, J VIROL, V65, P4893, DOI 10.1128/JVI.65.9.4893-4901.1991
   Richardson MW, 2008, J VIROL, V82, P11117, DOI 10.1128/JVI.01046-08
   Richardson MW, 2014, MOL THER, V22, P1084, DOI 10.1038/mt.2014.52
   Riley JL, 2000, J EXP MED, V191, P1987, DOI 10.1084/jem.191.11.1987
   ROBERTS MR, 1994, BLOOD, V84, P2878
   ROMEO C, 1991, CELL, V64, P1037, DOI 10.1016/0092-8674(91)90327-U
   Sadelain M, 2013, CANCER DISCOV, V3, P388, DOI 10.1158/2159-8290.CD-12-0548
   Scheid JF, 2011, SCIENCE, V333, P1633, DOI 10.1126/science.1207227
   Scholler J, 2012, SCI TRANSL MED, V4, DOI 10.1126/scitranslmed.3003761
   Schwartz O, 1996, NAT MED, V2, P338, DOI 10.1038/nm0396-338
   Sok D, 2014, P NATL ACAD SCI USA, V111, P17624, DOI 10.1073/pnas.1415789111
   Song DG, 2011, CANCER RES, V71, P4617, DOI 10.1158/0008-5472.CAN-11-0422
   Tebas P, 2014, NEW ENGL J MED, V370, P901, DOI 10.1056/NEJMoa1300662
   van der Stegen SJC, 2015, NAT REV DRUG DISCOV, V14, P499, DOI 10.1038/nrd4597
   Varela-Rohena A, 2008, IMMUNOL RES, V42, P166, DOI 10.1007/s12026-008-8057-6
   Varela-Rohena A, 2008, NAT MED, V14, P1390, DOI 10.1038/nm.1779
   Walker BD, 2013, NAT REV IMMUNOL, V13, P487, DOI 10.1038/nri3478
   Walker LM, 2011, NATURE, V477, P466, DOI 10.1038/nature10373
   Walker LM, 2009, SCIENCE, V326, P285, DOI 10.1126/science.1178746
   Walker RE, 2000, BLOOD, V96, P467
   Wang C, 2007, J IMMUNOL, V179, P8252, DOI 10.4049/jimmunol.179.12.8252
   Wei F, 2013, P NATL ACAD SCI USA, V110, pE2480, DOI 10.1073/pnas.1305394110
   Wherry EJ, 2004, J VIROL, V78, P5535, DOI 10.1128/JVI.78.11.5535-5545.2004
   Wu XL, 2010, SCIENCE, V329, P856, DOI 10.1126/science.1187659
   Yang LP, 1998, J EXP MED, V187, P1139, DOI 10.1084/jem.187.7.1139
   Yang OO, 1997, P NATL ACAD SCI USA, V94, P11478, DOI 10.1073/pnas.94.21.11478
   Yu XG, 2007, J VIROL, V81, P1619, DOI 10.1128/JVI.01580-06
   Zhao ZG, 2015, CANCER CELL, V28, P415, DOI 10.1016/j.ccell.2015.09.004
   Zhen AJ, 2015, MOL THER, V23, P1358, DOI 10.1038/mt.2015.102
NR 75
TC 58
Z9 59
U1 3
U2 23
PU PUBLIC LIBRARY SCIENCE
PI SAN FRANCISCO
PA 1160 BATTERY STREET, STE 100, SAN FRANCISCO, CA 94111 USA
SN 1553-7366
EI 1553-7374
J9 PLOS PATHOG
JI PLoS Pathog.
PD OCT
PY 2017
VL 13
IS 10
AR e1006613
DI 10.1371/journal.ppat.1006613
PG 30
WC Microbiology; Parasitology; Virology
SC Microbiology; Parasitology; Virology
GA FL3YS
UT WOS:000414163300006
PM 29023549
OA Green Published, Green Submitted, gold
DA 2021-10-29
ER

PT J
AU Hua, CK
   Gacerez, AT
   Sentman, CL
   Ackerman, ME
AF Hua, Casey K.
   Gacerez, Albert T.
   Sentman, Charles L.
   Ackerman, Margaret E.
TI Development of unique cytotoxic chimeric antigen receptors based on
   human scFv targeting B7H6
SO PROTEIN ENGINEERING DESIGN & SELECTION
LA English
DT Article
DE Antibody; B7H6; cancer; chimeric antigen receptor; immunotherapy; single
   chain fragment variable
ID HOST ANTITUMOR IMMUNITY; YEAST SURFACE DISPLAY; NKP30 LIGAND B7-H6;
   TUMOR-CELL LIGAND; T-CELLS; HUMAN-ANTIBODIES; IN-VIVO; AFFINITY;
   IMMUNOGENICITY; EXPRESSION
AB As a stress-inducible natural killer (NK) cell ligand, B7H6 plays a role in innate tumor immunosurveillance and is a fairly tumor selective marker expressed on a variety of solid and hematologic cancer cells. Here, we describe the isolation and characterization of a new family of single chain fragment variable (scFv) molecules targeting the human B7H6 ligand. Through directed evolution of a yeast surface displayed non-immune human-derived scFv library, eight candidates comprising a single family of clones differing by up to four amino acid mutations and exhibiting nM avidities for soluble B7H6-Ig were isolated. A representative clone re-formatted as an scFv-CH1-Fc molecule demonstrated specific binding to both B7H6-Ig and native membrane-bound B7H6 on tumor cell lines with a binding avidity comparable to the previously characterized B7H6-targeting antibody, TZ47. Furthermore, these clones recognized an epitope distinct from that of TZ47 and the natural NK cell ligand NKp30, and demonstrated specific activity against B7H6-expressing tumor cells when expressed as a chimeric antigen receptor (CAR) in T cells.
C1 [Hua, Casey K.; Ackerman, Margaret E.] Dartmouth Coll, Thayer Sch Engn, 14 Engn Dr, Hanover, NH 03755 USA.
   [Hua, Casey K.; Gacerez, Albert T.; Sentman, Charles L.; Ackerman, Margaret E.] Dartmouth Coll, Geisel Sch Med, Dept Microbiol & Immunol, 1 Med Ctr Dr, Lebanon, NH 03756 USA.
   [Gacerez, Albert T.; Sentman, Charles L.] Dartmouth Coll, Geisel Sch Med, Ctr Synthet Immun, 1 Med Ctr Dr, Lebanon, NH 03756 USA.
RP Ackerman, ME (corresponding author), Dartmouth Coll, Thayer Sch Engn, 14 Engn Dr, Hanover, NH 03755 USA.; Ackerman, ME (corresponding author), Dartmouth Coll, Geisel Sch Med, Dept Microbiol & Immunol, 1 Med Ctr Dr, Lebanon, NH 03756 USA.
EM Margaret.E.Ackerman@dartmouth.edu
OI Ackerman, Margaret/0000-0002-4253-3476
FU National Institutes of HealthUnited States Department of Health & Human
   ServicesNational Institutes of Health (NIH) - USA [R01 CA164178, F30
   AI122970]; National Institutes of Health Center of Biomedical Research
   ExcellenceUnited States Department of Health & Human ServicesNational
   Institutes of Health (NIH) - USA [8P30GM103415]; Elmer R. Pfefferkorn
   and Allan U. Munck Education and Research Fund at Dartmouth; NATIONAL
   INSTITUTE OF ALLERGY AND INFECTIOUS DISEASESUnited States Department of
   Health & Human ServicesNational Institutes of Health (NIH) - USANIH
   National Institute of Allergy & Infectious Diseases (NIAID)
   [F30AI122970] Funding Source: NIH RePORTER
FX This work was supported in part by the National Institutes of Health
   [R01 CA164178 to C.L.S. and F30 AI122970 to C.K.H.]; the National
   Institutes of Health Center of Biomedical Research Excellence
   [8P30GM103415 to M.E.A. and C.L.S.]; and The Elmer R. Pfefferkorn and
   Allan U. Munck Education and Research Fund at Dartmouth [to M.E.A. and
   C.L.S].
CR Ackerman M, 2009, BIOTECHNOL PROGR, V25, P774, DOI 10.1002/btpr.174
   Ackerman ME, 2008, MOL CANCER THER, V7, P2233, DOI 10.1158/1535-7163.MCT-08-0067
   Baratin M., 2015, Monoclonal antibodies that bind b7h6 and uses thereof, Patent No. [PCT/IB2010/003411, IB2010003411]
   Brandt C. S., 2010, Anti-zB7H6 antibody-drug conjugates, Patent No. [US 7858759 B2, 7858759B2]
   Brandt CS, 2009, J EXP MED, V206, P1495, DOI 10.1084/jem.20090681
   Cao GS, 2015, J BIOL CHEM, V290, P29964, DOI 10.1074/jbc.M115.674010
   Carey BW, 2009, P NATL ACAD SCI USA, V106, P157, DOI 10.1073/pnas.0811426106
   Cerwenka A., 2014, B7-h6 therapeutically active monoclonal antibody against b7-h6 polypeptide, Patent No. [PCT/EP2012/067637, EP2012067637]
   Chao G, 2006, NAT PROTOC, V1, P755, DOI 10.1038/nprot.2006.94
   Chmielewski M, 2011, GENE THER, V18, P62, DOI 10.1038/gt.2010.127
   Choi Y, 2015, MABS-AUSTIN, V7, P1045, DOI 10.1080/19420862.2015.1076600
   De Groot AS, 2013, EXPERT REV CLIN PHAR, V6, P651, DOI 10.1586/17512433.2013.835698
   Feldhaus MJ, 2003, NAT BIOTECHNOL, V21, P163, DOI 10.1038/nbt785
   Fiegler N, 2013, BLOOD, V122, P684, DOI 10.1182/blood-2013-02-482513
   FROMANT M, 1995, ANAL BIOCHEM, V224, P347, DOI 10.1006/abio.1995.1050
   Grimm SK, 2015, PLOS ONE, V10, DOI 10.1371/journal.pone.0117227
   Guest RD, 2005, J IMMUNOTHER, V28, P203, DOI 10.1097/01.cji.0000161397.96582.59
   Harding FA, 2010, MABS-AUSTIN, V2, P256, DOI 10.4161/mabs.2.3.11641
   Haso W, 2013, BLOOD, V121, P1165, DOI 10.1182/blood-2012-06-438002
   Hudecek M, 2015, CANCER IMMUNOL RES, V3, P125, DOI 10.1158/2326-6066.CIR-14-0127
   Hudecek M, 2013, CLIN CANCER RES, V19, P3153, DOI 10.1158/1078-0432.CCR-13-0330
   James ST, 2008, J IMMUNOL, V180, P7028, DOI 10.4049/jimmunol.180.10.7028
   Jawa V, 2013, CLIN IMMUNOL, V149, P534, DOI 10.1016/j.clim.2013.09.006
   Jones Tim D., 2009, V525, P405, DOI 10.1007/978-1-59745-554-1_21
   Koumbi L, 2016, ANN GASTROENTEROL, V29, P348, DOI 10.20524/aog.2016.0036
   Li YL, 2011, J EXP MED, V208, P703, DOI 10.1084/jem.20102548
   Liu XJ, 2015, CANCER RES, V75, P3596, DOI 10.1158/0008-5472.CAN-15-0159
   Lynn RC, 2016, LEUKEMIA, V30, P1355, DOI 10.1038/leu.2016.35
   Matta J, 2013, BLOOD, V122, P394, DOI 10.1182/blood-2013-01-481705
   Parker AS, 2010, BMC BIOINFORMATICS, V11, DOI 10.1186/1471-2105-11-180
   Presta LG, 2008, CURR OPIN IMMUNOL, V20, P460, DOI 10.1016/j.coi.2008.06.012
   Retter I, 2005, NUCLEIC ACIDS RES, V33, pD671, DOI 10.1093/nar/gki088
   Rudnick SI, 2009, CANCER BIOTHER RADIO, V24, P155, DOI 10.1089/cbr.2009.0627
   Salimi M, 2016, J IMMUNOL, V196, P45, DOI 10.4049/jimmunol.1501102
   Shyamsundar R, 2005, GENOME BIOL, V6, DOI 10.1186/gb-2005-6-3-r22
   Thurber GM, 2008, ADV DRUG DELIVER REV, V60, P1421, DOI 10.1016/j.addr.2008.04.012
   Vivier E., 2014, GOOGLE PATENTS
   Watanabe K, 2015, J IMMUNOL, V194, P911, DOI 10.4049/jimmunol.1402346
   Wu MR, 2015, GENE THER, V22, P675, DOI 10.1038/gt.2015.29
   Wu MR, 2015, J IMMUNOL, V194, P5305, DOI 10.4049/jimmunol.1402517
   Zhang T, 2012, J IMMUNOL, V189, P2290, DOI 10.4049/jimmunol.1103495
   Zou Y, 2015, PLOS ONE, V10, DOI 10.1371/journal.pone.0134568
NR 42
TC 8
Z9 8
U1 0
U2 5
PU OXFORD UNIV PRESS
PI OXFORD
PA GREAT CLARENDON ST, OXFORD OX2 6DP, ENGLAND
SN 1741-0126
EI 1741-0134
J9 PROTEIN ENG DES SEL
JI Protein Eng. Des. Sel.
PD OCT
PY 2017
VL 30
IS 10
BP 713
EP 721
DI 10.1093/protein/gzx051
PG 9
WC Biochemistry & Molecular Biology; Biotechnology & Applied Microbiology
SC Biochemistry & Molecular Biology; Biotechnology & Applied Microbiology
GA FP2SN
UT WOS:000417468900002
PM 29040754
OA Green Published, Bronze
DA 2021-10-29
ER

PT J
AU Netter, P
   Anft, M
   Watzl, C
AF Netter, Petra
   Anft, Moritz
   Watzl, Carsten
TI Termination of the Activating NK Cell Immunological Synapse Is an Active
   and Regulated Process
SO JOURNAL OF IMMUNOLOGY
LA English
DT Article
ID NATURAL-KILLER-CELLS; CHIMERIC ANTIGEN RECEPTOR; LYTIC GRANULE
   CONVERGENCE; INHIBITORY RECEPTORS; IMMUNE SYNAPSE; T-LYMPHOCYTES;
   TARGET-CELLS; CALYCULIN-A; CYTOTOXICITY; PHOSPHATASE
AB Cellular cytotoxicity is essential for the elimination of virus-infected and cancerous cells by NK cells. It requires a direct cellular contact through the establishment of an immunological synapse (IS) between the NK cell and the target cell. In this article, we show that not only the establishment of the IS, but also its maintenance is a highly regulated process. Ongoing receptor-proximal signaling events from activating NK cell receptors and actin dynamics were necessary to maintain a stable contact in an energy-dependent fashion, even after the IS was formed successfully. More importantly, the initiation of a contact to a new susceptible target cell resulted in accelerated detachment from an old target cell. We propose that the maintenance of an existing IS is a dynamic and regulated process to allow for effective serial killing of NK cells.
C1 [Netter, Petra; Anft, Moritz; Watzl, Carsten] Tech Univ Dortmund, Dept Immunol, IfADo Leibniz Res Ctr Working Environm & Human Fa, D-44139 Dortmund, Germany.
   [Netter, Petra] Baylor Coll Med, Ctr Human Immunobiol, Texas Childrens Hosp, Houston, TX 77030 USA.
RP Watzl, C (corresponding author), TU Dortmund IfADo, Dept Immunol, Leibniz Res Ctr Working Environm & Human Factors, Ardeystr 67, D-44139 Dortmund, Germany.
EM watzl@ifado.de
RI Watzl, Carsten/B-4911-2013
OI Watzl, Carsten/0000-0001-5195-0995
FU Leibniz Association [SAW-2013-IfADo-2]
FX This work was supported by Leibniz Association Grant SAW-2013-IfADo-2.
CR Abarca-Rojano E, 2009, IMMUNOL LETT, V122, P18, DOI 10.1016/j.imlet.2008.10.008
   BAJPAI A, 1994, J BIOL CHEM, V269, P18864
   Barber DF, 2004, J IMMUNOL, V173, P3653, DOI 10.4049/jimmunol.173.6.3653
   BERKE G, 1975, EUR J IMMUNOL, V5, P671, DOI 10.1002/eji.1830051004
   Bhat R, 2007, PLOS ONE, V2, DOI 10.1371/journal.pone.0000326
   Bottino C, 2003, J EXP MED, V198, P557, DOI 10.1084/jem.20030788
   Brown ACN, 2011, PLOS BIOL, V9, DOI 10.1371/journal.pbio.1001152
   Bryceson YT, 2009, BLOOD, V114, P2657, DOI 10.1182/blood-2009-01-201632
   Caraux A, 2006, BLOOD, V107, P994, DOI 10.1182/blood-2005-06-2428
   Chauveau A, 2010, P NATL ACAD SCI USA, V107, P5545, DOI 10.1073/pnas.0910074107
   Choi PJ, 2013, P NATL ACAD SCI USA, V110, P6488, DOI 10.1073/pnas.1221312110
   Claus M, 2016, ARCH TOXICOL, V90, P2481, DOI 10.1007/s00204-016-1809-5
   Claus M, 2016, OPEN BIOL, V6, DOI 10.1098/rsob.160010
   Culley FJ, 2009, PLOS BIOL, V7, DOI 10.1371/journal.pbio.1000159
   Davis DM, 1999, P NATL ACAD SCI USA, V96, P15062, DOI 10.1073/pnas.96.26.15062
   DUSTIN ML, 1989, NATURE, V341, P619, DOI 10.1038/341619a0
   El-Sherbiny YM, 2007, CANCER RES, V67, P8444, DOI 10.1158/0008-5472.CAN-06-4230
   Eriksson M, 1999, J EXP MED, V190, P1005, DOI 10.1084/jem.190.7.1005
   Fasbender F, 2017, FRONT IMMUNOL, V8, DOI 10.3389/fimmu.2017.00789
   Fiegler N, 2013, BLOOD, V122, P684, DOI 10.1182/blood-2013-02-482513
   Helander TS, 1998, CURR TOP MICROBIOL, V230, P89
   Hoffmann SC, 2011, J IMMUNOL, V186, P2757, DOI 10.4049/jimmunol.1002867
   ISHIHARA H, 1989, BIOCHEM BIOPH RES CO, V159, P871, DOI 10.1016/0006-291X(89)92189-X
   James AM, 2013, BLOOD, V121, P2627, DOI 10.1182/blood-2012-06-437012
   Jenkins MR, 2015, J EXP MED, V212, P307, DOI 10.1084/jem.20140964
   Jiang K, 2002, J IMMUNOL, V168, P3155, DOI 10.4049/jimmunol.168.7.3155
   Lam VC, 2017, CURR OPIN IMMUNOL, V44, P43, DOI 10.1016/j.coi.2016.11.003
   Lanier LL, 2008, NAT IMMUNOL, V9, P495, DOI 10.1038/ni1581
   Li P, 2011, MED HYPOTHESES, V76, P293, DOI 10.1016/j.mehy.2010.10.027
   Liu DF, 2005, P NATL ACAD SCI USA, V102, P123, DOI 10.1073/pnas.0405737102
   Mace EM, 2014, IMMUNOL CELL BIOL, V92, P245, DOI 10.1038/icb.2013.96
   Mace EM, 2010, BLOOD, V116, P1272, DOI 10.1182/blood-2009-12-261487
   Mentlik AN, 2010, MOL BIOL CELL, V21, P2241, DOI 10.1091/mbc.E09-11-0930
   Messmer B, 2006, J IMMUNOL, V176, P4646, DOI 10.4049/jimmunol.176.8.4646
   Rak GD, 2011, PLOS BIOL, V9, DOI 10.1371/journal.pbio.1001151
   Roda-Navarro P, 2009, J BIOL CHEM, V284, P16463, DOI 10.1074/jbc.M808561200
   Ross JA, 2010, J BIOL CHEM, V285, P3582, DOI 10.1074/jbc.M109.053843
   Samstag Y, 2003, ADV ENZYME REGUL, V43, P197, DOI 10.1016/S0065-2571(02)00031-6
   Samstag Y, 2013, IMMUNOL REV, V256, P30, DOI 10.1111/imr.12115
   Sandusky MM, 2006, EUR J IMMUNOL, V36, P3268, DOI 10.1002/eji.200636146
   Schonfeld K, 2015, MOL THER, V23, P330, DOI [10.1038/mt.2014.21, 10.1038/mt.2014.219]
   Stinchcombe JC, 2006, NATURE, V443, P462, DOI 10.1038/nature05071
   Tassi I, 2005, J IMMUNOL, V175, P749, DOI 10.4049/jimmunol.175.2.749
   Tomescu C, 2009, J LEUKOCYTE BIOL, V85, P871, DOI 10.1189/jlb.1008635
   Trotta R, 2000, J IMMUNOL, V165, P1782, DOI 10.4049/jimmunol.165.4.1782
   ULLBERG M, 1981, J EXP MED, V153, P615, DOI 10.1084/jem.153.3.615
   Urlaub D, 2017, J IMMUNOL, V198, P1944, DOI 10.4049/jimmunol.1601004
   Vanhaesebroeck B, 2001, ANNU REV BIOCHEM, V70, P535, DOI 10.1146/annurev.biochem.70.1.535
   Vanherberghen B, 2013, BLOOD, V121, P1326, DOI 10.1182/blood-2012-06-439851
   Vyas YM, 2002, IMMUNOL REV, V189, P161, DOI 10.1034/j.1600-065X.2002.18914.x
   Watzl Carsten, 2014, F1000Prime Rep, V6, P87, DOI 10.12703/P6-87
   Watzl C, 2014, ADV IMMUNOL, V124, P137, DOI 10.1016/B978-0-12-800147-9.00005-4
   Watzl C, 2012, FRONT BIOSCI-LANDMRK, V17, P1418, DOI 10.2741/3995
   Wei S, 1998, J EXP MED, V187, P1753, DOI 10.1084/jem.187.11.1753
   ZAGURY D, 1975, EUR J IMMUNOL, V5, P818, DOI 10.1002/eji.1830051205
   Zhang T, 2012, J IMMUNOL, V189, P2290, DOI 10.4049/jimmunol.1103495
NR 56
TC 20
Z9 20
U1 0
U2 11
PU AMER ASSOC IMMUNOLOGISTS
PI BETHESDA
PA 9650 ROCKVILLE PIKE, BETHESDA, MD 20814 USA
SN 0022-1767
EI 1550-6606
J9 J IMMUNOL
JI J. Immunol.
PD OCT 1
PY 2017
VL 199
IS 7
BP 2528
EP 2535
DI 10.4049/jimmunol.1700394
PG 8
WC Immunology
SC Immunology
GA FH2JR
UT WOS:000410965700033
PM 28835459
OA Bronze
DA 2021-10-29
ER

PT J
AU Anderson, J
AF Anderson, John
TI Unleashing the immune response against childhood solid cancers
SO PEDIATRIC BLOOD & CANCER
LA English
DT Review
DE checkpoint inhibitors; childhood solid cancer; chimeric antigen
   receptor; immunotherapy; pediatric solid cancer
ID CHIMERIC ANTIGEN RECEPTOR; MYELOID SUPPRESSOR-CELLS; TRANS-RETINOIC
   ACID; I CLINICAL-TRIAL; T-CELLS; WITHANIA-SOMNIFERA; NK CELLS; TUMOR;
   IMMUNOTHERAPY; INHIBITION
AB Tumor immunotherapy has come to the fore fuelled by impressive clinical responses to checkpoint inhibitor antibodies in a range of adult malignancies and by the success of chimeric antigen receptor T cells targeting adult and pediatric B-cell malignancies. Clearly, if appropriately fine-tuned, the immune system has the capability to seek out and destroy cancer. Studies in pediatric solid cancers so far have not shown the therapeutic potential checkpoint inhibitors described in adult cancers and this may reflect fewer tumor-associated antigens or different immune evasion mechanisms. One potential approach to overcome these limitations will be to combine interventions to undermine immune evasion mechanisms with engineered T-cell adoptive transfer.
C1 [Anderson, John] UCL Great Ormond St Inst Child Hlth, London WC1N 1EH, England.
RP Anderson, J (corresponding author), UCL Great Ormond St Inst Child Hlth, London WC1N 1EH, England.
EM j.anderson@ucl.ac.uk
OI Anderson, William/0000-0001-7509-3203
CR Alexandrov LB, 2013, NATURE, V500, P415, DOI 10.1038/nature12477
   Almand B, 2001, J IMMUNOL, V166, P678, DOI 10.4049/jimmunol.166.1.678
   Amrolia PJ, 2015, LANCET, V385, P488, DOI 10.1016/S0140-6736(14)61729-3
   Anderlini P, 2016, BIOL BLOOD MARROW TR, V22, P1333, DOI 10.1016/j.bbmt.2016.03.028
   Angulo I, 2000, BLOOD, V95, P212
   Ansell SM, 2015, NEW ENGL J MED, V372, P311, DOI 10.1056/NEJMoa1411087
   Apps JR, 2013, FETAL PEDIATR PATHOL, V32, P298, DOI 10.3109/15513815.2012.754527
   Ara T, 2009, CANCER RES, V69, P329, DOI 10.1158/0008-5472.CAN-08-0613
   Asgharzadeh S, 2012, J CLIN ONCOL, V30, P3525, DOI 10.1200/JCO.2011.40.9169
   Beatty GL, 2016, PHARMACOL THERAPEUT, V166, P30, DOI 10.1016/j.pharmthera.2016.06.010
   Bill MA, 2012, PLOS ONE, V7, DOI 10.1371/journal.pone.0040724
   Bill MA, 2010, MOL CANCER, V9, DOI 10.1186/1476-4598-9-165
   Bouffet E, 2016, J CLIN ONCOL, V34, P2206, DOI 10.1200/JCO.2016.66.6552
   Bronte V, 2016, NAT COMMUN, V7, DOI 10.1038/ncomms12150
   Bruchard M, 2013, NAT MED, V19, P57, DOI 10.1038/nm.2999
   Califano JA, 2015, CLIN CANCER RES, V21, P30, DOI 10.1158/1078-0432.CCR-14-1716
   Chen HM, 2015, CLIN CANCER RES, V21, P4073, DOI 10.1158/1078-0432.CCR-14-2742
   Condamine T, 2014, J CLIN INVEST, V124, P2626, DOI 10.1172/JCI74056
   Danielli R, 2015, CANCER IMMUNOL IMMUN, V64, P113, DOI 10.1007/s00262-014-1621-0
   De Santo C, 2005, P NATL ACAD SCI USA, V102, P4185, DOI 10.1073/pnas.0409783102
   Diaz-Montero CM, 2009, CANCER IMMUNOL IMMUN, V58, P49, DOI 10.1007/s00262-008-0523-4
   Ding ZC, 2014, ONCOIMMUNOLOGY, V3, DOI 10.4161/21624011.2014.954471
   Ding ZC, 2014, CANCER RES, V74, P3441, DOI 10.1158/0008-5472.CAN-13-3596
   Draghiciu O, 2015, ONCOIMMUNOLOGY, V4, DOI 10.4161/21624011.2014.954829
   Elkabets M, 2010, EUR J IMMUNOL, V40, P3347, DOI 10.1002/eji.201041037
   ESHHAR Z, 1993, P NATL ACAD SCI USA, V90, P720, DOI 10.1073/pnas.90.2.720
   Feig C, 2013, P NATL ACAD SCI USA, V110, P20212, DOI 10.1073/pnas.1320318110
   Fujita M, 2011, CANCER RES, V71, P2664, DOI 10.1158/0008-5472.CAN-10-3055
   Gabitass RF, 2011, CANCER IMMUNOL IMMUN, V60, P1419, DOI 10.1007/s00262-011-1028-0
   Gubin MM, 2015, SCIENCE, V350, P158, DOI 10.1126/science.aad4140
   Guislain A, 2015, CANCER IMMUNOL IMMUN, V64, P1241, DOI 10.1007/s00262-015-1735-z
   Hanahan D, 2011, CELL, V144, P646, DOI 10.1016/j.cell.2011.02.013
   Haworth KB, 2015, PEDIATR BLOOD CANCER, V62, P571, DOI 10.1002/pbc.25359
   Hu-Lieskovan S, 2015, SCI TRANSL MED, V7, DOI 10.1126/scitranslmed.aaa4691
   Huang B, 2006, CANCER RES, V66, P1123, DOI 10.1158/0008-5472.CAN-05-1299
   Jensen MC, 2014, IMMUNOL REV, V257, P127, DOI 10.1111/imr.12139
   Johannsen M, 2010, EUR J CANCER, V46, P2926, DOI 10.1016/j.ejca.2010.07.033
   Johnsen JI, 2004, CANCER RES, V64, P7210, DOI 10.1158/0008-5472.CAN-04-1795
   Joyce JA, 2015, SCIENCE, V348, P74, DOI 10.1126/science.aaa6204
   Karakhanova S, 2015, ONCOIMMUNOLOGY, V4, DOI 10.1080/2162402X.2014.998519
   Kloess S, 2010, EUR J IMMUNOL, V40, P3255, DOI 10.1002/eji.201040568
   Ko JS, 2009, CLIN CANCER RES, V15, P2148, DOI 10.1158/1078-0432.CCR-08-1332
   Kumar V, 2016, TRENDS IMMUNOL, V37, P208, DOI 10.1016/j.it.2016.01.004
   KUPPNER MC, 1989, J NEUROSURG, V71, P211, DOI 10.3171/jns.1989.71.2.0211
   Kusmartsev S, 2003, CANCER RES, V63, P4441
   Kuwata T, 2000, BLOOD, V95, P3349, DOI 10.1182/blood.V95.11.3349
   Le HK, 2009, INT IMMUNOPHARMACOL, V9, P900, DOI 10.1016/j.intimp.2009.03.015
   Lee DW, 2015, LANCET, V385, P517, DOI 10.1016/S0140-6736(14)61403-3
   Li HQ, 2009, J IMMUNOL, V182, P240, DOI 10.4049/jimmunol.182.1.240
   Liberman J, 2012, PLOS ONE, V7, DOI 10.1371/journal.pone.0043665
   Linnemann C, 2015, NAT MED, V21, P81, DOI 10.1038/nm.3773
   Liu DF, 2012, J CLIN INVEST, V122, P2221, DOI 10.1172/JCI59535
   Long AH, 2016, CANCER IMMUNOL RES, V4, P869, DOI 10.1158/2326-6066.CIR-15-0230
   Ma JL, 2014, J LEUKOCYTE BIOL, V95, P275, DOI 10.1189/jlb.0513297
   Mackall CL, 2014, NAT REV CLIN ONCOL, V11, P693, DOI 10.1038/nrclinonc.2014.177
   Mao YM, 2013, CANCER RES, V73, P3877, DOI 10.1158/0008-5472.CAN-12-4115
   Marvel D, 2015, J CLIN INVEST, V125, P3356, DOI 10.1172/JCI80005
   Merchant MS, 2016, CLIN CANCER RES, V22, P1364, DOI 10.1158/1078-0432.CCR-15-0491
   Metelitsa LS, 2004, J EXP MED, V199, P1213, DOI 10.1084/jem.20031462
   Meyer C, 2014, CANCER IMMUNOL IMMUN, V63, P247, DOI 10.1007/s00262-013-1508-5
   Mikyskova R, 2012, J IMMUNOTHER, V35, P374, DOI 10.1097/CJI.0b013e318255585a
   Moen I, 2012, TARGET ONCOL, V7, P233, DOI 10.1007/s11523-012-0233-x
   Morello A, 2016, CANCER DISCOV, V6, P133, DOI 10.1158/2159-8290.CD-15-0583
   Muhlethaler-Mottet A, 2015, PLOS ONE, V10, DOI 10.1371/journal.pone.0125616
   Muralikrishnan G, 2010, IMMUNOL INVEST, V39, P688, DOI 10.3109/08820139.2010.487083
   Mussai F, 2015, CANCER RES, V75, P3043, DOI 10.1158/0008-5472.CAN-14-3443
   Muthuswamy R, 2016, PROSTATE, V76, P1095, DOI 10.1002/pros.23194
   Nabarro S, 2005, J EXP MED, V202, P1399, DOI 10.1084/jem.20050730
   Najjar YG, 2013, FRONT ONCOL, V3, DOI 10.3389/fonc.2013.00049
   Nefedova Y, 2007, CANCER RES, V67, P11021, DOI 10.1158/0008-5472.CAN-07-2593
   O'Rourke DM, 2016, J CLIN ONCOL, V34, DOI 10.1200/JCO.2016.34.15_suppl.2067
   Obermajer N, 2012, IMMUNOL INVEST, V41, P635, DOI 10.3109/08820139.2012.695417
   Obermajer N, 2011, CANCER RES, V71, P7463, DOI 10.1158/0008-5472.CAN-11-2449
   Obermajer N, 2011, BLOOD, V118, P5498, DOI 10.1182/blood-2011-07-365825
   Orentas RJ, 2012, FRONT ONCOL, V2, DOI [10.3389/fonc.2012.00003, 10.3389/fonc.2012.00194]
   Paulos CM, 2007, J CLIN INVEST, V117, P2197, DOI 10.1172/JCI32205
   Peggs KS, 2009, J EXP MED, V206, P1717, DOI 10.1084/jem.20082492
   Pinton L, 2016, ONCOTARGET, V7, P1168, DOI 10.18632/oncotarget.6662
   Porter DL, 2011, NEW ENGL J MED, V365, P725, DOI 10.1056/NEJMoa1103849
   Postow MA, 2015, NEW ENGL J MED, V372, P2006, DOI 10.1056/NEJMoa1414428
   Raffaghello L, 2004, NEOPLASIA, V6, P558, DOI 10.1593/neo.04316
   Rashidi A, 2016, EXPERT REV HEMATOL, V9, P335, DOI 10.1586/17474086.2016.1142868
   Rasmuson A, 2012, PLOS ONE, V7, DOI 10.1371/journal.pone.0029331
   Rodriguez PC, 2007, BLOOD, V109, P1568, DOI 10.1182/blood-2006-06-031856
   Rosenberg SA, 2015, SCIENCE, V348, P62, DOI 10.1126/science.aaa4967
   Santilli G, 2013, ONCOIMMUNOLOGY, V2, DOI 10.4161/onci.24443
   Santilli G, 2013, CLIN CANCER RES, V19, P1116, DOI 10.1158/1078-0432.CCR-12-2528
   Schumacher TN, 2015, SCIENCE, V348, P69, DOI 10.1126/science.aaa4971
   Serafini P, 2006, J EXP MED, V203, P2691, DOI 10.1084/jem.20061104
   Sharma P, 2015, SCIENCE, V348, P56, DOI 10.1126/science.aaa8172
   Shrimali RK, 2010, CANCER RES, V70, P6171, DOI 10.1158/0008-5472.CAN-10-0153
   Shusterman S, 2010, J CLIN ONCOL, V28, P4969, DOI 10.1200/JCO.2009.27.8861
   SIEPL C, 1988, EUR J IMMUNOL, V18, P593, DOI 10.1002/eji.1830180416
   Singh M, 2013, CANCER MED-US, V2, P571, DOI 10.1002/cam4.94
   Sinha P, 2013, CANCER IMMUNOL IMMUN, V62, P1663, DOI 10.1007/s00262-013-1470-2
   Srivastava MK, 2010, CANCER RES, V70, P68, DOI 10.1158/0008-5472.CAN-09-2587
   Stroncek DF, 2016, CYTOTHERAPY, V18, P893, DOI 10.1016/j.jcyt.2016.04.003
   Suzuki E, 2005, CLIN CANCER RES, V11, P6713, DOI 10.1158/1078-0432.CCR-05-0883
   Talmadge JE, 2007, INT IMMUNOPHARMACOL, V7, P140, DOI 10.1016/j.intimp.2006.09.021
   Tarhini AA, 2014, PLOS ONE, V9, DOI 10.1371/journal.pone.0087705
   Taube JM, 2012, SCI TRANSL MED, V4, DOI 10.1126/scitranslmed.3003689
   Tu SP, 2012, CANCER PREV RES, V5, P205, DOI 10.1158/1940-6207.CAPR-11-0247
   Turtle CJ, 2016, J CLIN INVEST, V126, P2123, DOI 10.1172/JCI85309
   Vacchelli E, 2014, ONCOIMMUNOLOGY, V3, DOI 10.4161/21624011.2014.957994
   Van Allen EM, 2015, SCIENCE, V350, P207, DOI 10.1126/science.aad0095
   van Hooren L, 2016, ONCOTARGET, V7, P50277, DOI 10.18632/oncotarget.10364
   Veltman JD, 2010, BMC CANCER, V10, DOI 10.1186/1471-2407-10-464
   Vincent J, 2010, CANCER RES, V70, P3052, DOI 10.1158/0008-5472.CAN-09-3690
   Waldron TJ, 2013, ONCOIMMUNOLOGY, V2, DOI 10.4161/onci.24117
   Walkley CR, 2002, LEUKEMIA, V16, P1763, DOI 10.1038/sj.leu.2402625
   Wolff JE, 2012, PEDIATR BLOOD CANCER, V59, P27, DOI 10.1002/pbc.23402
   Wondimu A, 2014, CANCER RES, V74, P5449, DOI 10.1158/0008-5472.CAN-14-0927
   Yu H, 2007, NAT REV IMMUNOL, V7, P41, DOI 10.1038/nri1995
   Zea AH, 2005, CANCER RES, V65, P3044, DOI 10.1158/0008-5472.CAN-04-4505
   Zhao Q, 2017, ONCOTARGET, V8, P1668, DOI 10.18632/oncotarget.13774
   Zhou JX, 2016, SCI REP-UK, V6, DOI 10.1038/srep34276
   Zhu Y, 2014, CANCER RES, V74, P5057, DOI 10.1158/0008-5472.CAN-13-3723
NR 117
TC 4
Z9 4
U1 0
U2 12
PU WILEY
PI HOBOKEN
PA 111 RIVER ST, HOBOKEN 07030-5774, NJ USA
SN 1545-5009
EI 1545-5017
J9 PEDIATR BLOOD CANCER
JI Pediatr. Blood Cancer
PD OCT
PY 2017
VL 64
IS 10
AR e26548
DI 10.1002/pbc.26548
PG 11
WC Oncology; Hematology; Pediatrics
SC Oncology; Hematology; Pediatrics
GA FE2KS
UT WOS:000408045800029
PM 28383769
OA Green Submitted
DA 2021-10-29
ER

PT J
AU Ge, HT
   Mu, LY
   Jin, LC
   Yang, CL
   Chang, YF
   Long, Y
   DeLeon, G
   Deleyrolle, L
   Mitchell, DA
   Kubilis, PS
   Lu, DY
   Qi, JP
   Gu, YH
   Lin, ZG
   Huang, JP
AF Ge, Haitao
   Mu, Luyan
   Jin, Linchun
   Yang, Changlin
   Chang, Yifan (Emily)
   Long, Yu
   DeLeon, Gabriel
   Deleyrolle, Loic
   Mitchell, Duane A.
   Kubilis, Paul S.
   Lu, Dunyue
   Qi, Jiping
   Gu, Yunhe
   Lin, Zhiguo
   Huang, Jianping
TI Tumor associated CD70 expression is involved in promoting tumor
   migration and macrophage infiltration in GBM
SO INTERNATIONAL JOURNAL OF CANCER
LA English
DT Article
ID ADHESION MOLECULE-C; T-CELLS; GLIOBLASTOMA; DIFFERENTIATION;
   IDENTIFICATION; MECHANISMS; PHENOTYPE; APOPTOSIS; IMMUNITY; LIGAND
AB Tumor migration/metastasis and immunosuppression are major obstacles in effective cancer therapy. Incidentally, these 2 hurdles usually coexist inside tumors, therefore making therapy significantly more complicated, as both oncogenic mechanisms must be addressed for successful therapeutic intervention. Our recent report highlights that the tumor expression of a TNF family member, CD70, is correlated with poor survival for primary gliomas. In this study, we investigated how CD70 expression by GBM affects the characteristics of tumor cells and the tumor microenvironment. We found that the ablation of CD70 in primary GBM decreased CD44 and SOX2 gene expression, and inhibited tumor migration, growth and the ability to attract monocyte-derived M2 macrophages in vitro. In the tumor microenvironment, CD70 was associated with immune cell infiltrates, such as T cells; myeloid-derived suppressor cells; and monocytes/macrophages based on the RNA-sequencing profile. The CD163+ macrophages were far more abundant than T cells were. This overwhelming level of macrophages was identified only in GBM and not in low-grade gliomas and normal brain specimens, implying their tumor association. CD70 was detected only on tumor cells, not on macrophages, and was highly correlated with CD163 gene expression in primary GBM. Additionally, the co-expression of the CD70 and CD163 genes was found to correlate with decreased survival for patients with primary GBM. Together, these data suggest that CD70 expression is involved in promoting tumor aggressiveness and immunosuppression via tumor-associated macrophage recruitment/activation. Our current efforts to target this molecule using chimeric antigen receptor T cells hold great potential for treating patients with GBM.
C1 [Jin, Linchun; Yang, Changlin; Chang, Yifan (Emily); Long, Yu; DeLeon, Gabriel; Deleyrolle, Loic; Mitchell, Duane A.; Kubilis, Paul S.; Huang, Jianping] Univ Florida, Lillian S Wells Dept Neurosurg, Gainesville, FL USA.
   [Ge, Haitao; Mu, Luyan; Jin, Linchun; Long, Yu; Lu, Dunyue; Lin, Zhiguo] Harbin Med Univ, Dept Neurosurg, Affiliated Hosp 1, Sect 4, Harbin, Heilongjiang, Peoples R China.
   [Qi, Jiping; Gu, Yunhe] Harbin Med Univ, Dept Pathol, Affiliated Hosp 1, Harbin, Heilongjiang, Peoples R China.
   [Chang, Yifan (Emily)] Rockefeller Univ, Lab Mol & Cellular Neurosci, 1230 York Ave, New York, NY 10021 USA.
   [DeLeon, Gabriel] Duke Univ, Med Ctr, Dept Surg, Div Appl Therapeut, Durham, NC 27710 USA.
RP Lin, ZG (corresponding author), 23 Youzheng St, Harbin 150001, Heilongjiang, Peoples R China.; Huang, JP (corresponding author), L1-178,1149 Newell Dr Gainesville, Gainesville, FL 32610 USA.
EM linzhiguo@hotmail.com; jianping.huang@neurosurgery.ufl.edu
FU Wells Endowment [00107592]; Heilongjiang Province Program for
   Application Technology Research and Development [GA15C108]; Ministry of
   Science and Technology of the People's Republic of ChinaMinistry of
   Science and Technology, China [2014DFA31630]; American Cancer Society
   Chris DiMarco Institutional Research Grant
FX Grant sponsor: Wells Endowment; Grant number: 00107592; Grant sponsor:
   Heilongjiang Province Program for Application Technology Research and
   Development; Grant number: GA15C108; Grant sponsor: Ministry of Science
   and Technology of the People's Republic of China; Grant number:
   2014DFA31630; Grant sponsor: American Cancer Society Chris DiMarco
   Institutional Research Grant
CR AGATHANGGELOU A, 1995, AM J PATHOL, V147, P1152
   Angelova M, 2015, GENOME BIOL, V16, DOI 10.1186/s13059-015-0620-6
   Anido J, 2010, CANCER CELL, V18, P655, DOI 10.1016/j.ccr.2010.10.023
   Aulwurm S, 2006, INT J CANCER, V118, P1728, DOI 10.1002/ijc.21544
   Bertrand P, 2013, GENE CHROMOSOME CANC, V52, P764, DOI 10.1002/gcc.22072
   Borsig L, 2002, P NATL ACAD SCI USA, V99, P2193, DOI 10.1073/pnas.261704098
   Boursalian TE, 2009, ADV EXP MED BIOL, V647, P108, DOI 10.1007/978-0-387-89520-8_7
   BOWMAN MR, 1994, J IMMUNOL, V152, P1756
   Deleyrolle LP, 2011, BRAIN, V134, P1331, DOI 10.1093/brain/awr081
   Edin S, 2012, PLOS ONE, V7, DOI 10.1371/journal.pone.0047045
   Hendriks J, 2000, NAT IMMUNOL, V1, P433, DOI 10.1038/80877
   Huang J, 1997, J IMMUNOTHER, V28, P258
   Huang JP, 2006, J IMMUNOL, V176, P7726, DOI 10.4049/jimmunol.176.12.7726
   Huang JP, 2011, J IMMUNOTHER, V34, P327, DOI 10.1097/CJI.0b013e318216983d
   Israel BF, 2005, MOL CANCER THER, V4, P2037, DOI 10.1158/1535-7163.MCT-05-0253
   Jacobs J, 2015, ONCOTARGET, V6, P13462, DOI 10.18632/oncotarget.3880
   Jilaveanu LB, 2012, HUM PATHOL, V43, P1394, DOI 10.1016/j.humpath.2011.10.014
   Jin L, 2017, NEUROONCOL
   Junker K, 2005, J UROLOGY, V173, P2150, DOI 10.1097/01.ju.0000158121.49085.ba
   Keller AM, 2007, P NATL ACAD SCI USA, V104, P5989, DOI 10.1073/pnas.0700946104
   Komohara Y, 2008, J PATHOL, V216, P15, DOI 10.1002/path.2370
   Langer HF, 2011, CANCER RES, V71, P4096, DOI 10.1158/0008-5472.CAN-10-2794
   Laouar A, 2005, NAT IMMUNOL, V6, P698, DOI 10.1038/ni1212
   Leinster DA, 2013, FASEB J, V27, P4244, DOI 10.1096/fj.13-230441
   Mantovani A, 2006, CANCER METAST REV, V25, P315, DOI 10.1007/s10555-006-9001-7
   Menck K, 2014, JOVE-J VIS EXP, DOI 10.3791/51554
   Nolte MA, 2009, IMMUNOL REV, V229, P216, DOI 10.1111/j.1600-065X.2009.00774.x
   Noy R, 2014, IMMUNITY, V41, P49, DOI 10.1016/j.immuni.2014.06.010
   Poon RT, 2004, CLIN CANCER RES, V10, P4150, DOI 10.1158/1078-0432.CCR-03-0435
   Schietinger A, 2016, IMMUNITY, V45, P389, DOI 10.1016/j.immuni.2016.07.011
   Shannan B, 2006, CELL DEATH DIFFER, V13, P12, DOI 10.1038/sj.cdd.4401779
   Sudol M, 2011, ONCOGENE, V30, P3003, DOI 10.1038/onc.2011.38
   Surace L, 2015, IMMUNITY, V42, P767, DOI 10.1016/j.immuni.2015.03.009
   Suva ML, 2014, CELL, V157, P580, DOI 10.1016/j.cell.2014.02.030
   Tran AN, 2014, NEURO-ONCOLOGY, V16, P414, DOI 10.1093/neuonc/not198
   Verhaak RGW, 2010, CANCER CELL, V17, P98, DOI 10.1016/j.ccr.2009.12.020
   Wang QJ, 2017, CLIN CANCER RES, V23, P2267, DOI 10.1158/1078-0432.CCR-16-1421
   Wang QJ, 2012, CANCER RES, V72, P6119, DOI 10.1158/0008-5472.CAN-12-0588
   Wischhusen J, 2002, CANCER RES, V62, P2592
   Yang I, 2011, J NEUROSURG, V115, P505, DOI 10.3171/2011.4.JNS101172
   Zhou WC, 2015, NAT CELL BIOL, V17, P170, DOI 10.1038/ncb3090
NR 41
TC 36
Z9 36
U1 1
U2 19
PU WILEY
PI HOBOKEN
PA 111 RIVER ST, HOBOKEN 07030-5774, NJ USA
SN 0020-7136
EI 1097-0215
J9 INT J CANCER
JI Int. J. Cancer
PD OCT 1
PY 2017
VL 141
IS 7
BP 1434
EP 1444
DI 10.1002/ijc.30830
PG 11
WC Oncology
SC Oncology
GA FC6UQ
UT WOS:000406977600015
PM 28612394
OA Bronze
DA 2021-10-29
ER

PT J
AU Eguchi, T
   Kadota, K
   Mayor, M
   Zauderer, MG
   Rimner, A
   Rusch, VW
   Travis, WD
   Sadelain, M
   Adusumilli, PS
AF Eguchi, Takashi
   Kadota, Kyuichi
   Mayor, Marissa
   Zauderer, Marjorie G.
   Rimner, Andreas
   Rusch, Valerie W.
   Travis, William D.
   Sadelain, Michel
   Adusumilli, Prasad S.
TI Cancer antigen profiling for malignant pleural mesothelioma
   immunotherapy: expression and coexpression of mesothelin, cancer antigen
   125, and Wilms tumor 1
SO ONCOTARGET
LA English
DT Article
DE mesothelin; CA125; WT1; mesothelioma; chimeric antigen receptor
ID EXTRAPLEURAL PNEUMONECTOMY; T-CELLS; PHASE-II; NEOADJUVANT CHEMOTHERAPY;
   WT1; RADIATION; OVEREXPRESSION; RESPONSES; SURVIVAL; INVASION
AB Background: To develop cancer antigen-targeted immunotherapeutic strategies for malignant pleural mesothelioma (MPM), we investigated the individual and coexpressions of the cancer-associated antigens mesothelin (MSLN), cancer antigen 125 (CA125), and Wilms tumor 1 (WT1) in both epithelioid and non-epithelioid MPM.
   Methods: All available hematoxylin and eosin-stained slides from patients who were diagnosed with MPM (1989-2010) were reviewed. We constructed tissue microarrays from 283 patients (epithelioid = 234; non-epithelioid = 49). Intensity and distribution for each antigen were assessed by immunohistochemistry.
   Results: Positive expression of MSLN, CA125, and WT1 were demonstrated in 93%, 75%, and 97% of epithelioid MPM cases, and 57%, 33%, and 98% of non-epithelioid MPM cases, respectively. Triple-and double-positive antigen coexpressions were demonstrated in 72% and 23% of epithelioid MPM cases and 29% and 33% of non-epithelioid MPM cases, respectively. Complete absence of expression for all three antigens was demonstrated in <2% of MPM cases. More than two-thirds of MPM cases had >= 50% distribution of MSLN-positive cells and, among the remaining third, half had >= 50% distribution of WT1-positive cells. CA125/MSLN coexpression was observed in more than two-thirds of epithelioid MPM cases and one-third of non-epithelioid MPM cases.
   Conclusion: A limited number of cancer-associated antigens can target almost all MPM tumors for immunotherapy.
C1 [Eguchi, Takashi; Kadota, Kyuichi; Mayor, Marissa; Rusch, Valerie W.; Adusumilli, Prasad S.] Mem Sloan Kettering Canc Ctr, Dept Surg, Thorac Serv, 1275 York Ave, New York, NY 10021 USA.
   [Eguchi, Takashi] Shinshu Univ, Sch Med, Dept Surg, Div Thorac Surg, Matsumoto, Nagano, Japan.
   [Kadota, Kyuichi; Travis, William D.] Mem Sloan Kettering Canc Ctr, Dept Pathol, 1275 York Ave, New York, NY 10021 USA.
   [Kadota, Kyuichi] Kagawa Univ, Fac Med, Dept Diagnost Pathol, Takamatsu, Kagawa, Japan.
   [Zauderer, Marjorie G.] Mem Sloan Kettering Canc Ctr, Dept Med, Div Solid Tumor Oncol, Thorac Oncol Serv, New York, NY 10021 USA.
   [Rimner, Andreas] Mem Sloan Kettering Canc Ctr, Dept Radiat Oncol, 1275 York Ave, New York, NY 10021 USA.
   [Sadelain, Michel; Adusumilli, Prasad S.] Mem Sloan Kettering Canc Ctr, Ctr Cell Engn, 1275 York Ave, New York, NY 10021 USA.
RP Adusumilli, PS (corresponding author), Mem Sloan Kettering Canc Ctr, Dept Surg, Thorac Serv, 1275 York Ave, New York, NY 10021 USA.; Adusumilli, PS (corresponding author), Mem Sloan Kettering Canc Ctr, Ctr Cell Engn, 1275 York Ave, New York, NY 10021 USA.
EM adusumip@mskcc.org
RI Eguchi, Takashi/AAS-9215-2021; Kadota, Kyuichi/AAY-2676-2021
OI Rusch, Valerie/0000-0003-2345-6900; Eguchi, Takashi/0000-0001-9460-0696;
   Kadota, Kyuichi/0000-0002-6835-453X
FU U.S. Department of DefenseUnited States Department of Defense [BC132124,
   LC160212]; National Institutes of HealthUnited States Department of
   Health & Human ServicesNational Institutes of Health (NIH) - USA [P30
   CA00874]; Mesothelioma Applied Research Foundation; Baker Street
   Foundation; Derfner Foundation; Joanne and John DallePezze Foundation;
   Edythe Griffinger Fellowship Program in Basic Science; Commonwealth
   Foundation for Cancer Research; Experimental Therapeutics Center;
   NATIONAL CANCER INSTITUTEUnited States Department of Health & Human
   ServicesNational Institutes of Health (NIH) - USANIH National Cancer
   Institute (NCI) [T32CA009501] Funding Source: NIH RePORTER
FX The author's laboratory work is supported by the U.S. Department of
   Defense (BC132124 and LC160212); the National Institutes of Health (P30
   CA00874); the Mesothelioma Applied Research Foundation; the Baker Street
   Foundation; the Derfner Foundation; the Joanne and John DallePezze
   Foundation; Edythe Griffinger Fellowship Program in Basic Science; and
   the Mr. William H. Goodwin and Alice Goodwin, the Commonwealth
   Foundation for Cancer Research, and the Experimental Therapeutics
   Center.
CR Adusumilli PS, 2014, SCI TRANSL MED, V6, DOI 10.1126/scitranslmed.3010162
   AMIN KM, 1995, AM J PATHOL, V146, P344
   Anraku M, 2008, J THORAC CARDIOV SUR, V135, P823, DOI 10.1016/j.jtcvs.2007.10.026
   Bonelli MA, 2017, BIOCHEM PHARMACOL, V123, P8, DOI 10.1016/j.bcp.2016.07.012
   Bueno R, 2016, NAT GENET, V48, P407, DOI 10.1038/ng.3520
   Cedres S, 2011, CLIN LUNG CANCER, V12, P172, DOI 10.1016/j.cllc.2011.03.019
   Chen SH, 2013, SCI REP-UK, V3, DOI 10.1038/srep01870
   Cornelissen R, 2014, PLOS ONE, V9, DOI 10.1371/journal.pone.0106742
   de Perrot M, 2016, J THORAC CARDIOV SUR, V151, P468, DOI 10.1016/j.jtcvs.2015.09.129
   Dupont J, 2004, GYNECOL ONCOL, V94, P449, DOI 10.1016/j.ygyno.2004.05.014
   Fedorov VD, 2014, CANCER J, V20, P160, DOI 10.1097/PPO.0000000000000040
   Genssler S, 2016, ONCOIMMUNOLOGY, V5, DOI 10.1080/2162402X.2015.1119354
   Gubbels JAA, 2006, MOL CANCER, V5, DOI 10.1186/1476-4598-5-50
   Haridas D, 2011, PLOS ONE, V6, DOI 10.1371/journal.pone.0026839
   Hassan Raffit, 2007, Cancer Immun, V7, P20
   Hassan R, 2014, CLIN CANCER RES, V20, P5927, DOI 10.1158/1078-0432.CCR-14-0804
   Hassan R, 2014, CANCER-AM CANCER SOC, V120, P3311, DOI 10.1002/cncr.28875
   Hassan R, 2013, SCI TRANSL MED, V5, DOI 10.1126/scitranslmed.3006941
   Hegde M, 2016, J CLIN INVEST, V126, P3036, DOI 10.1172/JCI83416
   Hegde M, 2013, MOL THER, V21, P2087, DOI 10.1038/mt.2013.185
   Kachala SS, 2014, CLIN CANCER RES, V20, P1020, DOI 10.1158/1078-0432.CCR-13-1862
   Kadota K, 2011, J THORAC ONCOL, V6, P896, DOI 10.1097/JTO.0b013e318211127a
   Keilholz U, 2005, LEUKEMIA, V19, P1318, DOI 10.1038/sj.leu.2403817
   Krug LM, 2010, CANCER IMMUNOL IMMUN, V59, P1467, DOI 10.1007/s00262-010-0871-8
   Krug LM, 2009, J CLIN ONCOL, V27, P3007, DOI 10.1200/JCO.2008.20.3943
   Kumar-Singh S, 1997, J PATHOL, V181, P67, DOI 10.1002/(SICI)1096-9896(199701)181:1<67::AID-PATH723>3.0.CO;2-Z
   Kushitani K, 2007, PATHOL INT, V57, P190, DOI 10.1111/j.1440-1827.2007.02080.x
   Le DT, 2012, CLIN CANCER RES, V18, P858, DOI 10.1158/1078-0432.CCR-11-2121
   Morello A, 2016, CANCER DISCOV, V6, P133, DOI 10.1158/2159-8290.CD-15-0583
   Rao TD, 2010, APPL IMMUNOHISTO M M, V18, P462, DOI 10.1097/PAI.0b013e3181dbfcd2
   Reinartz S, 2003, CANCER RES, V63, P3234
   Rimner A, 2016, J CLIN ONCOL, V34, P2761, DOI 10.1200/JCO.2016.67.2675
   Rizk NP, 2012, CANCER EPIDEM BIOMAR, V21, P482, DOI 10.1158/1055-9965.EPI-11-0993
   Robinson BWS, 2005, LANCET, V366, P397, DOI 10.1016/S0140-6736(05)67025-0
   Rump A, 2004, J BIOL CHEM, V279, P9190, DOI 10.1074/jbc.M312372200
   Rusch VW, 2012, J THORAC ONCOL, V7, P1631, DOI 10.1097/JTO.0b013e31826915f1
   Sadelain M, 2013, CANCER DISCOV, V3, P388, DOI 10.1158/2159-8290.CD-12-0548
   Servais EL, 2012, CLIN CANCER RES, V18, P2478, DOI 10.1158/1078-0432.CCR-11-2614
   Shimizu A, 2012, CANCER SCI, V103, P739, DOI 10.1111/j.1349-7006.2012.02214.x
   Stahel RA, 2015, LANCET ONCOL, V16, P1651, DOI 10.1016/S1470-2045(15)00208-9
   Thomas AM, 2004, J EXP MED, V200, P297, DOI 10.1084/jem.20031435
   Tozbikian G, 2014, PLOS ONE, V9, DOI 10.1371/journal.pone.0114900
   Travis W., 2015, WHO CLASSIFICATION T
   Treasure T, 2016, J THORAC CARDIOV SUR, V151, P307, DOI 10.1016/j.jtcvs.2015.09.086
   Treasure T, 2011, LANCET ONCOL, V12, P763, DOI 10.1016/S1470-2045(11)70149-8
   Ujiie H, 2015, ONCOIMMUNOLOGY, V4, DOI 10.1080/2162402X.2015.1009285
   Van Schil PE, 2010, EUR RESPIR J, V36, P1362, DOI 10.1183/09031936.00039510
   Weder W, 2007, ANN ONCOL, V18, P1196, DOI 10.1093/annonc/mdm093
   Yamada N, 2010, CANCER IMMUNOL IMMUN, V59, P1543, DOI 10.1007/s00262-010-0881-6
   ZAUDERER MG, 2016, J CLIN ONCOL S, V34
NR 50
TC 17
Z9 17
U1 0
U2 1
PU IMPACT JOURNALS LLC
PI ORCHARD PARK
PA 6666 E QUAKER ST, STE 1, ORCHARD PARK, NY 14127 USA
EI 1949-2553
J9 ONCOTARGET
JI Oncotarget
PD SEP 29
PY 2017
VL 8
IS 44
BP 77872
EP 77882
DI 10.18632/oncotarget.20845
PG 11
WC Oncology; Cell Biology
SC Oncology; Cell Biology
GA FI5ZG
UT WOS:000412066700165
PM 29100432
OA gold, Green Submitted, Green Published
DA 2021-10-29
ER

PT J
AU Eisenberg, V
   Shamalov, K
   Meir, S
   Hoogi, S
   Sarkar, R
   Pinker, S
   Markel, G
   Porgador, A
   Cohen, CJ
AF Eisenberg, Vasyl
   Shamalov, Katerina
   Meir, Shimrit
   Hoogi, Shiran
   Sarkar, Rhitajit
   Pinker, Shirel
   Markel, Gal
   Porgador, Angel
   Cohen, Cyrille J.
TI Targeting Multiple Tumors Using T-cells engineered to express a natural
   cytotoxicity receptor 2-Based chimeric receptor
SO FRONTIERS IN IMMUNOLOGY
LA English
DT Article
DE NCR2; T-cells engineering; chimeric receptors; adoptive T-cell transfer;
   T-cell immunotherapy; natural killer cells
ID KILLER-CELLS; ANTITUMOR-ACTIVITY; ANTIGEN; RECOGNITION; CANCER; NKP44;
   LYSIS; IMMUNOTHERAPY; LYMPHOCYTES; HEMAGGLUTININS
AB Recent developments in cancer treatment are demonstrating the increasing and powerful potential of immunotherapeutic strategies. In this regard, the adoptive transfer of tumor-specific T-lymphocytes approaches can lead to tumor regression in cancer patients. More recently, the use of T-cells genetically engineered to express cancer-specific receptors such as the anti-CD19 chimeric antigen receptor (CAR) continues to show promise for the treatment of hematological malignancies. Still, there is a crucial need to develop efficient CAR-T cell approaches for the treatment of solid tumors. It has been shown that other lymphocytes such as natural killer (NK) cells can demonstrate potent antitumor function-nonetheless, their use in immunotherapy is rather limited due to difficulties in expanding these cells to therapeutically relevant numbers and to suppression by endogenous inhibitory mechanisms. Cancer recognition by NK cells is partly mediated by molecules termed natural cytotoxicity receptors (NCRs). In the present study, we hypothesize that it is possible to endow T-cells with an NK recognition pattern, providing them with a mean to recognize tumor cells, in a non-MHC restricted way. To test this, we genetically modified human T-cells with different chimeric receptors based on the human NCR2 molecule and then assessed their antitumor activity in vitro and in vivo. Our results show that expression in primary lymphocytes of an NCR2-derived CAR, termed s4428z, confers T-cells with the ability to specifically recognize heterogeneous tumors and to mediate tumor cytotoxicity in a mouse model. This study demonstrates the benefit of combining tumor recognition capability of NK cells with T cell effectiveness to improve cancer immunotherapy.
C1 [Eisenberg, Vasyl; Shamalov, Katerina; Meir, Shimrit; Hoogi, Shiran; Pinker, Shirel; Cohen, Cyrille J.] Bar Ilan Univ, Mina & Everard Goodman Fac Life Sci, Lab Tumor Immunol & Immunotherapy, Ramat Gan, Israel.
   [Sarkar, Rhitajit; Porgador, Angel] Ben Gurion Univ Negev, Natl Inst Biotechnol Negev, Shraga Segal Dept Microbiol Immunol & Genet, Fac Hlth Sci, Beer Sheva, Israel.
   [Sarkar, Rhitajit] Amity Univ Haryana, ASAS, Manesar, India.
   [Markel, Gal] Sheba Med Ctr, Inst Oncol, Ella Lemelbaum Inst Immunooncol, Tel Hashomer, Israel.
RP Cohen, CJ (corresponding author), Bar Ilan Univ, Mina & Everard Goodman Fac Life Sci, Lab Tumor Immunol & Immunotherapy, Ramat Gan, Israel.
EM cyrille.cohen@biu.ac.il
RI Sarkar, Rhitajit/B-9567-2008
OI Sarkar, Rhitajit/0000-0001-7287-0388; Porgador,
   Angel/0000-0003-1540-4449
FU Israel Cancer Association; Israel Science FoundationIsrael Science
   Foundation [1422/15]
FX This work was supported by the Israel Cancer Association and the Israel
   Science Foundation (1422/15).
CR Ankri C, 2014, ONCOIMMUNOLOGY, V3, DOI 10.4161/onci.27399
   Arnon TI, 2001, EUR J IMMUNOL, V31, P2680, DOI 10.1002/1521-4141(200109)31:9<2680::AID-IMMU2680>3.0.CO;2-A
   Barber A, 2011, GENE THER, V18, P509, DOI 10.1038/gt.2010.174
   Barber A, 2009, J IMMUNOL, V183, P6939, DOI 10.4049/jimmunol.0902000
   Baychelier F, 2013, BLOOD, V122, P2935, DOI 10.1182/blood-2013-03-489054
   Brusilovsky M, 2015, EUR J IMMUNOL, V45, P1180, DOI 10.1002/eji.201445177
   Cantoni C, 1999, J EXP MED, V189, P787, DOI 10.1084/jem.189.5.787
   Cartellieri M, 2010, J BIOMED BIOTECHNOL, DOI 10.1155/2010/956304
   Cheng M, 2013, CELL MOL IMMUNOL, V10, P230, DOI 10.1038/cmi.2013.10
   Chmielewski M, 2014, IMMUNOL REV, V257, P83, DOI 10.1111/imr.12125
   Cohen CJ, 2005, J IMMUNOL, V175, P5799, DOI 10.4049/jimmunol.175.9.5799
   Cohen Cyril J, 2003, Methods Mol Biol, V207, P269
   Cohen H, 2004, HUM GENET, V115, P213, DOI 10.1007/s00439-004-1135-5
   Corthay A, 2014, FRONT IMMUNOL, V5, DOI 10.3389/fimmu.2014.00197
   Daniel-Meshulam I, 2013, INT J CANCER, V133, P2903, DOI 10.1002/ijc.28320
   Daniel-Meshulam I, 2012, FRONT IMMUNOL, V3, DOI 10.3389/fimmu.2012.00186
   Elboim M, 2010, J IMMUNOL, V184, P5637, DOI 10.4049/jimmunol.0901644
   Esin S, 2008, INFECT IMMUN, V76, P1719, DOI 10.1128/IAI.00870-07
   Feldman SA, 2015, SEMIN ONCOL, V42, P626, DOI 10.1053/j.seminoncol.2015.05.005
   Galluzzi L, 2014, ONCOTARGET, V5, P12472, DOI 10.18632/oncotarget.2998
   Geldres C, 2016, SEMIN IMMUNOL, V28, P3, DOI 10.1016/j.smim.2015.12.001
   Gilham DE, 2012, TRENDS MOL MED, V18, P377, DOI 10.1016/j.molmed.2012.04.009
   Glasner A, 2012, J IMMUNOL, V188, P2509, DOI 10.4049/jimmunol.1102461
   Gross G, 2016, ANNU REV PHARMACOL, V56, P59, DOI 10.1146/annurev-pharmtox-010814-124844
   Haabeth OAW, 2014, FRONT IMMUNOL, V5, DOI 10.3389/fimmu.2014.00174
   Han SL, 2017, CANCER LETT, V390, P188, DOI 10.1016/j.canlet.2016.12.037
   Hanahan D, 2011, CELL, V144, P646, DOI 10.1016/j.cell.2011.02.013
   Hershkovitz O, 2007, BIOCHEMISTRY-US, V46, P7426, DOI 10.1021/bi7000455
   Hombach AA, 2012, ONCOIMMUNOLOGY, V1, DOI 10.4161/onci.19855
   Horton NC, 2015, FRONT IMMUNOL, V6, DOI 10.3389/fimmu.2015.00031
   Hudspeth K, 2013, FRONT IMMUNOL, V4, DOI 10.3389/fimmu.2013.00069
   Kawalekar OU, 2016, IMMUNITY, V44, P380, DOI 10.1016/j.immuni.2016.01.021
   Koch J, 2013, TRENDS IMMUNOL, V34, P182, DOI 10.1016/j.it.2013.01.003
   Kreiter S, 2015, NATURE, V520, P692, DOI 10.1038/nature14426
   Lakshmikanth T, 2009, J CLIN INVEST, V119, P1251, DOI 10.1172/JCI36022
   Liu XJ, 2017, PROTEIN CELL, V8, P514, DOI 10.1007/s13238-017-0422-6
   Lundqvist A, 2007, BLOOD, V109, P3603, DOI 10.1182/blood-2006-05-024315
   Mandelboim O, 2001, NATURE, V409, P1055, DOI 10.1038/35059110
   Marcu-Malina V, 2011, BLOOD, V118, P50, DOI 10.1182/blood-2010-12-325993
   Merhavi-Shoham E, 2012, SEMIN CANCER BIOL, V22, P14, DOI 10.1016/j.semcancer.2011.12.006
   Morgan RA, 2012, MOL THER, V20, P11, DOI 10.1038/mt.2011.273
   Muranski P, 2009, CURR OPIN IMMUNOL, V21, P200, DOI 10.1016/j.coi.2009.02.004
   Ni J, 2013, ONCOIMMUNOLOGY, V2, DOI 10.4161/onci.23811
   Nowbakht P, 2005, BLOOD, V105, P3615, DOI 10.1182/blood-2004-07-2585
   Pahl J, 2017, IMMUNOBIOLOGY, V222, P11, DOI 10.1016/j.imbio.2015.07.012
   Parkhurst MR, 2011, CLIN CANCER RES, V17, P6287, DOI 10.1158/1078-0432.CCR-11-1347
   Purdy AK, 2009, CANCER BIOL THER, V8, P2211
   Restifo NP, 2012, NAT REV IMMUNOL, V12, P269, DOI 10.1038/nri3191
   Rosental B, 2012, ONCOIMMUNOLOGY, V1, DOI 10.4161/onci.19366
   Rosental B, 2011, J IMMUNOL, V187, P5693, DOI 10.4049/jimmunol.1102267
   Sentman CL, 2006, ADV CANCER RES, V95, P249, DOI 10.1016/S0065-230X(06)95007-6
   Shamalov K., 2014, INTERACTION IMMUNE C, P207
   Shamalov K, 2017, ONCOIMMUNOLOGY, V6, DOI 10.1080/2162402X.2017.1285990
   Sivori S, 2000, J NEUROIMMUNOL, V107, P220, DOI 10.1016/S0165-5728(00)00221-6
   Song DG, 2012, BLOOD, V119, P696, DOI 10.1182/blood-2011-03-344275
   Swann JB, 2007, J CLIN INVEST, V117, P1137, DOI 10.1172/JCI31405
   Tal Y, 2014, ONCOTARGET, V5, P10949, DOI 10.18632/oncotarget.1919
   Tran E, 2014, SCIENCE, V344, P641, DOI 10.1126/science.1251102
   Vitale M, 1998, J EXP MED, V187, P2065, DOI 10.1084/jem.187.12.2065
   Vivier E, 2008, NAT IMMUNOL, V9, P503, DOI 10.1038/ni1582
   Wai LE, 2011, J IMMUNOL, V186, P222, DOI 10.4049/jimmunol.1002597
   Wargo JA, 2009, CANCER IMMUNOL IMMUN, V58, P383, DOI 10.1007/s00262-008-0562-x
   Weizman E, 2016, METHOD MOL BIOL, P1, DOI [10.1007/7651_2015_297, DOI 10.1007/7651_2015_297]
   Wilde S, 2012, J IMMUNOL, V189, P598, DOI 10.4049/jimmunol.1102165
   Zhang T, 2012, J IMMUNOL, V189, P2290, DOI 10.4049/jimmunol.1103495
   Zhang YQ, 2014, CANCER IMMUNOL RES, V2, P423, DOI 10.1158/2326-6066.CIR-14-0016-T
NR 66
TC 13
Z9 13
U1 0
U2 7
PU FRONTIERS MEDIA SA
PI LAUSANNE
PA AVENUE DU TRIBUNAL FEDERAL 34, LAUSANNE, CH-1015, SWITZERLAND
SN 1664-3224
J9 FRONT IMMUNOL
JI Front. Immunol.
PD SEP 29
PY 2017
VL 8
AR 1212
DI 10.3389/fimmu.2017.01212
PG 11
WC Immunology
SC Immunology
GA FI4RH
UT WOS:000411960600001
PM 29085357
OA Green Published, gold
DA 2021-10-29
ER

PT J
AU Hu, BL
   Ren, JT
   Luo, YP
   Keith, B
   Young, RM
   Scholler, J
   Zhao, YB
   June, CH
AF Hu, Biliang
   Ren, Jiangtao
   Luo, Yanping
   Keith, Brian
   Young, Regina M.
   Scholler, John
   Zhao, Yangbing
   June, Carl H.
TI Augmentation of Antitumor Immunity by Human and Mouse CAR T Cells
   Secreting IL-18
SO CELL REPORTS
LA English
DT Article
ID CHIMERIC ANTIGEN RECEPTORS; MEDIATE; IMMUNOTHERAPY; PERSISTENCE;
   RELEASE; SIGNAL
AB The effects of transgenically encoded human and mouse IL-18 on T cell proliferation and its application in boosting chimeric antigen receptor (CAR) T cells are presented. Robust enhancement of proliferation of IL-18-secreting human T cells occurred in a xenograft model, and this was dependent on TCR and IL-18R signaling. IL-18 augmented IFN-gamma secretion and proliferation of T cells activated by the endogenous TCR. TCR-deficient, human IL-18-expressing CD19 CAR T cells exhibited enhanced proliferation and antitumor activity in the xenograft model. Antigen-propelled activation of cytokine helper ensemble (APACHE) CAR T cells displayed inducible expression of IL-18 and enhanced antitumor immunity. In an intact mouse tumor model, CD19-IL-18 CAR T cells induced deeper B cell aplasia, significantly enhanced CAR T cell proliferation, and effectively augmented antitumor effects in mice with B16F10melanoma. These findings point to a strategy to develop universal CAR T cells for patients with solid tumors.
C1 [Hu, Biliang; Ren, Jiangtao; Luo, Yanping; Keith, Brian; Young, Regina M.; Scholler, John; Zhao, Yangbing; June, Carl H.] Univ Penn, Perelman Sch Med, Abramson Canc Ctr, Ctr Cellular Immunotherapies, Philadelphia, PA 19104 USA.
   [Zhao, Yangbing; June, Carl H.] Univ Penn, Perelman Sch Med, Dept Pathol & Lab Med, Philadelphia, PA 19104 USA.
RP Hu, BL; June, CH (corresponding author), Univ Penn, Perelman Sch Med, Abramson Canc Ctr, Ctr Cellular Immunotherapies, Philadelphia, PA 19104 USA.; June, CH (corresponding author), Univ Penn, Perelman Sch Med, Dept Pathol & Lab Med, Philadelphia, PA 19104 USA.
EM xihilike@gmail.com; cjune@upenn.edu
FU NIHUnited States Department of Health & Human ServicesNational
   Institutes of Health (NIH) - USA [2R01CA120409, T32 CA009140]; Novartis
   Alliance; NATIONAL CANCER INSTITUTEUnited States Department of Health &
   Human ServicesNational Institutes of Health (NIH) - USANIH National
   Cancer Institute (NCI) [T32CA009140, R01CA120409, P30CA010815] Funding
   Source: NIH RePORTER
FX This work was funded by NIH 2R01CA120409 (to C.H.J. and Y.Z.), the
   Novartis Alliance, and NIH T32 CA009140 (to B.H.). We thank Patricia
   Tsao and Yinan Lu from the Human Immunology Core. We also thank Dr. Taku
   Kambayashi for providing the vector containing the 1D3 scFV fragment
   recognizing murine CD19. B.H., C.H.J., and Y.Z. have a pending patent
   application based on this work.
CR Brown CE, 2016, NEW ENGL J MED, V375, P2561, DOI 10.1056/NEJMoa1610497
   Carroll RG, 2008, PLOS ONE, V3, DOI 10.1371/journal.pone.0003289
   Chmielewski M, 2011, CANCER RES, V71, P5697, DOI 10.1158/0008-5472.CAN-11-0103
   COHEN J, 1995, SCIENCE, V270, P908
   Dinarello CA, 2013, FRONT IMMUNOL, V4, DOI 10.3389/fimmu.2013.00289
   Frigault MJ, 2015, CANCER IMMUNOL RES, V3, P356, DOI 10.1158/2326-6066.CIR-14-0186
   Hege KM, 2017, J IMMUNOTHER CANCER, V5, DOI 10.1186/s40425-017-0222-9
   Hunder NN, 2008, NEW ENGL J MED, V358, P2698, DOI 10.1056/NEJMoa0800251
   Hung K, 1998, J EXP MED, V188, P2357, DOI 10.1084/jem.188.12.2357
   Hurton LV, 2016, P NATL ACAD SCI USA, V113, pE7788, DOI 10.1073/pnas.1610544113
   Kershaw MH, 2006, CLIN CANCER RES, V12, P6106, DOI 10.1158/1078-0432.CCR-06-1183
   Kochenderfer JN, 2010, BLOOD, V116, P4099, DOI 10.1182/blood-2010-04-281931
   Kochenderfer JN, 2009, J IMMUNOTHER, V32, P689, DOI 10.1097/CJI.0b013e3181ac6138
   Labrecque N, 2001, IMMUNITY, V15, P71, DOI 10.1016/S1074-7613(01)00170-4
   Lamers CH, 2006, J CLIN ONCOL, V24, P20, DOI DOI 10.1200/JCO.2006.05.9964
   Milone MC, 2009, MOL THER, V17, P1453, DOI 10.1038/mt.2009.83
   Montufar-Solis D, 2007, J LEUKOCYTE BIOL, V82, P1166, DOI 10.1189/jlb.0207108
   NAKAMURA K, 1993, INFECT IMMUN, V61, P64, DOI 10.1128/IAI.61.1.64-70.1993
   NAKAMURA K, 1989, INFECT IMMUN, V57, P590, DOI 10.1128/IAI.57.2.590-595.1989
   Park JR, 2007, MOL THER, V15, P825, DOI 10.1038/sj.mt.6300104
   Pegram HJ, 2012, BLOOD, V119, P4133, DOI 10.1182/blood-2011-12-400044
   Porter DL, 2011, NEW ENGL J MED, V365, P725, DOI 10.1056/NEJMoa1103849
   Pule MA, 2008, NAT MED, V14, P1264, DOI 10.1038/nm.1882
   Ren JT, 2017, CLIN CANCER RES, V23, P2255, DOI 10.1158/1078-0432.CCR-16-1300
   Robertson MJ, 2006, CLIN CANCER RES, V12, P4265, DOI 10.1158/1078-0432.CCR-06-0121
   Tanyi JL, 2017, J IMMUNOTHER, V40, P104, DOI 10.1097/CJI.0000000000000160
   Zhang L, 2015, CLIN CANCER RES, V21, P2278, DOI 10.1158/1078-0432.CCR-14-2085
   Zhang L, 2012, J IMMUNOTHER, V35, P430, DOI 10.1097/CJI.0b013e31825898e8
   Zhao ZG, 2015, CANCER CELL, V28, P415, DOI 10.1016/j.ccell.2015.09.004
NR 29
TC 157
Z9 161
U1 1
U2 22
PU CELL PRESS
PI CAMBRIDGE
PA 50 HAMPSHIRE ST, FLOOR 5, CAMBRIDGE, MA 02139 USA
SN 2211-1247
J9 CELL REP
JI Cell Reports
PD SEP 26
PY 2017
VL 20
IS 13
BP 3025
EP 3033
DI 10.1016/j.celrep.2017.09.002
PG 9
WC Cell Biology
SC Cell Biology
GA FI1HS
UT WOS:000411684400003
PM 28954221
OA Green Accepted, gold, Green Submitted
DA 2021-10-29
ER

PT J
AU Razpotnik, R
   Novak, N
   Serbec, VC
   Rajcevic, U
AF Razpotnik, Rok
   Novak, Neza
   Serbec, Vladka Curin
   Rajcevic, Uros
TI Targeting Malignant Brain Tumors with Antibodies
SO FRONTIERS IN IMMUNOLOGY
LA English
DT Review
DE antibody; glioma; bispecific Ab; blood-brain barrier; receptor-mediated
   transcytosis; cell-penetrating peptides; single-chain fragment variable;
   chimeric antigen receptor-T cell
ID MESENCHYMAL STEM-CELLS; CONVECTION-ENHANCED DELIVERY;
   CENTRAL-NERVOUS-SYSTEM; SINGLE-CHAIN ANTIBODY; CORE-SHELL NANOPARTICLES;
   ORTHOTOPIC GLIOMA MODEL; MODIFIED T-CELLS; ALZHEIMERS-DISEASE;
   DRUG-DELIVERY; TRANSFERRIN RECEPTOR
AB Antibodies have been shown to be a potent therapeutic tool. However, their use for targeting brain diseases, including neurodegenerative diseases and brain cancers, has been limited, particularly because the blood-brain barrier (BBB) makes brain tissue hard to access by conventional antibody-targeting strategies. In this review, we summarize new antibody therapeutic approaches to target brain tumors, especially malignant gliomas, as well as their potential drawbacks. Many different brain delivery platforms for antibodies have been studied such as liposomes, nanoparticle-based systems, cell-penetrating peptides (CPPs), and cell-based approaches. We have already shown the successful delivery of single-chain fragment variable (scFv) with CPP as a linker between two variable domains in the brain. Antibodies normally face poor penetration through the BBB, with some variants sufficiently passing the barrier on their own. A "Trojan horse" method allows passage of biomolecules, such as antibodies, through the BBB by receptor-mediated transcytosis (RMT). Such examples of therapeutic antibodies are the bispecific antibodies where one binding specificity recognizes and binds a BBB receptor, enabling RMT and where a second binding specificity recognizes an antigen as a therapeutic target. On the other hand, cell-based systems such as stem cells (SCs) are a promising delivery system because of their tumor tropism and ability to cross the BBB. Genetically engineered SCs can be used in gene therapy, where they express anti-tumor drugs, including antibodies. Different types and sources of SCs have been studied for the delivery of therapeutics to the brain; both mesenchymal stem cells (MSCs) and neural stem cells (NSCs) show great potential. Following the success in treatment of leukemias and lymphomas, the adoptive T-cell therapies, especially the chimeric antigen receptor-T cells (CAR-Ts), are making their way into glioma treatment as another type of cell-based therapy using the antibody to bind to the specific target(s). Finally, the current clinical trials are reviewed, showing the most recent progress of attractive approaches to deliver therapeutic antibodies across the BBB aiming at the specific antigen.
C1 [Razpotnik, Rok; Novak, Neza; Serbec, Vladka Curin; Rajcevic, Uros] Blood Transfus Ctr Slovenia, Dept Res & Dev, Ljubljana, Slovenia.
RP Serbec, VC (corresponding author), Blood Transfus Ctr Slovenia, Dept Res & Dev, Ljubljana, Slovenia.
EM viadka.curin@ztm.si
FU Slovene Research Agency's Program [P4-0176]
FX Partial funding by Slovene Research Agency's Program Grant P4-0176
   Molecular Biotechnology: from the Dynamics of Biological Systems to
   Applications is gratefully acknowledged.
CR Abdullah SE, 2012, CANCER-AM CANCER SOC, V118, P3455, DOI 10.1002/cncr.26540
   Aboody KS, 2006, PLOS ONE, V1, DOI 10.1371/journal.pone.0000023
   Aboody KS, 2000, P NATL ACAD SCI USA, V97, P12846, DOI 10.1073/pnas.97.23.12846
   Ahmed N, 2010, CLIN CANCER RES, V16, P474, DOI 10.1158/1078-0432.CCR-09-1322
   Balyasnikova IV, 2014, MOL THER, V22, P140, DOI 10.1038/mt.2013.199
   Balyasnikova IV, 2010, J TISSUE ENG REGEN M, V4, P247, DOI 10.1002/term.228
   Balyasnikova IV, 2010, PLOS ONE, V5, DOI 10.1371/journal.pone.0009750
   Banks WA, 2002, PEPTIDES, V23, P2223, DOI 10.1016/S0196-9781(02)00261-9
   Bao X., 2016, RECEPTORS CLIN INVES, V3, pe1430
   Bao XH, 2016, INVEST NEW DRUG, V34, P149, DOI 10.1007/s10637-015-0318-3
   Bexell D, 2013, CANCER TREAT REV, V39, P358, DOI 10.1016/j.ctrv.2012.06.006
   Bullain SS, 2009, J NEURO-ONCOL, V94, P373, DOI 10.1007/s11060-009-9889-1
   Calinescu AA, 2015, IMMUNOTHERAPY-UK, V7, P1073, DOI 10.2217/imt.15.75
   Campbell RB, 2002, CANCER RES, V62, P6831
   CAPLAN AI, 1991, J ORTHOP RES, V9, P641, DOI 10.1002/jor.1100090504
   Cerletti A, 2000, J DRUG TARGET, V8, P435, DOI 10.3109/10611860008997919
   Chacko AM, 2013, EXPERT OPIN DRUG DEL, V10, P907, DOI 10.1517/17425247.2013.808184
   Chandramohan V, 2017, APPL MICROBIOL BIOT, V101, P2747, DOI 10.1007/s00253-016-8063-x
   Chandramohan V, 2013, CLIN CANCER RES, V19, P4717, DOI 10.1158/1078-0432.CCR-12-3891
   Chandramohan V, 2013, INT J CANCER, V132, P2339, DOI 10.1002/ijc.27919
   Chang L, 2017, J DRUG TARGET, V25, P235, DOI 10.1080/1061186X.2016.1238091
   Chen R, 2016, TRANSL ONCOL, V9, P32, DOI 10.1016/j.tranon.2015.11.010
   Chen ZL, 2016, NANOMED-NANOTECHNOL, V12, P421, DOI 10.1016/j.nano.2015.10.021
   Choi BD, 2013, CANCER IMMUNOL RES, V1, P163, DOI 10.1158/2326-6066.CIR-13-0049
   Choi BD, 2013, ONCOIMMUNOLOGY, V2, DOI 10.4161/onci.26757
   Choi BD, 2013, ONCOIMMUNOLOGY, V2, DOI 10.4161/onci.23639
   Choi BD, 2013, J IMMUNOL METHODS, V395, P14, DOI 10.1016/j.jim.2013.06.003
   Choi BD, 2013, P NATL ACAD SCI USA, V110, P270, DOI 10.1073/pnas.1219817110
   Chow KKH, 2013, MOL THER, V21, P629, DOI 10.1038/mt.2012.210
   Chung DS, 2014, J IMMUNOL RES, V2014, DOI 10.1155/2014/326545
   Clark AJ, 2015, P NATL ACAD SCI USA, V112, P12486, DOI 10.1073/pnas.1517048112
   Cooper PR, 2013, BRAIN RES, V1534, P13, DOI 10.1016/j.brainres.2013.08.035
   Couch JA, 2013, SCI TRANSL MED, V5, DOI 10.1126/scitranslmed.3005338
   Cox ME, 2009, PROSTATE, V69, P33, DOI 10.1002/pros.20852
   Debinski W, 2009, EXPERT REV NEUROTHER, V9, P1519, DOI [10.1586/ern.09.99, 10.1586/ERN.09.99]
   Demeure K, 2016, MOL CELL PROTEOMICS, V15, P481, DOI 10.1074/mcp.M115.052423
   Dey M, 2016, STEM CELL REP, V7, P471, DOI 10.1016/j.stemcr.2016.07.024
   Diamond B, 2013, ANNU REV IMMUNOL, V31, P345, DOI 10.1146/annurev-immunol-020711-075041
   Engelhardt B, 2006, J NEURAL TRANSM, V113, P477, DOI 10.1007/s00702-005-0409-y
   Fack F, 2015, ACTA NEUROPATHOL, V129, P115, DOI 10.1007/s00401-014-1352-5
   Fan GW, 2015, J HEMATOL ONCOL, V8, DOI 10.1186/s13045-015-0227-0
   Finke John M., 2017, Human Antibodies, V25, P131, DOI 10.3233/HAB-160306
   Frank RT, 2010, STEM CELLS, V28, P2084, DOI 10.1002/stem.513
   Frank RT, 2009, PLOS ONE, V4, DOI 10.1371/journal.pone.0008314
   Freskgard PO, 2017, NEUROPHARMACOLOGY, V120, P38, DOI 10.1016/j.neuropharm.2016.03.014
   Fujita M, 2007, J CONTROL RELEASE, V122, P356, DOI 10.1016/j.jconrel.2007.05.032
   Gage FH, 2000, SCIENCE, V287, P1433, DOI 10.1126/science.287.5457.1433
   Gil-Gil MJ, 2013, CLIN MED INSIGHTS-ON, V7, P123, DOI 10.4137/CMO.S8503
   Gurnik S, 2016, ACTA NEUROPATHOL, V131, P753, DOI 10.1007/s00401-016-1551-3
   Gutova M, 2008, STEM CELLS, V26, P1406, DOI 10.1634/stemcells.2008-0141
   Hamblett KJ, 2015, MOL CANCER THER, V14, P1614, DOI 10.1158/1535-7163.MCT-14-1078
   Herve F, 2008, AAPS J, V10, P455, DOI 10.1208/s12248-008-9055-2
   Hong GY, 2000, J DRUG TARGET, V8, P67, DOI 10.3109/10611860008996853
   Hultqvist G, 2017, THERANOSTICS, V7, P308, DOI 10.7150/thno.17155
   Huwyler J, 1996, P NATL ACAD SCI USA, V93, P14164, DOI 10.1073/pnas.93.24.14164
   Jackson CM, 2016, CLIN CANCER RES, V22, P1161, DOI 10.1158/1078-0432.CCR-15-1516
   Kahlon KS, 2004, CANCER RES, V64, P9160, DOI 10.1158/0008-5472.CAN-04-0454
   Kanojia D, 2015, STEM CELLS, V33, P2985, DOI 10.1002/stem.2109
   Kendall SE, 2008, STEM CELLS, V26, P1575, DOI 10.1634/stemcells.2007-0887
   Keunen O, 2011, P NATL ACAD SCI USA, V108, P3749, DOI 10.1073/pnas.1014480108
   Kim DG, 2015, MABS-AUSTIN, V7, P1195, DOI 10.1080/19420862.2015.1086854
   Kim JH, 2010, NEUROSURGERY, V66, P333, DOI 10.1227/01.NEU.0000363720.07070.A8
   Kim SM, 2011, CHILD NERV SYST, V27, P911, DOI 10.1007/s00381-011-1396-y
   Kim SS, 2015, CANCER LETT, V369, P250, DOI 10.1016/j.canlet.2015.08.022
   Kim YJ, 2015, J CONTROL RELEASE, V216, P56, DOI 10.1016/j.jconrel.2015.08.016
   Kioi M, 2008, MOL CANCER THER, V7, P1579, DOI 10.1158/1535-7163.MCT-07-2131
   Kitazoe M, 2005, J BIOCHEM, V137, P693, DOI 10.1093/jb/mvi081
   Kloepper J, 2016, P NATL ACAD SCI USA, V113, P4476, DOI 10.1073/pnas.1525360113
   Knott JCA, 1998, INT J CANCER, V75, P864, DOI 10.1002/(SICI)1097-0215(19980316)75:6<864::AID-IJC8>3.3.CO;2-1
   Kong S, 2012, CLIN CANCER RES, V18, P5949, DOI 10.1158/1078-0432.CCR-12-0319
   Lee DH, 2009, CLIN CANCER RES, V15, P4925, DOI 10.1158/1078-0432.CCR-08-3076
   Lee JH, 2001, EUR J BIOCHEM, V268, P2004, DOI 10.1046/j.1432-1327.2001.02073.x
   Levites Y, 2006, FASEB J, V20, P2576, DOI 10.1096/fj.06-6463fje
   Li J, 2016, BIOCHEM BIOPH RES CO, V472, P384, DOI 10.1016/j.bbrc.2016.02.035
   Li J, 2016, CANCER BIOL THER, V17, P1231, DOI 10.1080/15384047.2016.1235659
   Li TM, 2016, MATH PROBL ENG, V2016, DOI 10.1155/2016/5602142
   Li XQ, 2015, SCI REP-UK, V5, DOI 10.1038/srep14698
   Liu HL, 2016, RADIOLOGY, V281, P99, DOI 10.1148/radiol.2016152444
   Liu YY, 2014, BIOMATERIALS, V35, P4835, DOI 10.1016/j.biomaterials.2014.02.031
   Lu Wei, 2006, Yaoxue Xuebao, V41, P296
   McKay R, 1997, SCIENCE, V276, P66, DOI 10.1126/science.276.5309.66
   Miao HS, 2014, PLOS ONE, V9, DOI 10.1371/journal.pone.0094281
   Mittra ES, 2013, CLIN CANCER RES, V19, P5711, DOI 10.1158/1078-0432.CCR-12-1015
   Morgan RA, 2012, HUM GENE THER, V23, P1043, DOI 10.1089/hum.2012.041
   Morshed RA, 2016, MOL PHARMACEUT, V13, P1843, DOI 10.1021/acs.molpharmaceut.6b00004
   Nakamizo A, 2005, CANCER RES, V65, P3307, DOI 10.1158/0008-5472.CAN-04-1874
   Nga BL, 2014, J EXP MED, V211, P233, DOI 10.1084/jem.20131660
   Niclou SP, 2010, J PROTEOMICS, V73, P1823, DOI 10.1016/j.jprot.2010.03.007
   Niewoehner J, 2014, NEURON, V81, P49, DOI 10.1016/j.neuron.2013.10.061
   Oller-Salvia B, 2016, CHEM SOC REV, V45, P4690, DOI 10.1039/c6cs00076b
   Pardridge WM, 2016, EXPERT OPIN DRUG DEL, V13, P963, DOI 10.1517/17425247.2016.1171315
   Pardridge WM, 1998, PHARMACEUT RES, V15, P576, DOI 10.1023/A:1011981927620
   Patel MA, 2016, J IMMUNOTHER CANCER, V4, DOI 10.1186/s40425-016-0132-2
   Peterson TE, 2016, P NATL ACAD SCI USA, V113, P4470, DOI 10.1073/pnas.1525349113
   Pittenger MF, 1999, SCIENCE, V284, P143, DOI 10.1126/science.284.5411.143
   Poli A, 2013, ONCOTARGET, V4, P1527, DOI 10.18632/oncotarget.1291
   Ponka P, 1999, INT J BIOCHEM CELL B, V31, P1111, DOI 10.1016/S1357-2725(99)00070-9
   Portnow J, 2017, CLIN CANCER RES, V23, P2951, DOI 10.1158/1078-0432.CCR-16-1518
   Prasad S, 2015, CANCER RES, V75, P2166, DOI 10.1158/0008-5472.CAN-14-2415
   Qin Y, 2012, J DRUG TARGET, V20, P235, DOI 10.3109/1061186X.2011.639022
   Rajcevic U, 2009, MOL CELL PROTEOMICS, V8, P2595, DOI 10.1074/mcp.M900124-MCP200
   Rajcevic U, 2009, FRONT BIOSCI-LANDMRK, V14, P3292, DOI 10.2741/3452
   Ramakrishnan M, 2008, PHARM RES-DORDR, V25, P1861, DOI 10.1007/s11095-008-9600-9
   Regina A, 2015, MOL CANCER THER, V14, P129, DOI 10.1158/1535-7163.MCT-14-0399
   Reni M, 2017, CRIT REV ONCOL HEMAT, V113, P213, DOI 10.1016/j.critrevonc.2017.03.021
   Rotman M, 2015, J CONTROL RELEASE, V203, P40, DOI 10.1016/j.jconrel.2015.02.012
   Sampson JH, 2014, CLIN CANCER RES, V20, P972, DOI 10.1158/1078-0432.CCR-13-0709
   Sanzey M, 2015, PLOS ONE, V10, DOI 10.1371/journal.pone.0123544
   Sharma G, 2016, INT J MOL SCI, V17, DOI 10.3390/ijms17060806
   Shinohara M, 2017, J LIPID RES, V58, P1267, DOI 10.1194/jlr.R075796
   Shoji T, 2016, NEURO-ONCOLOGY, V18, P1120, DOI 10.1093/neuonc/now023
   Skrlj N, 2013, APPL BIOCHEM BIOTECH, V169, P159, DOI 10.1007/s12010-012-9962-7
   Spencer B, 2016, ANN CLIN TRANSL NEUR, V3, P588, DOI 10.1002/acn3.321
   St-Amour I, 2013, J CEREBR BLOOD F MET, V33, P1983, DOI 10.1038/jcbfm.2013.160
   Stanimirovic Danica, 2014, Adv Pharmacol, V71, P301, DOI 10.1016/bs.apha.2014.06.005
   Steeland S, 2016, DRUG DISCOV TODAY, V21, P1076, DOI 10.1016/j.drudis.2016.04.003
   Stieber D, 2014, ACTA NEUROPATHOL, V127, P203, DOI 10.1007/s00401-013-1196-4
   Studeny M, 2004, JNCI-J NATL CANCER I, V96, P1593, DOI 10.1093/jnci/djh299
   Studeny M, 2002, CANCER RES, V62, P3603
   Su YJ, 2013, NANOTECHNOLOGY, V24, DOI 10.1088/0957-4484/24/29/295401
   Sugahara KN, 2010, SCIENCE, V328, P1031, DOI 10.1126/science.1183057
   Sumbria RK, 2013, MOL PHARMACEUT, V10, P3507, DOI 10.1021/mp400348n
   Suryadevara Carter M, 2015, Surg Neurol Int, V6, pS68, DOI 10.4103/2152-7806.151341
   Sutton JT, 2016, DRUG DELIV, V23, P3594, DOI 10.1080/10717544.2016.1212441
   Tajes M, 2014, MOL MEMBR BIOL, V31, P152, DOI 10.3109/09687688.2014.937468
   Talasila KM, 2017, NEURO-ONCOLOGY, V19, P383, DOI 10.1093/neuonc/now175
   Temple S, 2001, NATURE, V414, P112, DOI 10.1038/35102174
   Teo M, 2014, BRIT J NEUROSURG, V28, P351, DOI 10.3109/02688697.2013.847170
   Thomsen LB, 2015, THER DELIV, V6, P1145, DOI 10.4155/tde.15.56
   Thurston G, 1998, J CLIN INVEST, V101, P1401, DOI 10.1172/JCI965
   van de Water JAJM, 2012, P NATL ACAD SCI USA, V109, P16642, DOI 10.1073/pnas.1202832109
   Vieira DB, 2016, INT J NANOMED, V11, P5381, DOI 10.2147/IJN.S117210
   Wang CY, 2014, J IMMUNOTHER, V37, P351, DOI 10.1097/CJI.0000000000000048
   Wang X, 2014, TUMOR BIOL, V35, P7781, DOI 10.1007/s13277-014-1867-3
   Wei L, 2016, INT J PHARMACEUT, V510, P394, DOI 10.1016/j.ijpharm.2016.06.127
   WEKERLE H, 1987, J EXP BIOL, V132, P43
   Wen PY, 2008, NEW ENGL J MED, V359, P492, DOI 10.1056/NEJMra0708126
   Westphal M, 2011, NAT REV NEUROSCI, V12, P495, DOI 10.1038/nrn3060
   Xu W, 2016, ONCOTARGET, V7, P24752, DOI 10.18632/oncotarget.8407
   YANG F, 2017, INT J MOL SCI, V18
   Yemisci M, 2015, J CEREBR BLOOD F MET, V35, P469, DOI 10.1038/jcbfm.2014.220
   Yu YJ, 2011, SCI TRANSL MED, V3, DOI 10.1126/scitranslmed.3002230
   Zeng J, 2013, INT J RADIAT ONCOL, V86, P343, DOI 10.1016/j.ijrobp.2012.12.025
   Zhang M, 2016, PLOS ONE, V11, DOI 10.1371/journal.pone.0153550
   Zhang XH, 2017, ONCOTARGET, V8, P7157, DOI 10.18632/oncotarget.12702
   Zhang Y, 2001, J NEUROIMMUNOL, V114, P168, DOI 10.1016/S0165-5728(01)00242-9
   Zhao DH, 2008, MOL CANCER RES, V6, P1819, DOI 10.1158/1541-7786.MCR-08-0146
   Zitron IM, 2013, BMC CANCER, V13, DOI 10.1186/1471-2407-13-83
   Ziu M, 2006, J NEURO-ONCOL, V79, P125, DOI 10.1007/s11060-006-9121-5
   Zong TL, 2014, MOL PHARMACEUT, V11, P2346, DOI 10.1021/mp500057n
   Zuchero YJY, 2016, NEURON, V89, P70, DOI 10.1016/j.neuron.2015.11.024
NR 151
TC 31
Z9 31
U1 3
U2 27
PU FRONTIERS MEDIA SA
PI LAUSANNE
PA PO BOX 110, EPFL INNOVATION PARK, BUILDING I, LAUSANNE, 1015,
   SWITZERLAND
SN 1664-3224
J9 FRONT IMMUNOL
JI Front. Immunol.
PD SEP 25
PY 2017
VL 8
AR 1181
DI 10.3389/fimmu.2017.01181
PG 14
WC Immunology
SC Immunology
GA FI0FJ
UT WOS:000411598700003
PM 28993773
OA gold, Green Published
DA 2021-10-29
ER

PT J
AU Adair, PR
   Kim, YC
   Zhang, AH
   Yoon, J
   Scott, DW
AF Adair, Patrick R.
   Kim, Yong Chan
   Zhang, Ai-Hong
   Yoon, Jeongheon
   Scott, David W.
TI Human Tregs Made Antigen Specific by Gene Modification: The Power to
   Treat Autoimmunity and Antidrug Antibodies with Precision
SO FRONTIERS IN IMMUNOLOGY
LA English
DT Review
DE human regulatory CD4(+) T cells; Tregs; hemophilia A; antigen-specific
   Tregs; experimental autoimmune encephalomyelitis; chimeric antigen
   receptor; B cell antibody receptors
ID REGULATORY T-CELLS; MYELIN BASIC-PROTEIN; MULTIPLE-SCLEROSIS;
   FACTOR-VIII; SELF-TOLERANCE; MONOCLONAL-ANTIBODIES; P/MHC MICROARRAYS;
   EFFECTOR FUNCTION; ADOPTIVE THERAPY; IMMUNE-SYSTEM
AB Human regulatory CD4(+) T cells (Tregs) are potent immunosuppressive lymphocytes responsible for immune tolerance and homeostasis. Since the seminal reports identifying Tregs, vast research has been channeled into understanding their genesis, signature molecular markers, mechanisms of suppression, and role in disease. This research has opened the doors for Tregs as a potential therapeutic for diseases and disorders such as multiple sclerosis, type I diabetes, transplantation, and immune responses to protein therapeutics, like factor VIII. Seminal clinical trials have used polyclonal Tregs, but the frequency of antigen-specific Tregs among polyclonal populations is low, and polyclonal Tregs may risk non-specific immunosuppression. Antigen-specific Treg therapy, which uses genetically modified Tregs expressing receptors specific for target antigens, greatly mitigates this risk. Building on the principles of T-cell receptor cloning, chimeric antigen receptors (CARs), and a novel CAR derivative, called B-cell antibody receptors, our lab has developed different types of antigen-specific Tregs. This review discusses the current research and optimization of gene-modified antigen-specific human Tregs in our lab in several disease models. The preparations and considerations for clinical use of such Tregs also are discussed.
C1 [Adair, Patrick R.; Kim, Yong Chan; Zhang, Ai-Hong; Yoon, Jeongheon; Scott, David W.] Uniformed Serv Univ Hlth Sci, Dept Med, Room A3060, Bethesda, MD 20814 USA.
RP Scott, DW (corresponding author), Uniformed Serv Univ Hlth Sci, Dept Med, Room A3060, Bethesda, MD 20814 USA.
EM david.scott@usuhs.edu
FU National Institutes of HealthUnited States Department of Health & Human
   ServicesNational Institutes of Health (NIH) - USA [RO1 HL126727, R21
   HL127495]; National Multiple Sclerosis SocietyNational Multiple
   Sclerosis Society; ASPIRE award from Pfizer; NATIONAL HEART, LUNG, AND
   BLOOD INSTITUTEUnited States Department of Health & Human
   ServicesNational Institutes of Health (NIH) - USANIH National Heart Lung
   & Blood Institute (NHLBI) [R21HL127495, R01HL126727] Funding Source: NIH
   RePORTER
FX The studies summarized in this review have been supported by grants from
   the National Institutes of Health (RO1 HL126727 and R21 HL127495), the
   National Multiple Sclerosis Society, and an ASPIRE award from Pfizer.
   The authors are grateful to Drs. Anja N. Schmidt and Christoph Konigs
   for the scFv, Drs. Kathleen Pratt and Kai Wucherpfennig for TCR
   sequences, and to Dr. Maha Abdeladhim and Kalpana Parvathaneni for
   valuable discussion and a critical reading of the manuscript.
CR Alam MS, 2009, J INFECT DIS, V199, P494, DOI 10.1086/596205
   Arnason BGW, 1999, BIOMED PHARMACOTHER, V53, P344
   Baatar D, 2007, J IMMUNOL, V178, P4891, DOI 10.4049/jimmunol.178.8.4891
   Bacchetta R, 2006, J CLIN INVEST, V116, P1713, DOI 10.1172/JCI25112
   Baecher-Allan C, 2006, J IMMUNOL, V176, P4622, DOI 10.4049/jimmunol.176.8.4622
   Barrett DM, 2015, J IMMUNOL, V195, P755, DOI 10.4049/jimmunol.1500751
   Bennett CL, 2001, NAT GENET, V27, P20, DOI 10.1038/83713
   Bluestone JA, 2015, SCI TRANSL MED, V7, DOI 10.1126/scitranslmed.aad4134
   Boyman O, 2012, NAT REV IMMUNOL, V12, P180, DOI 10.1038/nri3156
   Brunkow ME, 2001, NAT GENET, V27, P68, DOI 10.1038/83784
   Brunstein CG, 2013, BIOL BLOOD MARROW TR, V19, P1271, DOI 10.1016/j.bbmt.2013.06.004
   Chang ZL, 2017, TRENDS MOL MED, V23, P430, DOI 10.1016/j.molmed.2017.03.002
   Chen ML, 2008, J IMMUNOL, V180, P7327, DOI 10.4049/jimmunol.180.11.7327
   Cheng Y, 2016, J IMMUNOL, V196, P924, DOI 10.4049/jimmunol.1501928
   Chitnis T, 2007, INT REV NEUROBIOL, V79, P43, DOI 10.1016/S0074-7742(07)79003-7
   Clay TM, 1999, J IMMUNOL, V163, P507
   Cromwell C, 2012, SEMIN THROMB HEMOST, V38, P265, DOI 10.1055/s-0032-1309286
   de Berg PJV, 2008, CURR OPIN IMMUNOL, V20, P339, DOI 10.1016/j.coi.2008.03.007
   de Flon P, 2017, MULT SCLER J, V23, P1249, DOI 10.1177/1352458516676643
   Deviren G, 2007, J MOL RECOGNIT, V20, P32, DOI 10.1002/jmr.805
   Ellebrecht CT, 2016, SCIENCE, V353, P179, DOI 10.1126/science.aaf6756
   Ephrem A, 2013, EUR J IMMUNOL, V43, P2421, DOI 10.1002/eji.201343451
   Ettinger RA, 2010, HAEMOPHILIA, V16, P44, DOI 10.1111/j.1365-2516.2008.01905.x
   Ettinger RA, 2009, BLOOD, V114, P1423, DOI 10.1182/blood-2009-01-200725
   Floess S, 2007, PLOS BIOL, V5, P169, DOI 10.1371/journal.pbio.0050038
   Fontenot JD, 2017, J IMMUNOL, V198, P986, DOI 10.1038/ni904
   Gitelman SG, 2017, PHASE 2 PRODUCT CAND
   GROSS G, 1989, P NATL ACAD SCI USA, V86, P10024, DOI 10.1073/pnas.86.24.10024
   Hagness M, 2012, J IMMUNOL, V188, P5459, DOI 10.4049/jimmunol.1101367
   Handel AE, 2010, NAT REV NEUROL, V6, P156, DOI 10.1038/nrneurol.2010.1
   Hori S, 2003, SCIENCE, V299, P1057, DOI 10.1126/science.1079490
   Hull CM, 2017, J AUTOIMMUN, V79, P63, DOI 10.1016/j.jaut.2017.01.001
   Jackson HJ, 2016, NAT REV CLIN ONCOL, V13, P370, DOI 10.1038/nrclinonc.2016.36
   James EA, 2007, INT IMMUNOL, V19, P1291, DOI 10.1093/intimm/dxm099
   Jenkins MK, 2012, J IMMUNOL, V188, P4135, DOI 10.4049/jimmunol.1102661
   Johnson K P, 1996, Mult Scler, V1, P325
   June CH, 2007, J CLIN INVEST, V117, P1466, DOI 10.1172/JCI32446
   Kato Z, 2008, P NATL ACAD SCI USA, V105, P15523, DOI 10.1073/pnas.0807338105
   Kim JM, 2007, NAT IMMUNOL, V8, P191, DOI 10.1038/ni1428
   Kim JS, 2016, NAT PROTOC, V11, P1573, DOI 10.1038/nprot.2016.104
   Kim YC, 2017, J IMMUNOL, V198
   Kim YC, 2015, BLOOD, V125, P1107, DOI 10.1182/blood-2014-04-566786
   Kim YC, 2012, BLOOD, V119, P2810, DOI 10.1182/blood-2011-09-377895
   Kinnunen T, 2013, BLOOD, V121, P1595, DOI 10.1182/blood-2012-09-457465
   Koenen HJPM, 2005, J IMMUNOL, V174, P7573, DOI 10.4049/jimmunol.174.12.7573
   KOHLER G, 1975, NATURE, V256, P495, DOI 10.1038/256495a0
   Kohm AP, 2006, J IMMUNOL, V176, P3301, DOI 10.4049/jimmunol.176.6.3301
   Kolata G., 2017, NY TIMES
   Komatsu N, 2014, NAT MED, V20, P62, DOI 10.1038/nm.3432
   Kwong GA, 2009, J AM CHEM SOC, V131, P9695, DOI 10.1021/ja9006707
   Le Bras S, 2006, J CLIN INVEST, V116, P1473, DOI 10.1172/JCI28880
   Luckey D, 2011, J AUTOIMMUN, V37, P122, DOI 10.1016/j.jaut.2011.05.001
   Lulu S, 2013, NEUROTHERAPEUTICS, V10, P34, DOI 10.1007/s13311-012-0164-3
   Mack DG, 2009, J IMMUNOL, V182, P7317, DOI 10.4049/jimmunol.0804305
   Majowicz A, 2012, BMC GASTROENTEROL, V12, DOI 10.1186/1471-230X-12-172
   McGinley MP, 2017, EXPERT OPIN DRUG SAF, V16, P89, DOI 10.1080/14740338.2017.1250881
   Montalban X, 2017, NEW ENGL J MED, V376, P209, DOI 10.1056/NEJMoa1606468
   Torres IM, 2017, EXPERT REV NEUROTHER, V17, P359, DOI 10.1080/14737175.2017.1245616
   Mottet C, 2003, J IMMUNOL, V170, P3939, DOI 10.4049/jimmunol.170.8.3939
   Naumann A, 2013, HAMOSTASEOLOGIE, V33, pS39, DOI 10.1055/s-0037-1619801
   Nemudryi AA, 2014, ACTA NATURAE, V6, P19, DOI 10.32607/20758251-2014-6-3-19-40
   Nishikawa H, 2014, CURR OPIN IMMUNOL, V27, P1, DOI 10.1016/j.coi.2013.12.005
   Ogino H, 2012, J GASTROENTEROL, V47, P366, DOI 10.1007/s00535-011-0502-y
   Oldenburg J, 1997, THROMB HAEMOSTASIS, V77, P238
   Parmar S, 2016, BLOOD, V127, P962, DOI 10.1182/blood-2015-12-682492
   Parvathaneni K, 2017, TRANSL RES, V187, P44, DOI 10.1016/j.trsl.2017.06.002
   Petereit HF, 2008, ACTA NEUROL SCAND, V117, P399, DOI 10.1111/j.1600-0404.2007.00958.x
   Pini A, 1998, J BIOL CHEM, V273, P21769, DOI 10.1074/jbc.273.34.21769
   RAGNI MV, 1989, TRANSFUSION, V29, P447, DOI 10.1046/j.1537-2995.1989.29589284147.x
   Ramagopalan SV, 2010, LANCET NEUROL, V9, P727, DOI 10.1016/S1474-4422(10)70094-6
   Ramsdell F, 2014, NAT REV IMMUNOL, V14, P343, DOI 10.1038/nri3650
   Restorick SM, 2017, BRAIN BEHAV IMMUN, V64, P71, DOI 10.1016/j.bbi.2017.03.008
   Ridker PM, 2017, NEW ENGL J MED, V376, P1517, DOI 10.1056/NEJMoa1614062
   Rose AM, 2012, IMMUNOLOGY, V137, P131, DOI 10.1111/j.1365-2567.2012.03623.x
   ROSENBERG SA, 1990, NEW ENGL J MED, V323, P570, DOI 10.1056/NEJM199008303230904
   Ross CJ, 2017, GENOME MED, V9, DOI 10.1186/s13073-017-0436-y
   SADOVNICK AD, 1995, NEUROL CLIN, V13, P99
   Sakaguchi S, 2003, J CLIN INVEST, V112, P1310, DOI 10.1172/JCI200320274
   SAKAGUCHI S, 1995, J IMMUNOL, V155, P1151
   Sakaguchi S, 2008, CELL, V133, P775, DOI 10.1016/j.cell.2008.05.009
   Sakaguchi S, 2010, NAT REV IMMUNOL, V10, P490, DOI 10.1038/nri2785
   Salzer J, 2016, NEUROLOGY, V87, P2074, DOI 10.1212/WNL.0000000000003331
   Schmidt A, 2012, FRONT IMMUNOL, V3, DOI 10.3389/fimmu.2012.00051
   Shevach EM, 2009, IMMUNITY, V30, P636, DOI 10.1016/j.immuni.2009.04.010
   Silver P, 2015, J IMMUNOL, V194, P3011, DOI 10.4049/jimmunol.1402650
   SMITH KA, 1988, SCIENCE, V240, P1169, DOI 10.1126/science.3131876
   Sun LP, 2016, ONCOTARGET, V7, P42826, DOI 10.18632/oncotarget.8753
   Takahashi T, 2000, J EXP MED, V192, P303, DOI 10.1084/jem.192.2.303
   Tanaka A, 2017, CELL RES, V27, P109, DOI 10.1038/cr.2016.151
   Tang TT, 2011, PLOS ONE, V6, DOI 10.1371/journal.pone.0024272
   Tey SK, 2014, CLIN TRANSL IMMUNOL, V3, DOI 10.1038/cti.2014.11
   Tomita M, 2011, IMMUNOTHERAPY-UK, V3, P371, DOI 10.2217/IMT.11.4
   Tran DQ, 2009, J IMMUNOL, V182, P2929, DOI 10.4049/jimmunol.0803827
   Tsuda M, 2010, J AUTOIMMUN, V35, P265, DOI 10.1016/j.jaut.2010.06.017
   Vignali DAA, 2012, FRONT IMMUNOL, V3, DOI 10.3389/fimmu.2012.00191
   Vonderheide RH, 2014, IMMUNOL REV, V257, P7, DOI 10.1111/imr.12143
   Wang R, 2009, P NATL ACAD SCI USA, V106, P13439, DOI 10.1073/pnas.0901965106
   Wardemann H, 2003, SCIENCE, V301, P1374, DOI 10.1126/science.1086907
   Weingartner E, 2017, J IMMUNOL METHODS, V441, P1, DOI 10.1016/j.jim.2016.11.004
   Weiskopf D, 2015, P NATL ACAD SCI USA, V112, pE4256, DOI 10.1073/pnas.1505956112
   WINTER G, 1994, ANNU REV IMMUNOL, V12, P433, DOI 10.1146/annurev.iy.12.040194.002245
   Wright GP, 2009, P NATL ACAD SCI USA, V106, P19078, DOI 10.1073/pnas.0907396106
   WUCHERPFENNIG KW, 1991, IMMUNOL TODAY, V12, P277, DOI 10.1016/0167-5699(91)90126-E
   WUCHERPFENNIG KW, 1990, SCIENCE, V248, P1016, DOI 10.1126/science.1693015
   Yoon J, 2017, BLOOD, V129, P238, DOI 10.1182/blood-2016-07-727834
   Yuan XM, 2014, IMMUNOL REV, V259, P103, DOI 10.1111/imr.12163
   ZHANG AH, 2016, BLOOD, V128
   Zhang QX, 2017, SCI IMMUNOL, V2, DOI 10.1126/sciimmunol.aah4569
NR 108
TC 22
Z9 23
U1 1
U2 12
PU FRONTIERS MEDIA SA
PI LAUSANNE
PA PO BOX 110, EPFL INNOVATION PARK, BUILDING I, LAUSANNE, 1015,
   SWITZERLAND
SN 1664-3224
J9 FRONT IMMUNOL
JI Front. Immunol.
PD SEP 21
PY 2017
VL 8
AR 1117
DI 10.3389/fimmu.2017.01117
PG 10
WC Immunology
SC Immunology
GA FH5YY
UT WOS:000411249600001
PM 28983300
OA Green Published, gold
DA 2021-10-29
ER

PT J
AU Zhang, YP
   Mu, W
   Wang, HY
AF Zhang, Yongping
   Mu, Wei
   Wang, Haoyi
TI Gene editing in T cell therapy
SO JOURNAL OF GENETICS AND GENOMICS
LA English
DT Review
DE Gene editing; CRISPR-Cas9; T cells
ID CHIMERIC-ANTIGEN-RECEPTOR; ZINC-FINGER-NUCLEASES; TUMOR-INFILTRATING
   LYMPHOCYTES; RNA-GUIDED ENDONUCLEASE; OFF-TARGET CLEAVAGE; HIV-1
   PROVIRAL DNA; METASTATIC MELANOMA; IN-VIVO; CANCER-IMMUNOTHERAPY;
   COMBINATION IMMUNOTHERAPY
AB The adoptive transfer of engineered T cells for the treatment of cancer, autoimmunity, and infectious disease is a rapidly growing field that has shown great promise. Gene editing holds tremendous potential for further improvements of T cell therapy. Here we review the applications of gene editing in various T cell therapies, focusing on antiviral strategies and cancer immunotherapies, and discuss the challenges and future prospects. Copyright (C) 2017, Institute of Genetics and Developmental Biology, Chinese Academy of Sciences, and Genetics Society of China. Published by Elsevier Limited and Science Press. All rights reserved.
C1 [Zhang, Yongping; Mu, Wei; Wang, Haoyi] Chinese Acad Sci, Inst Zool, State Key Lab Stem Cell & Reprod Biol, Beijing 100190, Peoples R China.
   [Zhang, Yongping] Peking Univ, Dept Hematol, Aerosp Ctr Hosp, Aerosp Clin Med Coll, Beijing 100049, Peoples R China.
   [Mu, Wei; Wang, Haoyi] Univ Chinese Acad Sci, Beijing 100049, Peoples R China.
RP Wang, HY (corresponding author), Chinese Acad Sci, Inst Zool, State Key Lab Stem Cell & Reprod Biol, Beijing 100190, Peoples R China.; Wang, HY (corresponding author), Univ Chinese Acad Sci, Beijing 100049, Peoples R China.
EM wanghaoyi@ioz.ac.cn
OI Wang, Haoyi/0000-0003-2135-1769
FU National Natural Science Foundation of ChinaNational Natural Science
   Foundation of China (NSFC) [31471215]; National High-tech R&D Program
   (863 Program)National High Technology Research and Development Program
   of China [2015AA020307]; Young Thousand Talent Project
FX This work was supported by the National Natural Science Foundation of
   China (No. 31471215) and the National High-tech R&D Program (863
   Program) (2015AA020307). H.W. is supported by the "Young Thousand Talent
   Project."
CR Ahmed N, 2015, J CLIN ONCOL, V33, P1688, DOI 10.1200/JCO.2014.58.0225
   Aparicio S, 2015, NAT REV CANCER, V15, P311, DOI 10.1038/nrc3944
   Barber DL, 2006, NATURE, V439, P682, DOI 10.1038/nature04444
   Beane JD, 2015, MOL THER, V23, P1380, DOI 10.1038/mt.2015.71
   Berdien B, 2014, GENE THER, V21, P539, DOI 10.1038/gt.2014.26
   Bogdanove AJ, 2011, SCIENCE, V333, P1843, DOI 10.1126/science.1204094
   Brentjens RJ, 2013, SCI TRANSL MED, V5, DOI 10.1126/scitranslmed.3005930
   Brown CE, 2015, CLIN CANCER RES, V21, P4062, DOI 10.1158/1078-0432.CCR-15-0428
   Cannon PM, 2014, NAT BIOTECHNOL, V32, P314, DOI 10.1038/nbt.2868
   Cho SW, 2013, NAT BIOTECHNOL, V31, P230, DOI 10.1038/nbt.2507
   COLE DJ, 1995, CANCER RES, V55, P748
   Couzin-Frankel J, 2013, SCIENCE, V342, P1432, DOI 10.1126/science.342.6165.1432
   Deng HK, 1996, NATURE, V381, P661, DOI 10.1038/381661a0
   Didigu CA, 2014, BLOOD, V123, P61, DOI 10.1182/blood-2013-08-521229
   Doitsh G, 2014, NATURE, V505, P509, DOI 10.1038/nature12940
   Doudna JA, 2014, SCIENCE, V346, P1077, DOI 10.1126/science.1258096
   Douek DC, 2002, NATURE, V417, P95, DOI 10.1038/417095a
   Dragic T, 1996, NATURE, V381, P667, DOI 10.1038/381667a0
   Dudley ME, 2008, J CLIN ONCOL, V26, P5233, DOI 10.1200/JCO.2008.16.5449
   Dudley ME, 2002, SCIENCE, V298, P850, DOI 10.1126/science.1076514
   Ebina H, 2015, PLOS ONE, V10, DOI 10.1371/journal.pone.0120047
   Ebina H, 2013, SCI REP-UK, V3, DOI 10.1038/srep02510
   Eyquem J, 2017, NATURE, V543, P113, DOI 10.1038/nature21405
   Finney HM, 2004, J IMMUNOL, V172, P104, DOI 10.4049/jimmunol.172.1.104
   Freeman GJ, 2000, J EXP MED, V192, P1027, DOI 10.1084/jem.192.7.1027
   Frock RL, 2015, NAT BIOTECHNOL, V33, P179, DOI 10.1038/nbt.3101
   Gabriel R, 2011, NAT BIOTECHNOL, V29, P816, DOI 10.1038/nbt.1948
   Gorak-Stolinska P, 2001, J LEUKOCYTE BIOL, V70, P756
   GROSS G, 1989, P NATL ACAD SCI USA, V86, P10024, DOI 10.1073/pnas.86.24.10024
   Grupp SA, 2013, NEW ENGL J MED, V368, P1509, DOI 10.1056/NEJMoa1215134
   Hamid O, 2013, NEW ENGL J MED, V369, P134, DOI 10.1056/NEJMoa1305133
   Hendel A, 2015, NAT BIOTECHNOL, V33, P985, DOI 10.1038/nbt.3290
   Hirano F, 2005, CANCER RES, V65, P1089
   Hodi FS, 2010, NEW ENGL J MED, V363, P711, DOI 10.1056/NEJMoa1003466
   Hoffman RM, 2015, NAT REV CANCER, V15, P451, DOI 10.1038/nrc3972
   Hoffmann C, 2007, EUR J MED RES, V12, P385
   Holt N, 2010, NAT BIOTECHNOL, V28, P839, DOI 10.1038/nbt.1663
   Hsu PD, 2014, CELL, V157, P1262, DOI 10.1016/j.cell.2014.05.010
   Hu WH, 2014, P NATL ACAD SCI USA, V111, P11461, DOI 10.1073/pnas.1405186111
   Hutter G, 2009, NEW ENGL J MED, V360, P692, DOI 10.1056/NEJMoa0802905
   Hultquist JF, 2016, CELL REP, V17, P1438, DOI 10.1016/j.celrep.2016.09.080
   Imai C, 2004, LEUKEMIA, V18, P676, DOI 10.1038/sj.leu.2403302
   June CH, 2015, SCI TRANSL MED, V7, DOI 10.1126/scitranslmed.aaa3643
   Kalams SA, 1999, J VIROL, V73, P6715, DOI 10.1128/JVI.73.8.6715-6720.1999
   Kalos M, 2011, SCI TRANSL MED, V3, DOI 10.1126/scitranslmed.3002842
   Karwacz K, 2011, EMBO MOL MED, V3, P581, DOI 10.1002/emmm.201100165
   Katz SC, 2015, CLIN CANCER RES, V21, P3149, DOI 10.1158/1078-0432.CCR-14-1421
   Kershaw MH, 2006, CLIN CANCER RES, V12, P6106, DOI 10.1158/1078-0432.CCR-06-1183
   Khalil DN, 2016, NAT REV CLIN ONCOL, V13, P273, DOI 10.1038/nrclinonc.2016.25
   Kim D, 2015, NAT METHODS, V12, P237, DOI [10.1038/NMETH.3284, 10.1038/nmeth.3284]
   Kleinstiver BP, 2016, NATURE, V529, P490, DOI 10.1038/nature16526
   Kowolik CM, 2006, CANCER RES, V66, P10995, DOI 10.1158/0008-5472.CAN-06-0160
   Kunkele A, 2015, CANCER IMMUNOL RES, V3, P368, DOI 10.1158/2326-6066.CIR-14-0200
   Lamers CHJ, 2013, MOL THER, V21, P904, DOI 10.1038/mt.2013.17
   Lee DW, 2015, LANCET, V385, P517, DOI 10.1016/S0140-6736(14)61403-3
   Lee HW, 2002, J IMMUNOL, V169, P4882, DOI 10.4049/jimmunol.169.9.4882
   Li C, 2015, J GEN VIROL, V96, P2381, DOI 10.1099/vir.0.000139
   Li LJ, 2013, MOL THER, V21, P1259, DOI 10.1038/mt.2013.65
   Liu R, 1996, CELL, V86, P367, DOI 10.1016/S0092-8674(00)80110-5
   Liu XJ, 2017, CELL RES, V27, P154, DOI 10.1038/cr.2016.142
   Lloyd A, 2013, FRONT IMMUNOL, V4, DOI 10.3389/fimmu.2013.00221
   Lombardo A, 2011, NAT METHODS, V8, P861, DOI [10.1038/NMETH.1674, 10.1038/nmeth.1674]
   Louis CU, 2011, BLOOD, V118, P6050, DOI 10.1182/blood-2011-05-354449
   MacLeod DT, 2017, MOL THER, V25, P949, DOI 10.1016/j.ymthe.2017.02.005
   Maher S, 2002, IMMUNOL CELL BIOL, V80, P131, DOI 10.1046/j.1440-1711.2002.01068.x
   Mandal PK, 2014, CELL STEM CELL, V15, P643, DOI 10.1016/j.stem.2014.10.004
   Maude SL, 2014, NEW ENGL J MED, V371, P1507, DOI 10.1056/NEJMoa1407222
   McCune JM, 2001, NATURE, V410, P974, DOI 10.1038/35073648
   Mei Y, 2016, J GENET GENOMICS, V43, P63, DOI 10.1016/j.jgg.2016.01.001
   Menger L, 2016, CANCER RES, V76, P2087, DOI 10.1158/0008-5472.CAN-15-3352
   Miller JC, 2007, NAT BIOTECHNOL, V25, P778, DOI 10.1038/nbt1319
   Milone MC, 2009, MOL THER, V17, P1453, DOI 10.1038/mt.2009.83
   Morgan RA, 2006, SCIENCE, V314, P126, DOI 10.1126/science.1129003
   Morgan RA, 2010, MOL THER, V18, P843, DOI 10.1038/mt.2010.24
   Mussolino C, 2014, NUCLEIC ACIDS RES, V42, P6762, DOI 10.1093/nar/gku305
   Nguyen LT, 2015, NAT REV IMMUNOL, V15, P45, DOI 10.1038/nri3790
   Nishimura H, 1999, IMMUNITY, V11, P141, DOI 10.1016/S1074-7613(00)80089-8
   Pardoll DM, 2012, NAT REV CANCER, V12, P252, DOI 10.1038/nrc3239
   Park JR, 2007, MOL THER, V15, P825, DOI 10.1038/sj.mt.6300104
   Patel S, 2016, CYTOTHERAPY, V18, P931, DOI 10.1016/j.jcyt.2016.04.007
   Peled A, 1999, SCIENCE, V283, P845, DOI 10.1126/science.283.5403.845
   Perez EE, 2008, NAT BIOTECHNOL, V26, P808, DOI 10.1038/nbt1410
   Pignatti P, 2001, CLIN EXP RHEUMATOL, V19, P339
   Poirot L, 2015, CANCER RES, V75, P3853, DOI 10.1158/0008-5472.CAN-14-3321
   Qasim W, 2017, SCI TRANSL MED, V9, DOI 10.1126/scitranslmed.aaj2013
   Qu XY, 2013, NUCLEIC ACIDS RES, V41, P7771, DOI 10.1093/nar/gkt571
   Ren JT, 2017, CLIN CANCER RES, V23, P2255, DOI 10.1158/1078-0432.CCR-16-1300
   Ren JT, 2017, ONCOTARGET, V8, P17002, DOI 10.18632/oncotarget.15218
   Ribas A, 2016, JAMA-J AM MED ASSOC, V315, P1600, DOI 10.1001/jama.2016.4059
   ROSENBERG SA, 1988, NEW ENGL J MED, V319, P1676, DOI 10.1056/NEJM198812223192527
   Rosenberg SA, 2011, CLIN CANCER RES, V17, P4550, DOI 10.1158/1078-0432.CCR-11-0116
   Samson M, 1996, NATURE, V382, P722, DOI 10.1038/382722a0
   Sather BD, 2015, SCI TRANSL MED, V7, DOI 10.1126/scitranslmed.aac5530
   Savoldo B, 2011, J CLIN INVEST, V121, P1822, DOI 10.1172/JCI46110
   Schietinger A, 2014, TRENDS IMMUNOL, V35, P51, DOI 10.1016/j.it.2013.10.001
   Schumann K, 2015, P NATL ACAD SCI USA, V112, P10437, DOI 10.1073/pnas.1512503112
   Shmakov S, 2015, MOL CELL, V60, P385, DOI 10.1016/j.molcel.2015.10.008
   Slaymaker IM, 2016, SCIENCE, V351, P84, DOI 10.1126/science.aad5227
   Su S, 2017, SCI REP-UK, V7, DOI 10.1038/srep40272
   Su S, 2016, SCI REP-UK, V6, DOI 10.1038/srep20070
   Swarts DC, 2014, NATURE, V507, P258, DOI 10.1038/nature12971
   Szczepek M, 2007, NAT BIOTECHNOL, V25, P786, DOI 10.1038/nbt1317
   Tebas P, 2014, NEW ENGL J MED, V370, P901, DOI 10.1056/NEJMoa1300662
   Topalian SL, 2012, CURR OPIN IMMUNOL, V24, P207, DOI 10.1016/j.coi.2011.12.009
   Torikai H, 2013, BLOOD, V122, P1341, DOI 10.1182/blood-2013-03-478255
   Torikai H, 2012, BLOOD, V119, P5697, DOI 10.1182/blood-2012-01-405365
   Tsai SQ, 2015, NAT BIOTECHNOL, V33, P187, DOI 10.1038/nbt.3117
   Urnov FD, 2010, NAT REV GENET, V11, P636, DOI 10.1038/nrg2842
   Valton J, 2015, MOL THER, V23, P1507, DOI 10.1038/mt.2015.104
   von Kalle C, 2014, HUM GENE THER, V25, P475, DOI 10.1089/hum.2014.2525
   Wang XL, 2015, NAT BIOTECHNOL, V33, P175, DOI 10.1038/nbt.3127
   Wherry EJ, 2015, NAT REV IMMUNOL, V15, P486, DOI 10.1038/nri3862
   Wherry EJ, 2011, NAT IMMUNOL, V12, P492, DOI 10.1038/ni.2035
   Wilen CB, 2011, PLOS PATHOG, V7, DOI 10.1371/journal.ppat.1002020
   Woo SR, 2012, CANCER RES, V72, P917, DOI 10.1158/0008-5472.CAN-11-1620
   Xu L, 2017, MOL THER, V25, P1782, DOI 10.1016/j.ymthe.2017.04.027
   Yang LH, 2013, NUCLEIC ACIDS RES, V41, P9049, DOI 10.1093/nar/gkt555
   Yuan JY, 2012, MOL THER, V20, P849, DOI 10.1038/mt.2011.310
   Zetsche B, 2015, CELL, V163, P759, DOI 10.1016/j.cell.2015.09.038
   Zhang Y, 2017, FRONT MED
   Zhu WJ, 2015, RETROVIROLOGY, V12, DOI 10.1186/s12977-015-0150-z
   Zitvogel L, 2012, ONCOIMMUNOLOGY, V1, P1223, DOI 10.4161/onci.21335
NR 122
TC 11
Z9 12
U1 2
U2 34
PU SCIENCE PRESS
PI BEIJING
PA 16 DONGHUANGCHENGGEN NORTH ST, BEIJING 100717, PEOPLES R CHINA
SN 1673-8527
EI 1873-5533
J9 J GENET GENOMICS
JI J. Genet. Genomics
PD SEP 20
PY 2017
VL 44
IS 9
BP 415
EP 422
DI 10.1016/j.jgg.2017.09.002
PG 8
WC Biochemistry & Molecular Biology; Genetics & Heredity
SC Biochemistry & Molecular Biology; Genetics & Heredity
GA FK8CE
UT WOS:000413734200002
PM 28967616
DA 2021-10-29
ER

PT J
AU Yu, SN
   Li, AP
   Liu, Q
   Yuan, X
   Xu, HX
   Jiao, DC
   Pestell, RG
   Han, XW
   Wu, KM
AF Yu, Shengnan
   Li, Anping
   Liu, Qian
   Yuan, Xun
   Xu, Hanxiao
   Jiao, Dechao
   Pestell, Richard G.
   Han, Xinwei
   Wu, Kongming
TI Recent advances of bispecific antibodies in solid tumors
SO JOURNAL OF HEMATOLOGY & ONCOLOGY
LA English
DT Review
DE BsAb; Solid tumor; EpCAM; CEA; PSMA; HER family; Radioimmunotherapy
ID PHASE-I TRIAL; GROWTH-FACTOR RECEPTOR; HUMAN CARCINOEMBRYONIC ANTIGEN;
   COLONY-STIMULATING FACTOR; INDUCED KILLER-CELLS; X ANTI-CD3 ANTIBODY;
   T-CELLS; PROSTATE-CANCER; EP-CAM; PRETARGETED RADIOIMMUNOTHERAPY
AB Cancer immunotherapy is the most exciting advancement in cancer therapy. Similar to immune checkpoint blockade and chimeric antigen receptor T cell (CAR-T), bispecific antibody (BsAb) is attracting more and more attention as a novel strategy of antitumor immunotherapy. BsAb not only offers an effective linkage between therapeutics (e.g., immune effector cells, radionuclides) and targets (e.g., tumor cells) but also simultaneously blocks two different oncogenic mediators. In recent decades, a variety of BsAb formats have been generated. According to the structure of Fc domain, BsAb can be classified into two types: IgG-like format and Fc-free format. Among these formats, bispecific T cell engagers (BiTEs) and triomabs are commonly investigated. BsAb has achieved an exciting breakthrough in hematological malignancies and promising outcome in solid tumor as showed in various clinical trials. In this review, we focus on the preclinical experiments and clinical studies of epithelial cell adhesion molecule (EpCAM), human epidermal growth factor receptor (HER) family, carcinoembryonic antigen (CEA), and prostate-specific membrane antigen (PSMA) related BsAbs in solid tumors, as well as discuss the challenges and corresponding approaches in clinical application.
C1 [Yu, Shengnan; Liu, Qian; Yuan, Xun; Xu, Hanxiao; Wu, Kongming] Huazhong Univ Sci & Technol, Tongji Med Coll, Tongji Hosp, Dept Oncol, 1095 Jiefang Ave, Wuhan 430030, Hubei, Peoples R China.
   [Li, Anping; Jiao, Dechao; Han, Xinwei] Zhengzhou Univ, Affiliated Hosp 1, Dept Intervent Radiol, Zhengzhou 450052, Peoples R China.
   [Pestell, Richard G.] Penn Ctr Canc & Regenerat Med, Wynnewood, PA 19096 USA.
RP Wu, KM (corresponding author), Huazhong Univ Sci & Technol, Tongji Med Coll, Tongji Hosp, Dept Oncol, 1095 Jiefang Ave, Wuhan 430030, Hubei, Peoples R China.; Han, XW (corresponding author), Zhengzhou Univ, Affiliated Hosp 1, Dept Intervent Radiol, Zhengzhou 450052, Peoples R China.
EM hanxinwei2006@163.com; kmwu@tjh.tjmu.edu.cn
FU National Natural Science Foundation of China (NSFC)National Natural
   Science Foundation of China (NSFC) [81572608, 81172422]; Wuhan Science
   and Technology Bureau [2017060201010170]; National High Technology
   Research and Development Program of ChinaNational High Technology
   Research and Development Program of China [2015AA020301]
FX This work was supported by the National Natural Science Foundation of
   China (NSFC) No. 81572608, 81172422 and Wuhan Science and Technology
   Bureau No. 2017060201010170 (KW), and the National High Technology
   Research and Development Program of China (No. 2015AA020301).
CR Aarts F, 2010, CANCER-AM CANCER SOC, V116, P1111, DOI 10.1002/cncr.24799
   Amann M, 2009, CANCER IMMUNOL IMMUN, V58, P95, DOI 10.1007/s00262-008-0529-y
   Amann M, 2008, CANCER RES, V68, P143, DOI 10.1158/0008-5472.CAN-07-2182
   Amann M, 2009, J IMMUNOTHER, V32, P452, DOI 10.1097/CJI.0b013e3181a1c097
   Azria D, 2003, BRIT J CANCER, V89, P1987, DOI 10.1038/sj.bjc.6601362
   Bacac M, 2016, ONCOIMMUNOLOGY, V5, DOI 10.1080/2162402X.2016.1203498
   Bacac M, 2016, CLIN CANCER RES, V22, P3286, DOI 10.1158/1078-0432.CCR-15-1696
   Baeuerle PA, 2007, BRIT J CANCER, V96, P417, DOI 10.1038/sj.bjc.6603494
   Balzar M, 1999, J MOL MED, V77, P699, DOI 10.1007/s001099900038
   Baselga J, 2009, NAT REV CANCER, V9, P463, DOI 10.1038/nrc2656
   Baum V, 2013, IMMUNOTHERAPY-UK, V5, P27, DOI [10.2217/IMT.12.136, 10.2217/imt.12.136]
   Behr TM, 1996, CANCER RES, V56, P1805
   Behr TM, 1997, J NUCL MED, V38, P409
   Berezowska S, 2011, CURR PHARM DESIGN, V17, P2468, DOI 10.2174/138161211797249233
   Blazar M, 2001, MOL CELL BIOL, V21, P2570, DOI 10.1128/MCB.21.7.2570-2580.2001
   Bodet-Milin C, 2016, J NUCL MED, V57, P1505, DOI 10.2967/jnumed.116.172221
   Bodet-Milin C, 2015, FRONT MED, V2, DOI 10.3389/fmed.2015.00084
   Bodet-Milin C, 2016, SEMIN NUCL MED, V46, P135, DOI 10.1053/j.semnuclmed.2015.10.007
   Buhler P, 2008, CANCER IMMUNOL IMMUN, V57, P43, DOI 10.1007/s00262-007-0348-6
   Buhler P, 2009, J IMMUNOTHER, V32, P565, DOI 10.1097/CJI.0b013e3181a697eb
   Burges A, 2007, CLIN CANCER RES, V13, P3899, DOI 10.1158/1078-0432.CCR-06-2769
   Cardillo MR, 2004, J CELL BIOCHEM, V93, P641, DOI 10.1002/jcb.20244
   Caromile LA, 2017, SCI SIGNAL, V10, DOI 10.1126/scisignal.aag3326
   Chan JK, 2006, CLIN CANCER RES, V12, P1859, DOI 10.1158/1078-0432.CCR-05-2019
   Chen ZG, 2016, CANCER BIOL THER, V17, P139, DOI 10.1080/15384047.2015.1121344
   Ciardiello F, 2001, CLIN CANCER RES, V7, P2958
   Cioffi M, 2012, ONCOIMMUNOLOGY, V1, DOI 10.4161/onci.19368
   Cioffi M, 2012, CLIN CANCER RES, V18, P465, DOI 10.1158/1078-0432.CCR-11-1270
   Compte M, 2014, ONCOIMMUNOLOGY, V3, DOI 10.4161/onci.28810
   Curnow RT, 1997, CANCER IMMUNOL IMMUN, V45, P210, DOI 10.1007/s002620050435
   Dallas MR, 2012, FASEB J, V26, P2648, DOI 10.1096/fj.12-203786
   Dong B, 2016, CANCER BIOL THER, V17, P364, DOI 10.1080/15384047.2016.1139266
   Dorvillius M, 2002, TUMOR BIOL, V23, P337, DOI 10.1159/000069793
   Engelman JA, 2005, P NATL ACAD SCI USA, V102, P3788, DOI 10.1073/pnas.0409773102
   Falchi L, 2016, J HEMATOL ONCOL, V9, DOI 10.1186/s13045-016-0363-1
   Fan DM, 2015, J HEMATOL ONCOL, V8, DOI 10.1186/s13045-015-0205-6
   Fan GW, 2015, J HEMATOL ONCOL, V8, DOI 10.1186/s13045-015-0227-0
   Ferrari F, 2015, J EXP CLIN CANC RES, V34, DOI 10.1186/s13046-015-0241-7
   Fortmuller K, 2011, PROSTATE, V71, P588, DOI 10.1002/pros.21274
   Fossati M, 2015, GYNECOL ONCOL, V138, P343, DOI 10.1016/j.ygyno.2015.06.003
   Frankel SR, 2013, CURR OPIN CHEM BIOL, V17, P385, DOI 10.1016/j.cbpa.2013.03.029
   Friedrich M, 2012, MOL CANCER THER, V11, P2664, DOI 10.1158/1535-7163.MCT-12-0042
   Fury MG, 2008, CANCER IMMUNOL IMMUN, V57, P155, DOI 10.1007/s00262-007-0357-5
   Gastl G, 2000, LANCET, V356, P1981, DOI 10.1016/S0140-6736(00)03312-2
   Gires O, 2009, NAT REV CANCER, V9, P143, DOI 10.1038/nrc2499-c1
   Goel G, 2015, J HEMATOL ONCOL, V8, DOI 10.1186/s13045-015-0185-6
   Goel G, 2015, J HEMATOL ONCOL, V8, DOI 10.1186/s13045-015-0141-5
   Goere D, 2013, CANCER RES, V73, P4663, DOI 10.1158/0008-5472.CAN-12-4460
   Goldenberg DM, 2008, J NUCL MED, V49, P158, DOI 10.2967/jnumed.107.046185
   Goldenberg DM, 2006, J CLIN ONCOL, V24, P823, DOI 10.1200/JCO.2005.03.8471
   Gonzalez B, 2009, STEM CELLS, V27, P1782, DOI 10.1002/stem.97
   Groth A, 2012, CLIN CANCER RES, V18, P1028, DOI 10.1158/1078-0432.CCR-11-2767
   Grothey A, 2010, J CLIN ONCOL, V28, P4668, DOI 10.1200/JCO.2010.29.3407
   Grugan KD, 2017, MABS-AUSTIN, V9, P114, DOI 10.1080/19420862.2016.1249079
   Haas C, 2009, IMMUNOBIOLOGY, V214, P441, DOI 10.1016/j.imbio.2008.11.014
   Haense N, 2016, BMC CANCER, V16, DOI 10.1186/s12885-016-2449-0
   Hall H, 2012, AM J NUCL MED MOLEC, V2, P141
   Hammarstrom S, 1999, SEMIN CANCER BIOL, V9, P67, DOI 10.1006/scbi.1998.0119
   Heiss MM, 2010, INT J CANCER, V127, P2209, DOI 10.1002/ijc.25423
   Hernandez-Hoyos G, 2016, MOL CANCER THER, V15, P2155, DOI 10.1158/1535-7163.MCT-15-0242
   Herrmann I, 2010, PLOS ONE, V5, DOI 10.1371/journal.pone.0013474
   Hirsch FR, 2016, LANCET, V388, P1012, DOI 10.1016/S0140-6736(16)31473-8
   Hirschhaeuser F, 2010, CANCER IMMUNOL IMMUN, V59, P1675, DOI 10.1007/s00262-010-0894-1
   Hoffmann P, 2005, INT J CANCER, V115, P98, DOI 10.1002/ijc.20908
   Hoffmann SC, 2011, INT J CANCER, V128, P2096, DOI 10.1002/ijc.25556
   Jager M, 2009, CANCER RES, V69, P4270, DOI 10.1158/0008-5472.CAN-08-2861
   Jia Y, 2016, NATURE, V534, P129, DOI 10.1038/nature17960
   Kantarjian H, 2017, NEW ENGL J MED, V376, P836, DOI 10.1056/NEJMoa1609783
   Karacay H, 2005, CLIN CANCER RES, V11, P7879, DOI 10.1158/1078-0432.CCR-05-1246
   Karapetis CS, 2008, NEW ENGL J MED, V359, P1757, DOI 10.1056/NEJMoa0804385
   Khare PD, 2001, CANCER RES, V61, P370
   Kiess AP, 2015, Q J NUCL MED MOL IM, V59, P241
   Kiewe P, 2006, CLIN CANCER RES, V12, P3085, DOI 10.1158/1078-0432.CCR-05-2436
   Klinger M, 2016, IMMUNOL REV, V270, P193, DOI 10.1111/imr.12393
   Kraeber-Bodere F, 2006, J NUCL MED, V47, P247
   Lehmann S, 2016, CLIN CANCER RES, V22, P4417, DOI 10.1158/1078-0432.CCR-15-2622
   Li J, 2016, CANCER BIOL THER, V17, P1231, DOI 10.1080/15384047.2016.1235659
   LITVINOV SV, 1994, J CELL BIOL, V125, P437, DOI 10.1083/jcb.125.2.437
   Locker GY, 2006, J CLIN ONCOL, V24, P5313, DOI 10.1200/JCO.2006.08.2644
   Lum LG, 2015, CLIN CANCER RES, V21, P2305, DOI 10.1158/1078-0432.CCR-14-2280
   Lutterbuese R, 2010, P NATL ACAD SCI USA, V107, P12605, DOI 10.1073/pnas.1000976107
   Lutterbuese R, 2009, J IMMUNOTHER, V32, P341, DOI 10.1097/CJI.0b013e31819b7c70
   Ma P, 2015, ONCOL REP, V34, P2567, DOI 10.3892/or.2015.4233
   Ma WJ, 2016, J HEMATOL ONCOL, V9, DOI 10.1186/s13045-016-0277-y
   MACH JP, 1991, CURR OPIN IMMUNOL, V3, P685, DOI 10.1016/0952-7915(91)90097-K
   Maetzel D, 2009, NAT CELL BIOL, V11, P162, DOI 10.1038/ncb1824
   Martin-Padura I, 2012, LAB INVEST, V92, P952, DOI 10.1038/labinvest.2012.65
   Mau-Sorensen M, 2015, CANCER CHEMOTH PHARM, V75, P1065, DOI 10.1007/s00280-015-2728-5
   May C, 2012, BIOCHEM PHARMACOL, V84, P1105, DOI 10.1016/j.bcp.2012.07.011
   McBride WJ, 2006, J NUCL MED, V47, P1678
   McDonagh CF, 2012, MOL CANCER THER, V11, P582, DOI 10.1158/1535-7163.MCT-11-0820
   Mirallie E, 2005, EUR J NUCL MED MOL I, V32, P901, DOI 10.1007/s00259-005-1811-2
   Molgaard K, 2017, GENE THER, V24, P208, DOI 10.1038/gt.2017.3
   Morecki S, 2006, BLOOD, V107, P1564, DOI 10.1182/blood-2005-07-2738
   Morecki S, 2008, EXP HEMATOL, V36, P997, DOI 10.1016/j.exphem.2008.03.005
   Muller D, 2007, J BIOL CHEM, V282, P12650, DOI 10.1074/jbc.M700820200
   Munz M, 2004, ONCOGENE, V23, P5748, DOI 10.1038/sj.onc.1207610
   Munz M, 2009, CANCER RES, V69, P5627, DOI 10.1158/0008-5472.CAN-09-0654
   Nunez-Prado N, 2015, DRUG DISCOV TODAY, V20, P588, DOI 10.1016/j.drudis.2015.02.013
   Oberst MD, 2014, MABS-AUSTIN, V6, P1571, DOI 10.4161/19420862.2014.975660
   OIKAWA S, 1987, BIOCHEM BIOPH RES CO, V142, P511, DOI 10.1016/0006-291X(87)90304-4
   Osada T, 2010, BRIT J CANCER, V102, P124, DOI 10.1038/sj.bjc.6605364
   Osada T, 2015, CANCER IMMUNOL IMMUN, V64, P677, DOI 10.1007/s00262-015-1671-y
   Osaki T, 2015, FEBS J, V282, P4389, DOI 10.1111/febs.13505
   Pardoll DM, 2012, NAT IMMUNOL, V13, P1129, DOI 10.1038/ni.2392
   Peng L, 2012, PLOS ONE, V7, DOI 10.1371/journal.pone.0036412
   Pishvaian M, 2016, CLIN COLORECTAL CANC, V15, P345, DOI 10.1016/j.clcc.2016.07.009
   Poovassery JS, 2015, INT J CANCER, V137, P267, DOI 10.1002/ijc.29378
   Rajasekaran AK, 2005, AM J PHYSIOL-CELL PH, V288, pC975, DOI 10.1152/ajpcell.00506.2004
   Rauscher A, 2015, FRONT MED, V2, DOI 10.3389/fmed.2015.00083
   Reilly RM, 2006, J NUCL MED, V47, P196
   Ren-Heidenreich L, 2004, CANCER-AM CANCER SOC, V100, P1095, DOI 10.1002/cncr.20060
   Rivera F, 2008, ANTI-CANCER DRUG, V19, P99, DOI 10.1097/CAD.0b013e3282f23287
   Rother M, 2007, J CLIN ONCOL, V25, P1293, DOI 10.1200/JCO.2006.10.0974
   Ruf P, 2007, BRIT J CANCER, V97, P315, DOI 10.1038/sj.bjc.6603881
   Salaun PY, 2012, J NUCL MED, V53, P1185, DOI 10.2967/jnumed.111.101865
   Salnikov AV, 2009, J CELL MOL MED, V13, P4023, DOI 10.1111/j.1582-4934.2009.00723.x
   Schaefer G, 2011, CANCER CELL, V20, P472, DOI 10.1016/j.ccr.2011.09.003
   Schanzer JM, 2016, MABS-AUSTIN, V8, P811, DOI 10.1080/19420862.2016.1160989
   Schlereth B, 2005, CANCER RES, V65, P2882, DOI 10.1158/0008-5472.CAN-04-2637
   Schmitt M, 2004, INT J ONCOL, V25, P841
   Schoeberl B, 2009, SCI SIGNAL, V2, DOI 10.1126/scisignal.2000352
   Schoffelen R, 2010, MOL CANCER THER, V9, P1019, DOI 10.1158/1535-7163.MCT-09-0862
   Sebastian M, 2007, CANCER IMMUNOL IMMUN, V56, P1637, DOI 10.1007/s00262-007-0310-7
   Seimetz D, 2010, CANCER TREAT REV, V36, P458, DOI 10.1016/j.ctrv.2010.03.001
   Sharkey RM, 2005, NAT MED, V11, P1250, DOI 10.1038/nm1322
   Sharkey RM, 2008, RADIOLOGY, V246, P497, DOI 10.1148/radiol.2462070229
   Sharkey RM, 2010, SEMIN NUCL MED, V40, P190, DOI 10.1053/j.semnuclmed.2009.12.002
   Solomon BJ, 2015, PLOS ONE, V10, DOI 10.1371/journal.pone.0144559
   Spiess C, 2015, MOL IMMUNOL, V67, P95, DOI 10.1016/j.molimm.2015.01.003
   Spizzo G, 2004, BREAST CANCER RES TR, V86, P207, DOI 10.1023/B:BREA.0000036787.59816.01
   Spizzo G, 2006, GYNECOL ONCOL, V103, P483, DOI 10.1016/j.ygyno.2006.03.035
   Stockmeyer B, 1997, CANCER RES, V57, P696
   Suryadevara CM, 2015, ONCOIMMUNOLOGY, V4, DOI 10.1080/2162402X.2015.1008339
   Trivedi A, 2017, CTS-CLIN TRANSL SCI, V10, P147, DOI 10.1111/cts.12459
   Vaishampayan U, 2015, PROSTATE CANCER, V2015, DOI 10.1155/2015/285193
   Vallera DA, 2013, CANCER BIOTHER RADIO, V28, P274, DOI 10.1089/cbr.2012.1329
   van Schaijk FG, 2005, CLIN CANCER RES, V11, p7130S, DOI 10.1158/1078-0432.CCR-1004-0006
   Visvader JE, 2008, NAT REV CANCER, V8, P755, DOI 10.1038/nrc2499
   Wang J, 2016, ONCOTARGET, V7, P76693, DOI 10.18632/oncotarget.12485
   Wang SH, 2012, CANCER LETT, V325, P214, DOI 10.1016/j.canlet.2012.07.007
   Went P, 2006, BRIT J CANCER, V94, P128, DOI 10.1038/sj.bjc.6602924
   Went PT, 2004, HUM PATHOL, V35, P122, DOI 10.1016/j.humpath.2003.08.026
   Wu JJ, 2015, J HEMATOL ONCOL, V8, DOI 10.1186/s13045-015-0188-3
   WU JJ, 2015, J HEMATOL ONCOL, V8
   Xu XL, 2010, CARCINOGENESIS, V31, P167, DOI 10.1093/carcin/bgp232
   Yamamoto M, 2004, HEPATO-GASTROENTEROL, V51, P147
   Yamashita T, 2007, CANCER RES, V67, P10831, DOI 10.1158/0008-5472.CAN-07-0908
   Yarden Y, 2001, NAT REV MOL CELL BIO, V2, P127, DOI 10.1038/35052073
   Yazaki PJ, 2013, PROTEIN ENG DES SEL, V26, P187, DOI 10.1093/protein/gzs096
   Yu SN, 2017, J HEMATOL ONCOL, V10, DOI 10.1186/s13045-017-0444-9
   Zhang PF, 2014, CANCER IMMUNOL IMMUN, V63, P121, DOI 10.1007/s00262-013-1497-4
   Zhou Y, 2015, MOL MED REP, V12, P147, DOI 10.3892/mmr.2015.3441
   Zitron IM, 2013, BMC CANCER, V13, DOI 10.1186/1471-2407-13-83
   Zugmaier G, 2015, MOL IMMUNOL, V67, P58, DOI 10.1016/j.molimm.2015.02.033
NR 155
TC 68
Z9 70
U1 1
U2 31
PU BMC
PI LONDON
PA CAMPUS, 4 CRINAN ST, LONDON N1 9XW, ENGLAND
EI 1756-8722
J9 J HEMATOL ONCOL
JI J. Hematol. Oncol.
PD SEP 20
PY 2017
VL 10
AR 155
DI 10.1186/s13045-017-0522-z
PG 16
WC Oncology; Hematology
SC Oncology; Hematology
GA FH7WM
UT WOS:000411403400001
PM 28931402
OA Green Published, gold
DA 2021-10-29
ER

PT J
AU Kremer, V
   Ligtenberg, M
   Zendehdel, R
   Seitz, C
   Duivenvoorden, A
   Wennerberg, E
   Colon, E
   Scherman-Plogell, AH
   Lundqvist, A
AF Kremer, Veronika
   Ligtenberg, Maarten
   Zendehdel, Rosa
   Seitz, Christina
   Duivenvoorden, Annet
   Wennerberg, Erik
   Colon, Eugenia
   Scherman-Plogell, Ann-Helen
   Lundqvist, Andreas
TI Genetic engineering of human NK cells to express CXCR2 improves
   migration to renal cell carcinoma
SO JOURNAL FOR IMMUNOTHERAPY OF CANCER
LA English
DT Article
DE NK cells; Chemokines; CXCR2; Renal cell carcinoma; Adoptive cell therapy
ID NATURAL-KILLER-CELLS; CHIMERIC ANTIGEN RECEPTOR; T-CELLS;
   PROGNOSTIC-SIGNIFICANCE; COLORECTAL-CARCINOMA; ADOPTIVE TRANSFER;
   TUMOR-GROWTH; IN-VIVO; CANCER; INFILTRATION
AB Background: Adoptive natural killer (NK) cell transfer is being increasingly used as cancer treatment. However, clinical responses have so far been limited to patients with hematological malignancies. A potential limiting factor in patients with solid tumors is defective homing of the infused NK cells to the tumor site. Chemokines regulate the migration of leukocytes expressing corresponding chemokine receptors. Various solid tumors, including renal cell carcinoma (RCC), readily secrete ligands for the chemokine receptor CXCR2. We hypothesize that infusion of NK cells expressing high levels of the CXCR2 chemokine receptor will result in increased influx of the transferred NK cells into tumors, and improved clinical outcome in patients with cancer.
   Methods: Blood and tumor biopsies from 14 primary RCC patients were assessed by flow cytometry and chemokine analysis. Primary NK cells were transduced with human CXCR2 using a retroviral system. CXCR2 receptor functionality was determined by Calcium flux and NK cell migration was evaluated in transwell assays.
   Results: We detected higher concentrations of CXCR2 ligands in tumors compared with plasma of RCC patients. In addition, CXCL5 levels correlated with the intratumoral infiltration of CXCR2-positive NK cells. However, tumor-infiltrating NK cells from RCC patients expressed lower CXCR2 compared with peripheral blood NK cells. Moreover, healthy donor NK cells rapidly lost their CXCR2 expression upon in vitro culture and expansion. Genetic modification of human primary NK cells to re-express CXCR2 improved their ability to specifically migrate along a chemokine gradient of recombinant CXCR2 ligands or RCC tumor supernatants compared with controls. The enhanced trafficking resulted in increased killing of target cells. In addition, while their functionality remained unchanged compared with control NK cells, CXCR2-transduced NK cells obtained increased adhesion properties and formed more conjugates with target cells.
   Conclusions: To increase the success of NK cell-based therapies of solid tumors, it is of great importance to promote their homing to the tumor site. In this study, we show that stable engineering of human primary NK cells to express a chemokine receptor thereby enhancing their migration is a promising strategy to improve anti-tumor responses following adoptive transfer of NK cells.
C1 [Kremer, Veronika; Zendehdel, Rosa; Duivenvoorden, Annet; Lundqvist, Andreas] Karolinska Inst, Dept Oncol Pathol, Stockholm, Sweden.
   [Ligtenberg, Maarten] Netherlands Canc Inst, Dept Mol Oncol, Amsterdam, Netherlands.
   [Seitz, Christina] Karolinska Inst, Dept Med Solna, Stockholm, Sweden.
   [Wennerberg, Erik] Weill Cornell Med, Dept Radiat Oncol, New York, NY USA.
   [Colon, Eugenia] Stockholm South Gen Hosp, Dept Oncol Pathol, Stockholm, Sweden.
   [Colon, Eugenia] Karolinska Inst, Dept Woman & Child Hlth, Stockholm, Sweden.
   [Scherman-Plogell, Ann-Helen] Stockholm South Gen Hosp, Dept Urol, Stockholm, Sweden.
   [Lundqvist, Andreas] Nova Southeastern Univ, Cell Therapy Inst, Ft Lauderdale, FL 33314 USA.
RP Lundqvist, A (corresponding author), Karolinska Inst, Dept Oncol Pathol, Stockholm, Sweden.; Lundqvist, A (corresponding author), Nova Southeastern Univ, Cell Therapy Inst, Ft Lauderdale, FL 33314 USA.
EM Andreas.lundqvist@ki.se
OI Wennerberg, Erik/0000-0001-7689-5988; Lundqvist,
   Andreas/0000-0002-9709-2970; Duivenvoorden, Annet/0000-0003-0432-2317
FU Swedish Cancer SocietySwedish Cancer Society [CAN 2012/474, CAN
   2015/421]; Swedish Childhood Cancer FoundationEuropean Commission
   [PR2014-0093]; Swedish Foundation for International Cooperation in
   Research and Higher Education [IB2014-5690]; Cancer Research Foundations
   of Radiumhemmet [141272, 161192]
FX This work was supported by the Swedish Cancer Society (# CAN 2012/474
   and # CAN 2015/421), the Swedish Childhood Cancer Foundation (#
   PR2014-0093), the Swedish Foundation for International Cooperation in
   Research and Higher Education (# IB2014-5690), and the Cancer Research
   Foundations of Radiumhemmet (# 141272 and 161192).
CR Ahuja SK, 1996, J BIOL CHEM, V271, P20545, DOI 10.1074/jbc.271.34.20545
   Barber DF, 2004, J IMMUNOL, V173, P3653, DOI 10.4049/jimmunol.173.6.3653
   Benson DM, 2015, CLIN CANCER RES, V21, P4055, DOI 10.1158/1078-0432.CCR-15-0304
   Bryceson YT, 2005, J EXP MED, V202, P1001, DOI 10.1084/jem.20051143
   Campbell JJ, 2001, J IMMUNOL, V166, P6477, DOI 10.4049/jimmunol.166.11.6477
   Carlsten M, 2016, FRONT IMMUNOL, V7, DOI 10.3389/fimmu.2016.00105
   Coca S, 1997, CANCER-AM CANCER SOC, V79, P2320, DOI 10.1002/(SICI)1097-0142(19970615)79:12<2320::AID-CNCR5>3.0.CO;2-P
   Di Stasi A, 2009, BLOOD, V113, P6392, DOI 10.1182/blood-2009-03-209650
   Donskov F, 2006, J CLIN ONCOL, V24, P1997, DOI 10.1200/JCO.2005.03.9594
   Eckl J, 2012, J MOL MED, V90, P55, DOI 10.1007/s00109-011-0806-7
   Erdag G, 2012, CANCER RES, V72, P1070, DOI 10.1158/0008-5472.CAN-11-3218
   Fan GH, 2003, BLOOD, V101, P2115, DOI 10.1182/blood-2002-07-1965
   Fortin JF, 1997, J VIROL, V71, P3588, DOI 10.1128/JVI.71.5.3588-3596.1997
   Geissler K, 2015, ONCOIMMUNOLOGY, V4, DOI 10.4161/2162402X.2014.985082
   Geller MA, 2011, CYTOTHERAPY, V13, P98, DOI 10.3109/14653249.2010.515582
   Halama N, 2011, CLIN CANCER RES, V17, P678, DOI 10.1158/1078-0432.CCR-10-2173
   Igarashi T, 2002, UROL INT, V69, P51, DOI 10.1159/000064361
   Inngjerdingen M, 2001, BLOOD, V97, P367, DOI 10.1182/blood.V97.2.367
   Ishigami S, 2000, CANCER, V88, P577, DOI 10.1002/(SICI)1097-0142(20000201)88:3<577::AID-CNCR13>3.3.CO;2-M
   Kershaw MH, 2002, HUM GENE THER, V13, P1971, DOI 10.1089/10430340260355374
   Lavergne E, 2004, J IMMUNOL, V173, P3755, DOI 10.4049/jimmunol.173.6.3755
   Liu LL, 2016, CELL REP, V15, P1088, DOI 10.1016/j.celrep.2016.04.005
   Lopez-Lago MA, 2013, ONCOGENE, V32, P1752, DOI 10.1038/onc.2012.201
   Lundqvist A, 2011, J CANCER, V2, P383, DOI 10.7150/jca.2.383
   Mestas J, 2005, J IMMUNOL, V175, P5351, DOI 10.4049/jimmunol.175.8.5351
   Miller JS, 2005, BLOOD, V105, P3051, DOI 10.1182/blood-2004-07-2974
   Mishra HK, 2015, J LEUKOCYTE BIOL, V97, P447, DOI 10.1189/jlb.3HI0714-340R
   Mlecnik B, 2010, GASTROENTEROLOGY, V138, P1429, DOI 10.1053/j.gastro.2009.10.057
   Moon EK, 2011, CLIN CANCER RES, V17, P4719, DOI 10.1158/1078-0432.CCR-11-0351
   Muller N, 2015, J IMMUNOTHER, V38, P197, DOI 10.1097/CJI.0000000000000082
   Orange JS, 2008, NAT REV IMMUNOL, V8, P713, DOI 10.1038/nri2381
   Park MH, 2012, J SURG ONCOL, V106, P386, DOI 10.1002/jso.23095
   Parkhurst MR, 2011, CLIN CANCER RES, V17, P6287, DOI 10.1158/1078-0432.CCR-11-1347
   Peng WY, 2010, CLIN CANCER RES, V16, P5458, DOI 10.1158/1078-0432.CCR-10-0712
   Ruggeri L, 2002, SCIENCE, V295, P2097, DOI 10.1126/science.1068440
   Russo RC, 2014, EXPERT REV CLIN IMMU, V10, P593, DOI 10.1586/1744666X.2014.894886
   Sconocchia G, 2012, CANCER RES, V72, P5428, DOI 10.1158/0008-5472.CAN-12-1181
   Sconocchia G, 2009, NEOPLASIA, V11, P662, DOI 10.1593/neo.09296
   SILICIANO RF, 1985, NATURE, V317, P428, DOI 10.1038/317428a0
   Somanchi SS, 2012, BLOOD, V119, P5164, DOI 10.1182/blood-2011-11-389924
   Speetjens FM, 2008, CLIN CANCER RES, V14, P2276, DOI 10.1158/1078-0432.CCR-07-4045
   Villegas FR, 2002, LUNG CANCER-J IASLC, V35, P23, DOI 10.1016/S0169-5002(01)00292-6
   Wendel M, 2008, CANCER RES, V68, P8437, DOI 10.1158/0008-5472.CAN-08-1440
   Wennerberg E, 2015, CANCER IMMUNOL IMMUN, V64, P225, DOI 10.1007/s00262-014-1629-5
   Xin H, 2005, EUR J IMMUNOL, V35, P1371, DOI 10.1002/eji.200526042
NR 45
TC 54
Z9 54
U1 1
U2 13
PU BIOMED CENTRAL LTD
PI LONDON
PA 236 GRAYS INN RD, FLOOR 6, LONDON WC1X 8HL, ENGLAND
SN 2051-1426
J9 J IMMUNOTHER CANCER
JI J. Immunother. Cancer
PD SEP 19
PY 2017
VL 5
AR 73
DI 10.1186/s40425-017-0275-9
PG 13
WC Oncology; Immunology
SC Oncology; Immunology
GA FH5OB
UT WOS:000411215500004
PM 28923105
OA Green Published, gold
DA 2021-10-29
ER

PT J
AU Peng, H
   Nerreter, T
   Chang, J
   Qi, J
   Li, X
   Karunadharma, P
   Martinez, GJ
   Fallahi, M
   Soden, J
   Freeth, J
   Beerli, RR
   Grawunder, U
   Hudecek, M
   Rader, C
AF Peng, Haiyong
   Nerreter, Thomas
   Chang, Jing
   Qi, Junpeng
   Li, Xiuling
   Karunadharma, Pabalu
   Martinez, Gustavo J.
   Fallahi, Mohammad
   Soden, Jo
   Freeth, Jim
   Beerli, Roger R.
   Grawunder, Ulf
   Hudecek, Michael
   Rader, Christoph
TI Mining Naive Rabbit Antibody Repertoires by Phage Display for Monoclonal
   Antibodies of Therapeutic Utility
SO JOURNAL OF MOLECULAR BIOLOGY
LA English
DT Article
DE antibody engineering; ROR1; ROR2; chimeric antigen receptors; cancer
   therapy
ID TARGETING ROR1; IMMUNE-SYSTEM; B-CELL; GENERATION; SELECTION; LIBRARY;
   AFFINITY; BINDING; CANCER; FAB
AB Owing to their high affinities and specificities, rabbit monoclonal antibodies (mAbs) have demonstrated value and potential primarily as basic research and diagnostic reagents, but, in some cases, also as therapeutics. To accelerate access to rabbit mAbs bypassing immunization, we generated a large nave rabbit antibody repertoire represented by a phage display library encompassing >10 billion independent antibodies in chimeric rabbit/ human Fab format and validated it by next -generation sequencing. Panels of rabbit mAbs selected from this library against two emerging cancer targets, ROR1 and ROR2, revealed high diversity, affinity, and specificity. Moreover, ROR1 -and ROR2-targeting rabbit mAbs demonstrated therapeutic utility as components of chimeric antigen receptor -engineered T cells, further corroborating the value of the na ve rabbit antibody library as a rich and virtually unlimited source of rabbit mAbs. (C) 2017 Elsevier Ltd. All rights reserved.
C1 [Peng, Haiyong; Chang, Jing; Qi, Junpeng; Li, Xiuling; Rader, Christoph] Scripps Res Inst, Dept Immunol & Microbiol, 130 Scripps Way 2C1, Jupiter, FL 33458 USA.
   [Nerreter, Thomas; Hudecek, Michael] Univ Wurzburg, Med Klin & Poliklin 2, D-97080 Wurzburg, Germany.
   [Karunadharma, Pabalu; Martinez, Gustavo J.] Scripps Res Inst, Genom Core, Jupiter, FL 33458 USA.
   [Fallahi, Mohammad] Scripps Res Inst, Informat Core, Jupiter, FL 33458 USA.
   [Soden, Jo; Freeth, Jim] Retrogenix Ltd, Whaley Bridge SK23 7LY, High Peak, England.
   [Beerli, Roger R.; Grawunder, Ulf] NBE Therapeut AG, CH-4057 Basel, Switzerland.
RP Rader, C (corresponding author), Scripps Res Inst, Dept Immunol & Microbiol, 130 Scripps Way 2C1, Jupiter, FL 33458 USA.
EM crader@scripps.edu
RI Nerreter, Thomas/ABE-6933-2020; Qi, Junpeng/G-6949-2019; Qi,
   Junpeng/AAH-5525-2020
OI Nerreter, Thomas/0000-0002-0493-1369; Rader,
   Christoph/0000-0001-9955-3454
FU National Institutes of Health grantsUnited States Department of Health &
   Human ServicesNational Institutes of Health (NIH) - USA [U01 CA174844,
   R01 CA181258]; Lymphoma Research Foundation; Klorfine Foundation; Holm
   Charitable Trust; NBE-Therapeutics; NATIONAL CANCER INSTITUTEUnited
   States Department of Health & Human ServicesNational Institutes of
   Health (NIH) - USANIH National Cancer Institute (NCI) [U01CA174844,
   R01CA181258, R01CA204484] Funding Source: NIH RePORTER
FX We thank Marco Stringhini and Theresa Pesch for their help with
   generating recombinant human ROR1 and ROR2, respectively, in the Rader
   laboratory; Benaja Stolz (NBE-Therapeutics) for generating cynomolgus
   ROR2; Fabian I. Wolter (NBE-Therapeutics) for generating the 63-12/hROR1
   and 63-12/hROR2 cell lines; Dr. Sachdev S. Sidhu for providing E. coli
   strain SR320; Ulla Ravn (Novimmune) for providing the N<SUP>2</SUP>GSAb
   software; and Rader laboratory members Henry D. Wilson and Rebecca S.
   Goydel for reading and editing the manuscript. C.R. acknowledges support
   by National Institutes of Health grants U01 CA174844 and R01 CA181258,
   the Lymphoma Research Foundation, the Klorfine Foundation, the Holm
   Charitable Trust, and NBE-Therapeutics. C.R., H.P., R.R.B., and U.G. are
   named inventors on a patent application claiming the ROR1 mAbs reported
   here. C.R., H.P., and X.L. are named inventors on a patent application
   claiming the ROR2 mAbs reported here. R.R.B. and U.G. are employees and
   C.R. is a member of the scientific advisory board of NBE-Therapeutics.
   J.S. and J.F. are employees of Retrogenix. This is manuscript #29479
   from The Scripps Research Institute.
CR Balakrishnan A, 2017, CLIN CANCER RES, V23, P3061, DOI 10.1158/1078-0432.CCR-16-2083
   Berger C, 2015, CANCER IMMUNOL RES, V3, P206, DOI 10.1158/2326-6066.CIR-14-0163
   Borcherding N, 2014, PROTEIN CELL, V5, P496, DOI 10.1007/s13238-014-0059-7
   Borras L, 2010, J BIOL CHEM, V285, P9054, DOI 10.1074/jbc.M109.072876
   Bos PD, 2009, NATURE, V459, P1005, DOI 10.1038/nature08021
   Bradbury A, 2015, NATURE, V518, P27, DOI 10.1038/518027a
   Bradbury AR, 2015, PROTEIN ENG DES SEL, V28, P303, DOI 10.1093/protein/gzv051
   Brown CE, 2005, J IMMUNOL METHODS, V297, P39, DOI 10.1016/j.jim.2004.11.021
   Carneiro M, 2014, SCIENCE, V345, P1074, DOI 10.1126/science.1253714
   Cui B, 2013, CANCER RES, V73, P3649, DOI 10.1158/0008-5472.CAN-12-3832
   de Haard HJ, 1999, J BIOL CHEM, V274, P18218, DOI 10.1074/jbc.274.26.18218
   Debebe Z, 2015, PHARMACOL THERAPEUT, V150, P143, DOI 10.1016/j.pharmthera.2015.01.010
   DiMattia MA, 2010, P NATL ACAD SCI USA, V107, P5810, DOI 10.1073/pnas.0914946107
   Fellouse FA, 2004, P NATL ACAD SCI USA, V101, P12467, DOI 10.1073/pnas.0401786101
   Forrester WC, 2002, CELL MOL LIFE SCI, V59, P83, DOI 10.1007/s00018-002-8407-9
   Glanville J, 2015, CURR OPIN STRUC BIOL, V33, P146, DOI 10.1016/j.sbi.2015.09.001
   Hofer T, 2008, P NATL ACAD SCI USA, V105, P12451, DOI 10.1073/pnas.0800800105
   Hofer T, 2007, J IMMUNOL METHODS, V318, P75, DOI 10.1016/j.jim.2006.10.007
   Hudecek M, 2013, CLIN CANCER RES, V19, P3153, DOI 10.1158/1078-0432.CCR-13-0330
   Hudecek M, 2010, BLOOD, V116, P4532, DOI 10.1182/blood-2010-05-283309
   Jendreyko N, 2005, P NATL ACAD SCI USA, V102, P8293, DOI 10.1073/pnas.0503168102
   Jendreyko N, 2003, J BIOL CHEM, V278, P47812, DOI 10.1074/jbc.M307002200
   Knight KL, 1997, CURR OPIN IMMUNOL, V9, P228, DOI 10.1016/S0952-7915(97)80140-9
   Kwong KY, 2008, J MOL BIOL, V384, P1143, DOI 10.1016/j.jmb.2008.09.008
   KWONG KY, 2009, CURR PROTOC PROTEIN, V6, P10
   Lang IM, 1996, GENE, V172, P295, DOI 10.1016/0378-1119(96)00021-2
   Lavinder JJ, 2014, PLOS ONE, V9, DOI 10.1371/journal.pone.0101322
   Mage RG, 2006, DEV COMP IMMUNOL, V30, P137, DOI 10.1016/j.dci.2005.06.017
   MCCARTNEYFRANCIS N, 1984, P NATL ACAD SCI-BIOL, V81, P1794, DOI 10.1073/pnas.81.6.1794
   Merchant AM, 1998, NAT BIOTECHNOL, V16, P677, DOI 10.1038/nbt0798-677
   Pinheiro A, 2016, IMMUNOGENETICS, V68, P83, DOI 10.1007/s00251-015-0868-8
   Popkov M, 2005, CANCER RES, V65, P972
   Popkov M, 2004, J IMMUNOL METHODS, V291, P137, DOI 10.1016/j.jim.2004.05.004
   Popkov M, 2004, J IMMUNOL METHODS, V288, P149, DOI 10.1016/j.jim.2004.03.005
   Popkov M, 2003, J MOL BIOL, V325, P325, DOI 10.1016/S0022-2836(02)01232-9
   Rader C, 2000, J BIOL CHEM, V275, P13668, DOI 10.1074/jbc.275.18.13668
   Rader C, 2002, FASEB J, V16, P2000, DOI 10.1096/fj.02-0281fje
   Rader Christoph, 2012, Methods Mol Biol, V901, P53, DOI 10.1007/978-1-61779-931-0_4
   Rader Christoph, 2009, V525, P101, DOI 10.1007/978-1-59745-554-1_5
   Ravn U, 2013, METHODS, V60, P99, DOI 10.1016/j.ymeth.2013.03.001
   Rebagay G, 2012, FRONT ONCOL, V2, DOI 10.3389/fonc.2012.00034
   RIDDER R, 1995, BIO-TECHNOL, V13, P255, DOI 10.1038/nbt0395-255
   Rothe C, 2008, J MOL BIOL, V376, P1182, DOI 10.1016/j.jmb.2007.12.018
   Schwabe GC, 2000, AM J HUM GENET, V67, P822, DOI 10.1086/303084
   SHINKAI Y, 1992, CELL, V68, P855, DOI 10.1016/0092-8674(92)90029-C
   Sidhu SS, 2000, METHOD ENZYMOL, V328, P333, DOI 10.1016/S0076-6879(00)28406-1
   SPIEKERPOLET H, 1995, P NATL ACAD SCI USA, V92, P9348, DOI 10.1073/pnas.92.20.9348
   Stahl SJ, 2010, J MOL BIOL, V397, P697, DOI 10.1016/j.jmb.2010.01.061
   Steinberger P, 2000, J BIOL CHEM, V275, P36073, DOI 10.1074/jbc.M002765200
   Turner L, 2013, NATURE, V498, P502, DOI 10.1038/nature12216
   Waldmeier L, 2016, MABS-AUSTIN, V8, P726, DOI 10.1080/19420862.2016.1160990
   Wang XL, 2011, BLOOD, V118, P1255, DOI 10.1182/blood-2011-02-337360
   Weber J, 2017, EXP MOL MED, V49, DOI 10.1038/emm.2017.23
   Winstead CR, 1999, J IMMUNOL, V162, P6602
   Yamaguchi T, 2012, CANCER CELL, V21, P348, DOI 10.1016/j.ccr.2012.02.008
   Yang Jiahui, 2012, Methods Mol Biol, V901, P209, DOI 10.1007/978-1-61779-931-0_14
   Yang JJ, 2011, PLOS ONE, V6, DOI 10.1371/journal.pone.0020219
   Zhang SP, 2012, PLOS ONE, V7, DOI [10.1371/journal.pone.0046853, 10.1371/journal.pone.0031127]
NR 58
TC 23
Z9 24
U1 0
U2 15
PU ACADEMIC PRESS LTD- ELSEVIER SCIENCE LTD
PI LONDON
PA 24-28 OVAL RD, LONDON NW1 7DX, ENGLAND
SN 0022-2836
EI 1089-8638
J9 J MOL BIOL
JI J. Mol. Biol.
PD SEP 15
PY 2017
VL 429
IS 19
BP 2954
EP 2973
DI 10.1016/j.jmb.2017.08.003
PG 20
WC Biochemistry & Molecular Biology
SC Biochemistry & Molecular Biology
GA FK0NR
UT WOS:000413177100010
PM 28818634
OA Green Accepted
DA 2021-10-29
ER

PT J
AU Merker, M
   Pfirrmann, V
   Oelsner, S
   Fulda, S
   Klingebiel, T
   Wels, WS
   Bader, P
   Rettinger, E
AF Merker, Michael
   Pfirrmann, Verena
   Oelsner, Sarah
   Fulda, Simone
   Klingebiel, Thomas
   Wels, Winfried S.
   Bader, Peter
   Rettinger, Eva
TI Generation and characterization of ErbB2-CAR-engineered cytokine-induced
   killer cells for the treatment of high-risk soft tissue sarcoma in
   children
SO ONCOTARGET
LA English
DT Article
DE soft tissue sarcoma; cell therapy; cytokine-induced killer cells;
   chimeric antigen receptor; pediatric cancer
ID CHIMERIC ANTIGEN RECEPTOR; MODIFIED T-CELLS; ACUTE MYELOID-LEUKEMIA;
   ADOPTIVE IMMUNOTHERAPY; SOLID TUMORS; HEMATOLOGIC MALIGNANCIES; CIK
   CELLS; IN-VIVO; TRANSPLANTATION; OSTEOSARCOMA
AB Pediatric patients with recurrent, refractory or advanced soft tissue sarcoma (STS) who are simultaneously showing signs of cumulative treatment toxicity are in need of novel therapies. In this preclinical analysis, we identified ErbB2 as a targetable antigen on STS cells and used cytokine-induced killer (CIK) cells transduced with the lentiviral 2nd-generation chimeric antigen receptor (CAR) vector pS-5.28. z-IEW to target ErbB2-positive tumors. Solely CIK cell subsets with the CD3(+) T cell phenotype showed up to 85% cell surface expression of the respective CAR. A comparison of wildtype (WT), mock-vector and ErbB2-CAR-CIK cells showed, that engineered cells exhibited diminished in vitro expansion, retained WT CIK cell phenotype with higher percentages of differentiated effector memory/effector cells. Activating natural killer (NK) cell receptor NKG2D-restricted target cell recognition and killing of WT and ErbB2-CAR-CIK cells was maintained against ErbB2-negative tumors, while ErbB2-CAR-CIK cells demonstrated significantly increased cytotoxicity against ErbB2-positive targets, including primary tumors. ErbB2-CAR- but not WT CIK cells proliferated, infiltrated and efficiently lysed tumor cell monolayers as well as 3D tumor spheroids.
   Here, we demonstrate a potential cell therapeutic approach using ErbB2-CARCIK cells for the recognition and elimination of tumor cells expressing ErbB2, which we identified as a targetable antigen on high-risk STS cells.
C1 [Merker, Michael; Pfirrmann, Verena; Oelsner, Sarah; Klingebiel, Thomas; Bader, Peter; Rettinger, Eva] Goethe Univ, Div Stem Cell Transplantat & Immunol, Dept Children & Adolescents, Univ Hosp Frankfurt, Frankfurt, Germany.
   [Oelsner, Sarah; Wels, Winfried S.] Inst Tumor Biol & Expt Therapy, Georg Speyer Haus, Frankfurt, Germany.
   [Fulda, Simone] Goethe Univ, Inst Expt Canc Res Pediat, Frankfurt, Germany.
   [Fulda, Simone] German Canc Consortium DKTK, Heidelberg, Germany.
   [Fulda, Simone] German Canc Res Ctr, Heidelberg, Germany.
RP Merker, M (corresponding author), Goethe Univ, Div Stem Cell Transplantat & Immunol, Dept Children & Adolescents, Univ Hosp Frankfurt, Frankfurt, Germany.
EM michael.merker@kgu.de
RI Merker, Michael/H-5832-2015
OI Wels, Winfried/0000-0001-9858-3643; Fulda, Simone/0000-0002-0459-6417
FU Hessian Ministry of Higher Education, Research and the Arts [III L
   4-518/17.004]; Deutsche KrebshilfeDeutsche Krebshilfe; BMBFFederal
   Ministry of Education & Research (BMBF)
FX The study was funded by the Hessian Ministry of Higher Education,
   Research and the Arts, funding reference number III L 4-518/17.004
   (2013). The work done by the S.F. group has been partially supported by
   grants from the Deutsche Krebshilfe and BMBF (2014).
CR Ahmed N, 2015, J CLIN ONCOL, V33, P1688, DOI 10.1200/JCO.2014.58.0225
   Ahmed N, 2009, MOL THER, V17, P1779, DOI 10.1038/mt.2009.133
   Amrolia PJ, 2015, LANCET, V385, P488, DOI 10.1016/S0140-6736(14)61729-3
   Biagi E, 2011, ITAL J PEDIATR, V37, DOI 10.1186/1824-7288-37-46
   Brentjens RJ, 2013, SCI TRANSL MED, V5, DOI 10.1126/scitranslmed.3005930
   Brentjens RJ, 2011, BLOOD, V118, P4817, DOI 10.1182/blood-2011-04-348540
   Cho HS, 2003, NATURE, V421, P756, DOI 10.1038/nature01392
   Demaison C, 2002, HUM GENE THER, V13, P803, DOI 10.1089/10430340252898984
   Diego LG, 2015, IMMUNOTHERAPY, V7, P999
   Finkelstein SE, 2012, IMMUNOTHERAPY-UK, V4, P283, DOI [10.2217/imt.12.3, 10.2217/IMT.12.3]
   Garfall AL, 2015, NEW ENGL J MED, V373, P1040, DOI 10.1056/NEJMoa1504542
   Gargett T, 2015, CYTOTHERAPY, V17, P487, DOI 10.1016/j.jcyt.2014.12.002
   GEORGE E, 1992, ARCH PATHOL LAB MED, V116, P1033
   Gerstmayer B, 1997, J IMMUNOL, V158, P4584
   Ghorashian S, 2015, BRIT J HAEMATOL, V169, P463, DOI 10.1111/bjh.13340
   Giraudo L, 2015, IMMUNOTHERAPY-UK, V7, P999, DOI 10.2217/imt.15.61
   Glienke W, 2015, FRONT PHARMACOL, V6, DOI 10.3389/fphar.2015.00021
   Gorlick R, 1999, J CLIN ONCOL, V17, P2781, DOI 10.1200/JCO.1999.17.9.2781
   Graab U, 2015, ONCOTARGET, V6, P8722, DOI 10.18632/oncotarget.2726
   Grupp SA, 2013, NEW ENGL J MED, V368, P1509, DOI 10.1056/NEJMoa1215134
   Introna M, 2007, HAEMATOLOGICA, V92, P952, DOI 10.3324/haematol.11132
   Introna M, 2010, BIOL BLOOD MARROW TR, V16, P1603, DOI 10.1016/j.bbmt.2010.05.015
   Ivascu A, 2006, J BIOMOL SCREEN, V11, P922, DOI 10.1177/1087057106292763
   Kim JS, 2014, ARCH PHARM RES, V37, P559, DOI 10.1007/s12272-014-0381-x
   Kuci S, 2010, HAEMATOL-HEMATOL J, V95, P1579, DOI 10.3324/haematol.2009.019885
   Laport GG, 2011, BIOL BLOOD MARROW TR, V17, P1679, DOI 10.1016/j.bbmt.2011.05.012
   Lee DW, 2015, LANCET, V385, P517, DOI 10.1016/S0140-6736(14)61403-3
   Ma Y, 2012, CYTOTHERAPY, V14, P483, DOI 10.3109/14653249.2011.649185
   Magnani CF, 2016, ONCOTARGET, V7, P51581, DOI 10.18632/oncotarget.9955
   Marin V, 2007, EXP HEMATOL, V35, P1388, DOI 10.1016/j.exphem.2007.05.018
   Maude SL, 2014, NEW ENGL J MED, V371, P1507, DOI 10.1056/NEJMoa1407222
   Maurer-Gebhard M, 1998, CANCER RES, V58, P2661
   Maus MV, 2014, BLOOD, V123, P2625, DOI 10.1182/blood-2013-11-492231
   Meyers PA, 2004, CURR OPIN ONCOL, V16, P120, DOI 10.1097/00001622-200403000-00006
   Milone MC, 2009, MOL THER, V17, P1453, DOI 10.1038/mt.2009.83
   Morgan RA, 2010, MOL THER, V18, P843, DOI 10.1038/mt.2010.24
   Nagy P, 1999, J CELL SCI, V112, P1733
   Oelsner S, 2016, INT J CANCER, V139, P1799, DOI 10.1002/ijc.30217
   Onda M, 1996, CANCER-AM CANCER SOC, V77, P71, DOI 10.1002/(SICI)1097-0142(19960101)77:1<71::AID-CNCR13>3.3.CO;2-L
   Park JR, 2007, MOL THER, V15, P825, DOI 10.1038/sj.mt.6300104
   Pievani A, 2011, BLOOD, V118, P3301, DOI 10.1182/blood-2011-02-336321
   Pizzitola I, 2014, LEUKEMIA, V28, P1596, DOI 10.1038/leu.2014.62
   Pule MA, 2008, NAT MED, V14, P1264, DOI 10.1038/nm.1882
   Rainusso N, 2012, CANCER GENE THER, V19, P212, DOI 10.1038/cgt.2011.83
   Restifo NP, 2012, NAT REV IMMUNOL, V12, P269, DOI 10.1038/nri3191
   Rettinger E, 2013, BONE MARROW TRANSPL, V48, P1141, DOI 10.1038/bmt.2013.19
   Rettinger E, 2016, HAEMATOLOGICA, V101, DOI 10.3324/haematol.2015.138016
   Rettinger E, 2012, CYTOTHERAPY, V14, P91, DOI 10.3109/14653249.2011.613931
   Sahm C, 2012, CANCER IMMUNOL IMMUN, V61, P1451, DOI 10.1007/s00262-012-1212-x
   Sangiolo D, 2014, CANCER RES, V74, P119, DOI 10.1158/0008-5472.CAN-13-1559
   Sangiolo D, 2011, J CANCER, V2, P363, DOI 10.7150/jca.2.363
   Schonfeld K, 2015, MOL THER, V23, P330, DOI [10.1038/mt.2014.21, 10.1038/mt.2014.219]
   Tettamanti S, 2013, BRIT J HAEMATOL, V161, P389, DOI 10.1111/bjh.12282
   Tumaini B, 2013, CYTOTHERAPY, V15, P1406, DOI 10.1016/j.jcyt.2013.06.003
   Verneris MR, 2005, CLIN CANCER RES, V11, P4561, DOI 10.1158/1078-0432.CCR-05-0157
   Yoon SH, 2009, J CLIN IMMUNOL, V29, P806, DOI 10.1007/s10875-009-9308-6
   Zhang JY, 2012, J CANCER RES CLIN, V138, P1057, DOI 10.1007/s00432-012-1179-1
NR 57
TC 21
Z9 21
U1 0
U2 6
PU IMPACT JOURNALS LLC
PI ORCHARD PARK
PA 6666 E QUAKER ST, STE 1, ORCHARD PARK, NY 14127 USA
EI 1949-2553
J9 ONCOTARGET
JI Oncotarget
PD SEP 12
PY 2017
VL 8
IS 39
BP 66137
EP 66153
DI 10.18632/oncotarget.19821
PG 17
WC Oncology; Cell Biology
SC Oncology; Cell Biology
GA FG4YC
UT WOS:000410291200118
PM 29029499
OA gold, Green Published, Green Submitted
DA 2021-10-29
ER

PT J
AU Skuljec, J
   Chmielewski, M
   Happle, C
   Habener, A
   Busse, M
   Abken, H
   Hansen, G
AF Skuljec, Jelena
   Chmielewski, Markus
   Happle, Christine
   Habener, Anika
   Busse, Mandy
   Abken, Hinrich
   Hansen, Gesine
TI Chimeric Antigen Receptor-Redirected Regulatory T Cells Suppress
   Experimental Allergic Airway Inflammation, a Model of Asthma
SO FRONTIERS IN IMMUNOLOGY
LA English
DT Article
DE allergic asthma; chimeric antigen receptor; regulatory T cells; adoptive
   cell therapy; ovalbumin mouse model
ID CUTTING EDGE; BRONCHOALVEOLAR LAVAGE; MEDIATED SUPPRESSION; FOXP3
   EXPRESSION; AUTOIMMUNE; STABILITY; COLITIS; PHENOTYPES; DISEASE
AB Cellular therapy with chimeric antigen receptor (CAR)-redirected cytotoxic T cells has shown impressive efficacy in the treatment of hematologic malignancies. We explored a regulatory T cell (Treg)-based therapy in the treatment of allergic airway inflammation, a model for asthma, which is characterized by an airway hyper-reactivity (AHR) and a chronic, T helper-2 (Th2) cell-dominated immune response to allergen. To restore the immune balance in the lung, we redirected Tregs by a CAR toward lung epithelia in mice upon experimentally induced allergic asthma, closely mimicking the clinical situation. Adoptively transferred CAR Tregs accumulated in the lung and in tracheobronchial lymph nodes, reduced AHR and diminished eosinophilic airway inflammation, indicated by lower cell numbers in the bronchoalveolar lavage fluid and decreased cell infiltrates in the lung. CAR Treg cells furthermore prevented excessive pulmonary mucus production as well as increase in allergen-specific IgE and Th2 cytokine levels in exposed animals. CAR Tregs were more efficient in controlling asthma than non-modified Tregs, indicating the pivotal role of specific Treg cell activation in the affected organ. Data demonstrate that lung targeting CAR Treg cells ameliorate key features of experimental airway inflammation, paving the way for cell therapy of severe allergic asthma.
C1 [Skuljec, Jelena; Happle, Christine; Habener, Anika; Busse, Mandy; Hansen, Gesine] Hannover Med Sch, Pediat Pneumol Allergol & Neonatol, Hannover, Germany.
   [Skuljec, Jelena; Happle, Christine; Habener, Anika; Hansen, Gesine] German Ctr Lung Res DZL, Biomed Res Endstage & Obstruct Lung Dis Hannover, Hannover, Germany.
   [Chmielewski, Markus; Abken, Hinrich] Univ Cologne, Ctr Mol Med Cologne, Cologne, Germany.
   [Chmielewski, Markus; Abken, Hinrich] Univ Hosp Cologne, Clin Internal Med 1, Cologne, Germany.
RP Hansen, G (corresponding author), Hannover Med Sch, Pediat Pneumol Allergol & Neonatol, Hannover, Germany.; Hansen, G (corresponding author), German Ctr Lung Res DZL, Biomed Res Endstage & Obstruct Lung Dis Hannover, Hannover, Germany.
EM hansen.gesine@mh-hannover.de
RI Skuljec, Jelena/ABF-6712-2020
OI Skuljec, Jelena/0000-0001-8509-6563
FU Biomedical Research in Endstage and Obstructive Lung Disease Hannover
   (BREATH), Member of the German Center for Lung Research (DZL), Germany;
   Else Kroner-Fresenius-Stiftung [2013_A87]; Bad Homburg v.d.H., Germany;
   Fortune program of the Medical Faculty of the University of Cologne,
   Germany [2680/9053/01]
FX The authors would like to thank Nicole Riet, Jana Bergmann, Christin
   Albrecht, Anika Dreier, and Heike Selina Grundmann for the excellent
   technical assistance; Dr. Refik Pul for consultation about statistics;
   Institute for Pathology at Hannover Medical School for staining tissue
   slides. Study was financially supported by Biomedical Research in
   Endstage and Obstructive Lung Disease Hannover (BREATH), Member of the
   German Center for Lung Research (DZL), Germany, the Else
   Kroner-Fresenius-Stiftung (grant 2013_A87), Bad Homburg v.d.H., Germany,
   and the Fortune program of the Medical Faculty of the University of
   Cologne (grant 2680/9053/01), Germany.
CR Akdis CA, 2009, J ALLERGY CLIN IMMUN, V123, P735, DOI 10.1016/j.jaci.2009.02.030
   Beavis PA, 2011, P NATL ACAD SCI USA, V108, P16717, DOI 10.1073/pnas.1112722108
   Blat D, 2014, MOL THER, V22, P1018, DOI 10.1038/mt.2014.41
   Bopp T, 2007, J EXP MED, V204, P1303, DOI 10.1084/jem.20062129
   Cao XF, 2007, IMMUNITY, V27, P635, DOI 10.1016/j.immuni.2007.08.014
   Chen Q, 2011, J IMMUNOL, V186, P6329, DOI 10.4049/jimmunol.1100061
   Chmielewski M, 2013, FRONT IMMUNOL, V4, DOI 10.3389/fimmu.2013.00371
   Chmielewski M, 2012, GASTROENTEROLOGY, V143, P1095, DOI 10.1053/j.gastro.2012.06.037
   Chung KF, 2014, EUR RESPIR J, V43, P343, DOI 10.1183/09031936.00202013
   Deaglio S, 2007, J EXP MED, V204, P1257, DOI 10.1084/jem.20062512
   Elinav E, 2008, GASTROENTEROLOGY, V134, P2014, DOI 10.1053/j.gastro.2008.02.060
   Faustino L, 2012, CLIN DEV IMMUNOL, DOI 10.1155/2012/721817
   Fransson M, 2012, J NEUROINFLAMM, V9, DOI 10.1186/1742-2094-9-112
   From the Global Strategy for Asthma Management and Prevention, 2014, GLOB IN ASTHM GINA
   Garcia G, 2013, EUR RESPIR REV, V22, P251, DOI 10.1183/09059180.00004013
   Hartl D, 2007, J ALLERGY CLIN IMMUN, V119, P1258, DOI 10.1016/j.jaci.2007.02.023
   Hombach AA, 2009, GENE THER, V16, P1088, DOI 10.1038/gt.2009.75
   Huter EN, 2008, J IMMUNOL, V181, P8209, DOI 10.4049/jimmunol.181.12.8209
   Irvin C, 2014, J ALLERGY CLIN IMMUN, V134, P1175, DOI 10.1016/j.jaci.2014.05.038
   Jethwa H, 2014, CLIN IMMUNOL, V150, P51, DOI 10.1016/j.clim.2013.11.004
   Josefowicz SZ, 2012, NATURE, V482, P395, DOI 10.1038/nature10772
   Kearley J, 2005, J EXP MED, V202, P1539, DOI 10.1084/jem.20051166
   Kearley J, 2008, J ALLERGY CLIN IMMUN, V122, P617, DOI 10.1016/j.jaci.2008.05.048
   Kim HY, 2010, NAT IMMUNOL, V11, P577, DOI 10.1038/ni.1892
   Ling EM, 2004, LANCET, V363, P608, DOI 10.1016/S0140-6736(04)15592-X
   Masoli M, 2015, CHEST, V148, P843, DOI 10.1378/chest.15-0954
   Maus MV, 2014, BLOOD, V123, P2625, DOI 10.1182/blood-2013-11-492231
   Meiler F, 2008, J EXP MED, V205, P2887, DOI 10.1084/jem.20080193
   Nguyen KD, 2009, J ALLERGY CLIN IMMUN, V123, P933, DOI 10.1016/j.jaci.2008.11.037
   Polte T, 2008, J ALLERGY CLIN IMMUN, V122, P1022, DOI 10.1016/j.jaci.2008.09.014
   Saito K, 2008, J IMMUNOL, V181, P6889, DOI 10.4049/jimmunol.181.10.6889
   Sakaguchi S, 2009, INT IMMUNOL, V21, P1105, DOI 10.1093/intimm/dxp095
   Smyth LJC, 2010, CHEST, V138, P905, DOI 10.1378/chest.09-3079
   Stephens LA, 2009, EUR J IMMUNOL, V39, P1108, DOI 10.1002/eji.200839073
   Strickland DH, 2006, J EXP MED, V203, P2649, DOI 10.1084/jem.20060155
   Strickland DH, 2011, TRENDS IMMUNOL, V32, P420, DOI 10.1016/j.it.2011.06.010
   Tang QZ, 2008, NAT IMMUNOL, V9, P239, DOI 10.1038/ni1572
   Tang QZ, 2004, J EXP MED, V199, P1455, DOI 10.1084/jem.20040139
   Tomura M, 2010, J CLIN INVEST, V120, P883, DOI 10.1172/JCI40926
   Tresoldi E, 2011, HAEMATOL-HEMATOL J, V96, P1357, DOI 10.3324/haematol.2011.041483
   Wenzel S, 2012, CLIN EXP ALLERGY, V42, P650, DOI 10.1111/j.1365-2222.2011.03929.x
   Wenzel SE, 2012, NAT MED, V18, P716, DOI 10.1038/nm.2678
   Xu LL, 2007, J IMMUNOL, V178, P6725, DOI 10.4049/jimmunol.178.11.6725
   Xu Q, 2012, PLOS ONE, V7, DOI 10.1371/journal.pone.0037128
   YING S, 1995, AM J RESP CELL MOL, V12, P477, DOI 10.1165/ajrcmb.12.5.7742012
   Zhou XH, 2010, J IMMUNOL, V185, P2675, DOI 10.4049/jimmunol.1000598
NR 46
TC 30
Z9 30
U1 1
U2 16
PU FRONTIERS MEDIA SA
PI LAUSANNE
PA AVENUE DU TRIBUNAL FEDERAL 34, LAUSANNE, CH-1015, SWITZERLAND
SN 1664-3224
J9 FRONT IMMUNOL
JI Front. Immunol.
PD SEP 12
PY 2017
VL 8
AR 1125
DI 10.3389/fimmu.2017.01125
PG 12
WC Immunology
SC Immunology
GA FG4VT
UT WOS:000410274000001
PM 28955341
OA gold, Green Published
DA 2021-10-29
ER

PT J
AU Baeumler, TA
   Ahmed, AA
   Fulga, TA
AF Baeumler, Toni A.
   Ahmed, Ahmed Ashour
   Fulga, Tudor A.
TI Engineering Synthetic Signaling Pathways with Programmable dCas9-Based
   Chimeric Receptors
SO CELL REPORTS
LA English
DT Article
ID PROTEIN-COUPLED RECEPTORS; CAR-T CELLS; DESIGN; CIRCUITS; TANGO; RNA
AB Synthetic receptors provide a powerful experimental tool for generation of designer cells capable of monitoring the environment, sensing specific input signals, and executing diverse custom response programs. To advance the promise of cellular engineering, we have developed a class of chimeric receptors that integrate a highly programmable and portable nuclease-deficient CRISPR/Cas9 (dCas9) signal transduction module. We demonstrate that the core dCas9 synthetic receptor (dCas9-synR) architecture can be readily adapted to various classes of native ectodomain scaffolds, linking their natural inputs with orthogonal output functions. Importantly, these receptors achieved stringent OFF/ON state transition characteristics, showed agonist-mediated dose-dependent activation, and could be programmed to couple specific disease markers with diverse, therapeutically relevant multi-gene expression circuits. The modular dCas9-synR platform developed here provides a generalizable blueprint for designing next generations of synthetic receptors, which will enable the implementation of highly complex combinatorial functions in cellular engineering.
C1 [Baeumler, Toni A.; Fulga, Tudor A.] Univ Oxford, Weatherall Inst Mol Med, Radcliffe Dept Med, Oxford OX3 9DS, England.
   [Ahmed, Ahmed Ashour] Univ Oxford, Ovarian Canc Cell Lab, Weatherall Inst Mol Med, Nuffield Dept Obstet & Gynaecol, Oxford OX3 9DU, England.
RP Fulga, TA (corresponding author), Univ Oxford, Weatherall Inst Mol Med, Radcliffe Dept Med, Oxford OX3 9DS, England.
EM tudor.fulga@imm.ox.ac.uk
OI Fulga, Tudor/0000-0002-1056-0082
FU Radcliffe Department of Medicine/MRC Scholars Programme Studentship;
   MRCUK Research & Innovation (UKRI)Medical Research Council UK (MRC)
   [G0902418]; Ovarian Cancer ActionOvarian Cancer Action [HER00070];
   Oxford Biomedical Research Centre, the National Institute of Health
   Research [IS-BRC-0211-10025]; BBSRCUK Research & Innovation
   (UKRI)Biotechnology and Biological Sciences Research Council (BBSRC)
   [BB/ N006550/1]; Wellcome Trust ISSFWellcome Trust [105605/Z/14/Z];
   Biotechnology and Biological Sciences Research CouncilUK Research &
   Innovation (UKRI)Biotechnology and Biological Sciences Research Council
   (BBSRC) [BB/N006550/1] Funding Source: researchfish; Medical Research
   CouncilUK Research & Innovation (UKRI)Medical Research Council UK
   (MRC)European Commission [G0902418] Funding Source: researchfish
FX We are especially grateful to Quentin Ferry and Mohammad
   KaramiNejadRanjbar for providing advice and reagents and to David Knapp
   for critical feedback and help with data analysis. We would like to
   thank Kevin Clark and Paul Sopp (WIMM FACS Core Facility) for assistance
   with single-cell sorting and technical expertise; Christoffer Lagerholm
   (Wolfson Imaging Centre Oxford), Aron Szabo, and Markus Toegel (Fulga
   lab) for help with confocal imaging; and David Knapp, Yale Michaels,
   Quentin Ferry, Qianxin Wu, and Mike Barnkob for providing critical
   comments on the manuscript. T.A.B. is supported by a Radcliffe
   Department of Medicine/MRC Scholars Programme Studentship. A.A.A. is
   supported by the MRC (G0902418), Ovarian Cancer Action (HER00070), and
   Oxford Biomedical Research Centre, the National Institute of Health
   Research (IS-BRC-0211-10025). T.A.F. is supported by MRC (G0902418),
   BBSRC (BB/ N006550/1), and Wellcome Trust ISSF (105605/Z/14/Z). A patent
   application (United Kingdom Patent Application No. 1711470.3) covering
   inventions described in this manuscript has been submitted.
CR Balkwill F, 2009, NAT REV CANCER, V9, P361, DOI 10.1038/nrc2628
   Banaszynski LA, 2005, J AM CHEM SOC, V127, P4715, DOI 10.1021/ja043277y
   Barnea G, 2008, P NATL ACAD SCI USA, V105, P64, DOI 10.1073/pnas.0710487105
   Burton Elizabeth R, 2009, J Biol, V8, P85, DOI 10.1186/jbiol189
   Chavez A, 2016, NAT METHODS, V13, P563, DOI [10.1038/NMETH.3871, 10.1038/nmeth.3871]
   Conklin BR, 2008, NAT METHODS, V5, P673, DOI 10.1038/nmeth.1232
   Dominguez AA, 2016, NAT REV MOL CELL BIO, V17, DOI 10.1038/nrm.2015.2
   Dorsam RT, 2007, NAT REV CANCER, V7, P79, DOI 10.1038/nrc2069
   Farzadfard F, 2013, ACS SYNTH BIOL, V2, P604, DOI 10.1021/sb400081r
   Ferry QRV, 2017, NAT COMMUN, V8, DOI 10.1038/ncomms14633
   Fesnak AD, 2016, NAT REV CANCER, V16, P566, DOI 10.1038/nrc.2016.97
   Gao YC, 2016, NAT METHODS, V13, P1043, DOI [10.1038/NMETH.4042, 10.1038/nmeth.4042]
   Gill S, 2015, IMMUNOL REV, V263, P68, DOI 10.1111/imr.12243
   Grupp SA, 2013, NEW ENGL J MED, V368, P1509, DOI 10.1056/NEJMoa1215134
   Inagaki HK, 2012, CELL, V148, P583, DOI 10.1016/j.cell.2011.12.022
   Iwamoto M, 2010, CHEM BIOL, V17, P981, DOI 10.1016/j.chembiol.2010.07.009
   Jusiak B, 2016, TRENDS BIOTECHNOL, V34, P535, DOI 10.1016/j.tibtech.2015.12.014
   Kaur S, 2010, J BIOL CHEM, V285, P38923, DOI 10.1074/jbc.M110.172304
   Kershaw MH, 2013, NAT REV CANCER, V13, P525, DOI 10.1038/nrc3565
   Konermann S, 2015, NATURE, V517, P583, DOI 10.1038/nature14136
   Kroeze WK, 2015, NAT STRUCT MOL BIOL, V22, P362, DOI 10.1038/nsmb.3014
   Kroeze WK, 2003, J CELL SCI, V116, P4867, DOI 10.1242/jcs.00902
   Lawler PR, 2012, CSH PERSPECT MED, V2, DOI 10.1101/cshperspect.a006627
   Lee D, 2017, NAT METHODS, V14, P495, DOI [10.1038/NMETH.4234, 10.1038/nmeth.4234]
   Lemmon MA, 2010, CELL, V141, P1117, DOI 10.1016/j.cell.2010.06.011
   Lienert F, 2014, NAT REV MOL CELL BIO, V15, P95, DOI 10.1038/nrm3738
   Lim W, 2014, CELL SIGNALING PRINC
   Lim WA, 2017, CELL, V168, P724, DOI 10.1016/j.cell.2017.01.016
   Lim WA, 2010, NAT REV MOL CELL BIO, V11, P393, DOI 10.1038/nrm2904
   Liu YC, 2016, NAT METHODS, V13, P938, DOI [10.1038/NMETH.3994, 10.1038/nmeth.3994]
   Maji B, 2017, NAT CHEM BIOL, V13, P9, DOI 10.1038/nchembio.2224
   Mauceri HJ, 2002, INT J CANCER, V97, P410, DOI 10.1002/ijc.1629
   Mills GB, 2003, NAT REV CANCER, V3, P582, DOI 10.1038/nrc1143
   Morsut L, 2016, CELL, V164, P780, DOI 10.1016/j.cell.2016.01.012
   Nguyen DP, 2016, NAT COMMUN, V7, DOI 10.1038/ncomms12009
   Nie Y, 2005, CURR BIOL, V15, P1948, DOI 10.1016/j.cub.2005.09.037
   Nihongaki Y, 2015, NAT BIOTECHNOL, V33, P755, DOI 10.1038/nbt.3245
   Nissim L, 2014, MOL CELL, V54, P698, DOI 10.1016/j.molcel.2014.04.022
   Oakes BL, 2016, NAT BIOTECHNOL, V34, P646, DOI 10.1038/nbt.3528
   Olsson AK, 2006, NAT REV MOL CELL BIO, V7, P359, DOI 10.1038/nrm1911
   Pierce KL, 2002, NAT REV MOL CELL BIO, V3, P639, DOI 10.1038/nrm908
   Reiter E, 2006, TRENDS ENDOCRIN MET, V17, P159, DOI 10.1016/j.tem.2006.03.008
   Roybal KT, 2016, CELL, V167, P419, DOI 10.1016/j.cell.2016.09.011
   Sarabipour S, 2016, ELIFE, V5, DOI 10.7554/eLife.13876
   Schwarz KA, 2017, NAT CHEM BIOL, V13, P202, DOI [10.1038/NCHEMBIO.2253, 10.1038/nchembio.2253]
   Simons M, 2016, NAT REV MOL CELL BIO, V17, P611, DOI 10.1038/nrm.2016.87
   Srivastava S, 2015, TRENDS IMMUNOL, V36, P494, DOI 10.1016/j.it.2015.06.004
   Turtle CJ, 2016, J CLIN INVEST, V126, P2123, DOI 10.1172/JCI85309
   Wang W., 2017, NAT BIOTECHNOL
   Wehr MC, 2006, NAT METHODS, V3, P985, DOI 10.1038/nmeth967
   Wright AV, 2015, P NATL ACAD SCI USA, V112, P2984, DOI 10.1073/pnas.1501698112
   Xie M, 2016, SCIENCE, V354, P1296, DOI 10.1126/science.aaf4006
   Xie Z, 2011, SCIENCE, V333, P1307, DOI 10.1126/science.1205527
   Zalatan JG, 2015, CELL, V160, P339, DOI 10.1016/j.cell.2014.11.052
   Zetsche B, 2015, NAT BIOTECHNOL, V33, P139, DOI 10.1038/nbt.3149
NR 55
TC 37
Z9 37
U1 2
U2 37
PU CELL PRESS
PI CAMBRIDGE
PA 50 HAMPSHIRE ST, FLOOR 5, CAMBRIDGE, MA 02139 USA
SN 2211-1247
J9 CELL REP
JI Cell Reports
PD SEP 12
PY 2017
VL 20
IS 11
BP 2639
EP 2653
DI 10.1016/j.celrep.2017.08.044
PG 15
WC Cell Biology
SC Cell Biology
GA FG5OW
UT WOS:000410377400011
PM 28903044
OA Green Published, gold
DA 2021-10-29
ER

PT J
AU Yang, J
   Yan, J
   Liu, BR
AF Yang, Ju
   Yan, Jing
   Liu, Baorui
TI Targeting EGFRvIII for glioblastoma multiforme
SO CANCER LETTERS
LA English
DT Review
DE Glioblastoma; EGFRvIII; Vaccine; CAR T-cell therapy
ID GROWTH-FACTOR RECEPTOR; CHIMERIC ANTIGEN RECEPTOR; ANTIBODY-DRUG
   CONJUGATE; T-CELLS; VARIANT III; BISPECIFIC ANTIBODIES; ADJUVANT
   TEMOZOLOMIDE; PEPTIDE VACCINATION; ANTITUMOR-ACTIVITY; GLIOMA XENOGRAFTS
AB Glioblastoma multiforme (GBM) is the most progressive primary brain tumor. Targeting a novel and highly specific tumor antigen is one of the strategies to overcome tumors. EGFR variant III (EGFRvIII) is present in 25%-33% of all patients with GBM and is exclusively expressed on tumor tissue cells. Currently, there are various approaches to target EGFRvIII, including CAR T-cell therapy, therapeutic vaccines, antibodies, and Bi-specific T Cell Engager. In this review, we focus on the preclinical and clinical findings of targeting EGFRvIII for GBM. (C) 2017 Elsevier B.V. All rights reserved.
C1 [Yang, Ju; Yan, Jing; Liu, Baorui] Nanjing Univ, Clin Canc Inst, Med Sch, Comprehens Canc Ctr,Drum Tower Hosp, Nanjing 210008, Jiangsu, Peoples R China.
RP Liu, BR (corresponding author), Nanjing Univ, Clin Canc Inst, Med Sch, Comprehens Canc Ctr,Drum Tower Hosp, Nanjing 210008, Jiangsu, Peoples R China.
EM baoruiliu@nju.edu.cn
CR Aldape KD, 2004, J NEUROPATH EXP NEUR, V63, P700, DOI 10.1093/jnen/63.7.700
   BATRA SK, 1995, CELL GROWTH DIFFER, V6, P1251
   Beers R, 2000, CLIN CANCER RES, V6, P2835
   Brown CE, 2016, NEW ENGL J MED, V375, P2561, DOI 10.1056/NEJMoa1610497
   Brown CE, 2015, CLIN CANCER RES, V21, P4062, DOI 10.1158/1078-0432.CCR-15-0428
   Bullain SS, 2009, J NEURO-ONCOL, V94, P373, DOI 10.1007/s11060-009-9889-1
   Caruso HG, 2015, CANCER RES, V75, P3505, DOI 10.1158/0008-5472.CAN-15-0139
   Chinot OL, 2014, NEW ENGL J MED, V370, P709, DOI 10.1056/NEJMoa1308345
   Choi BD, 2013, CANCER IMMUNOL RES, V1, P163, DOI 10.1158/2326-6066.CIR-13-0049
   Choi BD, 2013, ONCOIMMUNOLOGY, V2, DOI 10.4161/onci.26757
   Choi BD, 2014, J CLIN NEUROSCI, V21, P189, DOI 10.1016/j.jocn.2013.03.012
   Choi BD, 2013, J IMMUNOL METHODS, V395, P14, DOI 10.1016/j.jim.2013.06.003
   Choi BD, 2013, P NATL ACAD SCI USA, V110, P270, DOI 10.1073/pnas.1219817110
   Choi BD, 2011, EXPERT OPIN BIOL TH, V11, P843, DOI 10.1517/14712598.2011.572874
   Damore M. A., 2013, EGFR 8 PECIFIC IHC I
   Dunn-Pirio AM, 2017, CANCER-AM CANCER SOC, V123, P734, DOI 10.1002/cncr.30371
   EKSTRAND AJ, 1992, P NATL ACAD SCI USA, V89, P4309, DOI 10.1073/pnas.89.10.4309
   Elsamadicy AA, 2017, EXPERT OPIN BIOL TH, V17, P507, DOI 10.1080/14712598.2017.1299705
   Fesnak AD, 2016, NAT REV CANCER, V16, P566, DOI 10.1038/nrc.2016.97
   FOLKMAN J, 1971, NEW ENGL J MED, V285, P1182
   Friedman HS, 2009, J CLIN ONCOL, V27, P4733, DOI 10.1200/JCO.2008.19.8721
   Gan H. K., 2014, PHASE 1 STUDY EVALUA
   Gan HK, 2013, FEBS J, V280, P5350, DOI 10.1111/febs.12393
   Genssler S, 2016, ONCOIMMUNOLOGY, V5, DOI 10.1080/2162402X.2015.1119354
   Gilbert MR, 2014, NEW ENGL J MED, V370, P699, DOI 10.1056/NEJMoa1308573
   Grossman WJ, 2004, IMMUNITY, V21, P589, DOI 10.1016/j.immuni.2004.09.002
   Gupta P, 2010, BMC BIOTECHNOL, V10, DOI 10.1186/1472-6750-10-72
   Hamblett KJ, 2015, MOL CANCER THER, V14, P1614, DOI 10.1158/1535-7163.MCT-14-1078
   Han JF, 2015, SCI REP-UK, V5, DOI 10.1038/srep11483
   Harris JR, 1999, MICRON, V30, P597, DOI 10.1016/S0968-4328(99)00036-0
   Heimberger AB, 2003, CLIN CANCER RES, V9, P4247
   Heimberger AB, 2002, NEUROSURGERY, V50, P158, DOI 10.1097/00006123-200201000-00024
   HICKEY WF, 1991, J NEUROSCI RES, V28, P254, DOI 10.1002/jnr.490280213
   HUMPHREY PA, 1988, CANCER RES, V48, P2231
   Johns TG, 2010, INT J RADIAT ONCOL, V78, P572, DOI 10.1016/j.ijrobp.2010.03.027
   Johnson LA, 2015, SCI TRANSL MED, V7, DOI 10.1126/scitranslmed.aaa4963
   Khasraw M, 2014, COCHRANE DB SYST REV, DOI 10.1002/14651858.CD008218.pub3
   Kreisl TN, 2009, J CLIN ONCOL, V27, P740, DOI 10.1200/JCO.2008.16.3055
   Kuan CT, 2000, INT J CANCER, V88, P962, DOI 10.1002/1097-0215(20001215)88:6<962::AID-IJC20>3.0.CO;2-U
   Kuramitsu S, 2015, CANCER GENE THER, V22, P487, DOI 10.1038/cgt.2015.47
   Lal A, 2002, CANCER RES, V62, P3335
   Laman JD, 2013, J NEUROIMMUNE PHARM, V8, P840, DOI 10.1007/s11481-013-9470-8
   Lammering G, 2004, RADIOTHER ONCOL, V72, P267, DOI 10.1016/j.radonc.2004.07.004
   Li B, 2004, ONCOGENE, V23, P4594, DOI 10.1038/sj.onc.1207602
   Liu XJ, 2015, CANCER RES, V75, P3596, DOI 10.1158/0008-5472.CAN-15-0159
   Lorimer IAJ, 1996, P NATL ACAD SCI USA, V93, P14815, DOI 10.1073/pnas.93.25.14815
   MALDEN LT, 1988, CANCER RES, V48, P2711
   Malkki H, 2016, NAT REV NEUROL, V12, DOI [10.1038/nrneurol.2016.151, 10.1038/nrneurol.2016.175, 10.1038/nrneurol.2016.117, 10.1038/nrneurol.2016.78, 10.1038/nrneurol.2016.58, 10.1038/nrneurol.2016.52, 10.1038/nrneurol.2016.22, 10.1038/nrneurol.2016.79, 10.1038/nrneurol.2016.139, 10.1038/nrneurol.2016.30]
   Morgan RA, 2013, J IMMUNOTHER, V36, P133, DOI 10.1097/CJI.0b013e3182829903
   Morgan RA, 2012, HUM GENE THER, V23, P1043, DOI 10.1089/hum.2012.041
   Morgan RA, 2012, MOL THER, V20, P882, DOI 10.1038/mt.2012.73
   Morgan RA, 2010, MOL THER, V18, P843, DOI 10.1038/mt.2010.24
   MOSCATELLO DK, 1995, CANCER RES, V55, P5536
   Moscatello DK, 1998, J BIOL CHEM, V273, P200, DOI 10.1074/jbc.273.1.200
   Nagane M, 1996, CANCER RES, V56, P5079
   Nakayashiki N, 2000, JPN J CANCER RES, V91, P1035, DOI 10.1111/j.1349-7006.2000.tb00882.x
   Narita Y, 2002, CANCER RES, V62, P6764
   NISHIKAWA R, 1994, P NATL ACAD SCI USA, V91, P7727, DOI 10.1073/pnas.91.16.7727
   Ochiai H, 2008, CANCER IMMUNOL IMMUN, V57, P115, DOI 10.1007/s00262-007-0363-7
   Ohno M, 2013, J IMMUNOTHER CANCER, V1, DOI 10.1186/2051-1426-1-21
   Ohno M, 2010, CANCER SCI, V101, P2518, DOI 10.1111/j.1349-7006.2010.01734.x
   Olapade-Olaopa EO, 2000, BRIT J CANCER, V82, P186
   Ostrom QT, 2014, NEURO-ONCOLOGY, V16, P1, DOI 10.1093/neuonc/nou223
   Pastan I., 2006, ANTIEGFRVIII SCFVS I
   Phillips AC, 2016, MOL CANCER THER, V15, P661, DOI 10.1158/1535-7163.MCT-15-0901
   Reardon D. A., 2015, REACT OVERALL SURVIV
   Reardon DA, 2017, NEURO-ONCOLOGY, V19, P965, DOI 10.1093/neuonc/now257
   Ruella M, 2016, ANN TRANSL MED, V4, DOI 10.3978/j.issn.2305-5839.2015.10.11
   Sampson JH, 2014, CLIN CANCER RES, V20, P972, DOI 10.1158/1078-0432.CCR-13-0709
   Sampson JH, 2011, NEURO-ONCOLOGY, V13, P324, DOI 10.1093/neuonc/noq157
   Sampson JH, 2010, J CLIN ONCOL, V28, P4722, DOI 10.1200/JCO.2010.28.6963
   Sampson JH, 2009, MOL CANCER THER, V8, P2773, DOI 10.1158/1535-7163.MCT-09-0124
   Schmittling RJ, 2008, J IMMUNOL METHODS, V339, P74, DOI 10.1016/j.jim.2008.08.004
   Schuster J, 2015, NEURO-ONCOLOGY, V17, P854, DOI 10.1093/neuonc/nou348
   Scott AM, 2007, P NATL ACAD SCI USA, V104, P4071, DOI 10.1073/pnas.0611693104
   Sengupta S, 2012, CLIN DEV IMMUNOL, DOI 10.1155/2012/831090
   Sha HZ, 2015, EUR J PHARM SCI, V77, P60, DOI 10.1016/j.ejps.2015.05.020
   Shen CJ, 2013, J HEMATOL ONCOL, V6, DOI 10.1186/1756-8722-6-33
   Stohrer M, 2000, CANCER RES, V60, P4251
   Stupp R, 2005, NEW ENGL J MED, V352, P987, DOI 10.1056/NEJMoa043330
   Stupp R, 2009, LANCET ONCOL, V10, P459, DOI 10.1016/S1470-2045(09)70025-7
   Sugahara KN, 2015, MOL CANCER THER, V14, P120, DOI 10.1158/1535-7163.MCT-14-0366
   Sugahara KN, 2009, CANCER CELL, V16, P510, DOI 10.1016/j.ccr.2009.10.013
   SUGAWA N, 1990, P NATL ACAD SCI USA, V87, P8602, DOI 10.1073/pnas.87.21.8602
   Suryadevara Carter M, 2016, Neurosurgery, V63 Suppl 1, P209, DOI 10.1227/01.neu.0000489857.70440.98
   Thorne AH, 2016, NEURO-ONCOLOGY, V18, P914, DOI 10.1093/neuonc/nov319
   van den Bent MJ., 2016, EFFICACY NOVEL ANTIB
   Viana-Pereira M, 2008, ANTICANCER RES, V28, P913
   Weber R., 2005, ANTIBODIES DIRECTED
   Wen PY, 2008, NEW ENGL J MED, V359, P492, DOI 10.1056/NEJMra0708126
   WIKSTRAND CJ, 1995, CANCER RES, V55, P3140
   Wikstrand CJ, 1997, CANCER RES, V57, P4130
   Wu JL, 2004, NEUROL RES, V26, P785, DOI 10.1179/016164104225014139
   Zhao YB, 2009, J IMMUNOL, V183, P5563, DOI 10.4049/jimmunol.0900447
   Zhao ZG, 2015, CANCER CELL, V28, P415, DOI 10.1016/j.ccell.2015.09.004
   Zhong XS, 2010, MOL THER, V18, P413, DOI 10.1038/mt.2009.210
   Zorn E, 2006, BLOOD, V108, P1571, DOI 10.1182/blood-2006-02-004747
NR 97
TC 26
Z9 30
U1 2
U2 41
PU ELSEVIER IRELAND LTD
PI CLARE
PA ELSEVIER HOUSE, BROOKVALE PLAZA, EAST PARK SHANNON, CO, CLARE, 00000,
   IRELAND
SN 0304-3835
EI 1872-7980
J9 CANCER LETT
JI Cancer Lett.
PD SEP 10
PY 2017
VL 403
BP 224
EP 230
DI 10.1016/j.canlet.2017.06.024
PG 7
WC Oncology
SC Oncology
GA FD6UB
UT WOS:000407662300025
PM 28649003
DA 2021-10-29
ER

PT J
AU Zhu, XX
   Cai, H
   Zhao, L
   Ning, L
   Lang, JH
AF Zhu, Xinxin
   Cai, Han
   Zhao, Ling
   Ning, Li
   Lang, Jinghe
TI CAR-T cell therapy in ovarian cancer: from the bench to the bedside
SO ONCOTARGET
LA English
DT Review
DE chimeric antigen receptor; T lymphocyte; immunotherapy; ovarian
   neoplasms; toxicity
ID CHIMERIC ANTIGEN RECEPTORS; RETROVIRAL DNA INTEGRATION; EFFICIENT
   GENE-TRANSFER; FOLATE-BINDING-PROTEIN; I CLINICAL-TRIAL; ADOPTIVE
   TRANSFER; PHASE-I; ADENOVIRAL VECTORS; ANTITUMOR-ACTIVITY;
   SLEEPING-BEAUTY
AB Ovarian cancer (OC) is the most lethal gynecological malignancy and is responsible for most gynecological cancer deaths. Apart from conventional surgery, chemotherapy, and radiotherapy, chimeric antigen receptor-modified T (CAR-T) cells as a representative of adoptive cellular immunotherapy have received considerable attention in the research field of cancer treatment. CARs combine antigen specificity and T-cell-activating properties in a single fusion molecule. Several preclinical experiments and clinical trials have confirmed that adoptive cell immunotherapy using typical CAR-engineered T cells for OC is a promising treatment approach with striking clinical efficacy; moreover, the emerging CAR-Ts targeting various antigens also exert great potential. However, such therapies have side effects and toxicities, such as cytokine-associated and "on-target, off-tumor" toxicities. In this review, we systematically detail and highlight the present knowledge of CAR-Ts including the constructions, vectors, clinical applications, development challenges, and solutions of CAR-T-cell therapy for OC. We hope to provide new insight into OC treatment for the future.
C1 [Zhu, Xinxin; Cai, Han; Zhao, Ling; Ning, Li; Lang, Jinghe] Chinese Acad Med Sci, Dept Obstet & Gynecol, Peking Union Med Coll Hosp, Peking Union Med Coll, Beijing, Peoples R China.
   [Zhu, Xinxin] Univ Florida, Dept Obstet & Gynecol, Inst Wound Res, Gainesville, FL 32611 USA.
RP Lang, JH (corresponding author), Chinese Acad Med Sci, Dept Obstet & Gynecol, Peking Union Med Coll Hosp, Peking Union Med Coll, Beijing, Peoples R China.
EM langjh@hotmail.com
CR Akpek G, 2001, BIOL BLOOD MARROW TR, V7, P495, DOI 10.1053/bbmt.2001.v7.pm11669216
   Alexander IE, 1996, HUM GENE THER, V7, P841, DOI 10.1089/hum.1996.7.7-841
   Andersson E, 2012, CANCER IMMUNOL IMMUN, V61, P1243, DOI 10.1007/s00262-012-1201-0
   AOKI Y, 1991, CANCER RES, V51, P1934
   Argani P, 2001, CLIN CANCER RES, V7, P3862
   BARGMANN CI, 1986, NATURE, V319, P226, DOI 10.1038/319226a0
   Barquinero J, 2004, GENE THER, V11, pS3, DOI 10.1038/sj.gt.3302363
   BEHR JP, 1989, P NATL ACAD SCI USA, V86, P6982, DOI 10.1073/pnas.86.18.6982
   Berezhnaya N. M., 2010, Experimental Oncology, V32, P159
   Bonini C, 1997, SCIENCE, V276, P1719, DOI 10.1126/science.276.5319.1719
   Bookman MA, 2005, INT J GYNECOL CANCER, V15, P212, DOI 10.1111/j.1525-1438.2005.00444.x
   Bouanene H, 2010, DIS MARKERS, V28, P385, DOI [10.1155/2010/918457, 10.3233/DMA-2010-0719]
   Brentjens RJ, 2007, CLIN CANCER RES, V13, P5426, DOI 10.1158/1078-0432.CCR-07-0674
   Brentjens RJ, 2011, BLOOD, V118, P4817, DOI 10.1182/blood-2011-04-348540
   BROCKER T, 1995, J EXP MED, V181, P1653, DOI 10.1084/jem.181.5.1653
   CAMPBELL IG, 1991, CANCER RES, V51, P5329
   CANEVARI S, 1995, JNCI-J NATL CANCER I, V87, P1463, DOI 10.1093/jnci/87.19.1463
   Carpenito C, 2009, P NATL ACAD SCI USA, V106, P3360, DOI 10.1073/pnas.0813101106
   Chang K, 1996, P NATL ACAD SCI USA, V93, P136, DOI 10.1073/pnas.93.1.136
   Cheadle EJ, 2014, IMMUNOL REV, V257, P91, DOI 10.1111/imr.12126
   Chekmasova AA, 2010, CLIN CANCER RES, V16, P3594, DOI 10.1158/1078-0432.CCR-10-0192
   Chen C, 2017, CANCER IMMUNOL IMMUN, V66, P475, DOI 10.1007/s00262-016-1949-8
   Cheng WF, 2009, BRIT J CANCER, V100, P1144, DOI 10.1038/sj.bjc.6604964
   Choi VW, 2005, CURR GENE THER, V5, P299, DOI 10.2174/1566523054064968
   CONEY LR, 1991, CANCER RES, V51, P6125
   Davila ML, 2015, CANCER J, V21, P470, DOI 10.1097/PPO.0000000000000153
   De Meyer SF, 2006, BLOOD, V107, P4728, DOI 10.1182/blood-2005-09-3605
   Delhove JMKM, 2017, CURR STEM CELL REP, V3, P124, DOI 10.1007/s40778-017-0077-5
   Dinh P, 2008, CRIT REV ONCOL HEMAT, V67, P103, DOI 10.1016/j.critrevonc.2008.01.012
   Doerfler W, 1998, APMIS, V106, P62
   Dunn GP, 2002, NAT IMMUNOL, V3, P991, DOI 10.1038/ni1102-991
   ENGELHARDT JF, 1994, P NATL ACAD SCI USA, V91, P6196, DOI 10.1073/pnas.91.13.6196
   Figueroa JA, 2015, INT REV IMMUNOL, V34, P154, DOI 10.3109/08830185.2015.1018419
   FRALEY R, 1980, J BIOL CHEM, V255, P431
   Fritsche HA, 1998, CLIN CHEM, V44, P1379
   Fujita K, 1995, CLIN CANCER RES, V1, P501
   Ghani EA, 2014, J ONCOL PHARM PRACT, V20, P154, DOI 10.1177/1078155213487394
   Hacein-Bey-Abina S, 2008, J CLIN INVEST, V118, P3132, DOI 10.1172/JCI35700
   Hackett CS, 2007, GENOME BIOL, V8, DOI 10.1186/gb-2007-8-S1-S12
   Hackett PB, 2013, TRANSL RES, V161, P265, DOI 10.1016/j.trsl.2012.12.005
   Han EQ, 2013, J HEMATOL ONCOL, V6, DOI 10.1186/1756-8722-6-47
   Han LY, 2008, CLIN CANCER RES, V14, P3372, DOI 10.1158/1078-0432.CCR-07-4433
   Harris DT, 2016, TRENDS PHARMACOL SCI, V37, P220, DOI 10.1016/j.tips.2015.11.004
   Hartmann LC, 2007, INT J CANCER, V121, P938, DOI 10.1002/ijc.22811
   Hassan R, 2005, APPL IMMUNOHISTO M M, V13, P243, DOI 10.1097/01.pai.00000141545.36485.d6
   Hegde M, 2016, J CLIN INVEST, V126, P3036, DOI 10.1172/JCI83416
   Hirsch FR, 2002, BRIT J CANCER, V86, P1449, DOI 10.1038/sj.bjc.6600286
   Ho M, 2007, CLIN CANCER RES, V13, P1571, DOI 10.1158/1078-0432.CCR-06-2161
   Hombach A, 2010, GENE THER, V17, P1206, DOI 10.1038/gt.2010.91
   Hu WS, 2000, PHARMACOL REV, V52, P493
   Hudecek M, 2015, CANCER IMMUNOL RES, V3, P125, DOI 10.1158/2326-6066.CIR-14-0127
   Hwang WT, 2012, GYNECOL ONCOL, V124, P192, DOI 10.1016/j.ygyno.2011.09.039
   Imai C, 2004, LEUKEMIA, V18, P676, DOI 10.1038/sj.leu.2403302
   Indraccolo S, 2002, CANCER RES, V62, P6099
   Isayeva T, 2005, CLIN CANCER RES, V11, P1342
   Janda A, 2012, J BIOL CHEM, V287, P35409, DOI 10.1074/jbc.M112.404483
   Jaras M, 2007, EXP HEMATOL, V35, P343, DOI 10.1016/j.exphem.2006.11.004
   Jena B, 2010, BLOOD, V116, P1035, DOI 10.1182/blood-2010-01-043737
   Johnson LA, 2009, BLOOD, V114, P535, DOI 10.1182/blood-2009-03-211714
   Juillerat A, 2017, SCI REP-UK, V7, DOI 10.1038/srep39833
   June CH, 2007, J CLIN INVEST, V117, P1466, DOI 10.1172/JCI32446
   Kalos M, 2011, SCI TRANSL MED, V3, DOI 10.1126/scitranslmed.3002842
   Kaminski JM, 2002, FASEB J, V16, DOI 10.1096/fj.02-0127hyp
   Kandalaft LE, 2012, J TRANSL MED, V10, DOI 10.1186/1479-5876-10-157
   Kaneko O, 2009, J BIOL CHEM, V284, P3739, DOI 10.1074/jbc.M806776200
   Kenderian SS, 2015, LEUKEMIA, V29, P1637, DOI 10.1038/leu.2015.52
   Kershaw MH, 2006, CLIN CANCER RES, V12, P6106, DOI 10.1158/1078-0432.CCR-06-1183
   Kim A, 2012, J EXP CLIN CANC RES, V31, DOI 10.1186/1756-9966-31-14
   Kim CK, 2002, GYNECOL ONCOL, V84, P85, DOI 10.1006/gyno.2001.6480
   Kim KH, 2012, CLIN CANCER RES, V18, P3440, DOI 10.1158/1078-0432.CCR-11-2852
   Knutson KL, 2015, CANCER IMMUNOL IMMUN, V64, P1495, DOI 10.1007/s00262-015-1753-x
   Koneru M, 2015, J TRANSL MED, V13, DOI 10.1186/s12967-015-0460-x
   Lafky JM, 2008, BBA-REV CANCER, V1785, P232, DOI 10.1016/j.bbcan.2008.01.001
   Lamers CHJ, 2013, MOL THER, V21, P904, DOI 10.1038/mt.2013.17
   Lanitis E, 2012, MOL THER, V20, P633, DOI 10.1038/mt.2011.256
   Lavoue V, 2013, J TRANSL MED, V11, DOI 10.1186/1479-5876-11-147
   LEAMON CP, 1991, P NATL ACAD SCI USA, V88, P5572, DOI 10.1073/pnas.88.13.5572
   Lee DW, 2014, BLOOD, V124, P188, DOI 10.1182/blood-2014-05-552729
   LEVENTIS R, 1990, BIOCHIM BIOPHYS ACTA, V1023, P124, DOI 10.1016/0005-2736(90)90017-I
   Lewinski MK, 2006, PLOS PATHOG, V2, P611, DOI 10.1371/journal.ppat.0020060
   Lewinski MK, 2005, ADV GENET, V55, P147, DOI 10.1016/S0065-2660(05)55005-3
   LI QT, 1993, HUM GENE THER, V4, P403, DOI 10.1089/hum.1993.4.4-403
   Li WJ, 2007, PHARM RES, V24, P438, DOI 10.1007/s11095-006-9180-5
   Link CJ, 1996, HUM GENE THER, V7, P1161, DOI 10.1089/hum.1996.7.9-1161
   Maeda M, 2006, PATHOL INT, V56, P649, DOI 10.1111/j.1440-1827.2006.02024.x
   Magee MS, 2014, DISCOV MED, V18, P265
   Maher J, 2002, NAT BIOTECHNOL, V20, P70, DOI 10.1038/nbt0102-70
   Mates L, 2009, NAT GENET, V41, P753, DOI 10.1038/ng.343
   Maus MV, 2014, BLOOD, V123, P2625, DOI 10.1182/blood-2013-11-492231
   MILLER DG, 1990, MOL CELL BIOL, V10, P4239, DOI 10.1128/MCB.10.8.4239
   Morgan RA, 2010, MOL THER, V18, P843, DOI 10.1038/mt.2010.24
   NABEL GJ, 1993, P NATL ACAD SCI USA, V90, P11307, DOI 10.1073/pnas.90.23.11307
   Nguyen TMB, 2010, GENE THER, V17, P606, DOI 10.1038/gt.2010.15
   O'Brien TJ, 2001, TUMOR BIOL, V22, P348, DOI 10.1159/000050638
   Orlandi A, 2015, BMC CANCER, V15, DOI 10.1186/s12885-015-1969-3
   Park HJ, 2012, CELL IMMUNOL, V278, P76, DOI 10.1016/j.cellimm.2012.07.001
   Parker LL, 2000, HUM GENE THER, V11, P2377, DOI 10.1089/104303400750038480
   Porter DL, 2011, NEW ENGL J MED, V365, P725, DOI 10.1056/NEJMoa1103849
   Qin DY, 2016, ANTI-CANCER DRUG, V27, P711, DOI 10.1097/CAD.0000000000000387
   Rein DT, 2011, GYNECOL ONCOL, V123, P138, DOI 10.1016/j.ygyno.2011.06.007
   Ren JT, 2017, ONCOTARGET, V8, P17002, DOI 10.18632/oncotarget.15218
   Roy I, 2002, ANTICANCER RES, V22, P3185
   Rubin SC, 1999, OBSTET GYNECOL, V93, P21, DOI 10.1016/S0029-7844(98)00334-2
   Ruponen M, 1999, BBA-BIOMEMBRANES, V1415, P331, DOI 10.1016/S0005-2736(98)00199-0
   Sadelain M, 2003, NAT REV CANCER, V3, P35, DOI 10.1038/nrc971
   Sadelain M, 2013, CANCER DISCOV, V3, P388, DOI 10.1158/2159-8290.CD-12-0548
   Sadelain M, 2009, CURR OPIN IMMUNOL, V21, P215, DOI 10.1016/j.coi.2009.02.009
   Sendur MAN, 2015, CURR MED RES OPIN, V31, P547, DOI 10.1185/03007995.2015.1005834
   Seton-Rogers S, 2016, NAT REV CANCER, V16, P128, DOI 10.1038/nrc.2016.17
   SHIMOTOHNO K, 1981, CELL, V26, P67, DOI 10.1016/0092-8674(81)90034-9
   Siegel RL, 2015, CA-CANCER J CLIN, V65, P5, DOI [10.1001/jamaoto.2014.2530, 10.3322/caac.21254, 10.1136/bmj.g1502, 10.3322/caac.21208]
   Singh AP, 2008, LANCET ONCOL, V9, P1076, DOI 10.1016/S1470-2045(08)70277-8
   Singh H, 2014, IMMUNOL REV, V257, P181, DOI 10.1111/imr.12137
   SLAMON DJ, 1987, SCIENCE, V235, P177, DOI 10.1126/science.3798106
   Slaney CY, 2014, CANCER RES, V74, P7168, DOI 10.1158/0008-5472.CAN-14-2458
   Song DG, 2013, HUM GENE THER, V24, P295, DOI 10.1089/hum.2012.143
   Song DG, 2012, BLOOD, V119, P696, DOI 10.1182/blood-2011-03-344275
   Song DG, 2011, CANCER RES, V71, P4617, DOI 10.1158/0008-5472.CAN-11-0422
   Straathof KC, 2005, BLOOD, V105, P4247, DOI 10.1182/blood-2004-11-4564
   Sun ML, 2014, BREAST CANCER RES, V16, DOI 10.1186/bcr3674
   TANAKA K, 1985, SCIENCE, V228, P26, DOI 10.1126/science.3975631
   Tanyi JL, 2017, J IMMUNOTHER, V40, P104, DOI 10.1097/CJI.0000000000000160
   Toffoli G, 1997, INT J CANCER, V74, P193, DOI 10.1002/(SICI)1097-0215(19970422)74:2<193::AID-IJC10>3.0.CO;2-F
   Wang J, 2007, HUM GENE THER, V18, P712, DOI 10.1089/hum.2007.028
   Wang Y, 2008, DIFFERENTIATION, V76, P1081, DOI 10.1111/j.1432-0436.2008.00295.x
   Westwood JA, 2005, P NATL ACAD SCI USA, V102, P19051, DOI 10.1073/pnas.0504312102
   Wilken JA, 2012, FUTURE MED CHEM, V4, P447, DOI [10.4155/FMC.12.11, 10.4155/fmc.12.11]
   WONG YF, 1995, GYNECOL OBSTET INVES, V40, P209, DOI 10.1159/000292337
   Wu H, 2015, GENET MOL RES, V14, P6591, DOI 10.4238/2015.June.18.1
   Wu H, 2004, GENE THER, V11, P874, DOI 10.1038/sj.gt.3302249
   Wu YL, 2016, EXPERT OPIN BIOL TH, V16, P1469, DOI 10.1080/14712598.2016.1235148
   YU DH, 1995, ONCOGENE, V11, P1383
   Zhang BL, 2016, SCI CHINA LIFE SCI, V59, P340, DOI 10.1007/s11427-016-5027-4
   Zhang Hao, 2016, Int J Biol Sci, V12, P718, DOI 10.7150/ijbs.14405
   Zhang L, 2003, NEW ENGL J MED, V348, P203, DOI 10.1056/NEJMoa020177
   Zhang Q, 2016, ONCOIMMUNOLOGY, V5, DOI 10.1080/2162402X.2016.1251539
   Zhao YB, 2010, CANCER RES, V70, P9053, DOI 10.1158/0008-5472.CAN-10-2880
   Zhao YB, 2006, MOL THER, V13, P151, DOI 10.1016/j.ymthe.2005.07.688
NR 138
TC 23
Z9 24
U1 0
U2 20
PU IMPACT JOURNALS LLC
PI ORCHARD PARK
PA 6666 E QUAKER ST, STE 1, ORCHARD PARK, NY 14127 USA
EI 1949-2553
J9 ONCOTARGET
JI Oncotarget
PD SEP 8
PY 2017
VL 8
IS 38
BP 64607
EP 64621
DI 10.18632/oncotarget.19929
PG 15
WC Oncology; Cell Biology
SC Oncology; Cell Biology
GA FG4XE
UT WOS:000410284800149
PM 28969098
OA Green Published, Green Submitted, gold
DA 2021-10-29
ER

PT J
AU Tashiro, H
   Sauer, T
   Shum, T
   Parikh, K
   Mamonkin, M
   Omer, B
   Rouce, RH
   Lulla, P
   Rooney, CM
   Gottschalk, S
   Brenner, MK
AF Tashiro, Haruko
   Sauer, Tim
   Shum, Thomas
   Parikh, Kathan
   Mamonkin, Maksim
   Omer, Bilal
   Rouce, Rayne H.
   Lulla, Premal
   Rooney, Cliona M.
   Gottschalk, Stephen
   Brenner, Malcolm K.
TI Treatment of Acute Myeloid Leukemia with T Cells Expressing Chimeric
   Antigen Receptors Directed to C-type Lectin-like Molecule 1
SO MOLECULAR THERAPY
LA English
DT Article
ID SAFETY SWITCH; BISPECIFIC ANTIBODY; SUICIDE GENE; LYMPHOCYTES;
   IMMUNOTHERAPY; PERSISTENCE; EXPANSION; TARGET; AML; RESISTANCE
AB The successful immunotherapy of acute myeloid leukemia (AML) has been hampered because most potential antigenic targets are shared with normal hematopoietic stem cells (HSCs), increasing the risk of sustained and severe hematopoietic toxicity following treatment. C-type lectin-like molecule 1 (CLL-1) is a membrane glycoprotein expressed by >80% of AML but is absent on normal HSCs. Here we describe the development and evaluation of CLL-1-specific chimeric antigen receptor T cells (CLL-1.CAR-Ts) and we demonstrate their specific activity against CLL-1(+) AML cell lines as well as primary AML patient samples in vitro. CLL-1.CAR-Ts selectively reduced leukemic colony formation in primary AML patient peripheral blood mononuclear cells compared to control T cells. In a human xenograft mouse model, CLL-1.CAR-Ts mediated anti-leukemic activity against disseminated AML and significantly extended survival. By contrast, the colony formation of normal progenitor cells remained intact following CLL-1.CAR-T treatment. Although CLL-1.CAR-Ts are cytotoxic to mature normal myeloid cells, the selective sparing of normal hematopoietic progenitor cells should allow full myeloid recovery once CLL-1.CAR-T activity terminates. To enable elective ablation of the CAR-T, we therefore introduced the inducible caspase-9 suicide gene system and we show that exposure to the activating drug rapidly induced a controlled decrease of unwanted CLL-1.CAR-T activity against mature normal myeloid cells.
C1 [Tashiro, Haruko; Sauer, Tim; Shum, Thomas; Parikh, Kathan; Mamonkin, Maksim; Omer, Bilal; Rouce, Rayne H.; Lulla, Premal; Rooney, Cliona M.; Gottschalk, Stephen; Brenner, Malcolm K.] Texas Childrens Hosp, Houston Methodist Hosp, Ctr Cell & Gene Therapy, Houston, TX 77030 USA.
   [Tashiro, Haruko; Sauer, Tim; Shum, Thomas; Parikh, Kathan; Mamonkin, Maksim; Omer, Bilal; Rouce, Rayne H.; Lulla, Premal; Rooney, Cliona M.; Gottschalk, Stephen; Brenner, Malcolm K.] Baylor Coll Med, Houston, TX 77030 USA.
   [Omer, Bilal; Rouce, Rayne H.; Rooney, Cliona M.; Gottschalk, Stephen] Baylor Coll Med, Dept Pediat, Houston, TX 77030 USA.
   [Mamonkin, Maksim; Rooney, Cliona M.; Gottschalk, Stephen] Baylor Coll Med, Dept Pathol & Immunol, Houston, TX 77030 USA.
   [Rooney, Cliona M.] Baylor Coll Med, Dept Mol Virol & Immunol, Houston, TX 77030 USA.
   [Lulla, Premal] Baylor Coll Med, Dept Med, Sect Hematol Oncol, Houston, TX 77030 USA.
   [Shum, Thomas] Baylor Coll Med, Interdept Program Translat Biol & Mol Med, Houston, TX 77030 USA.
   [Rouce, Rayne H.] Baylor Coll Med, Texas Childrens Canc & Hematol Ctr, Houston, TX 77030 USA.
RP Tashiro, H (corresponding author), Baylor Coll Med, Ctr Cell & Gene Therapy, 1102 Bates St,Suite 1770-010, Houston, TX 77030 USA.
EM haruko-t@med.teikyo-u.ac.jp
RI Parikh, Kathan/ABC-7698-2020; Gottschalk, Stephen/M-9343-2018; Brenner,
   Malcolm/Y-2509-2019
OI Gottschalk, Stephen/0000-0003-3991-7468; Mamonkin,
   Maksim/0000-0001-7178-8163; Omer, Bilal/0000-0002-1479-5305
FU National Cancer Institute (NCI)United States Department of Health &
   Human ServicesNational Institutes of Health (NIH) - USANIH National
   Cancer Institute (NCI) [P01CA094237]; National Cancer Institute (NCI)
   (NCI Cancer Center) [P30CA125123]; Leukemia Lymphoma SocietyLeukemia and
   Lymphoma Society [6483-16]; Cancer Prevention Research Institute of
   Texas (CPRIT) [RP160693]; NIH/NHBLIUnited States Department of Health &
   Human ServicesNational Institutes of Health (NIH) - USA [T32HL092332];
   NIH/NIDDKUnited States Department of Health & Human ServicesNational
   Institutes of Health (NIH) - USANIH National Institute of Diabetes &
   Digestive & Kidney Diseases (NIDDK) [T32DK060445]; Howard Hughes Medical
   Institute Med into Grad InitiativeHoward Hughes Medical Institute;
   Leukemia Texas grant; American Society for Blood and Marrow
   Transplantation (ASBMT); NATIONAL CANCER INSTITUTEUnited States
   Department of Health & Human ServicesNational Institutes of Health (NIH)
   - USANIH National Cancer Institute (NCI) [P30CA125123, P01CA094237]
   Funding Source: NIH RePORTER; NATIONAL HEART, LUNG, AND BLOOD
   INSTITUTEUnited States Department of Health & Human ServicesNational
   Institutes of Health (NIH) - USANIH National Heart Lung & Blood
   Institute (NHLBI) [T32HL092332] Funding Source: NIH RePORTER; NATIONAL
   INSTITUTE OF DIABETES AND DIGESTIVE AND KIDNEY DISEASESUnited States
   Department of Health & Human ServicesNational Institutes of Health (NIH)
   - USANIH National Institute of Diabetes & Digestive & Kidney Diseases
   (NIDDK) [T32DK060445] Funding Source: NIH RePORTER; Grants-in-Aid for
   Scientific ResearchMinistry of Education, Culture, Sports, Science and
   Technology, Japan (MEXT)Japan Society for the Promotion of
   ScienceGrants-in-Aid for Scientific Research (KAKENHI) [16K14634]
   Funding Source: KAKEN
FX The authors thank Dr. Caroline Arber for helpful discussion and
   technical support with the colony-forming assay, the Texas Children's
   Cancer and Hematology Centers Flow Cytometry Core for technical support
   with cell sorting, and Catherine Gillespie for critical review of the
   manuscript. This study was supported in part by grants from the National
   Cancer Institute (NCI) (P01CA094237 and NCI Cancer Center support
   P30CA125123), the Leukemia Lymphoma Society (6483-16), and the Cancer
   Prevention Research Institute of Texas (CPRIT) (RP160693). T. Shum is
   supported by NIH/NHBLI (T32HL092332), NIH/NIDDK (T32DK060445), and, in
   part, by the Howard Hughes Medical Institute Med into Grad Initiative.
   P.L. is supported by a Leukemia Texas grant and an American Society for
   Blood and Marrow Transplantation (ASBMT) Young Investigator Award.
CR Bakker ABH, 2004, CANCER RES, V64, P8443, DOI 10.1158/0008-5472.CAN-04-1659
   Bonifant CL, 2016, MOL THER, V24, P1615, DOI 10.1038/mt.2016.116
   Bonnet D, 1997, NAT MED, V3, P730, DOI 10.1038/nm0797-730
   Buckley SA, 2015, HEMATOL-AM SOC HEMAT, P584, DOI 10.1182/asheducation-2015.1.584
   Budde LE, 2013, PLOS ONE, V8, DOI 10.1371/journal.pone.0082742
   Casucci M, 2013, BLOOD, V122, P3461, DOI 10.1182/blood-2013-04-493361
   Darwish NHE, 2016, ONCOTARGET, V7, P57811, DOI 10.18632/oncotarget.11063
   Davila ML, 2014, SCI TRANSL MED, V6, DOI 10.1126/scitranslmed.3008226
   Di Stasi A, 2011, NEW ENGL J MED, V365, P1673, DOI 10.1056/NEJMoa1106152
   Dick JE, 2008, BLOOD, V112, P4793, DOI 10.1182/blood-2008-08-077941
   Fedorov VD, 2013, SCI TRANSL MED, V5, DOI 10.1126/scitranslmed.3006597
   Gill S, 2014, BLOOD, V123, P2343, DOI 10.1182/blood-2013-09-529537
   Gottschalk S, 2001, BLOOD, V97, P835, DOI 10.1182/blood.V97.4.835
   Grupp SA, 2013, NEW ENGL J MED, V368, P1509, DOI 10.1056/NEJMoa1215134
   Hegde M, 2016, J CLIN INVEST, V126, P3036, DOI 10.1172/JCI83416
   Hoyos V, 2010, LEUKEMIA, V24, P1160, DOI 10.1038/leu.2010.75
   Ishikawa F, 2007, NAT BIOTECHNOL, V25, P1315, DOI 10.1038/nbt1350
   Jiang P.K., 2013, U.S. patent, Patent No. [US 20130295118 Al, 20130295118]
   Kikushige Y, 2010, CELL STEM CELL, V7, P708, DOI 10.1016/j.stem.2010.11.014
   Kloss CC, 2013, NAT BIOTECHNOL, V31, P71, DOI 10.1038/nbt.2459
   Lee DW, 2015, LANCET, V385, P517, DOI 10.1016/S0140-6736(14)61403-3
   Leong SR, 2017, BLOOD, V129, P609, DOI 10.1182/blood-2016-08-735365
   Liu DF, 2013, CLIN IMMUNOL, V149, P55, DOI 10.1016/j.clim.2013.06.005
   Lu H, 2014, ANGEW CHEM INT EDIT, V53, P9841, DOI 10.1002/anie.201405353
   Lynn RC, 2016, LEUKEMIA, V30, P1355, DOI 10.1038/leu.2016.35
   Lynn RC, 2015, BLOOD, V125, P3466, DOI 10.1182/blood-2014-11-612721
   Mardiros A, 2015, CURR OPIN HEMATOL, V22, P484, DOI 10.1097/MOH.0000000000000190
   Mardiros A, 2013, BLOOD, V122, P3138, DOI 10.1182/blood-2012-12-474056
   Maude SL, 2014, NEW ENGL J MED, V371, P1507, DOI 10.1056/NEJMoa1407222
   Maude SL, 2014, PEDIATR CRIT CARE ME, V15, P112, DOI 10.1097/PCC.0000000000000042
   Pelosi E, 2015, BLOOD CELL MOL DIS, V55, P336, DOI 10.1016/j.bcmd.2015.07.015
   Pizzitola I, 2014, LEUKEMIA, V28, P1596, DOI 10.1038/leu.2014.62
   Poulikakos PI, 2011, NATURE, V480, P387, DOI 10.1038/nature10662
   Pule MA, 2005, MOL THER, V12, P933, DOI 10.1016/j.ymthe.2005.04.016
   Pule MA, 2008, NAT MED, V14, P1264, DOI 10.1038/nm.1882
   Quintarelli C, 2008, BLOOD, V112, P1876, DOI 10.1182/blood-2008-04-150045
   Quintarelli C, 2007, BLOOD, V110, P2793, DOI 10.1182/blood-2007-02-072843
   Ritchie DS, 2013, MOL THER, V21, P2122, DOI 10.1038/mt.2013.154
   Ruella M, 2016, J CLIN INVEST, V126, P3814, DOI 10.1172/JCI87366
   Savoldo B, 2011, J CLIN INVEST, V121, P1822, DOI 10.1172/JCI46110
   Straathof KC, 2005, BLOOD, V105, P4247, DOI 10.1182/blood-2004-11-4564
   Thokala R, 2016, PLOS ONE, V11, DOI 10.1371/journal.pone.0159477
   van Rhenen A, 2007, LEUKEMIA, V21, P1700, DOI 10.1038/sj.leu.2404754
   van Rhenen A, 2007, BLOOD, V110, P2659, DOI 10.1182/blood-2007-03-083048
   Vera J, 2006, BLOOD, V108, P3890, DOI 10.1182/blood-2006-04-017061
   Wang QS, 2015, MOL THER, V23, P184, DOI 10.1038/mt.2014.164
   Wu CY, 2015, SCIENCE, V350, DOI 10.1126/science.aab4077
   Xu Y, 2014, BLOOD, V123, P3750, DOI 10.1182/blood-2014-01-552174
   Zaretsky JM, 2016, NEW ENGL J MED, V375, P819, DOI 10.1056/NEJMoa1604958
   Zhang XW, 2009, MOL IMMUNOL, V46, P1626, DOI 10.1016/j.molimm.2009.02.029
   Zhao XX, 2010, HAEMATOL-HEMATOL J, V95, P71, DOI 10.3324/haematol.2009.009811
   Zhao YB, 2006, MOL THER, V13, P151, DOI 10.1016/j.ymthe.2005.07.688
   Zhou XO, 2016, MOL THER, V24, P823, DOI 10.1038/mt.2015.234
   Zhou XO, 2015, BLOOD, V125, P4103, DOI 10.1182/blood-2015-02-628354
NR 54
TC 59
Z9 63
U1 0
U2 19
PU CELL PRESS
PI CAMBRIDGE
PA 50 HAMPSHIRE ST, FLOOR 5, CAMBRIDGE, MA 02139 USA
SN 1525-0016
EI 1525-0024
J9 MOL THER
JI Mol. Ther.
PD SEP 6
PY 2017
VL 25
IS 9
BP 2202
EP 2213
DI 10.1016/j.ymthe.2017.05.024
PG 12
WC Biotechnology & Applied Microbiology; Genetics & Heredity; Medicine,
   Research & Experimental
SC Biotechnology & Applied Microbiology; Genetics & Heredity; Research &
   Experimental Medicine
GA FG6DZ
UT WOS:000410462600021
PM 28676343
OA hybrid, Green Published
DA 2021-10-29
ER

PT J
AU Foster, AE
   Mahendravada, A
   Shinners, NP
   Chang, WC
   Crisostomo, J
   Lu, A
   Khalil, M
   Morschl, E
   Shaw, JL
   Saha, S
   Duong, MT
   Collinson-Pautz, MR
   Torres, DL
   Rodriguez, T
   Pentcheva-Hoang, T
   Bayle, JH
   Slawin, KM
   Spencer, DM
AF Foster, Aaron E.
   Mahendravada, Aruna
   Shinners, Nicholas P.
   Chang, Wei-Chun
   Crisostomo, Jeannette
   Lu, An
   Khalil, Mariam
   Morschl, Eva
   Shaw, Joanne L.
   Saha, Sunandan
   Duong, MyLinh T.
   Collinson-Pautz, Matthew R.
   Torres, David L.
   Rodriguez, Tania
   Pentcheva-Hoang, Tsvetelina
   Bayle, J. Henri
   Slawin, Kevin M.
   Spencer, David M.
TI Regulated Expansion and Survival of Chimeric Antigen Receptor-Modified T
   Cells Using Small Molecule-Dependent Inducible MyD88/CD40
SO MOLECULAR THERAPY
LA English
DT Article
ID TOLL-LIKE RECEPTOR; ANTITUMOR-ACTIVITY; CPG-OLIGODEOXYNUCLEOTIDES;
   EFFECTOR FUNCTIONS; CUTTING EDGE; EXPRESSION; THERAPY; MEMORY;
   LYMPHODEPLETION; COSTIMULATION
AB Anti-tumor efficacy of T cells engineered to express chimeric antigen receptors (CARs) is dependent on their specificity, survival, and in vivo expansion following adoptive transfer. Toll like receptor (TLR) and CD40 signaling in T cells can improve persistence and drive proliferation of antigen-specific CD4(+) and CD8(+) T cells following pathogen challenge or in graft versus-host disease (GvHD) settings, suggesting that these costimulatory pathways may be co-opted to improve CAR-T cell persistence and function. Here, we present a novel strategy to activate TLR and CD40 signaling in human T cells using inducible MyD88/CD40 (iMC), which can be triggered in vivo via the synthetic dimerizing ligand, rimiducid, to provide potent costimulation to CAR-modified T cells. Importantly, the concurrent activation of iMC (with rimiducid) and CAR (by antigen recognition) is required for interleukin (IL)-2 production and robust CAR-T cell expansion and may provide a user controlled mechanism to amplify CAR-T cell levels in vivo and augment anti-tumor efficacy.
C1 [Foster, Aaron E.; Mahendravada, Aruna; Shinners, Nicholas P.; Chang, Wei-Chun; Crisostomo, Jeannette; Lu, An; Khalil, Mariam; Morschl, Eva; Shaw, Joanne L.; Saha, Sunandan; Duong, MyLinh T.; Collinson-Pautz, Matthew R.; Torres, David L.; Rodriguez, Tania; Pentcheva-Hoang, Tsvetelina; Bayle, J. Henri; Slawin, Kevin M.; Spencer, David M.] Bellicum Pharmaceut, Houston, TX 77030 USA.
RP Foster, AE; Spencer, DM (corresponding author), Bellicum Pharmaceut, Res & Dev, 2130 W Holcombe Blvd, Houston, TX 77030 USA.
EM afoster@bellicum.com; dspencer@bellicum.com
OI Saha, Sunandan/0000-0002-8312-6711
CR Ahmed N, 2015, J CLIN ONCOL, V33, P1688, DOI 10.1200/JCO.2014.58.0225
   Barton GM, 2009, NAT REV IMMUNOL, V9, P535, DOI 10.1038/nri2587
   Bendigs S, 1999, EUR J IMMUNOL, V29, P1209, DOI 10.1002/(SICI)1521-4141(199904)29:04<1209::AID-IMMU1209>3.0.CO;2-J
   Bhadra R, 2011, J IMMUNOL, V187, P4421, DOI 10.4049/jimmunol.1102319
   Bourgeois C, 2002, SCIENCE, V297, P2060, DOI 10.1126/science.1072615
   Brown KD, 2001, J EXP MED, V193, P943, DOI 10.1084/jem.193.8.943
   Caron G, 2005, J IMMUNOL, V175, P1551, DOI 10.4049/jimmunol.175.3.1551
   Cottalorda A, 2006, EUR J IMMUNOL, V36, P1684, DOI 10.1002/eji.200636181
   Di Stasi A, 2011, NEW ENGL J MED, V365, P1673, DOI 10.1056/NEJMoa1106152
   Fukata M, 2008, J IMMUNOL, V180, P1886, DOI 10.4049/jimmunol.180.3.1886
   Gattinoni L, 2005, J EXP MED, V202, P907, DOI 10.1084/jem.20050732
   Gelman AE, 2004, J IMMUNOL, V172, P6065, DOI 10.4049/jimmunol.172.10.6065
   Gelman AE, 2006, IMMUNITY, V25, P783, DOI 10.1016/j.immuni.2006.08.023
   Geng DG, 2010, BLOOD, V116, P3494, DOI 10.1182/blood-2010-02-268169
   Geng DG, 2010, CANCER RES, V70, P7442, DOI 10.1158/0008-5472.CAN-10-0247
   Goff SL, 2016, J CLIN ONCOL, V34, P2389, DOI 10.1200/JCO.2016.66.7220
   Hervas-Stubbs S, 2007, BLOOD, V109, P5318, DOI 10.1182/blood-2006-10-053256
   Hornung V, 2002, J IMMUNOL, V168, P4531, DOI 10.4049/jimmunol.168.9.4531
   Imanishi T, 2007, J IMMUNOL, V178, P6715, DOI 10.4049/jimmunol.178.11.6715
   Iuliucci JD, 2001, J CLIN PHARMACOL, V41, P870, DOI 10.1177/00912700122010771
   Kamburov A, 2009, NUCLEIC ACIDS RES, V37, pD623, DOI 10.1093/nar/gkn698
   Katari UL, 2011, HPB, V13, P643, DOI 10.1111/j.1477-2574.2011.00344.x
   Lepin EJ, 2010, EUR J NUCL MED MOL I, V37, P1529, DOI 10.1007/s00259-010-1433-1
   Li XY, 2010, CYTOKINE, V49, P1, DOI 10.1016/j.cyto.2009.08.010
   Mardiros A, 2013, BLOOD, V122, P3138, DOI 10.1182/blood-2012-12-474056
   Muzio M, 2000, J IMMUNOL, V164, P5998, DOI 10.4049/jimmunol.164.11.5998
   Narayanan P, 2011, J CLIN INVEST, V121, P1524, DOI 10.1172/JCI44327
   Nelson MH, 2016, J IMMUNOTHER CANCER, V4, DOI 10.1186/s40425-016-0110-8
   Park JH, 2016, BLOOD, V127, P3312, DOI 10.1182/blood-2016-02-629063
   Paulos CM, 2007, J CLIN INVEST, V117, P2197, DOI 10.1172/JCI32205
   Philip B, 2014, BLOOD, V124, P1277, DOI 10.1182/blood-2014-01-545020
   Pule MA, 2008, NAT MED, V14, P1264, DOI 10.1038/nm.1882
   Rahman AH, 2008, J IMMUNOL, V181, P3804, DOI 10.4049/jimmunol.181.6.3804
   Rossig C, 2001, INT J CANCER, V94, P228, DOI 10.1002/ijc.1457
   Roybal KT, 2017, ANNU REV IMMUNOL, V35, P229, DOI 10.1146/annurev-immunol-051116-052302
   Subramanian A, 2005, P NATL ACAD SCI USA, V102, P15545, DOI 10.1073/pnas.0506580102
   Tomita T, 2008, J IMMUNOL, V180, P5291, DOI 10.4049/jimmunol.180.8.5291
   Zhao ZG, 2015, CANCER CELL, V28, P415, DOI 10.1016/j.ccell.2015.09.004
NR 38
TC 62
Z9 62
U1 0
U2 16
PU CELL PRESS
PI CAMBRIDGE
PA 50 HAMPSHIRE ST, FLOOR 5, CAMBRIDGE, MA 02139 USA
SN 1525-0016
EI 1525-0024
J9 MOL THER
JI Mol. Ther.
PD SEP 6
PY 2017
VL 25
IS 9
BP 2176
EP 2188
DI 10.1016/j.ymthe.2017.06.014
PG 13
WC Biotechnology & Applied Microbiology; Genetics & Heredity; Medicine,
   Research & Experimental
SC Biotechnology & Applied Microbiology; Genetics & Heredity; Research &
   Experimental Medicine
GA FG6DZ
UT WOS:000410462600019
PM 28697888
OA Green Published, hybrid
DA 2021-10-29
ER

PT J
AU Walker, AJ
   Majzner, RG
   Zhang, L
   Wanhainen, K
   Long, AH
   Nguyen, SM
   Lopomo, P
   Vigny, M
   Fry, TJ
   Orentas, RJ
   Mackall, CL
AF Walker, Alec J.
   Majzner, Robbie G.
   Zhang, Ling
   Wanhainen, Kelsey
   Long, Adrienne H.
   Nguyen, Sang M.
   Lopomo, Paola
   Vigny, Marc
   Fry, Terry J.
   Orentas, Rimas J.
   Mackall, Crystal L.
TI Tumor Antigen and Receptor Densities Regulate Efficacy of a Chimeric
   Antigen Receptor Targeting Anaplastic Lymphoma Kinase
SO MOLECULAR THERAPY
LA English
DT Article
ID MODIFIED T-CELLS; ANTITUMOR-ACTIVITY; ACTIVATING MUTATIONS; THERAPEUTIC
   INDEX; TYROSINE KINASE; STEM-CELLS; ALK KINASE; NEUROBLASTOMA;
   EXPRESSION; CAR
AB We explored the utility of targeting anaplastic lymphoma kinase (ALK), a cell surface receptor overexpressed on pediatric solid tumors, using chimeric antigen receptor (CAR)-based immunotherapy. T cells expressing a CAR incorporating the single-chain variable fragment sequence of the ALK48 mAb linked to a 4-1BB-CD3 zeta signaling domain lysed ALK-expressing tumor lines and produced interferon-gamma upon antigen stimulation but had limited anti-tumor efficacy in two xenograft models of human neuroblastoma. Further exploration demonstrated that cytokine production was highly dependent upon ALK target density and that target density of ALK on neuroblastoma cell lines was insufficient for maximal activation of CAR T cells. In addition, ALK CAR T cells demonstrated rapid and complete antigen-induced loss of receptor from the T cell surface via internalization. Using a model that simultaneously modulated antigen density and CAR expression, we demonstrated that CAR functionality is regulated by target antigen and CAR density and that low expression of either contributes to limited anti-tumor efficacy of the ALK CAR. These data suggest that stoichiometric relationships between CAR receptors and target antigens may significantly impact the anti-tumor efficacy of CAR T cells and that manipulation of these parameters could allow precise tuning of CAR T cell activity.
C1 [Walker, Alec J.; Zhang, Ling; Wanhainen, Kelsey; Long, Adrienne H.; Nguyen, Sang M.; Lopomo, Paola; Fry, Terry J.; Orentas, Rimas J.] NCI, Pediat Oncol Branch, Ctr Canc Res, NIH, Bethesda, MD 20892 USA.
   [Majzner, Robbie G.; Mackall, Crystal L.] Stanford Univ, Sch Med, Dept Pediat, Stanford, CA 94305 USA.
   [Vigny, Marc] UPMC, INSERM, Inst Fer Moulin, F-75005 Paris, France.
RP Mackall, CL (corresponding author), Stanford Univ, Dept Pediat, 265 Campus Way St G3141A, Stanford, CA 94305 USA.
EM cmackall@stanford.edu
OI Long, Adrienne/0000-0002-1523-9095; Wanhainen,
   Kelsey/0000-0001-8666-0584; Baskin, Paola/0000-0002-7372-4080; Nguyen,
   Sang/0000-0002-6864-8044
FU Intramural Research Program of the NIH, CCR, NCI; Stand Up To Cancer -
   St. Baldrick's Pediatric Dream Team Translational Research Grant
   [SU2C-AACR-DT1113]; Stanford University Cancer Immunotherapy Program;
   NATIONAL CANCER INSTITUTEUnited States Department of Health & Human
   ServicesNational Institutes of Health (NIH) - USANIH National Cancer
   Institute (NCI) [ZIABC011295] Funding Source: NIH RePORTER
FX This research was supported by the Intramural Research Program of the
   NIH, CCR, NCI. Research was also supported by a Stand Up To Cancer - St.
   Baldrick's Pediatric Dream Team Translational Research Grant
   (SU2C-AACR-DT1113). Stand Up To Cancer is a program of the Entertainment
   Industry Foundation administered by the American Association for Cancer
   Research. C.L.M. is a member of the Parker Institute for Cancer
   Immunotherapy, which supports the Stanford University Cancer
   Immunotherapy Program. We would also like to thank John Buckley and
   Jabril Johnson for technical assistance.
CR Ahmed N, 2015, J CLIN ONCOL, V33, P1688, DOI 10.1200/JCO.2014.58.0225
   Almasbak H, 2015, GENE THER, V22, P391, DOI 10.1038/gt.2015.4
   Alvarez-Vallina L, 1999, HUM GENE THER, V10, P559, DOI 10.1089/10430349950018634
   Anurathapan U, 2014, MOL THER, V22, P623, DOI 10.1038/mt.2013.262
   Au-Yeung BB, 2014, P NATL ACAD SCI USA, V111, pE3679, DOI 10.1073/pnas.1413726111
   Brentjens RJ, 2013, SCI TRANSL MED, V5, DOI 10.1126/scitranslmed.3005930
   Brentjens RJ, 2011, BLOOD, V118, P4817, DOI 10.1182/blood-2011-04-348540
   Carpenter EL, 2012, ONCOGENE, V31, P4859, DOI 10.1038/onc.2011.647
   Caruso HG, 2015, CANCER RES, V75, P3505, DOI 10.1158/0008-5472.CAN-15-0139
   Chen YY, 2008, NATURE, V455, P971, DOI 10.1038/nature07399
   Chiarle R, 2008, NAT REV CANCER, V8, P11, DOI 10.1038/nrc2291
   Ciardiello C, 2016, ONCOTARGET, V7, P19559, DOI 10.18632/oncotarget.7195
   D'hautcourt JL, 2002, CURR PROTOC CYTOM
   Davenport AJ, 2015, CANCER IMMUNOL RES, V3, P483, DOI 10.1158/2326-6066.CIR-15-0048
   Davila ML, 2014, SCI TRANSL MED, V6, DOI 10.1126/scitranslmed.3008226
   Escors D, 2011, J BIOSCI MED, V1
   Faroudi M, 2003, P NATL ACAD SCI USA, V100, P14145, DOI 10.1073/pnas.2334336100
   Finetti F, 2015, TRAFFIC, V16, P241, DOI 10.1111/tra.12241
   George RE, 2008, NATURE, V455, P975, DOI 10.1038/nature07397
   Grupp SA, 2013, NEW ENGL J MED, V368, P1509, DOI 10.1056/NEJMoa1215134
   Haso W, 2013, BLOOD, V121, P1165, DOI 10.1182/blood-2012-06-438002
   Hegde M, 2016, J CLIN INVEST, V126, P3036, DOI 10.1172/JCI83416
   Heukamp LC, 2012, SCI TRANSL MED, V4, DOI 10.1126/scitranslmed.3003967
   Hoffmann D, 2017, GENE THER, V24, P298, DOI 10.1038/gt.2017.20
   Hombach AA, 2016, MOL THER, V24, P1423, DOI 10.1038/mt.2016.82
   Hooijberg E, 2000, BLOOD, V96, P459
   Huang J, 2013, IMMUNITY, V39, P846, DOI 10.1016/j.immuni.2013.08.036
   Hudecek M, 2013, CLIN CANCER RES, V19, P3153, DOI 10.1158/1078-0432.CCR-13-0330
   Huppa JB, 2003, NAT REV IMMUNOL, V3, P973, DOI 10.1038/nri1245
   Itoh Y, 1997, J EXP MED, V186, P757, DOI 10.1084/jem.186.5.757
   James SE, 2010, J IMMUNOL, V184, P4284, DOI 10.4049/jimmunol.0903701
   James ST, 2008, J IMMUNOL, V180, P7028, DOI 10.4049/jimmunol.180.10.7028
   Janoueix-Lerosey I, 2008, NATURE, V455, P967, DOI 10.1038/nature07398
   Jena B, 2013, PLOS ONE, V8, DOI 10.1371/journal.pone.0057838
   KETTLEBOROUGH CA, 1993, EUR J IMMUNOL, V23, P206, DOI 10.1002/eji.1830230132
   Lee DW, 2015, LANCET, V385, P517, DOI 10.1016/S0140-6736(14)61403-3
   Lee DW, 2013, BLOOD, V122, DOI 10.1182/blood.V122.21.68.68
   Liu XJ, 2015, CANCER RES, V75, P3596, DOI 10.1158/0008-5472.CAN-15-0159
   Long AH, 2016, CANCER IMMUNOL RES, V4, P869, DOI 10.1158/2326-6066.CIR-15-0230
   Long AH, 2015, NAT MED, V21, P581, DOI 10.1038/nm.3838
   Louis CU, 2011, BLOOD, V118, P6050, DOI 10.1182/blood-2011-05-354449
   Maude SL, 2014, NEW ENGL J MED, V371, P1507, DOI 10.1056/NEJMoa1407222
   Moog-Lutz C, 2005, J BIOL CHEM, V280, P26039, DOI 10.1074/jbc.M501972200
   MORRIS SW, 1994, SCIENCE, V263, P1281, DOI 10.1126/science.8122112
   Mosse YP, 2008, NATURE, V455, P930, DOI 10.1038/nature07261
   Mosse YP, 2016, CLIN CANCER RES, V22, P546, DOI 10.1158/1078-0432.CCR-14-1100
   ORENTAS RJ, 2012, FRONT ONCOL, V2
   Palmer RH, 2009, BIOCHEM J, V420, P345, DOI 10.1042/BJ20090387
   Passoni L, 2009, CANCER RES, V69, P7338, DOI 10.1158/0008-5472.CAN-08-4419
   Pule MA, 2008, NAT MED, V14, P1264, DOI 10.1038/nm.1882
   Rachmilewitz J, 2002, TRENDS IMMUNOL, V23, P592, DOI 10.1016/S1471-4906(02)02342-6
   Sanjana NE, 2014, NAT METHODS, V11, P783, DOI 10.1038/nmeth.3047
   Sasaki T, 2010, EUR J CANCER, V46, P1773, DOI 10.1016/j.ejca.2010.04.002
   Schulte JH, 2011, CLIN CANCER RES, V17, P5082, DOI 10.1158/1078-0432.CCR-10-2809
   Shimizu R, 2010, LEUKEMIA, V24, P1760, DOI 10.1038/leu.2010.157
   Song DG, 2015, ONCOTARGET, V6, P21533, DOI 10.18632/oncotarget.4071
   Srivastava S, 2015, TRENDS IMMUNOL, V36, P494, DOI 10.1016/j.it.2015.06.004
   Turatti F, 2007, J IMMUNOTHER, V30, P684, DOI 10.1097/CJI.0b013e3180de5d90
   Watanabe K, 2015, J IMMUNOL, V194, P911, DOI 10.4049/jimmunol.1402346
   Weijtens MEM, 2000, GENE THER, V7, P35, DOI 10.1038/sj.gt.3301051
   Zhang L, 2011, MOL THER, V19, P751, DOI 10.1038/mt.2010.313
   Zhu SZ, 2012, CANCER CELL, V21, P362, DOI 10.1016/j.ccr.2012.02.010
NR 62
TC 115
Z9 116
U1 0
U2 11
PU CELL PRESS
PI CAMBRIDGE
PA 50 HAMPSHIRE ST, FLOOR 5, CAMBRIDGE, MA 02139 USA
SN 1525-0016
EI 1525-0024
J9 MOL THER
JI Mol. Ther.
PD SEP 6
PY 2017
VL 25
IS 9
BP 2189
EP 2201
DI 10.1016/j.ymthe.2017.06.008
PG 13
WC Biotechnology & Applied Microbiology; Genetics & Heredity; Medicine,
   Research & Experimental
SC Biotechnology & Applied Microbiology; Genetics & Heredity; Research &
   Experimental Medicine
GA FG6DZ
UT WOS:000410462600020
PM 28676342
OA hybrid, Green Published
HC Y
HP N
DA 2021-10-29
ER

PT J
AU Heczey, A
   Louis, CU
   Savoldo, B
   Dakhova, O
   Durett, A
   Grilley, B
   Liu, H
   Wu, MFF
   Mei, ZY
   Gee, A
   Mehta, B
   Zhang, HM
   Mahmood, N
   Tashiro, H
   Heslop, HE
   Dotti, G
   Rooney, CM
   Brenner, MK
AF Heczey, Andras
   Louis, Chrystal U.
   Savoldo, Barbara
   Dakhova, Olga
   Durett, April
   Grilley, Bambi
   Liu, Hao
   Wu, Mengfeng F.
   Mei, Zhuyong
   Gee, Adrian
   Mehta, Birju
   Zhang, Huimin
   Mahmood, Nadia
   Tashiro, Haruko
   Heslop, Helen E.
   Dotti, Gianpietro
   Rooney, Cliona M.
   Brenner, Malcolm K.
TI CAR T Cells Administered in Combination with Lymphodepletion and PD-1
   Inhibition to Patients with Neuroblastoma
SO MOLECULAR THERAPY
LA English
DT Article
ID TUMOR-ASSOCIATED MACROPHAGES; STAGE 4 NEUROBLASTOMA; ANTIGEN RECEPTOR;
   ANTITUMOR-ACTIVITY; ANTI-GD2 ANTIBODY; SUPPRESSOR-CELLS; NKT CELLS;
   IMMUNOTHERAPY; BLOCKADE; THERAPY
AB Targeting disialoganglioside (GD2) on neuroblastoma (NB) with T cells expressing a first-generation chimeric antigen receptor (CAR) was safe, but the cells had poor expansion and long-term persistence. We developed a third-generation GD2-CAR (GD2-CAR3) and hypothesized that GD2-CAR3 T cells (CARTs) would be safe and effective. This phase 1 study enrolled relapsed or refractory NB patients in three cohorts. Cohort 1 received CART alone, cohort 2 received CARTs plus cyclophosphamide and fludarabine (Cy/Flu), and cohort 3 was treated with CARTs, Cy/Flu, and a programmed death-1 (PD-1) inhibitor. Eleven patients were treated with CARTs. The infusions were safe, and no dose-limiting toxicities occurred. CARTs were detectable in cohort 1, but the lymphodepletion induced by Cy/Flu increased circulating levels of the homeostatic cytokine interleukin (IL)-15 (p = 0.003) and increased CART expansion by up to 3 logs (p = 0.03). PD-1 inhibition did not further enhance expansion or persistence. Antitumor responses at 6 weeks were modest. We observed a striking expansion of CD45/CD33/CD11b/CD163(+) myeloid cells (change from baseline, p = 0.0126) in all patients, which may have contributed to the modest early antitumor responses; the effect of these cells merits further study. Thus, CARTs are safe, and Cy/Flu can further increase their expansion.
C1 [Heczey, Andras; Louis, Chrystal U.] Baylor Coll Med, Dept Pediat, Texas Childrens Canc Ctr, Houston, TX 77030 USA.
   [Savoldo, Barbara; Dotti, Gianpietro] Univ N Carolina, Sch Med, Dept Microbiol & Immunol, Chapel Hill, NC 27599 USA.
   [Dakhova, Olga; Durett, April; Grilley, Bambi; Mei, Zhuyong; Gee, Adrian; Mehta, Birju; Zhang, Huimin; Tashiro, Haruko; Heslop, Helen E.; Rooney, Cliona M.; Brenner, Malcolm K.] Texas Childrens Hosp, Baylor Coll Med, Ctr Cell & Gene Therapy, Houston, TX 77030 USA.
   [Dakhova, Olga; Durett, April; Grilley, Bambi; Mei, Zhuyong; Gee, Adrian; Mehta, Birju; Zhang, Huimin; Tashiro, Haruko; Heslop, Helen E.; Rooney, Cliona M.; Brenner, Malcolm K.] Houston Methodist Hosp, Houston, TX 77030 USA.
   [Liu, Hao; Wu, Mengfeng F.] Baylor Coll Med, Biostat & Informat Grp, Dan L Duncan Comprehens Canc Ctr, Shared Resources, Houston, TX 77030 USA.
   [Mahmood, Nadia] Baylor Coll Med, Dept Radiol, Houston, TX 77030 USA.
RP Heczey, A (corresponding author), Baylor Coll Med, Texas Childrens Canc Ctr, 1102 Bates St,Suite C1760-10, Houston, TX 77030 USA.
EM axheczey@txch.org
RI Heslop, Helen/AAC-9500-2020; Brenner, Malcolm/Y-2509-2019
FU National Institutes of HealthUnited States Department of Health & Human
   ServicesNational Institutes of Health (NIH) - USA [P01 CA094237, K12
   CA090433, P30CA125123]; Solving Kids' Cancer; Kids' Cancer Research
   Foundation; EVAN Foundation; NATIONAL CANCER INSTITUTEUnited States
   Department of Health & Human ServicesNational Institutes of Health (NIH)
   - USANIH National Cancer Institute (NCI) [P01CA094237, K12CA090433,
   P30CA125123] Funding Source: NIH RePORTER
FX We thank the National Institutes of Health (grants P01 CA094237, K12
   CA090433, and P30CA125123) as well as the Solving Kids' Cancer, Kids'
   Cancer Research Foundation and The EVAN Foundation for supporting this
   work. We also thank Catherine Gillespie for careful review and editing
   of the manuscript.
CR Airoldi I, 2003, BRIT J CANCER, V88, P1527, DOI 10.1038/sj.bjc.6600951
   Anthony SM, 2016, J IMMUNOL, V196, P4544, DOI 10.4049/jimmunol.1600219
   Arina A, 2015, CURR OPIN IMMUNOL, V33, P120, DOI 10.1016/j.coi.2015.02.006
   Asgharzadeh S, 2012, J CLIN ONCOL, V30, P3525, DOI 10.1200/JCO.2011.40.9169
   BRODEUR GM, 1993, J CLIN ONCOL, V11, P1466, DOI 10.1200/JCO.1993.11.8.1466
   Cherkassky L, 2016, J CLIN INVEST, V126, P3130, DOI 10.1172/JCI83092
   Cheung NKV, 2012, J CLIN ONCOL, V30, P3264, DOI 10.1200/JCO.2011.41.3807
   Chong EA, 2017, BLOOD, V129, P1039, DOI 10.1182/blood-2016-09-738245
   Conlon KC, 2015, J CLIN ONCOL, V33, P74, DOI 10.1200/JCO.2014.57.3329
   Davila ML, 2014, SCI TRANSL MED, V6, DOI 10.1126/scitranslmed.3008226
   Di Stasi A, 2011, NEW ENGL J MED, V365, P1673, DOI 10.1056/NEJMoa1106152
   Dotti G, 2014, IMMUNOL REV, V257, P107, DOI 10.1111/imr.12131
   Dudley ME, 2008, J CLIN ONCOL, V26, P5233, DOI 10.1200/JCO.2008.16.5449
   Dudley ME, 2001, J IMMUNOTHER, V24, P363, DOI 10.1097/00002371-200107000-00012
   Gargett T, 2016, MOL THER, V24, P1135, DOI 10.1038/mt.2016.63
   Gattinoni L, 2005, J EXP MED, V202, P907, DOI 10.1084/jem.20050732
   Heczey A, 2014, BLOOD, V124, P2824, DOI 10.1182/blood-2013-11-541235
   John LB, 2013, ONCOIMMUNOLOGY, V2, DOI 10.4161/onci.26286
   John LB, 2013, CLIN CANCER RES, V19, P5636, DOI 10.1158/1078-0432.CCR-13-0458
   Kunkele A, 2015, CANCER IMMUNOL RES, V3, P368, DOI 10.1158/2326-6066.CIR-14-0200
   Li WP, 2017, HUM GENE THER, V28, P437, DOI 10.1089/hum.2016.025
   Long AH, 2016, CANCER IMMUNOL RES, V4, P869, DOI 10.1158/2326-6066.CIR-15-0230
   Long AH, 2015, NAT MED, V21, P581, DOI 10.1038/nm.3838
   Louis CU, 2011, BLOOD, V118, P6050, DOI 10.1182/blood-2011-05-354449
   Maude SL, 2014, NEW ENGL J MED, V371, P1507, DOI 10.1056/NEJMoa1407222
   Muranski P, 2006, NAT CLIN PRACT ONCOL, V3, P668, DOI 10.1038/ncponc0666
   Murphy K, 2012, JANEWAYS IMMUNOBIOLO
   Ostrand-Rosenberg S, 2010, CANCER IMMUNOL IMMUN, V59, P1593, DOI 10.1007/s00262-010-0855-8
   Pule MA, 2005, MOL THER, V12, P933, DOI 10.1016/j.ymthe.2005.04.016
   Pule MA, 2008, NAT MED, V14, P1264, DOI 10.1038/nm.1882
   Rhode PR, 2016, CANCER IMMUNOL RES, V4, P49, DOI 10.1158/2326-6066.CIR-15-0093-T
   Rossig C, 2002, BLOOD, V99, P2009, DOI 10.1182/blood.V99.6.2009
   Rouce RH, 2017, BRIT J HAEMATOL, V176, P688, DOI 10.1111/bjh.14470
   Santilli G, 2013, CLIN CANCER RES, V19, P1116, DOI 10.1158/1078-0432.CCR-12-2528
   Song LP, 2009, J CLIN INVEST, V119, P1524, DOI 10.1172/JCI37869
   Sorkin LS, 2010, PAIN, V149, P135, DOI 10.1016/j.pain.2010.01.024
   SVENNERHOLM L, 1992, BIOCHIM BIOPHYS ACTA, V1128, P1, DOI 10.1016/0005-2760(92)90250-Y
   Turtle CJ, 2016, J CLIN INVEST, V126, P2123, DOI 10.1172/JCI85309
   Ugel S, 2015, J CLIN INVEST, V125, P3365, DOI 10.1172/JCI80006
   Vincent M, 2013, INT J CANCER, V133, P757, DOI 10.1002/ijc.28059
   Xu Y, 2014, BLOOD, V123, P3750, DOI 10.1182/blood-2014-01-552174
   Yanik GA, 2013, J NUCL MED, V54, P541, DOI 10.2967/jnumed.112.112334
   Yu AL, 2010, NEW ENGL J MED, V363, P1324, DOI 10.1056/NEJMoa0911123
NR 43
TC 186
Z9 196
U1 3
U2 42
PU CELL PRESS
PI CAMBRIDGE
PA 50 HAMPSHIRE ST, FLOOR 5, CAMBRIDGE, MA 02139 USA
SN 1525-0016
EI 1525-0024
J9 MOL THER
JI Mol. Ther.
PD SEP 6
PY 2017
VL 25
IS 9
BP 2214
EP 2224
DI 10.1016/j.ymthe.2017.05.012
PG 11
WC Biotechnology & Applied Microbiology; Genetics & Heredity; Medicine,
   Research & Experimental
SC Biotechnology & Applied Microbiology; Genetics & Heredity; Research &
   Experimental Medicine
GA FG6DZ
UT WOS:000410462600022
PM 28602436
OA Green Published, hybrid
HC Y
HP N
DA 2021-10-29
ER

PT J
AU Waiseng, E
   Koksal, H
   Sektioglu, IM
   Fane, A
   Skorstad, G
   Kvalheim, G
   Gaudernack, G
   Inderberg, EM
   Walchli, S
AF Waiseng, Even
   Koksal, Hakan
   Sektioglu, Ibrahim M.
   Fane, Anne
   Skorstad, Gjertrud
   Kvalheim, Gunnar
   Gaudernack, Gustav
   Inderberg, Else Marit
   Walchli, Sebastien
TI A TCR-based Chimeric Antigen Receptor
SO SCIENTIFIC REPORTS
LA English
DT Article
ID ENHANCED ANTITUMOR-ACTIVITY; T-CELL; GENE-TRANSFER; THERAPY;
   LYMPHOCYTES; REACTIVITY; PEPTIDES; EFFICACY; CHAINS
AB Effector T cells equipped with engineered antigen receptors specific for cancer targets have proven to be very efficient. Two methods have emerged: the Chimeric Antigen Receptors (CARs) and T-cell Receptor (TCR) redirection. Although very potent, CAR recognition is limited to membrane antigens which represent around 1% of the total proteins expressed, whereas TCRs have the advantage of targeting any peptide resulting from cellular protein degradation. However, TCRs depend on heavy signalling machinery only present in T cells which restricts the type of eligible therapeutic cells. Hence, an introduced therapeutic TCR will compete with the endogenous TCR for the signalling proteins and carries the potential risk of mixed dimer formation giving rise to a new TCR with unpredictable specificity. We have fused a soluble TCR construct to a CAR-signalling tail and named the final product TCR-CAR. We here show that, if expressed, the TCR-CAR conserved the specificity and the functionality of the original TCR. In addition, we demonstrate that TCR-CAR redirection was not restricted to T cells. Indeed, after transduction, the NK cell line NK-92 became TCR positive and reacted against pMHC target. This opens therapeutic avenues combing the killing efficiency of NK cells with the diversified target recognition of TCRs.
C1 [Waiseng, Even] NCI, Expt Immunol Branch, NIH, Bldg 10, Bethesda, MD 20892 USA.
   [Koksal, Hakan; Sektioglu, Ibrahim M.; Fane, Anne; Skorstad, Gjertrud; Kvalheim, Gunnar; Inderberg, Else Marit; Walchli, Sebastien] Oslo Univ Hosp, Radiumhosp, Dept Canc Therapy, Dept Cellular Therapy, Oslo, Norway.
   [Gaudernack, Gustav; Walchli, Sebastien] Oslo Univ Hosp, Radiumhosp, Inst Canc Res, Dept Canc Immunol, Oslo, Norway.
   [Walchli, Sebastien] Univ Oslo, Ctr Canc Biomed, Oslo, Norway.
RP Walchli, S (corresponding author), Oslo Univ Hosp, Radiumhosp, Dept Canc Therapy, Dept Cellular Therapy, Oslo, Norway.; Walchli, S (corresponding author), Oslo Univ Hosp, Radiumhosp, Inst Canc Res, Dept Canc Immunol, Oslo, Norway.; Walchli, S (corresponding author), Univ Oslo, Ctr Canc Biomed, Oslo, Norway.
EM sebastw@rr-research.no
OI Inderberg, Else Marit/0000-0002-6147-3536; Koksal,
   Hakan/0000-0002-6745-1442; Walchli, Sebastien/0000-0001-5869-1746
FU Research Council of NorwayResearch Council of Norway [244388]; Norwegian
   Cancer societyNorwegian Cancer Society [6829007]; South-Eastern Norway
   Regional Health Authority [2016006]
FX We are grateful to our colleagues from the Department of Cellular
   Therapy (Radium hospital, Oslo, Norway) for their support and comments
   on this work. We particularly thank N. Mensali for her help and advice
   with the handling of the NK-92 cells. This work was supported by grants
   from the Research Council of Norway (#244388), the Norwegian Cancer
   society to I.M.S. (#6829007) and South-Eastern Norway Regional Health
   Authority to H.K. (#2016006).
CR Aggen DH, 2011, PROTEIN ENG DES SEL, V24, P361, DOI 10.1093/protein/gzq113
   Ahmadi M, 2011, BLOOD, V118, P3528, DOI 10.1182/blood-2011-04-346338
   Almasbak H, 2015, GENE THER, V22, P391, DOI 10.1038/gt.2015.4
   Almasbak H, 2011, CYTOTHERAPY, V13, P629, DOI 10.3109/14653249.2010.542461
   Bendle GM, 2010, NAT MED, V16, P565, DOI 10.1038/nm.2128
   Bialer G, 2010, J IMMUNOL, V184, P6232, DOI 10.4049/jimmunol.0902047
   Birnbaum ME, 2014, P NATL ACAD SCI USA, V111, P17576, DOI 10.1073/pnas.1420936111
   Brentjens RJ, 2013, SCI TRANSL MED, V5, DOI 10.1126/scitranslmed.3005930
   Cohen CJ, 2007, CANCER RES, V67, P3898, DOI 10.1158/0008-5472.CAN-06-3986
   Cohen CJ, 2006, CANCER RES, V66, P8878, DOI 10.1158/0008-5472.CAN-06-1450
   Daniel-Meshulam I, 2012, FRONT IMMUNOL, V3, DOI 10.3389/fimmu.2012.00186
   Govers C, 2014, J IMMUNOL, V193, P5315, DOI 10.4049/jimmunol.1302074
   Heemskerk MHM, 2003, BLOOD, V102, P3530, DOI 10.1182/blood-2003-05-1524
   Inderberg EM, 2017, ONCOIMMUNOLOGY, V6, DOI 10.1080/2162402X.2017.1302631
   IRVING BA, 1991, CELL, V64, P891, DOI 10.1016/0092-8674(91)90314-O
   Jensen MC, 2014, IMMUNOL REV, V257, P127, DOI 10.1111/imr.12139
   Johnson LA, 2006, J IMMUNOL, V177, P6548, DOI 10.4049/jimmunol.177.9.6548
   Kalos M, 2011, SCI TRANSL MED, V3, DOI 10.1126/scitranslmed.3002842
   Katz SC, 2015, CLIN CANCER RES, V21, P3149, DOI 10.1158/1078-0432.CCR-14-1421
   Kim JH, 2011, PLOS ONE, V6, DOI 10.1371/journal.pone.0018556
   Klingemann H, 2016, FRONT IMMUNOL, V7, DOI 10.3389/fimmu.2016.00091
   Kochenderfer JN, 2013, NAT REV CLIN ONCOL, V10, P267, DOI 10.1038/nrclinonc.2013.46
   Krshnan L, 2016, P NATL ACAD SCI USA, V113, pE6649, DOI 10.1073/pnas.1611445113
   Kuball J, 2007, BLOOD, V109, P2331, DOI 10.1182/blood-2006-05-023069
   Lamers CHJ, 2013, MOL THER, V21, P904, DOI 10.1038/mt.2013.17
   LETOURNEUR F, 1991, P NATL ACAD SCI USA, V88, P8905, DOI 10.1073/pnas.88.20.8905
   Maus MV, 2013, CANCER IMMUNOL RES, V1, P26, DOI 10.1158/2326-6066.CIR-13-0006
   Palmer DC, 2015, J EXP MED, V212, P2095, DOI 10.1084/jem.20150304
   Park JR, 2007, MOL THER, V15, P825, DOI 10.1038/sj.mt.6300104
   Parkhurst M, 2017, CLIN CANCER RES, V23, P2491, DOI 10.1158/1078-0432.CCR-16-2680
   ROMEO C, 1991, CELL, V64, P1037, DOI 10.1016/0092-8674(91)90327-U
   Saeterdal I, 2001, P NATL ACAD SCI USA, V98, P13255, DOI 10.1073/pnas.231326898
   Sommermeyer D, 2010, J IMMUNOL, V184, P6223, DOI 10.4049/jimmunol.0902055
   Suck G, 2016, CANCER IMMUNOL IMMUN, V65, P485, DOI 10.1007/s00262-015-1761-x
   Tadesse FG, 2015, J IMMUNOL METHODS, V425, P37, DOI 10.1016/j.jim.2015.06.006
   van Loenen MM, 2010, P NATL ACAD SCI USA, V107, P10972, DOI 10.1073/pnas.1005802107
   Walchli B, 2011, PLOS ONE, V6, DOI 10.1371/journal.pone.0027930
   Walchli S, 2014, EUR J IMMUNOL, V44, P774, DOI 10.1002/eji.201343671
   Walseng E, 2015, PLOS ONE, V10, DOI 10.1371/journal.pone.0119559
   Yin L, 2012, IMMUNOL REV, V250, P49, DOI 10.1111/imr.12004
NR 40
TC 46
Z9 47
U1 7
U2 8
PU NATURE PUBLISHING GROUP
PI LONDON
PA MACMILLAN BUILDING, 4 CRINAN ST, LONDON N1 9XW, ENGLAND
SN 2045-2322
J9 SCI REP-UK
JI Sci Rep
PD SEP 6
PY 2017
VL 7
AR 10713
DI 10.1038/s41598-017-11126-y
PG 10
WC Multidisciplinary Sciences
SC Science & Technology - Other Topics
GA FG0MI
UT WOS:000409439900131
PM 28878363
OA Green Published, gold
DA 2021-10-29
ER

PT J
AU Liu, XQ
   Zhang, N
   Shi, H
AF Liu, Xianqiang
   Zhang, Nan
   Shi, Huan
TI Driving better and safer HER2-specific CARs for cancer therapy
SO ONCOTARGET
LA English
DT Review
DE chimeric antigen receptor; HER2; cancer; immunotherapy; toxicity
ID CHIMERIC ANTIGEN RECEPTOR; MODIFIED T-CELLS; NATURAL-KILLER-CELLS;
   EFFICIENT GENE-TRANSFER; ANTITUMOR-ACTIVITY; NK CELLS; ADOPTIVE
   IMMUNOTHERAPY; ANTI-PD-1 ANTIBODY; MESSENGER-RNA; SOLID TUMORS
AB Given the clinical efficacy of chimeric antigen receptor (CAR)-based therapy in hematological malignancies, CAR T-cell therapy for a number of solid tumors has been actively investigated. Human epidermal growth factor receptor 2 (HER2) is a well-established therapeutic target in breast, as well as other types of cancer. However, HER2 CAR T cells pose a risk of lethal toxicity including cytokine release syndrome from "on-target, off-tumor" recognition of HER2. In this review, we summarize the development of conventional HER2 CAR technology, the alternative selection of CAR hosts, the novel HER2 CAR designs, clinical studies and toxicity. Furthermore, we also discuss the main strategies for improving the safety of HER2 CAR-based cancer therapies.
C1 [Liu, Xianqiang] Shandong Univ, Jinan Cent Hosp, Dept Breast & Thyroid Surg, Jinan 250013, Shandong, Peoples R China.
   [Zhang, Nan] Shandong Univ, Jinan Cent Hosp, Dept Oncol, Jinan 250013, Shandong, Peoples R China.
   [Shi, Huan] Shandong Univ, Shandong Acad Med Sci, Shandong Canc Hosp, Dept Oncol, Jinan, Shandong, Peoples R China.
RP Shi, H (corresponding author), Shandong Univ, Shandong Acad Med Sci, Shandong Canc Hosp, Dept Oncol, Jinan, Shandong, Peoples R China.
EM huanshidoc@gmail.com
FU National Science Foundation for Young Scientists of China [81602709,
   81502525]; Natural Science Foundation of Shandong ProvinceNatural
   Science Foundation of Shandong Province [ZR2015YL031, ZR2015PH012]
FX This work was supported in part by grants from the National Science
   Foundation for Young Scientists of China (grant number 81602709 and
   81502525), and Natural Science Foundation of Shandong Province (grant
   numbers ZR2015YL031 and ZR2015PH012).
CR Abken H, 2015, IMMUNOTHERAPY-UK, V7, P535, DOI [10.2217/imt.15.15, 10.2217/IMT.15.15]
   Ahmed N, 2007, CANCER RES, V67, P5957, DOI 10.1158/0008-5472.CAN-06-4309
   Ahmed N, 2015, J CLIN ONCOL, V33, P1688, DOI 10.1200/JCO.2014.58.0225
   Ahmed N, 2010, CLIN CANCER RES, V16, P474, DOI 10.1158/1078-0432.CCR-09-1322
   AHMED NM, 2015, J IMMUNOL THERAPY S2, V3, pO11, DOI DOI 10.1186/2051-1426-3-S2-O11
   Arai S, 2008, CYTOTHERAPY, V10, P625, DOI 10.1080/14653240802301872
   Beatty GL, 2014, CANCER IMMUNOL RES, V2, P112, DOI 10.1158/2326-6066.CIR-13-0170
   Beavis PA, 2017, J CLIN INVEST, V127, P929, DOI 10.1172/JCI89455
   Boissel L, 2012, LEUKEMIA LYMPHOMA, V53, P958, DOI 10.3109/10428194.2011.634048
   Brown CE, 2015, CLIN CANCER RES, V21, P4062, DOI 10.1158/1078-0432.CCR-15-0428
   Budde LE, 2013, PLOS ONE, V8, DOI 10.1371/journal.pone.0082742
   Cao Y, 2016, ANGEW CHEM INT EDIT, V55, P7520, DOI 10.1002/anie.201601902
   Carlsten M, 2015, FRONT IMMUNOL, V6, DOI 10.3389/fimmu.2015.00266
   Castagna L, 2016, J IMMUNOTHER CANCER, V4, DOI 10.1186/s40425-016-0159-4
   Chua TC, 2012, INT J CANCER, V130, P2845, DOI 10.1002/ijc.26292
   Dai HR, 2016, JNCI-J NATL CANCER I, V108, DOI 10.1093/jnci/djv439
   Davila ML, 2014, SCI TRANSL MED, V6, DOI 10.1126/scitranslmed.3008226
   Di Stasi A, 2011, NEW ENGL J MED, V365, P1673, DOI 10.1056/NEJMoa1106152
   Du SH, 2016, PLOS ONE, V11, DOI 10.1371/journal.pone.0161820
   Freeman GJ, 2000, J EXP MED, V192, P1027, DOI 10.1084/jem.192.7.1027
   Geller MA, 2011, IMMUNOTHERAPY-UK, V3, P1445, DOI [10.2217/IMT.11.131, 10.2217/imt.11.131]
   Gill S, 2015, IMMUNOL REV, V263, P68, DOI 10.1111/imr.12243
   Guest RD, 2014, CANCER IMMUNOL IMMUN, V63, P133, DOI 10.1007/s00262-013-1492-9
   Hammill JA, 2015, J IMMUNOTHER CANCER, V3, DOI 10.1186/s40425-015-0099-4
   Hodi FS, 2010, NEW ENGL J MED, V363, P711, DOI 10.1056/NEJMoa1003466
   Hombach AA, 2011, INT J CANCER, V129, P2935, DOI 10.1002/ijc.25960
   Hong H, 2014, J IMMUNOTHER, V37, P93, DOI 10.1097/CJI.0000000000000018
   Huenecke S, 2010, J IMMUNOTHER, V33, P200, DOI 10.1097/CJI.0b013e3181bb46f7
   Igney FH, 2002, J LEUKOCYTE BIOL, V71, P907
   Iqbal Nida, 2014, Mol Biol Int, V2014, P852748, DOI 10.1155/2014/852748
   John LB, 2013, CLIN CANCER RES, V19, P5636, DOI 10.1158/1078-0432.CCR-13-0458
   Johnson LA, 2015, SCI TRANSL MED, V7, DOI 10.1126/scitranslmed.aaa4963
   Junghans RP, 2010, J TRANSL MED, V8, DOI 10.1186/1479-5876-8-55
   Kalos M, 2011, SCI TRANSL MED, V3, DOI 10.1126/scitranslmed.3002842
   Kawalekar OU, 2016, IMMUNITY, V44, P380, DOI 10.1016/j.immuni.2016.01.021
   Kershaw MH, 2006, CLIN CANCER RES, V12, P6106, DOI 10.1158/1078-0432.CCR-06-1183
   Kershaw MH, 2013, NAT REV CANCER, V13, P525, DOI 10.1038/nrc3565
   Klingemann H, 2014, ONCOIMMUNOLOGY, V3, DOI 10.4161/onci.28147
   Kloss CC, 2013, NAT BIOTECHNOL, V31, P71, DOI 10.1038/nbt.2459
   Kruschinski A, 2008, P NATL ACAD SCI USA, V105, P17481, DOI 10.1073/pnas.0804788105
   Kudo K, 2014, CANCER RES, V74, P93, DOI 10.1158/0008-5472.CAN-13-1365
   Lamers CHJ, 2013, MOL THER, V21, P904, DOI 10.1038/mt.2013.17
   Lanitis E, 2013, CANCER IMMUNOL RES, V1, P43, DOI 10.1158/2326-6066.CIR-13-0008
   Lanitis E, 2012, PLOS ONE, V7, DOI 10.1371/journal.pone.0049829
   Lee DW, 2015, LANCET, V385, P517, DOI 10.1016/S0140-6736(14)61403-3
   Li S, 2008, CANCER GENE THER, V15, P382, DOI 10.1038/cgt.2008.5
   Liu LL, 2015, MOL ONCOL, V9, P1904, DOI 10.1016/j.molonc.2015.10.001
   Liu XQ, 2015, ONCOTARGETS THER, V8, P3095, DOI 10.2147/OTT.S91122
   Liu XJ, 2015, CANCER RES, V75, P3596, DOI 10.1158/0008-5472.CAN-15-0159
   Long AH, 2015, NAT MED, V21, P581, DOI 10.1038/nm.3838
   Ma JSY, 2016, P NATL ACAD SCI USA, V113, pE450, DOI 10.1073/pnas.1524193113
   Maasho K, 2004, J IMMUNOL METHODS, V284, P133, DOI 10.1016/j.jim.2003.10.010
   Mardiana S, 2017, CANCER RES, V77, P1296, DOI 10.1158/0008-5472.CAN-16-1831
   Maude SL, 2014, NEW ENGL J MED, V371, P1507, DOI 10.1056/NEJMoa1407222
   Maus MV, 2016, CLIN CANCER RES, V22, P1875, DOI 10.1158/1078-0432.CCR-15-1433
   Morgan RA, 2010, MOL THER, V18, P843, DOI 10.1038/mt.2010.24
   Nakazawa Y, 2011, MOL THER, V19, P2133, DOI 10.1038/mt.2011.131
   Peng PD, 2009, GENE THER, V16, P1042, DOI 10.1038/gt.2009.54
   Petrovic RM, 2016, CANCER IMMUNOL RES, V4, DOI 10.1158/2326-6074.CRICIMTEATIAACR15-A082
   Pitt JM, 2016, ANN ONCOL, V27, P1482, DOI 10.1093/annonc/mdw168
   PRESS MF, 1990, ONCOGENE, V5, P953
   Qin L. X., 2017, OXIDATIVE MED CELLUL, V2017
   Rainusso N, 2012, CANCER GENE THER, V19, P212, DOI 10.1038/cgt.2011.83
   Ren JT, 2017, ONCOTARGET, V8, P17002, DOI 10.18632/oncotarget.15218
   Robert C, 2011, NEW ENGL J MED, V364, P2517, DOI 10.1056/NEJMoa1104621
   Sadelain M, 2013, CANCER DISCOV, V3, P388, DOI 10.1158/2159-8290.CD-12-0548
   Sakemura R, 2016, CANCER IMMUNOL RES, V4, P658, DOI 10.1158/2326-6066.CIR-16-0043
   Schonfeld K, 2015, MOL THER, V23, P330, DOI [10.1038/mt.2014.21, 10.1038/mt.2014.219]
   Schuberth PC, 2013, J TRANSL MED, V11, DOI 10.1186/1479-5876-11-187
   Sentman CL, 2014, CANCER J, V20, P156, DOI 10.1097/PPO.0000000000000029
   Shen CJ, 2013, J HEMATOL ONCOL, V6, DOI 10.1186/1756-8722-6-33
   Shi H, 2015, DRUG DES DEV THER, V9, P4989, DOI 10.2147/DDDT.S90670
   Shi H, 2014, MOL CANCER, V13, DOI 10.1186/1476-4598-13-219
   Shi H, 2013, CANCER LETT, V328, P191, DOI 10.1016/j.canlet.2012.09.015
   Shi L, 2013, J HEMATOL ONCOL, V6, DOI 10.1186/1756-8722-6-74
   Slaney CY, 2017, CLIN CANCER RES, V23, P2478, DOI 10.1158/1078-0432.CCR-16-1860
   Song DG, 2013, HUM GENE THER, V24, P295, DOI 10.1089/hum.2012.143
   Song DG, 2012, BLOOD, V119, P696, DOI 10.1182/blood-2011-03-344275
   Song Y, 2017, PROTEIN CELL
   STANCOVSKI I, 1993, J IMMUNOL, V151, P6577
   Stumpp MT, 2008, DRUG DISCOV TODAY, V13, P695, DOI 10.1016/j.drudis.2008.04.013
   Stumpp MT, 2007, CURR OPIN DRUG DISC, V10, P153
   Sun ML, 2014, BREAST CANCER RES, V16, DOI 10.1186/bcr3674
   Tamada K, 2012, CLIN CANCER RES, V18, P6436, DOI 10.1158/1078-0432.CCR-12-1449
   Tanoue K, 2017, CANCER RES, V77, P2040, DOI 10.1158/0008-5472.CAN-16-1577
   Tonn T, 2013, CYTOTHERAPY, V15, P1563, DOI 10.1016/j.jcyt.2013.06.017
   Topalian SL, 2012, NEW ENGL J MED, V366, P2443, DOI 10.1056/NEJMoa1200690
   Trompeter HI, 2003, J IMMUNOL METHODS, V274, P245, DOI 10.1016/S0022-1759(02)00431-3
   Turatti F, 2005, J GENE MED, V7, P158, DOI 10.1002/jgm.647
   Turtle CJ, 2016, J CLIN INVEST, V126, P2123, DOI 10.1172/JCI85309
   Urbanska K, 2012, CANCER RES, V72, P1844, DOI 10.1158/0008-5472.CAN-11-3890
   Walshe JM, 2006, CLIN BREAST CANCER, V6, P535, DOI 10.3816/CBC.2006.n.009
   Wang LXJ, 2010, CANCER RES, V70, P9591, DOI 10.1158/0008-5472.CAN-10-2884
   Wang XL, 2011, BLOOD, V118, P1255, DOI 10.1182/blood-2011-02-337360
   Wilkie S, 2012, J CLIN IMMUNOL, V32, P1059, DOI 10.1007/s10875-012-9689-9
   Wu CY, 2015, SCIENCE, V350, DOI 10.1126/science.aab4077
   Xu XJ, 2014, CANCER LETT, V343, P172, DOI 10.1016/j.canlet.2013.10.004
   Yan M, 2015, CANCER METAST REV, V34, P157, DOI 10.1007/s10555-015-9552-6
   Yarden Y, 2001, ONCOLOGY-BASEL, V61, P1, DOI 10.1159/000055396
   Yoon SH, 2009, J CLIN IMMUNOL, V29, P806, DOI 10.1007/s10875-009-9308-6
   Yvon E, 2009, CLIN CANCER RES, V15, P5852, DOI 10.1158/1078-0432.CCR-08-3163
   Zhang C, 2015, JNCI-J NATL CANCER I, V108
   Zhao YB, 2010, CANCER RES, V70, P9053, DOI 10.1158/0008-5472.CAN-10-2880
   Zhao YB, 2009, J IMMUNOL, V183, P5563, DOI 10.4049/jimmunol.0900447
   Zou C, 2017, ONCOTARGET, V8, P8900, DOI 10.18632/oncotarget.13051
NR 105
TC 21
Z9 24
U1 3
U2 15
PU IMPACT JOURNALS LLC
PI ORCHARD PARK
PA 6666 E QUAKER ST, STE 1, ORCHARD PARK, NY 14127 USA
EI 1949-2553
J9 ONCOTARGET
JI Oncotarget
PD SEP 5
PY 2017
VL 8
IS 37
BP 62730
EP 62741
DI 10.18632/oncotarget.17528
PG 12
WC Oncology; Cell Biology
SC Oncology; Cell Biology
GA FF8GI
UT WOS:000409254200164
PM 28977984
OA gold, Green Published
DA 2021-10-29
ER

PT J
AU Yeku, OO
   Purdon, TJ
   Koneru, M
   Spriggs, D
   Brentjens, RJ
AF Yeku, Oladapo O.
   Purdon, Terence J.
   Koneru, Mythili
   Spriggs, David
   Brentjens, Renier J.
TI Armored CAR T cells enhance antitumor efficacy and overcome the tumor
   microenvironment
SO SCIENTIFIC REPORTS
LA English
DT Article
ID CHIMERIC ANTIGEN RECEPTOR; RECOMBINANT HUMAN INTERLEUKIN-12;
   OVARIAN-CANCER; PHASE-I; SUPPRESSOR-CELLS; IFN-GAMMA; ADOPTIVE TRANSFER;
   PD-L1 EXPRESSION; LUNG-CANCER; IL-12
AB Chimeric antigen receptor (CAR) T cell therapy has shown limited efficacy for the management of solid tumor malignancies. In ovarian cancer, this is in part due to an immunosuppressive cytokine and cellular tumor microenvironment which suppresses adoptively transferred T cells. We engineered an armored CAR T cell capable of constitutive secretion of IL-12, and delineate the mechanisms via which these CAR T cells overcome a hostile tumor microenvironment. In this report, we demonstrate enhanced proliferation, decreased apoptosis and increased cytotoxicity in the presence of immunosuppressive ascites. In vivo, we show enhanced expansion and CAR T cell antitumor efficacy, culminating in improvement in survival in a syngeneic model of ovarian peritoneal carcinomatosis. Armored CAR T cells mediated depletion of tumor associated macrophages and resisted endogenous PD-L1-induced inhibition. These findings highlight the role of the inhibitory microenvironment and how CAR T cells can be further engineered to maintain efficacy.
C1 [Yeku, Oladapo O.; Purdon, Terence J.; Koneru, Mythili; Spriggs, David; Brentjens, Renier J.] Mem Sloan Kettering Canc Ctr, Dept Med, New York, NY 10065 USA.
RP Brentjens, RJ (corresponding author), Mem Sloan Kettering Canc Ctr, Dept Med, New York, NY 10065 USA.
EM brentjer@mskcc.org
FU National Institutes of HealthUnited States Department of Health & Human
   ServicesNational Institutes of Health (NIH) - USA [R01CA138738-05,
   PO1CA059350, PO1CA190174-01]; Memorial Sloan Kettering T32
   Investigational Therapeutics Training Program [T32-CA009207]; Annual
   Terry Fox Run for Cancer Research (New York, NY) [29410]; Kate's Team,
   Carson Family Charitable Trust [10171]; William Lawrence and Blanche
   Hughes Foundation [10251]; Emerald Foundation [11625]; Conquer Cancer
   Foundation ASCO Young investigator award [229186]; Experimental
   Therapeutics Center of Memorial Sloan-Kettering Cancer Center [13072];
   NATIONAL CANCER INSTITUTEUnited States Department of Health & Human
   ServicesNational Institutes of Health (NIH) - USANIH National Cancer
   Institute (NCI) [R25CA020449, T32CA009207, P01CA190174] Funding Source:
   NIH RePORTER
FX We would like to thank Dr. Sarwish Rafiq for critical reading of the
   manuscript and advice, Sarah Yoo for administrative and technical
   assistance, Danielle Niremberg, and Yuri Igarashi for animal procedures.
   This work was supported by the National Institutes of Health [grant
   numbers R01CA138738-05, PO1CA059350 and PO1CA190174-01]; the Memorial
   Sloan Kettering T32 Investigational Therapeutics Training Program [grant
   number T32-CA009207]; The Annual Terry Fox Run for Cancer Research (New
   York, NY) [grant number 29410]; the Kate's Team, Carson Family
   Charitable Trust [grant number 10171]; the William Lawrence and Blanche
   Hughes Foundation [grant number 10251]; the Emerald Foundation [grant
   number 11625]; the Conquer Cancer Foundation ASCO Young investigator
   award [grant number 229186]; and the Experimental Therapeutics Center of
   Memorial Sloan-Kettering Cancer Center [grant number 13072].
CR Abiko K, 2015, BRIT J CANCER, V112, P1501, DOI 10.1038/bjc.2015.101
   Abiko K, 2013, CLIN CANCER RES, V19, P1363, DOI 10.1158/1078-0432.CCR-12-2199
   Atkins MB, 1997, CLIN CANCER RES, V3, P409
   Auer K, 2016, ONCOTARGET, V7, P61336, DOI 10.18632/oncotarget.11038
   Bak SP, 2008, MOL IMMUNOL, V46, P258, DOI 10.1016/j.molimm.2008.08.266
   Beatty GL, 2014, CANCER IMMUNOL RES, V2, P112, DOI 10.1158/2326-6066.CIR-13-0170
   Chekmasova AA, 2010, CLIN CANCER RES, V16, P3594, DOI 10.1158/1078-0432.CCR-10-0192
   Chen LL, 2009, J OBSTET GYNAECOL RE, V35, P212, DOI 10.1111/j.1447-0756.2008.00935.x
   Chinnasamy D, 2012, CLIN CANCER RES, V18, P1672, DOI 10.1158/1078-0432.CCR-11-3050
   Chmielewski M, 2011, CANCER RES, V71, P5697, DOI 10.1158/0008-5472.CAN-11-0103
   Colvin EK, 2014, FRONT ONCOL, V4, DOI 10.3389/fonc.2014.00137
   Dalton JE, 2004, J IMMUNOL, V173, P3660, DOI 10.4049/jimmunol.173.6.3660
   Davila ML, 2014, INT J HEMATOL, V99, P361, DOI 10.1007/s12185-013-1479-5
   Doench JG, 2016, NAT BIOTECHNOL, V34, P184, DOI 10.1038/nbt.3437
   Duluc D, 2007, BLOOD, V110, P4319, DOI 10.1182/blood-2007-02-072587
   Feng KC, 2016, SCI CHINA LIFE SCI, V59, P468, DOI 10.1007/s11427-016-5023-8
   Grohmann U, 2001, J IMMUNOL, V167, P221, DOI 10.4049/jimmunol.167.1.221
   Hamanishi J, 2011, CLIN IMMUNOL, V141, P338, DOI 10.1016/j.clim.2011.08.013
   Hodge DR, 2005, EUR J CANCER, V41, P2502, DOI 10.1016/j.ejca.2005.08.016
   Hurteau JA, 2001, GYNECOL ONCOL, V82, P7, DOI 10.1006/gyno.2001.6255
   HWU P, 1995, CANCER RES, V55, P3369
   HWU P, 1993, J EXP MED, V178, P361, DOI 10.1084/jem.178.1.361
   Junghans RP, 2016, PROSTATE, V76, P1257, DOI 10.1002/pros.23214
   Kerkar SP, 2011, J CLIN INVEST, V121, P4746, DOI 10.1172/JCI58814
   Kerkar SP, 2010, CANCER RES, V70, P6725, DOI 10.1158/0008-5472.CAN-10-0735
   Kershaw MH, 2006, CLIN CANCER RES, V12, P6106, DOI 10.1158/1078-0432.CCR-06-1183
   Kim S, 2016, CANCER SCI, V107, P1173, DOI 10.1111/cas.12987
   Koneru M, 2015, ONCOIMMUNOLOGY, V4, DOI 10.4161/2162402X.2014.994446
   Lenzi R, 2002, CLIN CANCER RES, V8, P3686
   Lenzi R, 2007, J TRANSL MED, V5, DOI 10.1186/1479-5876-5-66
   Leonard JP, 1997, BLOOD, V90, P2541
   Li X, 2007, CANCER LETT, V253, P144, DOI 10.1016/j.canlet.2007.01.024
   Lisiero DN, 2011, J IMMUNOL, V186, P5068, DOI 10.4049/jimmunol.1003317
   Liu Y, 2008, CLIN IMMUNOL, V129, P471, DOI 10.1016/j.clim.2008.07.030
   Liu Y, 2009, CANCER IMMUNOL IMMUN, V58, P687, DOI 10.1007/s00262-008-0591-5
   Oelkrug C, 2014, CLIN EXP IMMUNOL, V178, P1, DOI 10.1111/cei.12382
   Park JR, 2007, MOL THER, V15, P825, DOI 10.1038/sj.mt.6300104
   Pegram HJ, 2012, BLOOD, V119, P4133, DOI 10.1182/blood-2011-12-400044
   Platten M, 2015, FRONT IMMUNOL, V5, DOI 10.3389/fimmu.2014.00673
   Quatromoni JG, 2012, AM J TRANSL RES, V4, P376
   Sadelain M, 2013, CANCER DISCOV, V3, P388, DOI 10.1158/2159-8290.CD-12-0548
   Shanker A, 2000, FEMS IMMUNOL MED MIC, V27, P247, DOI 10.1016/S0928-8244(99)00192-3
   Sinha P, 2007, J IMMUNOL, V179, P977, DOI 10.4049/jimmunol.179.2.977
   Vig M, 2004, J CLIN INVEST, V113, P1734, DOI 10.1172/JCI200420225
   Wang X, 2016, ONCOTARGETS THER, V9, P5023, DOI 10.2147/OTT.S105862
   Watkins SK, 2007, J IMMUNOL, V178, P1357, DOI 10.4049/jimmunol.178.3.1357
   Wilkie S, 2008, J IMMUNOL, V180, P4901, DOI 10.4049/jimmunol.180.7.4901
   Yeku OO, 2016, BIOCHEM SOC T, V44, P412, DOI 10.1042/BST20150291
   Zhang L, 2015, CLIN CANCER RES, V21, P2278, DOI 10.1158/1078-0432.CCR-14-2085
   Zhang XQ, 2015, J IMMUNOL, V195, P1665, DOI 10.4049/jimmunol.1500457
   Zhao JX, 2012, PLOS ONE, V7, DOI 10.1371/journal.pone.0046241
   Zhao XF, 2009, CANCER SCI, V100, P2143, DOI 10.1111/j.1349-7006.2009.01286.x
   Zhao YB, 2009, J IMMUNOL, V183, P5563, DOI 10.4049/jimmunol.0900447
   Zhong XS, 2010, MOL THER, V18, P413, DOI 10.1038/mt.2009.210
NR 54
TC 141
Z9 152
U1 4
U2 25
PU NATURE PUBLISHING GROUP
PI LONDON
PA MACMILLAN BUILDING, 4 CRINAN ST, LONDON N1 9XW, ENGLAND
SN 2045-2322
J9 SCI REP-UK
JI Sci Rep
PD SEP 5
PY 2017
VL 7
AR 10541
DI 10.1038/s41598-017-10940-8
PG 14
WC Multidisciplinary Sciences
SC Science & Technology - Other Topics
GA FF9AN
UT WOS:000409309300129
PM 28874817
OA Green Published, gold
HC Y
HP N
DA 2021-10-29
ER

PT J
AU [Anonymous]
AF [Anonymous]
TI CR Rates in Relapsed/Refractory Aggressive B-NHL Treated With the
   CD19-Directed CAR T-Cell Product JCAR017 (TRANSCEND NHL 001)
SO CLINICAL ADVANCES IN HEMATOLOGY & ONCOLOGY
LA English
DT Article
CR Abramson JS, 2017, J CLIN ONCOL, V35, DOI 10.1200/JCO.2017.35.15_suppl.7513
NR 1
TC 0
Z9 0
U1 1
U2 2
PU MILLENNIUM MEDICAL PUBLISHING, INC
PI NEW YORK
PA 611 BROADWAY, STE 310, NEW YORK, NY 10012 USA
SN 1543-0790
J9 CLIN ADV HEMATOL ONC
JI Clin. Adv. Hematol. Oncol.
PD SEP
PY 2017
VL 15
IS 9
SU 11
BP 13
EP 14
PG 2
WC Oncology
SC Oncology
GA FQ7LD
UT WOS:000418543000004
DA 2021-10-29
ER

PT J
AU Bonter, K
   Breckenridge, Z
   Lachance, S
   Delisle, JS
   Bubela, T
AF Bonter, Katherine
   Breckenridge, Zackariah
   Lachance, Silvy
   Delisle, Jean-Sebastien
   Bubela, Tania
TI Opportunities and challenges for the cellular immunotherapy sector: a
   global landscape of clinical trials
SO REGENERATIVE MEDICINE
LA English
DT Article
DE adoptive cellular therapy; cell therapy; cellular immunotherapy;
   clinical trial; industry; translational research
ID CHIMERIC ANTIGEN RECEPTOR; T-CELLS; CANCER-IMMUNOTHERAPY; LYMPHOCYTES;
   THERAPY; TRANSLATION; REMISSIONS; RESPONSES; HEALTH
AB Global investments in cellular immunotherapies reflect their curative potential. Our landscape of clinical trials will aid developers, investors, adopters and payers in planning for adoption and implementation along realistic time horizons. Trend data enable stakeholders to adapt their business models and capacity to bring immunotherapies to the clinic. For cancer, trends suggest a shift from cancer vaccines to adoptive cellular transfer, alongside a focus on solid tumors. Academic centers, mainly in the USA, lead in early-phase clinical trials and target identification; but industry involvement has increased fourfold over the past two decades. Trends indicate an increasingly personalized approach to onco-immunology, which raises challenges for cost-effective manufacturing and delivery models. Overcoming these challenges provides opportunities for innovative biotechnology firms.
C1 [Bonter, Katherine; Lachance, Silvy; Delisle, Jean-Sebastien] Genome Canada Personalized Canc Immunotherapy Pro, Montreal, PQ, Canada.
   [Breckenridge, Zackariah; Bubela, Tania] Univ Alberta, Sch Publ Hlth, Edmonton, AB, Canada.
   [Lachance, Silvy; Delisle, Jean-Sebastien] Hop Maison Neuve Rosemont, Hematol Oncol Div, Montreal, PQ, Canada.
   [Lachance, Silvy; Delisle, Jean-Sebastien] Univ Montreal, Dept Med, Montreal, PQ, Canada.
   [Bubela, Tania] Simon Fraser Univ, Fac Hlth Sci, Burnaby, BC, Canada.
RP Bubela, T (corresponding author), Univ Alberta, Sch Publ Hlth, Edmonton, AB, Canada.; Bubela, T (corresponding author), Simon Fraser Univ, Fac Hlth Sci, Burnaby, BC, Canada.
EM tbubela@sfu.ca
RI Bubela, Tania/F-4860-2014
OI Bubela, Tania/0000-0002-0807-2899
FU Genome Canada's Personalized Cancer ImmunoTherapy ProgramGenome Canada;
   Genome Quebec; Canadian Institutes for Health ResearchCanadian
   Institutes of Health Research (CIHR); Canadian Stem Cell Network;
   BioCanRx; PACEOMICS project; Genome CanadaGenome Canada; Genome Alberta;
   Alberta Innovates-Health Solutions
FX This work was supported by Genome Canada's Personalized Cancer
   ImmunoTherapy Program [68] and its partners Genome Quebec and the
   Canadian Institutes for Health Research. T Bubela's contributions funded
   by the Canadian Stem Cell Network, BioCanRx, and the PACEOMICS project
   (co-lead investigators: C McCabe and T Bubela) funded by Genome Canada,
   Genome Alberta, the Canadian Institutes for Health Research, and Alberta
   Innovates-Health Solutions. The authors have no other relevant
   affiliations or financial involvement with any organization or entity
   with a financial interest in or financial conflict with the subject
   matter or materials discussed in the manuscript apart from those
   disclosed.
CR Ali SA, 2016, BLOOD, V128, P1688, DOI 10.1182/blood-2016-04-711903
   [Anonymous], 2016, NOV PENN CTR ADV CEL
   [Anonymous], 2015, EP VANTAGE NOT FAINT
   [Anonymous], 2016, FINANCIAL TIMES
   [Anonymous], 2014, FDA GRANTS BREAKTHR
   Baas T., 2014, SCIBX, DOI [10.1038/scibx.2014.727(25), DOI 10.1038/SCIBX.2014.727(25)]
   Barrett DM, 2015, J IMMUNOL, V195, P755, DOI 10.4049/jimmunol.1500751
   Barrett DM, 2014, ANNU REV MED, V65, P333, DOI 10.1146/annurev-med-060512-150254
   Barrett DM, 2013, HUM GENE THER, V24, P717, DOI 10.1089/hum.2013.075
   Basu J, 2015, TOXICOL PATHOL, V43, P115, DOI 10.1177/0192623314559104
   Bloy N, 2014, ONCOIMMUNOLOGY, V3, DOI 10.4161/21624011.2014.963424
   Bollard CM, 2014, J CLIN ONCOL, V32, P798, DOI 10.1200/JCO.2013.51.5304
   Brindley D, 2012, WOODH PUBL SER BIOM, V38, P169
   Brower V., 2015, SCIENTIST, V2015, P73
   Bubela T, 2015, REGEN MED, V10, P897, DOI 10.2217/rme.15.51
   Bubela T, 2015, PLOS BIOL, V13, DOI 10.1371/journal.pbio.1002060
   Bubela T, 2013, STEM CELLS DEV, V22, P89, DOI 10.1089/scd.2013.0398
   Butterfield LH, 2015, BMJ-BRIT MED J, V350, DOI 10.1136/bmj.h988
   Cameron BJ, 2013, SCI TRANSL MED, V5, DOI 10.1126/scitranslmed.3006034
   Chapuis AG, 2013, SCI TRANSL MED, V5, DOI 10.1126/scitranslmed.3004916
   Couzin-Frankel J, 2013, SCIENCE, V342, P1432, DOI 10.1126/science.342.6165.1432
   Di Stasi A, 2011, NEW ENGL J MED, V365, P1673, DOI 10.1056/NEJMoa1106152
   Dizon DS, 2016, J CLIN ONCOL, V34, P987, DOI 10.1200/JCO.2015.65.8427
   Dudley ME, 2013, J CLIN ONCOL, V31, P2152, DOI 10.1200/JCO.2012.46.6441
   Dunbar CE, 2016, BLOOD, V128, P1, DOI 10.1182/blood-2015-10-635334
   Editas Medicine, 2015, JUN THER ED MED ANN
   EP Vantage, 2017, SPOTL PUTT NUMB CAR
   EP Vantage, 2016, EP VANT 2016 ASCO BA, V39
   Fojo T, 2014, JAMA OTOLARYNGOL, V140, P1225, DOI 10.1001/jamaoto.2014.1570
   Garfall AL, 2015, NEW ENGL J MED, V373, P1040, DOI 10.1056/NEJMoa1504542
   GROSS G, 1989, TRANSPLANT P, V21, P127
   Gross G, 2016, ANNU REV PHARMACOL, V56, P59, DOI 10.1146/annurev-pharmtox-010814-124844
   Hallam K, 2016, NOVARTIS DISSOLVES I
   Heathman TRJ, 2015, REGEN MED, V10, P49, DOI [10.2217/RME.14.73, 10.2217/rme.14.73]
   Hettle R, 2015, 1415106 NIHR HTA
   Hinrichs CS, 2014, IMMUNOL REV, V257, P56, DOI 10.1111/imr.12132
   Hoos A, 2016, NAT REV DRUG DISCOV, V15, P235, DOI 10.1038/nrd.2015.35
   Huggett B, 2016, NAT BIOTECHNOL, V34, P608, DOI 10.1038/nbt.3600
   June CH, 2015, SCI TRANSL MED, V7, DOI 10.1126/scitranslmed.aaa3643
   Kaiser AD, 2015, CANCER GENE THER, V22, P72, DOI 10.1038/cgt.2014.78
   Kaiser J, 2016, SCIENCE, V351, P325, DOI 10.1126/science.351.6271.325
   Kalos M, 2013, IMMUNITY, V39, P49, DOI 10.1016/j.immuni.2013.07.002
   Kantoff PW, 2010, NEW ENGL J MED, V363, P411, DOI 10.1056/NEJMoa1001294
   KitePharma, 2016, KIT PHARM ANN POS TO
   Klebanoff CA, 2016, NAT MED, V22, P26, DOI 10.1038/nm.4015
   Kohrt HE, 2016, J IMMUNOTHER CANCER, V4, DOI 10.1186/s40425-016-0118-0
   Lawrence S., 2016, FIERCEBIOTECH
   Li MD, 2014, REGEN MED, V9, P27, DOI [10.2217/rme.13.80, 10.2217/RME.13.80]
   Linette GP, 2013, BLOOD, V122, P863, DOI 10.1182/blood-2013-03-490565
   Louis CU, 2010, J IMMUNOTHER, V33, P983, DOI 10.1097/CJI.0b013e3181f3cbf4
   Maude SL, 2014, NEW ENGL J MED, V371, P1507, DOI 10.1056/NEJMoa1407222
   Morgan RA, 2006, SCIENCE, V314, P126, DOI 10.1126/science.1129003
   Morgan RA, 2010, MOL THER, V18, P843, DOI 10.1038/mt.2010.24
   Porter DL, 2015, SCI TRANSL MED, V7, DOI 10.1126/scitranslmed.aac5415
   Rapoport AP, 2015, NAT MED, V21, P914, DOI 10.1038/nm.3910
   Rooney CM, 2014, IMMUNOL REV, V257, P39, DOI 10.1111/imr.12133
   Rosenberg SA, 2015, SCIENCE, V348, P62, DOI 10.1126/science.aaa4967
   Rosenberg SA, 2014, CANCER GENE THER, V21, P45, DOI 10.1038/cgt.2014.3
   Staton T, 2011, DOCS BLAME REIMBURSE
   Strovel J, 2012, ASSAY GUIDANCE MANUA
   Trainor N, 2014, NAT BIOTECHNOL, V32, P729, DOI 10.1038/nbt.2970
   Trzonkowski P, 2015, SCI TRANSL MED, V7, DOI 10.1126/scitranslmed.aaa7721
   Waldmann TA, 2003, NAT MED, V9, P269, DOI 10.1038/nm0303-269
   World Health Organization, CANCER TODAY
NR 64
TC 6
Z9 6
U1 0
U2 8
PU FUTURE MEDICINE LTD
PI LONDON
PA UNITEC HOUSE, 3RD FLOOR, 2 ALBERT PLACE, FINCHLEY CENTRAL, LONDON, N3
   1QB, ENGLAND
SN 1746-0751
EI 1746-076X
J9 REGEN MED
JI Regen. Med.
PD SEP
PY 2017
VL 12
IS 6
BP 623
EP 636
DI 10.2217/rme-2017-0031
PG 14
WC Cell & Tissue Engineering; Engineering, Biomedical
SC Cell Biology; Engineering
GA FO7GL
UT WOS:000417040900007
PM 28850001
OA hybrid
DA 2021-10-29
ER

PT J
AU Gauthier, J
   Yakoub-Agha, I
AF Gauthier, J.
   Yakoub-Agha, I.
TI Chimeric antigen-receptor T-cell therapy for hematological malignancies
   and solid tumors: Clinical data to date, current limitations and
   perspectives
SO CURRENT RESEARCH IN TRANSLATIONAL MEDICINE
LA English
DT Review
DE Review; Chimeric antigen receptor therapy; Hematological malignancies;
   Solid tumors; Adoptive T-cell therapy
ID B-CELL; SUSTAINED REMISSIONS; SLEEPING-BEAUTY; CAR; PHASE-1; LYMPHOMA;
   GLIOBLASTOMA; MANAGEMENT; CARCINOMA; EFFICACY
AB Progress in our understanding of basic immunology along with the advent of bioengineering technologies have made possible the production of human T-cells expressing Chimeric Antigen Receptors (CAR T-cells). These CAR T-cells are designed to target specific antigens presented by cancer cells. Once CARs are bound to these antigens, CAR T-cells get activated and can initiate potent anti-tumor effects. We will here overview the bioengineering advances which made possible the clinical application of CAR T-cell therapy. We will review the data to date regarding anti-CD19 CAR T-cell therapy for acute lymphoblastic leukemia, non-Hodgkin lymphomas, and chronic lymphocytic leukemia. Besides CD19, CAR T-cells directed against the B-cell maturation antigen have also shown encouraging results to treat patients with refractory multiple myeloma. The more limited body of clinical research in the field of solid tumors will also be reviewed. Moreover, we will elaborate on the main toxicities of limitations of CAR T-cell therapy, namely cytokine release syndrome and neurotoxicity. While enjoying an undeniable hype, CAR T-cell therapy bears significant limitations. We will conclude by exposing the possible approaches to make CAR T-cells safer and more efficient beyond the CD19 target. (C) 2017 Elsevier Masson SAS. All rights reserved.
C1 [Gauthier, J.; Yakoub-Agha, I.] CHU Lille, Dept Hematol, Allogene Stem Cell Transplantat Unit, F-59037 Lille, France.
   [Gauthier, J.; Yakoub-Agha, I.] Univ Lille, UFR Med, F-59000 Lille, France.
   [Yakoub-Agha, I.] Univ Lille, CHU Lille, FHU Imminent, LIRIC Inserm U995, F-59000 Lille, France.
RP Gauthier, J (corresponding author), CHU Lille, Dept Hematol, Allogene Stem Cell Transplantat Unit, F-59037 Lille, France.
EM gauthier.jordan@gmail.com
RI Yakoub-Agha, Ibrahim/R-7872-2018
OI Yakoub-Agha, Ibrahim/0000-0003-4524-8782
FU Association Immunologie de l'allogreffe
FX I.Y.A would like to thank "Association Immunologie de l'allogreffe'' for
   their support to his research.
CR Abramson J, 2017, HEMATOL ONCOL, V35, P138, DOI [DOI 10.1002/hon.2437_127, 10.1200/JCO.2017.35.15_suppl.7513]
   Adusumilli PS, 2014, SCI TRANSL MED, V6, DOI 10.1126/scitranslmed.3010162
   Ahmed N., 2015, J IMMUNOTHER CANCER, V3
   Ahmed N, 2017, JAMA ONCOL, V3, P1094, DOI 10.1001/jamaoncol.2017.0184
   Albert S, 2017, ONCOIMMUNOLOGY, V6, DOI 10.1080/2162402X.2017.1287246
   Ali SA, 2016, BLOOD, V128, P1688, DOI 10.1182/blood-2016-04-711903
   Berdeja JG, 2017, J CLIN ONCOL, V35, DOI 10.1200/JCO.2017.35.15_suppl.3010
   Brentjens RJ, 2013, SCI TRANSL MED, V5, DOI 10.1126/scitranslmed.3005930
   Brown CE, 2016, NEW ENGL J MED, V375, P2561, DOI 10.1056/NEJMoa1610497
   Brown CE, 2015, CLIN CANCER RES, V21, P4062, DOI 10.1158/1078-0432.CCR-15-0428
   Brudno JN, 2016, BLOOD, V127, P3321, DOI 10.1182/blood-2016-04-703751
   Brudno JN, 2016, J CLIN ONCOL, V34, P1112, DOI 10.1200/JCO.2015.64.5929
   Brudno JN, 2016, ASH ABSTR, V128, P999
   Buechner J, 2017, EHA ABSTR
   Chan WK, 2015, LEUKEMIA, V29, P387, DOI 10.1038/leu.2014.174
   Chang LJ, 2016, BLOOD, V128, DOI 10.1182/blood.V128.22.587.587
   Chong EA, 2016, BLOOD, V128, DOI 10.1182/blood.V128.22.1100.1100
   Cohen AD, 2016, BLOOD, V128, P1147
   Eyquem J, 2017, NATURE, V543, P113, DOI 10.1038/nature21405
   Fan F, 2017, ASCO ABSTR, V35
   Fedorov VD, 2013, SCI TRANSL MED, V5, DOI 10.1126/scitranslmed.3006597
   Feldmann A, 2014, ONCOTARGET, V5, P31368
   Gardner R, 2016, BLOOD, V127, P2406, DOI 10.1182/blood-2015-08-665547
   Gardner RA, 2017, BLOOD, V129, P3322, DOI 10.1182/blood-2017-02-769208
   Garfall AL, 2016, ASH ABSTR, V128, P974
   Grupp SA, 2015, BLOOD, V126, P681
   Grupp SA, 2013, NEW ENGL J MED, V368, P1509, DOI 10.1056/NEJMoa1215134
   Hegde M, 2016, J CLIN INVEST, V126, P3036, DOI 10.1172/JCI83416
   Huang X, 2008, MOL THER, V16, P580, DOI 10.1038/sj.mt.6300404
   Jacoby E, 2016, BLOOD, V127, P1361, DOI 10.1182/blood-2015-08-664250
   Jensen MC, 2010, BIOL BLOOD MARROW TR, V16, P1245, DOI 10.1016/j.bbmt.2010.03.014
   Kalaitsidou M, 2015, IMMUNOTHERAPY-UK, V7, P487, DOI [10.2217/IMT.14.123, 10.2217/imt.14.123]
   Kalos M, 2011, SCI TRANSL MED, V3, DOI 10.1126/scitranslmed.3002842
   Kebriaei P, 2016, J CLIN INVEST, V126, P3363, DOI 10.1172/JCI86721
   Kochenderfer JN, 2017, J CLIN ONCOL, V35, DOI 10.1200/JCO.2016.71.3024
   Kochenderfer JN, 2015, J CLIN ONCOL, V33, P540, DOI 10.1200/JCO.2014.56.2025
   Lamers CH, 2006, J CLIN ONCOL, V24, P20, DOI DOI 10.1200/JCO.2006.05.9964
   Lamers CHJ, 2016, BIOCHEM SOC T, V44, P951, DOI 10.1042/BST20160037
   Lamers CHJ, 2013, MOL THER, V21, P904, DOI 10.1038/mt.2013.17
   Lee DW, 2015, LANCET, V385, P517, DOI 10.1016/S0140-6736(14)61403-3
   Lee DW, 2014, BLOOD, V124, P188, DOI 10.1182/blood-2014-05-552729
   Lee DW, 2017, EHA
   Lee DW, 2015, ASH ABSTR, V126
   Liu XJ, 2016, CANCER RES, V76, P1578, DOI 10.1158/0008-5472.CAN-15-2524
   Locke FL, 2017, MOL THER, V25, P285, DOI 10.1016/j.ymthe.2016.10.020
   Louis CU, 2011, BLOOD, V118, P6050, DOI 10.1182/blood-2011-05-354449
   Maude SL, 2014, NEW ENGL J MED, V371, P1507, DOI 10.1056/NEJMoa1407222
   Maude SL, 2016, J CLIN ONCOL, V128, P217, DOI DOI 10.1182/blood-2016-01-693887
   Minagawa K, 2016, PLOS ONE, V11, DOI 10.1371/journal.pone.0166891
   Nikiforow S, 2016, BLOOD, V128, DOI 10.1182/blood.V128.22.4052.4052
   Ninomiya S, 2015, BLOOD, V125, P3905, DOI 10.1182/blood-2015-01-621474
   O'Rourke DM, 2017, SCI TRANSL MED, V9, DOI 10.1126/scitranslmed.aaa0984
   Pan J, 2017, LEUKEMIA
   Park JH, 2016, ASCO M, V34, P7003
   Park JH, 2017, ASCO ABSTR, V35
   Park JR, 2007, MOL THER, V15, P825, DOI 10.1038/sj.mt.6300104
   Paszkiewicz PJ, 2016, J CLIN INVEST, V126, P4262, DOI 10.1172/JCI84813
   Porter DL, 2015, SCI TRANSL MED, V7, DOI 10.1126/scitranslmed.aac5415
   Porter DL, 2014, ASH ABSTR, V124, P1982
   Radhakrishnan SV, 2017, ONCOIMMUNOLOGY, V6, DOI 10.1080/2162402X.2017.1308618
   Ren JT, 2017, CLIN CANCER RES, V23, P2255, DOI 10.1158/1078-0432.CCR-16-1300
   Ren Jinke, 2017, GLOBECOM 2017, P1, DOI DOI 10.1109/GLOCOM.2017.8254550
   Rho MJ, 2017, J CLIN ONCOL, V35, DOI 10.1200/JCO.2017.35.15_suppl.e16552
   Scholler J, 2012, SCI TRANSL MED, V4, DOI 10.1126/scitranslmed.3003761
   Schuster SJ, 2017, HEMATOL ONCOL, V35, P27, DOI [DOI 10.1002/hon.2437_6, 10.1002/hon.2437_6]
   SCHUSTER SJ, 2015, BLOOD, V126, P183
   Sentman CL, 2014, CANCER J, V20, P156, DOI 10.1097/PPO.0000000000000029
   Shah B, 2017, EHA ABSTR, V523
   Shah NP, 2016, BLOOD, V128, DOI 10.1182/blood.V128.22.1895.1895
   Sotillo E, 2015, CANCER DISCOV, V5, P1282, DOI 10.1158/2159-8290.CD-15-1020
   Taraseviciute A, 2016, BLOOD, V128, DOI 10.1182/blood.V128.22.651.651
   Teachey DT, 2016, CANCER DISCOV, V6, P664, DOI 10.1158/2159-8290.CD-16-0040
   Terakura S, 2012, BLOOD, V119, P72, DOI 10.1182/blood-2011-07-366419
   Thistlethwaite FC, 2017, CANCER IMMUNOL IMMUN, P1
   Turtle CJ, 2017, J CLIN ONCOL, V35, P3010, DOI 10.1200/JCO.2017.72.8519
   Turtle CJ, 2016, SCI TRANSL MED, V8, DOI 10.1126/scitranslmed.aaf8621
   Turtle CJ, 2016, J CLIN INVEST, V126, P2123, DOI 10.1172/JCI85309
   Turtle CJ, 2015, BLOOD, V126, DOI 10.1182/blood.V126.23.184.184
   Turtle CJ, 2014, BLOOD, V124, DOI 10.1182/blood.V124.21.384.384
   Walker AJ, 2017, MOL THER, V25, P2189, DOI 10.1016/j.ymthe.2017.06.008
   Wang CM, 2016, CLIN CANC RES OFFICI, V23, P1156
   Wang XL, 2016, BLOOD, V127, P2980, DOI 10.1182/blood-2015-12-686725
   Wu CY, 2015, SCIENCE, V350, DOI 10.1126/science.aab4077
   Yeku OO, 2016, BIOCHEM SOC T, V44, P412, DOI 10.1042/BST20150291
   Zagouri F, 2016, EXPERT OPIN EMERG DR, V21, P225, DOI 10.1080/14728214.2016.1186644
   Zhai B, 2017, ASCO ABSTR, V35, P3049, DOI DOI 10.1200/JCO.2017.35.15_suppl.3049
NR 86
TC 54
Z9 61
U1 3
U2 25
PU ELSEVIER FRANCE-EDITIONS SCIENTIFIQUES MEDICALES ELSEVIER
PI ISSY-LES-MOULINEAUX
PA 65 RUE CAMILLE DESMOULINS, CS50083, 92442 ISSY-LES-MOULINEAUX, FRANCE
SN 2452-3186
J9 CURR RES TRANSL MED
JI Curr. Res. Transl. Med.
PD SEP
PY 2017
VL 65
IS 3
BP 93
EP 102
DI 10.1016/j.retram.2017.08.003
PG 10
WC Medicine, Research & Experimental
SC Research & Experimental Medicine
GA FO4BI
UT WOS:000416784500001
PM 28988742
DA 2021-10-29
ER

PT J
AU Mooney, R
   Majid, AA
   Batalla, J
   Annala, AJ
   Aboody, KS
AF Mooney, Rachael
   Majid, Asma Abdul
   Batalla, Jennifer
   Annala, Alexander J.
   Aboody, Karen S.
TI Cell-mediated enzyme prodrug cancer therapies
SO ADVANCED DRUG DELIVERY REVIEWS
LA English
DT Review
DE Cancer therapy; Gene therapy; Cell-delivery vehicle; Cell therapy;
   Bystander effect; Suicide gene; Tumor tropism; Targeted cancer therapy;
   Stem cells
ID MESENCHYMAL STEM-CELLS; VIRUS THYMIDINE KINASE; SUICIDE GENE-THERAPY;
   DONOR T-CELLS; DIRECTED ENZYME/PRODRUG THERAPY; NEURAL STEM/PROGENITOR
   CELLS; ENGINEERING DRUG-SENSITIVITY; CHIMERIC-ANTIGEN-RECEPTOR; CYTOSINE
   DEAMINASE; INTERFERON-BETA
AB Cell-directed gene therapy is a promising new frontier for the field of targeted cancer therapies. Here we discuss the current pre-clinical and clinical use of cell-mediated enzyme prodrug therapy (EPT) directed against solid tumors and avenues for further development. We also discuss some of the challenges encountered upon translating these therapies to clinical trials. Upon sufficient development cell-mediated enzyme prodrug therapy has the potential to maximize the distribution of therapeutic enzymes within the tumor environment, localizing conversion of prodrug to active drug at the tumor sites thereby decreasing off-target toxicities. New combinatorial possibilities are also promising. For example, when combined with viral gene-delivery vehicles, this may result in new hybrid vehicles that attain heretofore unmatched levels of therapeutic gene expression within the tumor. (C) 2017 Published by Elsevier B.V.
C1 [Mooney, Rachael; Aboody, Karen S.] City Hope Natl Med Ctr, Dept Dev & Stem Cell Biol, 1500 East Duarte Rd, Duarte, CA 91010 USA.
   Beckman Res Inst, 1500 East Duarte Rd, Duarte, CA 91010 USA.
RP Mooney, R; Aboody, KS (corresponding author), City Hope Natl Med Ctr, Dept Dev & Stem Cell Biol, 1500 East Duarte Rd, Duarte, CA 91010 USA.
EM rmooney@coh.org; kaboody@coh.org
OI Mooney, Rachael/0000-0002-9069-0206; Annala, Alex/0000-0002-5967-6596
FU Ben and Catherine Ivy Foundation; Daphna and Richard Ziman Family
   Foundation; Rosalinde and Arthur Gilbert Foundation; Alvarez Family
   Foundation; Anthony F. & Susan M. Markel Foundation; STOP Cancer; City
   of Hope; National Cancer InstituteUnited States Department of Health &
   Human ServicesNational Institutes of Health (NIH) - USANIH National
   Cancer Institute (NCI) [R01CA198076, R01FD004816, U01NS082328,
   R43CA86768, R44CA8678, P30CA033572]; National Cancer Institute of the
   National Institutes of HealthUnited States Department of Health & Human
   ServicesNational Institutes of Health (NIH) - USANIH National Cancer
   Institute (NCI) [P30CA033572]; NATIONAL CANCER INSTITUTEUnited States
   Department of Health & Human ServicesNational Institutes of Health (NIH)
   - USANIH National Cancer Institute (NCI) [R01CA198076] Funding Source:
   NIH RePORTER
FX We thank Keely Walker, PhD, for editing this manuscript. Financial
   support was provided by the Ben and Catherine Ivy Foundation, the Daphna
   and Richard Ziman Family Foundation, the Rosalinde and Arthur Gilbert
   Foundation, The Alvarez Family Foundation, The Anthony F. & Susan M.
   Markel Foundation, STOP Cancer, City of Hope, and National Cancer
   Institute grants R01CA198076, R01FD004816, U01NS082328, R43CA86768,
   R44CA8678, and P30CA033572. Research reported in this publication was
   supported by the National Cancer Institute of the National Institutes of
   Health under award number P30CA033572. The content is solely the
   responsibility of the authors and does not necessarily represent the
   official views of the National Institutes of Health.
CR Aboody KS, 2008, GENE THER, V15, P739, DOI 10.1038/gt.2008.41
   Aboody K.S., 2013, SCI TRANSL MED, V5, P1
   Aboody KS, 2006, PLOS ONE, V1, DOI 10.1371/journal.pone.0000023
   Aboody KS, 2013, SCI TRANSL MED, V5, DOI 10.1126/scitranslmed.3005365
   Agard C, 2001, CANCER GENE THER, V8, P128, DOI 10.1038/sj.cgt.7700281
   Ahmed AU, 2013, JNCI-J NATL CANCER I, V105, P968, DOI 10.1093/jnci/djt141
   Ahmed AU, 2011, MOL PHARMACEUT, V8, P1559, DOI 10.1021/mp200161f
   Altanerova V, 2012, INT J CANCER, V130, P2455, DOI 10.1002/ijc.26278
   Amara I, 2014, BIOCHIMIE, V105, P4, DOI 10.1016/j.biochi.2014.06.016
   Amariglio N, 2009, PLOS MED, V6, P221, DOI 10.1371/journal.pmed.1000029
   Andreesen R, 1998, J LEUKOCYTE BIOL, V64, P419, DOI 10.1002/jlb.64.4.419
   Ankrum JA, 2014, NAT BIOTECHNOL, V32, P252, DOI 10.1038/nbt.2816
   Ardiani A, 2010, CANCER GENE THER, V17, P86, DOI 10.1038/cgt.2009.60
   Ardiani A, 2012, CURR GENE THER, V12, P77, DOI 10.2174/156652312800099571
   Argibay B, 2017, SCI REP-UK, V7, DOI 10.1038/srep40758
   Assmus B, 2006, NEW ENGL J MED, V355, P1222, DOI 10.1056/NEJMoa051779
   Bago JR, 2017, SCI TRANSL MED, V9, DOI 10.1126/scitranslmed.aah6510
   Bago JR, 2016, NAT COMMUN, V7, DOI 10.1038/ncomms10593
   Barish ME, 2017, STEM CELL TRANSL MED, V6, P1522, DOI 10.1002/sctm.16-0397
   Beatty MS, 2012, ADV CANCER RES, V115, P39, DOI [10.1016/B978-0-12-3983,12-8.00002-1, 10.1016/B978-0-12-398342-8.00002-1]
   Benedetti S, 2000, NAT MED, V6, P447, DOI 10.1038/74710
   Berger C, 2006, BLOOD, V107, P2294, DOI 10.1182/blood-2005-08-3503
   Blazquez R, 2014, FRONT IMMUNOL, V5, DOI 10.3389/fimmu.2014.00556
   Bonini C, 1997, SCIENCE, V276, P1719, DOI 10.1126/science.276.5319.1719
   Braybrooke JP, 2005, CLIN CANCER RES, V11, P1512, DOI 10.1158/1078-0432.CCR-04-0155
   Brown AB, 2003, HUM GENE THER, V14, P1777, DOI 10.1089/104303403322611782
   Brown CE, 2016, NEW ENGL J MED, V375, P2561, DOI 10.1056/NEJMoa1610497
   Cacci E, 2007, EXP CELL RES, V313, P588, DOI 10.1016/j.yexcr.2006.11.001
   Choi SA, 2012, EUR J CANCER, V48, P129, DOI 10.1016/j.ejca.2011.04.033
   Chung T, 2016, THERANOSTICS, V6, P1477, DOI 10.7150/thno.14158
   Ciceri F, 2002, INT J HEMATOL, V76, P305, DOI 10.1007/BF02982688
   Ciceri F, 2009, LANCET ONCOL, V10, P489, DOI 10.1016/S1470-2045(09)70074-9
   Cieri N, 2014, IMMUNOL REV, V257, P165, DOI 10.1111/imr.12130
   Copley MR, 2012, CELL STEM CELL, V10, P690, DOI 10.1016/j.stem.2012.05.006
   Dachs GU, 2009, MOLECULES, V14, P4517, DOI 10.3390/molecules14114517
   Danks MK, 2007, CANCER RES, V67, P22, DOI 10.1158/0008-5472.CAN-06-3607
   Denny WA, 2003, J BIOMED BIOTECHNOL, P48
   Di Stasi A, 2011, NEW ENGL J MED, V365, P1673, DOI 10.1056/NEJMoa1106152
   DiGirolamo CM, 1999, BRIT J HAEMATOL, V107, P275, DOI 10.1046/j.1365-2141.1999.01715.x
   Eding JEC, 2015, CIRC RES, V116, P80, DOI 10.1161/CIRCRESAHA.116.304872
   Ehtesham M, 2002, CANCER RES, V62, P5657
   Evrard A, 1999, BRIT J CANCER, V80, P1726, DOI 10.1038/sj.bjc.6690589
   Fischer UM, 2009, STEM CELLS DEV, V18, P683, DOI 10.1089/scd.2008.0253
   Frank RT, 2010, STEM CELLS, V28, P2084, DOI 10.1002/stem.513
   Frank RT, 2009, PLOS ONE, V4, DOI 10.1371/journal.pone.0008314
   Frappart PO, 2006, NEUROMOL MED, V8, P495, DOI 10.1385/NMM:8:4:495
   Freytag SO, 2002, CANCER RES, V62, P4968
   Furlani D, 2009, MICROVASC RES, V77, P370, DOI 10.1016/j.mvr.2009.02.001
   Gao P, 2010, CANCER LETT, V290, P157, DOI 10.1016/j.canlet.2009.08.031
   Garin MI, 2001, BLOOD, V97, P122, DOI 10.1182/blood.V97.1.122
   Ge JF, 2014, STEM CELL REV REP, V10, P295, DOI 10.1007/s12015-013-9492-x
   Ginn SL, 2013, J GENE MED, V15, P65, DOI 10.1002/jgm.2698
   Greco O, 2001, J CELL PHYSIOL, V187, P22, DOI 10.1002/1097-4652(2001)9999:9999<::AID-JCP1060>3.0.CO;2-H
   Greish K, 2010, METHODS MOL BIOL, V624, P25, DOI 10.1007/978-1-60761-609-2_3
   Griffiths L, 2000, GENE THER, V7, P255, DOI 10.1038/sj.gt.3301058
   Gutova M, 2013, GENE THER, V20, P143, DOI 10.1038/gt.2012.12
   Gutova M, 2017, MOL THER-ONCOLYTICS, V4, P67, DOI 10.1016/j.omto.2016.11.004
   Haberkorn U, 1996, J NUCL MED, V37, P87
   Hacein-Bey-Abina S, 2008, J CLIN INVEST, V118, P3132, DOI 10.1172/JCI35700
   Haga E, 2014, J IMMUNOL, V193, P2024, DOI 10.4049/jimmunol.1303473
   Halama A, 2009, PHARMACOL REP, V61, P993, DOI 10.1016/S1734-1140(09)70160-4
   Han DW, 2012, CELL STEM CELL, V10, P465, DOI 10.1016/j.stem.2012.02.021
   Hansen K, 2010, NEURO-ONCOLOGY, V12, P645, DOI 10.1093/neuonc/noq002
   Hare JM, 2012, JAMA-J AM MED ASSOC, V308, P2369, DOI 10.1001/jama.2012.25321
   Hartman ZC, 2008, VIROLOGY, V374, P453, DOI 10.1016/j.virol.2008.01.017
   Herrlinger U, 2000, HUM GENE THER, V11, P1429, DOI 10.1089/10430340050057503
   Hsu C, 2013, J SURG RES, V184, P282, DOI 10.1016/j.jss.2013.03.054
   HUBER BE, 1994, P NATL ACAD SCI USA, V91, P8302, DOI 10.1073/pnas.91.17.8302
   HUBER BE, 1994, ANN NY ACAD SCI, V716, P104, DOI 10.1111/j.1749-6632.1994.tb21706.x
   HUBER BE, 1994, ANN NY ACAD SCI, V716, P140
   Ishikane S, 2008, STEM CELLS, V26, P2625, DOI 10.1634/stemcells.2008-0236
   Jackson JS, 2010, STEM CELL RES THER, V1, DOI 10.1186/scrt17
   JAIN RK, 1988, CANCER RES, V48, P7022
   JAIN RK, 1987, CANCER RES, V47, P3039
   Joo KM, 2009, MOL THER, V17, P570, DOI 10.1038/mt.2008.290
   Junker K, 2003, GENE THER, V10, P1189, DOI 10.1038/sj.gt.3301977
   Kandouz M, 2010, EXPERT OPIN THER TAR, V14, P681, DOI 10.1517/14728222.2010.487866
   Karjoo Z, 2014, GENE THERAPY OF CANCER: TRANSLATIONAL APPROACHES FROM PRECLINICAL STUDIES TO CLINICAL IMPLEMENTATION, 3RD EDITION, P77, DOI 10.1016/B978-0-12-394295-1.00006-8
   Kato Y, 1997, BRIT J CANCER, V75, P506, DOI 10.1038/bjc.1997.88
   Kauer TM, 2012, NAT NEUROSCI, V15, P197, DOI 10.1038/nn.3019
   Kendall SE, 2008, STEM CELLS, V26, P1575, DOI 10.1634/stemcells.2007-0887
   Kim H, 2012, TRENDS BIOTECHNOL, V30, P55, DOI 10.1016/j.tibtech.2011.07.002
   Kim JH, 2010, NEUROSURGERY, V66, P333, DOI 10.1227/01.NEU.0000363720.07070.A8
   Kim J, 2015, VIRUSES-BASEL, V7, P6200, DOI 10.3390/v7122921
   Kim SW, 2013, CLIN CANCER RES, V19, P415, DOI 10.1158/1078-0432.CCR-12-1568
   Kim SM, 2010, STEM CELLS, V28, P2217, DOI 10.1002/stem.543
   Kim SK, 2006, CLIN CANCER RES, V12, P5550, DOI 10.1158/1078-0432.CCR-05-2508
   Kim SK, 2005, CLIN CANCER RES, V11, P5965, DOI 10.1158/1078-0432.CCR-05-0371
   Koba C, 2013, PLOS ONE, V8, DOI 10.1371/journal.pone.0067567
   Kong QL, 2012, J MED MICROBIOL, V61, P1262, DOI 10.1099/jmm.0.040907-0
   Krystkowiak P, 2007, PLOS ONE, V2, DOI 10.1371/journal.pone.0000166
   Kucerova L, 2008, J GENE MED, V10, P1071, DOI 10.1002/jgm.1239
   Kucerova L, 2007, CANCER RES, V67, P6304, DOI 10.1158/0008-5472.CAN-06-4024
   Kuriyama S., 2004, METH MOLEC MED, V90, P353
   Kurtz Andreas, 2008, Int J Stem Cells, V1, P1
   KUSE R, 1985, BLUT, V50, P243, DOI 10.1007/BF00320301
   Lammers T, 2012, J CONTROL RELEASE, V161, P175, DOI 10.1016/j.jconrel.2011.09.063
   Lawrence TS, 1998, CANCER RES, V58, P2588
   Lee DH, 2009, CLIN CANCER RES, V15, P4925, DOI 10.1158/1078-0432.CCR-08-3076
   Lee KI, 2014, BIOMATERIALS, V35, P8330, DOI 10.1016/j.biomaterials.2014.05.059
   Lee RH, 2009, CELL STEM CELL, V5, P54, DOI 10.1016/j.stem.2009.05.003
   Leibacher J, 2016, STEM CELL RES THER, V7, DOI 10.1186/s13287-015-0271-2
   Li LL, 2011, ACS NANO, V5, P7462, DOI 10.1021/nn202399w
   Li SY, 2012, STEM CELL RES, V9, P270, DOI 10.1016/j.scr.2012.08.002
   Li WQ, 2013, ORGANOGENESIS, V9, P34, DOI 10.4161/org.24317
   Li ZQ, 2016, STEM CELL REP, V7, P483, DOI 10.1016/j.stemcr.2016.07.013
   Lin D, 2007, NEUROIMAGE, V37, pS18, DOI 10.1016/j.neuroimage.2007.03.076
   Lu YR, 2008, CANCER BIOL THER, V7, P245, DOI 10.4161/cbt.7.2.5296
   Mader EK, 2013, J TRANSL MED, V11, DOI 10.1186/1479-5876-11-20
   Majumdar MK, 2003, J BIOMED SCI, V10, P228, DOI 10.1159/000068710
   Mandi Y, 2012, J NEURAL TRANSM, V119, P197, DOI 10.1007/s00702-011-0681-y
   Martinez-Quintanilla J, 2013, STEM CELLS, V31, P1706, DOI 10.1002/stem.1355
   Matuskova M, 2015, J EXP CLIN CANC RES, V34, DOI 10.1186/s13046-015-0149-2
   Matuskova M, 2012, J GENE MED, V14, P776, DOI 10.1002/jgm.2684
   Matuskova M, 2010, CANCER LETT, V290, P58, DOI 10.1016/j.canlet.2009.08.028
   Maury S, 2014, LEUKEMIA, V28, P2406, DOI 10.1038/leu.2014.237
   McCarthy HO, 2010, EXPERT OPIN DRUG DEL, V7, P497, DOI 10.1517/17425240903579989
   Mercapide J, 2010, INT J CANCER, V126, P1206, DOI 10.1002/ijc.24809
   Metz MZ, 2013, STEM CELL TRANSL MED, V2, P983, DOI 10.5966/sctm.2012-0177
   Mizuno M, 2002, CANCER GENE THER, V9, P825, DOI 10.1038/sj.cgt.7700503
   Mohit E, 2013, MOL IMMUNOL, V56, P599, DOI 10.1016/j.molimm.2013.06.005
   MOOLTEN FL, 1986, CANCER RES, V46, P5276
   Mooney R, 2014, ACS NANO, V8, P12450, DOI 10.1021/nn505147w
   Mooney R, 2014, J CONTROL RELEASE, V191, P82, DOI 10.1016/j.jconrel.2014.06.015
   Morshed RA, 2015, CANCER GENE THER, V22, P55, DOI 10.1038/cgt.2014.72
   Mortensen LJ, 2013, PLOS ONE, V8, DOI 10.1371/journal.pone.0078145
   Nakagawa M, 2014, SCI REP-UK, V4, DOI 10.1038/srep03594
   Nicholas TW, 2003, HISTOL HISTOPATHOL, V18, P495, DOI 10.14670/HH-18.495
   Niculescu-Duvaz D, 2004, METH MOLEC MED, V90, P161
   Niculescu-Duvaz I, 2005, MOL BIOTECHNOL, V30, P71, DOI 10.1385/MB:30:1:071
   Niculescu-Duvaz I, 1999, J MED CHEM, V42, P2485, DOI 10.1021/jm980696v
   Notta F, 2011, SCIENCE, V333, P218, DOI 10.1126/science.1201219
   Nouri FS, 2015, STEM CELL REV REP, V11, P688, DOI 10.1007/s12015-015-9605-9
   Nouri FS, 2015, J CONTROL RELEASE, V200, P179, DOI 10.1016/j.jconrel.2015.01.003
   Nowakowski A, 2013, ACTA NEUROBIOL EXP, V73, P1
   Okada T, 2008, FRONT BIOSCI-LANDMRK, V13, P1887, DOI 10.2741/2808
   Oliveira G, 2012, CURR OPIN HEMATOL, V19, P427, DOI 10.1097/MOH.0b013e32835822f5
   Ozawa CR, 2000, ANNU REV PHARMACOL, V40, P295, DOI 10.1146/annurev.pharmtox.40.1.295
   Park GT, 2017, CANCER RES TREAT, V49, P79, DOI 10.4143/crt.2015.503
   Pendharkar AV, 2010, STROKE, V41, P2064, DOI 10.1161/STROKEAHA.109.575993
   Phinney DG, 1999, J CELL BIOCHEM, V75, P424, DOI 10.1002/(SICI)1097-4644(19991201)75:3<424::AID-JCB8>3.3.CO;2-#
   Portnow J, 2017, CLIN CANCER RES, V23, P2951, DOI 10.1158/1078-0432.CCR-16-1518
   Pulukuri SMK, 2010, MOL CANCER RES, V8, P1074, DOI 10.1158/1541-7786.MCR-09-0495
   Radley JM, 1999, EXP HEMATOL, V27, P365, DOI 10.1016/S0301-472X(98)00017-4
   Rainov NG, 2000, HUM GENE THER, V11, P2389, DOI 10.1089/104303400750038499
   Ramezani A, 2003, BLOOD, V101, P4717, DOI 10.1182/blood-2002-09-2991
   RECTOR TS, 1992, AM HEART J, V124, P1017, DOI 10.1016/0002-8703(92)90986-6
   Reitz M, 2012, STEM CELL TRANSL MED, V1, P866, DOI 10.5966/sctm.2012-0045
   Ren C, 2008, GENE THER, V15, P1446, DOI 10.1038/gt.2008.101
   Ren CC, 2008, STEM CELLS, V26, P2332, DOI 10.1634/stemcells.2008-0084
   Rhee KJ, 2015, INT J MOL SCI, V16, P30015, DOI 10.3390/ijms161226215
   Rojewski MT, 2013, CELL TRANSPLANT, V22, P1981, DOI 10.3727/096368912X657990
   Rong ZL, 2014, CELL STEM CELL, V14, P121, DOI 10.1016/j.stem.2013.11.014
   Roybal KT, 2016, CELL, V164, P770, DOI 10.1016/j.cell.2016.01.011
   Russo V, 2014, STEM CELL TRANSL MED, V3, P206, DOI 10.5966/sctm.2013-0125
   Seo GM, 2012, MOL BIOL REP, V39, P157, DOI 10.1007/s11033-011-0720-7
   Shah K., 2013, STEM CELL THERAPEUTI, P39
   Sharma S, 2010, APPL FLOW CYTOMETRY, P103
   Shen Y, 2006, CANCER GENE THER, V13, P975, DOI 10.1038/sj.cgt.7700946
   Sheng C, 2012, CELL RES, V22, P208, DOI 10.1038/cr.2011.175
   Siddappa R, 2007, J ORTHOP RES, V25, P1029, DOI 10.1002/jor.20402
   Sinden J. D., 2017, STEM CELLS DEV
   Spaggiari GM, 2008, BLOOD, V111, P1327, DOI 10.1182/blood-2007-02-074997
   Spanholtz J, 2010, PLOS ONE, V5, DOI 10.1371/journal.pone.0009221
   Springer CJ, 2000, J CLIN INVEST, V105, P1161, DOI 10.1172/JCI10001
   Stender S, 2007, EUR CELLS MATER, V13, P93, DOI 10.22203/eCM.v013a10
   Stephan MT, 2011, NANO TODAY, V6, P309, DOI 10.1016/j.nantod.2011.04.001
   Stuckey DW, 2014, NAT REV CANCER, V14, P683, DOI 10.1038/nrc3798
   Stuckey DW, 2013, TRENDS MOL MED, V19, P685, DOI 10.1016/j.molmed.2013.08.007
   Studeny M, 2002, CANCER RES, V62, P3603
   Sun N, 2009, P NATL ACAD SCI USA, V106, P15720, DOI 10.1073/pnas.0908450106
   Takahashi K, 2007, CELL, V131, P861, DOI 10.1016/j.cell.2007.11.019
   Tang Y, 2003, HUM GENE THER, V14, P1247, DOI 10.1089/104303403767740786
   Thomas CE, 2003, NAT REV GENET, V4, P346, DOI 10.1038/nrg1066
   Tiberghien P, 2001, BLOOD, V97, P63, DOI 10.1182/blood.V97.1.63
   Tobias AL, 2013, STEM CELL TRANSL MED, V2, P655, DOI 10.5966/sctm.2013-0039
   Torikai H, 2016, SCI REP-UK, V6, DOI 10.1038/srep21757
   Torikai H, 2012, BLOOD, V119, P5697, DOI 10.1182/blood-2012-01-405365
   Tranoy-Opalinski I, 2014, EUR J MED CHEM, V74, P302, DOI 10.1016/j.ejmech.2013.12.045
   Trounson A, 2015, CELL STEM CELL, V17, P11, DOI 10.1016/j.stem.2015.06.007
   Truckenmiller ME, 2002, EXP NEUROL, V175, P318, DOI 10.1006/exnr.2002.7898
   Ubiali F, 2007, INT IMMUNOL, V19, P1063, DOI 10.1093/intimm/dxm079
   Uhl M, 2005, BIOCHEM BIOPH RES CO, V328, P125, DOI 10.1016/j.bbrc.2004.12.164
   Ullah M, 2017, CELL DEATH DISCOV, V3, DOI 10.1038/cddiscovery.2016.64
   Urlaub D., 2009, THESIS
   van de Water JAJM, 2012, P NATL ACAD SCI USA, V109, P16642, DOI 10.1073/pnas.1202832109
   van Eekelen M, 2010, ONCOGENE, V29, P3185, DOI 10.1038/onc.2010.75
   Verovskaya E, 2013, BLOOD, V122, P523, DOI 10.1182/blood-2013-01-481135
   Wang XL, 2011, BLOOD, V117, P1888, DOI 10.1182/blood-2010-10-310599
   Wiewrodt R, 2003, CANCER GENE THER, V10, P353, DOI 10.1038/sj.cgt.7700589
   Wilson WR, 2002, CANCER RES, V62, P1425
   Wyse RD, 2014, INT J MOL SCI, V15, P1719, DOI 10.3390/ijms15021719
   Xia JF, 2016, LANGMUIR, V32, P13386, DOI 10.1021/acs.langmuir.6b03160
   Xing L, 2013, CANCER GENE THER, V20, P358, DOI 10.1038/cgt.2013.28
   Xu GG, 2004, RESTOR NEUROL NEUROS, V22, P469
   Yang Q, 2003, INT J CANCER, V105, P512, DOI 10.1002/ijc.11119
   Yang Q, 2008, AAPS J, V10, P614, DOI 10.1208/s12248-008-9066-z
   Yao XL, 2011, CURR CANCER DRUG TAR, V11, P810, DOI 10.2174/156800911796798896
   Yi BR, 2016, ONCOTARGET, V7, P5985, DOI 10.18632/oncotarget.6719
   Yin J, 2011, MOL THER, V19, P1161, DOI 10.1038/mt.2011.28
   Yuan XP, 2006, CANCER RES, V66, P2630, DOI 10.1158/0008-5472.CAN-05-1682
   Zhan H, 2013, PLOS ONE, V8, DOI 10.1371/journal.pone.0077106
   Zhang W, 2004, STEM CELLS DEV, V13, P263, DOI 10.1089/154732804323099190
   Zhao DH, 2012, STEM CELLS, V30, P314, DOI 10.1002/stem.784
   Zhao DH, 2008, MOL CANCER RES, V6, P1819, DOI 10.1158/1541-7786.MCR-08-0146
   Zhao Y, 2010, HUM GENE THER, V21, P683, DOI 10.1089/hum.2009.196
   Zhongqi LI, 2017, MOL THER UNPUB
NR 207
TC 20
Z9 21
U1 3
U2 68
PU ELSEVIER SCIENCE BV
PI AMSTERDAM
PA PO BOX 211, 1000 AE AMSTERDAM, NETHERLANDS
SN 0169-409X
EI 1872-8294
J9 ADV DRUG DELIVER REV
JI Adv. Drug Deliv. Rev.
PD SEP 1
PY 2017
VL 118
BP 35
EP 51
DI 10.1016/j.addr.2017.09.003
PG 17
WC Pharmacology & Pharmacy
SC Pharmacology & Pharmacy
GA FO1EN
UT WOS:000416499600005
PM 28916493
DA 2021-10-29
ER

PT J
AU Blum, S
   Martins, F
   Lubbert, M
AF Blum, Sabine
   Martins, Filipe
   Luebbert, Michael
TI Immunotherapy in adult acute leukemia
SO LEUKEMIA RESEARCH
LA English
DT Review
DE Acute myeloid leukemia; Acute lymphoblastic leukemia; Immunotherapy;
   Checkpoint inhibitors; BiTEs; Antibody-drug conjugates; Inotuzumab;
   Blinatumomab; CART cells
ID CHIMERIC ANTIGEN RECEPTOR; MODIFIED T-CELLS; ACUTE
   LYMPHOBLASTIC-LEUKEMIA; ACUTE LYMPHOCYTIC-LEUKEMIA; MINIMAL RESIDUAL
   DISEASE; BITE ANTIBODY CONSTRUCT; ACUTE MYELOID-LEUKEMIA; B-CELL;
   INOTUZUMAB OZOGAMICIN; ADOPTIVE IMMUNOTHERAPY
AB The treatment of acute myeloid leukemia (AML) did not evolve profoundly in the last decades. Some improvement has been made for acute lymphoblastic leukemia (ALL). Emerging new treatment modalities, such as immunotherapy, are now beginning to be available for acute leukemia, mostly for patients suffering from ALL. This review aims to give an overview of these new therapeutic approaches, especially those already available. The focus is on cell-based immunotherapy, or molecules using preexisting host cells. Underlying mechanisms are explained and an overview of clinical experience with phase 1-3 studies is given. Immunotherapies discussed are antibody-drug conjugates, bispecific T-cell engagers (BiTEs), chimeric antigen receptor T cells (CARTs) and immune checkpoint inhibitors (ICPIs). Most of the clinical studies reviewed are in ALL patients, usually in the relapse setting, but where available, studies on AML patients were also considered. This new general treatment approach offers hope to patients with until now dismal clinical outcome. Hopes are high that future developments, and moving these therapies to an earlier treatment phase, will improve the prognosis of patients suffering from acute leukemia.
C1 [Blum, Sabine; Martins, Filipe] Univ Hosp Lausanne, CHUV, Oncol Dept, Serv & Cent Lab Hematol, Lausanne, Switzerland.
   [Luebbert, Michael] Univ Freiburg, Fac Med, Div Hematol Oncol & Stem Cell Transplantat, Dept Internal Med,Med Ctr, Freiburg, Germany.
RP Blum, S (corresponding author), Univ Hosp Lausanne, CHUV, Oncol Dept, Serv & Cent Lab Hematol, Lausanne, Switzerland.
EM sabine.blum@chuv.ch
OI Blum, Sabine/0000-0003-2275-3081
FU DKTK [L660]; DFGGerman Research Foundation (DFG)European Commission
   [CRC992]
FX The authors thank Roger Guindon for the realization of the figures. ML
   is supported by DKTK (L660) and HU (CRC992, C04).
CR Advani A, 2010, J CLIN ONCOL, V28, P2085, DOI 10.1200/JCO.2009.25.1900
   Aigner M, 2013, LEUKEMIA, V27, P1107, DOI 10.1038/leu.2012.341
   Baeuerle PA, 2009, CURR OPIN MOL THER, V11, P22
   Bargou R, 2008, SCIENCE, V321, P974, DOI 10.1126/science.1158545
   Bassan R, 2009, BLOOD, V113, P4153, DOI 10.1182/blood-2008-11-185132
   Berger R, 2008, CLIN CANCER RES, V14, P3044, DOI 10.1158/1078-0432.CCR-07-4079
   Betts AM, 2016, AAPS J, V18, P1101, DOI 10.1208/s12248-016-9929-7
   Biffi A, 2011, BLOOD, V117, P5332, DOI 10.1182/blood-2010-09-306761
   Brentjens RJ, 2013, SCI TRANSL MED, V5, DOI 10.1126/scitranslmed.3005930
   Bross PF, 2001, CLIN CANCER RES, V7, P1490
   Brudno JN, 2016, BLOOD, V127, P3321, DOI 10.1182/blood-2016-04-703751
   Carnahan J, 2007, MOL IMMUNOL, V44, P1331, DOI 10.1016/j.molimm.2006.05.007
   Carpenito C, 2009, P NATL ACAD SCI USA, V106, P3360, DOI 10.1073/pnas.0813101106
   Chen LP, 2013, NAT REV IMMUNOL, V13, P227, DOI 10.1038/nri3405
   Chmielewski M, 2011, CANCER RES, V71, P5697, DOI 10.1158/0008-5472.CAN-11-0103
   Coles SJ, 2015, LEUKEMIA, V29, P1952, DOI 10.1038/leu.2015.62
   Cruz CRY, 2013, BLOOD, V122, P2965, DOI 10.1182/blood-2013-06-506741
   Damle NK, 2003, CURR OPIN PHARMACOL, V3, P386, DOI 10.1016/S1471-4892(03)00083-3
   Daver N, 2016, BLOOD, V128, DOI 10.1182/blood.V128.22.763.763
   Davids MS, 2016, NEW ENGL J MED, V375, P143, DOI 10.1056/NEJMoa1601202
   Davila ML, 2014, SCI TRANSL MED, V6, DOI 10.1126/scitranslmed.3008226
   de Vries JF, 2012, LEUKEMIA, V26, P255, DOI 10.1038/leu.2011.206
   Finney HM, 2004, J IMMUNOL, V172, P104, DOI 10.4049/jimmunol.172.1.104
   Freeman GJ, 2000, J EXP MED, V192, P1027, DOI 10.1084/jem.192.7.1027
   Fujiwara H, 2014, PHARMACEUTICALS, V7, P1049, DOI 10.3390/ph7121049
   GARCIAMANERO G, 2016, BLOOD, V128
   Gardner RA, 2017, BLOOD, V129, P3322, DOI 10.1182/blood-2017-02-769208
   Gattinoni L, 2005, J EXP MED, V202, P907, DOI 10.1084/jem.20050732
   Gokbuget N, 2012, BLOOD, V120, P2032, DOI 10.1182/blood-2011-12-399287
   Gokbuget N, 2000, HEMATOL ONCOL CLIN N, V14, P1307, DOI 10.1016/S0889-8588(05)70188-X
   Grupp SA, 2015, BLOOD, V126, P681
   Grupp SA, 2013, NEW ENGL J MED, V368, P1509, DOI 10.1056/NEJMoa1215134
   Guedan S, 2014, BLOOD, V124, P1070, DOI 10.1182/blood-2013-10-535245
   Harrington KH, 2015, PLOS ONE, V10, DOI 10.1371/journal.pone.0135945
   Hills RK, 2014, LANCET ONCOL, V15, P986, DOI 10.1016/S1470-2045(14)70281-5
   Hubmann M, 2014, HAEMATOLOGICA, V99, P1317, DOI 10.3324/haematol.2014.104133
   Imai C, 2004, LEUKEMIA, V18, P676, DOI 10.1038/sj.leu.2403302
   Jabbour E, 2015, AM J HEMATOL, V90, P193, DOI 10.1002/ajh.23901
   Jensen MC, 2010, BIOL BLOOD MARROW TR, V16, P1245, DOI 10.1016/j.bbmt.2010.03.014
   Kalos M., 2011, SCI TRANSL MED, pa73
   Kantarjian H, 2017, NEW ENGL J MED, V376, P836, DOI 10.1056/NEJMoa1609783
   Kantarjian H, 2013, CANCER-AM CANCER SOC, V119, P2728, DOI 10.1002/cncr.28136
   Kantarjian H, 2012, LANCET ONCOL, V13, P403, DOI 10.1016/S1470-2045(11)70386-2
   Kantarjian HM, 2016, NEW ENGL J MED, V375, P740, DOI 10.1056/NEJMoa1509277
   Kantarjian HM, 2010, CANCER-AM CANCER SOC, V116, P5568, DOI 10.1002/cncr.25354
   Kebriaei P, 2016, J CLIN INVEST, V126, P3363, DOI 10.1172/JCI86721
   Keir ME, 2008, ANNU REV IMMUNOL, V26, P677, DOI 10.1146/annurev.immunol.26.021607.090331
   Kershaw MH, 2006, CLIN CANCER RES, V12, P6106, DOI 10.1158/1078-0432.CCR-06-1183
   Kochenderfer JN, 2015, J CLIN ONCOL, V33, P540, DOI 10.1200/JCO.2014.56.2025
   Kohnke T, 2015, LEUKEMIA, V29, P377, DOI 10.1038/leu.2014.186
   Kowolik CM, 2006, CANCER RES, V66, P10995, DOI 10.1158/0008-5472.CAN-06-0160
   Krupka C, 2016, LEUKEMIA, V30, P484, DOI 10.1038/leu.2015.214
   Krupka C, 2014, BLOOD, V123, P356, DOI 10.1182/blood-2013-08-523548
   LaBelle JL, 2002, BLOOD, V99, P2146, DOI 10.1182/blood.V99.6.2146
   Laszlo GS, 2015, BLOOD CANCER J, V5, DOI 10.1038/bcj.2015.68
   Laszlo GS, 2014, BLOOD REV, V28, P143, DOI 10.1016/j.blre.2014.04.001
   Laszlo GS, 2014, BLOOD, V123, P554, DOI 10.1182/blood-2013-09-527044
   Lee D.W., 2015, BLOOD, V126, P682
   Lee DW, 2015, LANCET, V385, P517, DOI 10.1016/S0140-6736(14)61403-3
   Loskog A, 2006, LEUKEMIA, V20, P1819, DOI 10.1038/sj.leu.2404366
   Lu H, 2014, ANGEW CHEM INT EDIT, V53, P9841, DOI 10.1002/anie.201405353
   Maher J, 2002, NAT BIOTECHNOL, V20, P70, DOI 10.1038/nbt0102-70
   Martinelli G, 2017, J CLIN ONCOL, V35, P1795, DOI 10.1200/JCO.2016.69.3531
   Maude SL, 2014, NEW ENGL J MED, V371, P1507, DOI 10.1056/NEJMoa1407222
   Maus MV, 2014, BLOOD, V123, P2625, DOI 10.1182/blood-2013-11-492231
   Milone MC, 2009, MOL THER, V17, P1453, DOI 10.1038/mt.2009.83
   Norde WJ, 2011, CANCER RES, V71, P5111, DOI 10.1158/0008-5472.CAN-11-0108
   Offner S, 2006, MOL IMMUNOL, V43, P763, DOI 10.1016/j.molimm.2005.03.007
   Okazaki T, 2006, TRENDS IMMUNOL, V27, P195, DOI 10.1016/j.it.2006.02.001
   Park H, 2015, BLOOD, V126
   Park JH, 2016, BLOOD, V127, P3312, DOI 10.1182/blood-2016-02-629063
   Petersdorf SH, 2013, BLOOD, V121, P4854, DOI 10.1182/blood-2013-01-466706
   Piccaluga PP, 2011, LEUKEMIA LYMPHOMA, V52, P325, DOI 10.3109/10428194.2010.529206
   Poh SL, 2016, CANCER IMMUNOL IMMUN, V65, P525, DOI 10.1007/s00262-016-1815-8
   Porter DL, 2011, NEW ENGL J MED, V365, P725, DOI 10.1056/NEJMoa1103849
   Qasim W, 2017, SCI TRANSL MED, V9, DOI 10.1126/scitranslmed.aaj2013
   Reusch U, 2016, CLIN CANCER RES, V22, P5829, DOI 10.1158/1078-0432.CCR-16-0350
   Reusch U, 2015, MABS-AUSTIN, V7, P584, DOI 10.1080/19420862.2015.1029216
   Rothe A, 2015, BLOOD, V125, P4024, DOI 10.1182/blood-2014-12-614636
   Ruella M, 2017, LEUKEMIA, V31, P246, DOI 10.1038/leu.2016.262
   Saudemont A, 2004, BLOOD, V104, P2124, DOI 10.1182/blood-2004-01-0064
   Savoldo B, 2011, J CLIN INVEST, V121, P1822, DOI 10.1172/JCI46110
   SCHEUERMANN RH, 1995, LEUKEMIA LYMPHOMA, V18, P385, DOI 10.3109/10428199509059636
   Scholler J, 2012, SCI TRANSL MED, V4, DOI 10.1126/scitranslmed.3003761
   Schumacher TN, 2015, SCIENCE, V348, P69, DOI 10.1126/science.aaa4971
   SHAN DM, 1995, J IMMUNOL, V154, P4466
   Shimauchi T, 2007, INT J CANCER, V121, P2585, DOI 10.1002/ijc.23042
   STAERZ UD, 1985, NATURE, V314, P628, DOI 10.1038/314628a0
   Stein C, 2010, BRIT J HAEMATOL, V148, P879, DOI 10.1111/j.1365-2141.2009.08033.x
   Sun C, 2016, BLOOD, V127, P3350, DOI 10.1182/blood-2015-12-629089
   Swann JB, 2007, J CLIN INVEST, V117, P1137, DOI 10.1172/JCI31405
   Tammana S, 2010, HUM GENE THER, V21, P75, DOI 10.1089/hum.2009.122
   Tamura H, 2005, CLIN CANCER RES, V11, P5708, DOI 10.1158/1078-0432.CCR-04-2672
   Tasian SK, 2015, THER ADV HEMATOL, V6, P228, DOI 10.1177/2040620715588916
   Till BG, 2008, BLOOD, V112, P2261, DOI 10.1182/blood-2007-12-128843
   Till BG, 2012, BLOOD, V119, P3940, DOI 10.1182/blood-2011-10-387969
   Topp MS, 2015, LANCET ONCOL, V16, P57, DOI 10.1016/S1470-2045(14)71170-2
   Topp MS, 2014, J CLIN ONCOL, V32, P4134, DOI 10.1200/JCO.2014.56.3247
   Topp MS, 2012, BLOOD, V120, P5185, DOI 10.1182/blood-2012-07-441030
   Topp MS, 2011, J CLIN ONCOL, V29, P2493, DOI 10.1200/JCO.2010.32.7270
   Turtle CJ, 2016, J CLIN INVEST, V126, P2123, DOI 10.1172/JCI85309
   Walter RB, 2012, BLOOD, V119, P6198, DOI 10.1182/blood-2011-11-325050
   WALUNAS TL, 1994, IMMUNITY, V1, P405, DOI 10.1016/1074-7613(94)90071-X
   Wang J, 2007, HUM GENE THER, V18, P712, DOI 10.1089/hum.2007.028
   Yin Emily S, 2017, JAAD Case Rep, V3, P90, DOI 10.1016/j.jdcr.2016.10.008
   Zhang L, 2011, MOL THER, V19, P751, DOI 10.1038/mt.2010.313
   Zugmaier G, 2015, BLOOD, V126, P2578, DOI 10.1182/blood-2015-06-649111
NR 107
TC 13
Z9 15
U1 1
U2 14
PU PERGAMON-ELSEVIER SCIENCE LTD
PI OXFORD
PA THE BOULEVARD, LANGFORD LANE, KIDLINGTON, OXFORD OX5 1GB, ENGLAND
SN 0145-2126
EI 1873-5835
J9 LEUKEMIA RES
JI Leuk. Res.
PD SEP
PY 2017
VL 60
BP 63
EP 73
DI 10.1016/j.leukres.2017.06.011
PG 11
WC Oncology; Hematology
SC Oncology; Hematology
GA FM9OV
UT WOS:000415601500010
PM 28756350
DA 2021-10-29
ER

PT J
AU Wieduwilt, MJ
AF Wieduwilt, Matthew J.
TI How should we treat older adults with Ph plus adult ALL and what novel
   approaches are being investigated?
SO BEST PRACTICE & RESEARCH CLINICAL HAEMATOLOGY
LA English
DT Article
DE Philadelphia-positive; Ph plus , Ph-positive; Acute lymphoblastic
   leukemia; Older; Elderly; Adult; Imatinib; Dasatinib; Hematopoietic cell
   transplantation
ID ACUTE LYMPHOBLASTIC-LEUKEMIA; STEM-CELL TRANSPLANTATION; TERM-FOLLOW-UP;
   RECEIVING INDUCTION CHEMOTHERAPY; CYTOKINE RELEASE SYNDROME; FRONT-LINE
   TREATMENT; REDUCED-INTENSITY; HYPER-CVAD; GERIATRIC ASSESSMENT;
   ELDERLY-PATIENTS
AB Treatment of older patients with Philadelphia-chromosome-positive (Ph+) acute lymphoblastic leukemia presents unique challenges. Advanced age, comorbidities, high treatment-related death rates with traditional chemotherapy, and relapse combine to yield poor survival. Reduced-intensity induction with BCR-ABL1 targeted tyrosine kinase in hibitors (TKIs) and corticosteroids yields CR rates 96-100% with no induction mortality but relapse is nearly certain without effective consolidation. Few clinical trials provide guidance on optimal consolidation for older Ph+ ALL. With second-generation TKIs, lower intensity chemotherapy after induction gives similar outcomes to intensive consolidation although long-term survival is still poor. Consolidation with allogeneic or autologous he matopoietic cell transplantation may improve survival for fit older patients. Novel targeted therapies like blinatumomab, inotuzumab ozogamicin, and CD19-targeted CAR T-cells hold promise to improve survival with reduced toxicity. Better understanding these approaches will require increased referral to specialized centers, expansion of clinical trials, and improved enrollment of older ALL patients on trials. (C) 2017 Elsevier Ltd. All rights reserved.
C1 [Wieduwilt, Matthew J.] Univ Calif San Diego, Moores Canc Ctr, 3855 Hlth Sci Dr,0960, La Jolla, CA 92093 USA.
RP Wieduwilt, MJ (corresponding author), Univ Calif San Diego, Moores Canc Ctr, 3855 Hlth Sci Dr,0960, La Jolla, CA 92093 USA.
EM mwieduwilt@ucsd.edu
CR Arnold R, 2002, LEUKEMIA, V16, P2423, DOI 10.1038/sj.leu.2402712
   Bassan R, 2010, J CLIN ONCOL, V28, P3644, DOI 10.1200/JCO.2010.28.1287
   Brentjens RJ, 2013, SCI TRANSL MED, V5, DOI 10.1126/scitranslmed.3005930
   Burmeister T, 2008, BLOOD, V112, P918, DOI 10.1182/blood-2008-04-149286
   Chalandon Y, 2015, BLOOD, V125, P3711, DOI 10.1182/blood-2015-02-627935
   Cortes JE, 2013, NEW ENGL J MED, V369, P1783, DOI 10.1056/NEJMoa1306494
   Daver N, 2015, HAEMATOLOGICA, V100, P653, DOI 10.3324/haematol.2014.118588
   Davila ML, 2014, SCI TRANSL MED, V6, DOI 10.1126/scitranslmed.3008226
   DiJoseph JF, 2004, BLOOD, V103, P1807, DOI 10.1182/blood-2003-07-2466
   Dores GM, 2012, BLOOD, V5
   Dreier T, 2002, INT J CANCER, V100, P690, DOI 10.1002/ijc.10557
   Fielding AK, 2014, BLOOD, V123, P843, DOI 10.1182/blood-2013-09-529008
   Fielding AK, 2009, BLOOD, V113, P4489, DOI 10.1182/blood-2009-01-199380
   Foa R, 2011, BLOOD, V118, P6521, DOI 10.1182/blood-2011-05-351403
   Gokbuget N, 2013, BLOOD, V122, P1366, DOI 10.1182/blood-2012-07-379016
   Gokbuget N, 2012, BLOOD, V120, P1493
   Hamaki T, 2005, BONE MARROW TRANSPL, V35, P549, DOI 10.1038/sj.bmt.1704776
   Hanna R, 1996, CANCER RES, V56, P3062
   Hoffmann P, 2005, INT J CANCER, V115, P98, DOI 10.1002/ijc.20908
   HOROWITZ MM, 1990, BLOOD, V75, P555
   Hutchins LF, 1999, NEW ENGL J MED, V341, P2061, DOI 10.1056/NEJM199912303412706
   Jabbour E, 2015, LANCET ONCOL, V16, P1547, DOI 10.1016/S1470-2045(15)00207-7
   Jabo B, 2017, PLOS ONE, V12, DOI 10.1371/journal.pone.0174760
   Kantarjian HM, 2016, NEW ENGL J MED, V375, P740, DOI 10.1056/NEJMoa1509277
   Kantarjian HM, 2000, J CLIN ONCOL, V18, P547, DOI 10.1200/JCO.2000.18.3.547
   Khoury HJ, 2013, J CLIN ONCOL, V31
   Kim DY, 2015, BLOOD, V126, P746, DOI 10.1182/blood-2015-03-636548
   Klepin HD, 2013, BLOOD, V121, P4287, DOI 10.1182/blood-2012-12-471680
   Klepin HD, 2011, J AM GERIATR SOC, V59, P1837, DOI 10.1111/j.1532-5415.2011.03614.x
   Kochenderfer JN, 2012, BLOOD, V119, P2709, DOI 10.1182/blood-2011-10-384388
   Kolb HJ, 2008, BLOOD, V112, P4371, DOI 10.1182/blood-2008-03-077974
   LARSON RA, 1995, BLOOD, V85, P2025, DOI 10.1182/blood.V85.8.2025.bloodjournal8582025
   Lee DW, 2015, LANCET, V385, P517, DOI 10.1016/S0140-6736(14)61403-3
   Legrand O, 1997, BRIT J HAEMATOL, V97, P596, DOI 10.1046/j.1365-2141.1997.952909.x
   Lilly MB, 2010, AM J HEMATOL, V85, P164, DOI 10.1002/ajh.21615
   Linker C, 2002, J CLIN ONCOL, V20, P2464, DOI 10.1200/JCO.2002.07.116
   Loffler A, 2003, LEUKEMIA, V17, P900, DOI 10.1038/sj.leu.2402890
   Mancini M, 2005, BLOOD, V105, P3434, DOI 10.1182/blood-2004-07-2922
   Marks DI, 2010, BLOOD, V116, P366, DOI 10.1182/blood-2010-01-264077
   Martinelli G, 2017, J CLIN ONCOL, V35, P1
   Martino R, 2003, HAEMATOLOGICA, V88, P555
   Maude SL, 2014, NEW ENGL J MED, V371, P1507, DOI 10.1056/NEJMoa1407222
   Mohty M, 2010, BLOOD, V116, P4439, DOI 10.1182/blood-2010-02-266551
   Moorman AV, 2007, BLOOD, V109, P3189, DOI 10.1182/blood-2006-10-051912
   Muffly LS, 2014, HAEMATOLOGICA, V99, P1373, DOI 10.3324/haematol.2014.103655
   O'Hare T, 2009, CANCER CELL, V16, P401, DOI 10.1016/j.ccr.2009.09.028
   Ottmann O, 2007, BLOOD, V110, P2309, DOI 10.1182/blood-2007-02-073528
   Ottmann OG, 2007, CANCER-AM CANCER SOC, V109, P2068, DOI 10.1002/cncr.22631
   Owusu Cynthia, 2014, Clin Pract (Lond), V11, P749
   Papayannidis C, 2012, BLOOD, V102
   Pfeifer H, 2012, BLOOD, V102
   Porkka K, 2008, BLOOD, V112, P1005, DOI 10.1182/blood-2008-02-140665
   Ram R, 2011, HAEMATOL-HEMATOL J, V96, P1113, DOI 10.3324/haematol.2011.040261
   Ravandi F, 2016, BLOOD ADV, V1, P250, DOI 10.1182/bloodadvances.2016001495
   Ravandi F, 2015, CANCER-AM CANCER SOC, V121, P4158, DOI 10.1002/cncr.29646
   Ravandi F, 2010, BLOOD, V116, P2070, DOI 10.1182/blood-2009-12-261586
   Rousselot P, 2016, BLOOD, V128, P774, DOI 10.1182/blood-2016-02-700153
   Smith BD, 2009, J CLIN ONCOL, V27, P2758, DOI 10.1200/JCO.2008.20.8983
   Sorror ML, 2005, BLOOD, V106, P2912, DOI 10.1182/blood-2005-05-2004
   Takeuchi J, 2002, LEUKEMIA, V16, P1259, DOI 10.1038/sj.leu.2402526
   Talarico L, 2004, J CLIN ONCOL, V22, P4626, DOI 10.1200/JCO.2004.02.175
   Talpaz M, 2006, NEW ENGL J MED, V354, P2531, DOI 10.1056/NEJMoa055229
   Tanguy-Schmidt A, 2013, BIOL BLOOD MARROW TR, V19, P150, DOI 10.1016/j.bbmt.2012.08.021
   Teachey DT, 2016, CANCER DISCOV, V6, P664, DOI 10.1158/2159-8290.CD-16-0040
   Teachey DT, 2013, BLOOD, V121, P5154, DOI 10.1182/blood-2013-02-485623
   Thomas X, 2001, AM J HEMATOL, V67, P73, DOI 10.1002/ajh.1083
   Topp MS, 2012, BLOOD, V120, P5185, DOI 10.1182/blood-2012-07-441030
   Topp MS, 2011, J CLIN ONCOL, V29, P2493, DOI 10.1200/JCO.2010.32.7270
   Vignetti M, 2007, BLOOD, V109, P3676, DOI 10.1182/blood-2006-10-052746
   Wetzler M, 2014, HAEMATOLOGICA, V99, P111, DOI 10.3324/haematol.2013.085811
   WIEDUWILT MJ, 2016, BLOOD, V128
   Yanada M, 2006, J CLIN ONCOL, V24, P460, DOI 10.1200/JCO.2005.03.2177
   ZEIN N, 1988, SCIENCE, V240, P1198, DOI 10.1126/science.3240341
NR 73
TC 3
Z9 5
U1 0
U2 4
PU ELSEVIER SCI LTD
PI OXFORD
PA THE BOULEVARD, LANGFORD LANE, KIDLINGTON, OXFORD OX5 1GB, OXON, ENGLAND
SN 1521-6926
EI 1532-1924
J9 BEST PRACT RES CL HA
JI Best Pract. Res. Clin. Haematol.
PD SEP
PY 2017
VL 30
IS 3
BP 201
EP 211
DI 10.1016/j.beha.2017.07.001
PG 11
WC Hematology
SC Hematology
GA FL9ZZ
UT WOS:000414619900005
PM 29050693
DA 2021-10-29
ER

PT J
AU Gokbuget, N
AF Goekbuget, Nicola
TI How should we treat a patient with relapsed Ph-negative B-ALL and what
   novel approaches are being investigated?
SO BEST PRACTICE & RESEARCH CLINICAL HAEMATOLOGY
LA English
DT Article
DE Acute lymphoblastic leukemia; Relapse; Minimal residual disease;
   Antibodies; Immunotherapy
ID ACUTE LYMPHOBLASTIC-LEUKEMIA; MINIMAL RESIDUAL DISEASE; STEM-CELL
   TRANSPLANTATION; BONE-MARROW; PHASE-II; INOTUZUMAB OZOGAMICIN;
   GEMTUZUMAB OZOGAMICIN; ANTIBODY BLINATUMOMAB; SALVAGE CHEMOTHERAPY;
   PEDIATRIC-PATIENTS
AB Despite significant improvements in outcome of newly diagnosed B-precursor ALL, the results in relapsed or refractory adult ALL are overall poor. Large retrospective studies revealed significant differences in terms of outcome, with particularly poor response rates in early or refractory relapses, whereas late relapses usually respond very well to repeated standard induction. Particularly new immunotherapy compounds like the CD19 bispecific antibody Blinatumomab and the conjugated CD22 antibody Inotuzumab yielded promising response rates compared to standard therapies in randomised trials. Long-term survival is however still poor. The optimal use of these compounds remains to be defined. Chimeric antigen receptor T-cells are another promising treatment approach and multicenter clinical trials in adult ALL are awaited. For selected patients molecular directed therapies may have a role in relapsed ALL; standard diagnostic algorithms need to be defined. One of the major challenges is to define the role of stem cell transplantation after relapse. Whereas this procedure appears to be the only chance for cure, the mortality and relapse rate are still high and optimisation is urgently needed. Future strategies include optimised use of new compounds as part of combination regimens and the earlier treatment of upcoming relapse in the situation of persistent or recurrent minimal residual disease. (C) 2017 Elsevier Ltd. All rights reserved.
C1 [Goekbuget, Nicola] Univ Klinikum Frankfurt Main, Med Klin 2, Hamatol Onkol, Theodor Stern Kai 7, D-60590 Frankfurt, Germany.
RP Gokbuget, N (corresponding author), Univ Klinikum Frankfurt Main, Med Klin 2, Hamatol Onkol, Theodor Stern Kai 7, D-60590 Frankfurt, Germany.
EM goekbuget@em.uni-frankfurt.de
FU PfizerPfizer; AmgenAmgen
FX Nicola Gokbuget received honoraria for advisory boards from Amgen,
   Pfizer, Novartis and Kite and received research support from Amgen and
   Pfizer.
CR Advani A, 2015, BEST PRACT RES CL HA, V28, P116, DOI 10.1016/j.beha.2015.10.008
   Advani AS, 2014, BRIT J HAEMATOL, V165, P504, DOI 10.1111/bjh.12778
   Advani AS, 2010, BRIT J HAEMATOL, V151, P430, DOI 10.1111/j.1365-2141.2010.08387.x
   Bader P, 2015, J CLIN ONCOL, V33, P1275, DOI 10.1200/JCO.2014.58.4631
   Berg SL, 2005, J CLIN ONCOL, V23, P3376, DOI 10.1200/JCO.2005.03.426
   Bhojwani D, 2013, LANCET ONCOL, V14, pE205, DOI 10.1016/S1470-2045(12)70580-6
   Camera A, 2004, HAEMATOLOGICA, V89, P145
   Chaidos A, 2007, BEST PRACT RES CL HA, V20, P125, DOI 10.1016/j.beha.2006.10.003
   Cheson BD, 2003, J CLIN ONCOL, V21, P4642, DOI 10.1200/JCO.2003.04.036
   Chevallier P, 2008, INT J HEMATOL, V88, P209, DOI 10.1007/s12185-008-0123-2
   Chevallier P, 2012, LEUKEMIA RES, V36, P311, DOI 10.1016/j.leukres.2011.11.010
   DeAngelo DJ, 2007, BLOOD, V109, P5136, DOI 10.1182/blood-2006-11-056754
   Eckert C, 2001, LANCET, V358, P1239, DOI 10.1016/S0140-6736(01)06355-3
   Farhadfar N, 2016, LEUKEMIA RES, V49, P13, DOI 10.1016/j.leukres.2016.07.009
   Fielding AK, 2007, BLOOD, V109, P944, DOI 10.1182/blood-2006-05-018192
   Frey NV, 2016, HEMATOL-AM SOC HEMAT, P567, DOI 10.1182/asheducation-2016.1.567
   Frey NV, 2016, J CLIN ONCOL S, V34
   Geyer MB, 2016, CYTOTHERAPY, V18, P1393, DOI 10.1016/j.jcyt.2016.07.003
   Giebel S, 2006, ANN HEMATOL, V85, P717, DOI 10.1007/s00277-006-0121-5
   Giles FJ, 2001, CANCER-AM CANCER SOC, V92, P406, DOI 10.1002/1097-0142(20010715)92:2<406::AID-CNCR1336>3.0.CO;2-U
   Giona F, 1997, BRIT J HAEMATOL, V97, P896, DOI 10.1046/j.1365-2141.1997.1102926.x
   Goebeler ME, 2016, LEUKEMIA LYMPHOMA, V57, P1021, DOI 10.3109/10428194.2016.1161185
   Gokbuget N, 2016, BLOOD CANCER J, V6, DOI 10.1038/bcj.2016.84
   Gokbuget N, 2016, HEMATOL-AM SOC HEMAT, P573, DOI 10.1182/asheducation-2016.1.573
   Gokbuget N, 2016, HAEMATOLOGICA, V101, P1524, DOI 10.3324/haematol.2016.144311
   Gokbuget N, 2012, BLOOD, V120, P1868, DOI 10.1182/blood-2011-09-377713
   Gokbuget N, 2012, BLOOD, V120, P2032, DOI 10.1182/blood-2011-12-399287
   Gokbuget N, 2014, HAEMATOLOGICA, V99
   Gokbuget N, 2015, BLOOD, V126
   Gorin NC, 2013, EUR J HAEMATOL, V91, P315, DOI 10.1111/ejh.12154
   GOULDEN N, 1994, BRIT J HAEMATOL, V87, P282, DOI 10.1111/j.1365-2141.1994.tb04910.x
   GRUPP SA, 2016, BLOOD, V128
   Hagedorn N, 2007, BLOOD, V110, P4022, DOI 10.1182/blood-2007-04-082040
   Hahn T, 2006, BIOL BLOOD MARROW TR, V12, P1, DOI 10.1016/j.bbmt.2005.10.018
   Herold T, 2017, HAEMATOLOGICA, V102, P130, DOI 10.3324/haematol.2015.136366
   Hijiya N, 2011, BLOOD, V118, P6043, DOI 10.1182/blood-2011-08-374710
   Hoelzer D, 2016, ANN ONCOL, V27, pv69, DOI 10.1093/annonc/mdw025
   Hoelzer D, 2014, BLOOD, V124, P3870, DOI 10.1182/blood-2014-03-563627
   Jeha S, 2006, J CLIN ONCOL, V24, P1917, DOI 10.1200/JCO.2005.03.8554
   Johny A, 2006, BIOL BLOOD MARROW TR, V12, P480, DOI 10.1016/j.bbmt.2005.12.031
   Kantarjian H, 2017, NEW ENGL J MED, V376, P836, DOI 10.1056/NEJMoa1609783
   Kantarjian H, 2012, LANCET ONCOL, V13, P403, DOI 10.1016/S1470-2045(11)70386-2
   Kantarjian HM, 2016, NEW ENGL J MED, V375, P740, DOI 10.1056/NEJMoa1509277
   Kantarjian HM, 2016, CANCER-AM CANCER SOC, V122, P2178, DOI 10.1002/cncr.30031
   Kantarjian HM, 2016, CL LYMPH MYELOM LEUK, V16, P139, DOI 10.1016/j.clml.2015.12.004
   Klinger M, 2016, BLOOD, V128, DOI 10.1182/blood.V128.22.1589.1589
   Koller CA, 1997, LEUKEMIA, V11, P2039, DOI 10.1038/sj.leu.2400861
   Lee DW, 2015, LANCET, V385, P517, DOI 10.1016/S0140-6736(14)61403-3
   Lee DW, 2016, BLOOD, V128, DOI 10.1182/blood.V128.22.218.218
   Loberiza F, 2006, IMBTR ABMTR NEWSLETT, V10, P6
   Locke FL, 2017, EXPERT OPIN BIOL TH, V17, P659, DOI 10.1080/14712598.2017.1322953
   Martino R, 1999, HAEMATOLOGICA, V84, P505
   Maury S, 2016, NEW ENGL J MED, V375, P1044, DOI 10.1056/NEJMoa1605085
   Messinger YH, 2012, BLOOD, V120, P285, DOI 10.1182/blood-2012-04-418640
   OBrien S, 2008, ASH ANN M, V112, P3959
   Park JH, 2015, CAR MODIFIED T CELLS, V126
   Raetz EA, 2008, J CLIN ONCOL, V26, P3756, DOI 10.1200/JCO.2007.15.3528
   Raponi S, 2011, LEUKEMIA LYMPHOMA, V52, P1098, DOI 10.3109/10428194.2011.559668
   Roberts KG, 2017, J CLIN ONCOL, V35, P394, DOI 10.1200/JCO.2016.69.0073
   SASAKI K, 2016, BLOOD, V128
   Smits NC, 2016, J CLIN ONCOL, V34, P1131, DOI 10.1200/JCO.2015.64.9970
   Stock W, 2009, BLOOD, V114
   Tavernier E, 2007, LEUKEMIA, V21, P1907, DOI 10.1038/sj.leu.2404824
   Theunissen PMJ, 2017, BRIT J HAEMATOL, V178, P257, DOI 10.1111/bjh.14682
   Thomas DA, 1999, CANCER-AM CANCER SOC, V86, P1216, DOI 10.1002/(SICI)1097-0142(19991001)86:7<1216::AID-CNCR17>3.0.CO;2-O
   Thota S, 2017, EUR J HAEMATOL, V98, P425, DOI 10.1111/ejh.12862
   Topp MS, 2015, LANCET ONCOL, V16, P57, DOI 10.1016/S1470-2045(14)71170-2
   Topp MS, 2014, J CLIN ONCOL, V32, P4134, DOI 10.1200/JCO.2014.56.3247
   Topp MS, 2012, BLOOD, V120, P5185, DOI 10.1182/blood-2012-07-441030
   Topp MS, 2011, J CLIN ONCOL, V29, P2493, DOI 10.1200/JCO.2010.32.7270
   Turtle CJ, 2016, J CLIN INVEST, V126, P2123, DOI 10.1172/JCI85309
   van Dongen JJM, 2015, BLOOD, V125, P3996, DOI 10.1182/blood-2015-03-580027
   Viardot A, 2016, BLOOD, V127, P1410, DOI [10.1182/blood-2015-06651380, 10.1182/blood-2015-06-651380]
   Vives S, 2008, HAEMATOL-HEMATOL J, V93, P5
NR 74
TC 4
Z9 4
U1 0
U2 3
PU ELSEVIER SCI LTD
PI OXFORD
PA THE BOULEVARD, LANGFORD LANE, KIDLINGTON, OXFORD OX5 1GB, OXON, ENGLAND
SN 1521-6926
EI 1532-1924
J9 BEST PRACT RES CL HA
JI Best Pract. Res. Clin. Haematol.
PD SEP
PY 2017
VL 30
IS 3
BP 261
EP 274
DI 10.1016/j.beha.2017.07.010
PG 14
WC Hematology
SC Hematology
GA FL9ZZ
UT WOS:000414619900011
PM 29050699
DA 2021-10-29
ER

PT J
AU Frey, N
AF Frey, Noelle
TI The what, when and how of CAR T cell therapy for ALL
SO BEST PRACTICE & RESEARCH CLINICAL HAEMATOLOGY
LA English
DT Article
DE Acute lymphoblastic leukemia; Chimeric antigen receptor T cells;
   Cytokine release syndrome
ID ACUTE LYMPHOBLASTIC-LEUKEMIA; DONOR LEUKOCYTE INFUSIONS; B-CELL;
   INTERNATIONAL WORKSHOP; TRANSPLANTATION; PREVENTION; MANAGEMENT;
   LYMPHOMA; ANTIBODY; BIOLOGY
AB Chimeric Antigen Receptor (CAR) T cells that have been engineered to target CD19 have shown great promise in patients with relapsed and refractory B cell acute lymphocytic leukemia with remission rates of 70-90%. Some remissions have successfully bridged patients to a curable allogeneic stem cell transplant, some responses have been durable without further treatment, and some patients have achieved durable remissions for relapsed ALL after allogeneic stem cell transplant. Cytokine release syndrome, correlating with the in vivo activation and expansion of T cells, and neurologic toxicity are the most significant side effects and approaches to better understand and manage these events are the subject of ongoing clinical trials. The decision to intervene with CARTs requires an individualized approach taking into consideration patient, disease and therapy related factors. (C) 2017 Elsevier Ltd. All rights reserved.
C1 [Frey, Noelle] Hosp Univ Penn, 3400 Civ Ctr Blvd,12 PCAM South, Philadelphia, PA 19104 USA.
RP Frey, N (corresponding author), Hosp Univ Penn, 3400 Civ Ctr Blvd,12 PCAM South, Philadelphia, PA 19104 USA.
EM noelle.frey@uphs.upenn.edu
FU NovartisNovartis
FX Noelle Frey receives research support from Novartis.
CR Barrett DM, 2014, CURR OPIN PEDIATR, V26, P43, DOI 10.1097/MOP.0000000000000043
   Casucci M, 2013, BLOOD, V122, P3461, DOI 10.1182/blood-2013-04-493361
   Collins RH, 2000, BONE MARROW TRANSPL, V26, P511, DOI 10.1038/sj.bmt.1702555
   Collins RH, 1997, J CLIN ONCOL, V15, P433, DOI 10.1200/JCO.1997.15.2.433
   Daniel III W, 2016, BLOOD, V128
   Davila ML, 2014, SCI TRANSL MED, V6, DOI 10.1126/scitranslmed.3008226
   de Lima M, 2014, BIOL BLOOD MARROW TR, V20, P4, DOI 10.1016/j.bbmt.2013.08.012
   DeFrancesco L, 2016, NAT BIOTECHNOL, V34, P793, DOI 10.1038/nbt0816-793
   Frey NV, 2016, HEMATOL-AM SOC HEMAT, P567, DOI 10.1182/asheducation-2016.1.567
   Frey NV, 2016, AM J HEMATOL, V91, P146, DOI 10.1002/ajh.24238
   GARDNER R, 2016, BLOOD, V128
   Goerig NL, 2017, J CLIN ONCOL, V35, DOI 10.1200/JCO.2017.35.15_suppl.2036
   Grupp SA, 2013, NEW ENGL J MED, V368, P1509, DOI 10.1056/NEJMoa1215134
   Grupp T. W., 2016, BLOOD, P221
   Hamaki T, 2005, BONE MARROW TRANSPL, V35, P549, DOI 10.1038/sj.bmt.1704776
   Jensen MC, 2010, BIOL BLOOD MARROW TR, V16, P1245, DOI 10.1016/j.bbmt.2010.03.014
   Kantarjian H, 2013, CANCER-AM CANCER SOC, V119, P2728, DOI 10.1002/cncr.28136
   Klebanoff CA, 2005, TRENDS IMMUNOL, V26, P111, DOI 10.1016/j.it.2004.12.003
   Kochenderfer JN, 2015, J CLIN ONCOL, V33, P540, DOI 10.1200/JCO.2014.56.2025
   KOLB HJ, 1995, BLOOD, V86, P2041, DOI 10.1182/blood.V86.5.2041.bloodjournal8652041
   Lee DW, 2015, LANCET, V385, P517, DOI 10.1016/S0140-6736(14)61403-3
   Lee DW, 2014, BLOOD, V124, P188, DOI 10.1182/blood-2014-05-552729
   Maher J, 2002, NAT BIOTECHNOL, V20, P70, DOI 10.1038/nbt0102-70
   Martino R, 2003, HAEMATOLOGICA, V88, P555
   Maude SL, 2014, NEW ENGL J MED, V371, P1507, DOI 10.1056/NEJMoa1407222
   MAUDE SL, 2016, J CLIN ONCOL S, V34
   Milone MC, 2009, MOL THER, V17, P1453, DOI 10.1038/mt.2009.83
   PARK JH, 2017, J CLIN ONCOL S15, V35
   Paszkiewicz PJ, 2016, J CLIN INVEST, V126, P4262, DOI 10.1172/JCI84813
   Porter DL, 2015, SCI TRANSL MED, V7, DOI 10.1126/scitranslmed.aac5415
   Porter DL, 2010, BIOL BLOOD MARROW TR, V16, P1467, DOI 10.1016/j.bbmt.2010.08.001
   Porter DL, 2000, BLOOD, V95, P1214
   Roybal KT, 2016, CELL, V167, P419, DOI 10.1016/j.cell.2016.09.011
   Roybal KT, 2016, CELL, V164, P770, DOI 10.1016/j.cell.2016.01.011
   Sadelain M, 2009, CURR OPIN IMMUNOL, V21, P215, DOI 10.1016/j.coi.2009.02.009
   Savoldo B, 2011, J CLIN INVEST, V121, P1822, DOI 10.1172/JCI46110
   Shah B, 2016, BLOOD, V128, DOI 10.1182/blood.V128.22.2803.2803
   Shah NP, 2016, BLOOD, V128, DOI 10.1182/blood.V128.22.1895.1895
   Topp MS, 2015, LANCET ONCOL, V16, P57, DOI 10.1016/S1470-2045(14)71170-2
   Turtle CJ, 2016, CLIN PHARMACOL THER, V100, P252, DOI 10.1002/cpt.392
   Turtle CJ, 2016, J CLIN INVEST, V126, P2123, DOI 10.1172/JCI85309
   Wu CY, 2015, SCIENCE, V350, DOI 10.1126/science.aab4077
NR 42
TC 9
Z9 10
U1 0
U2 9
PU ELSEVIER SCI LTD
PI OXFORD
PA THE BOULEVARD, LANGFORD LANE, KIDLINGTON, OXFORD OX5 1GB, OXON, ENGLAND
SN 1521-6926
EI 1532-1924
J9 BEST PRACT RES CL HA
JI Best Pract. Res. Clin. Haematol.
PD SEP
PY 2017
VL 30
IS 3
BP 275
EP 281
DI 10.1016/j.beha.2017.07.009
PG 7
WC Hematology
SC Hematology
GA FL9ZZ
UT WOS:000414619900012
PM 29050700
DA 2021-10-29
ER

PT J
AU Hombach, AA
   Abken, H
AF Hombach, Andreas A.
   Abken, Hinrich
TI Most Do, but Some Do Not: CD4(+)CD25(-) T Cells, but Not CD4(+)CD25(+)
   Treg Cells, Are Cytolytic When Redirected by a Chimeric Antigen Receptor
   (CAR)
SO CANCERS
LA English
DT Article
DE CAR; chimeric antigen receptor; T cell; CD4; Treg cell
ID GRANZYME-B; ESTABLISHED MELANOMA; ACTIVATION; INFECTION; PERFORIN; IL-2;
   LYMPHOCYTES; SUPPRESSION; EXPRESSION; FASL
AB Evidences are accumulating that CD4(+) T cells can physiologically mediate antigen specific target cell lysis. By circumventing major histocompatibility complex (MHC)-restrictions through an engineered chimeric antigen receptor (CAR), CD4(+) T cells lyse defined target cells as efficiently as do CD8(+) T cells. However, the cytolytic capacity of redirected CD4(+)CD25(-) T cells, in comparison with CD4(+)CD25(+) regulatory T (Treg) cells was so far not thoroughly defined. Treg cells require a strong CD28 signal together with CD3 zeta for activation. We consequently used a CAR with combined CD28CD3 zeta signalling for redirecting CD4(+)CD25(-) T cells and CD4(+)CD25(+) Treg cells from the same donor. CAR redirected activation of these T cell subsets and induced a distinct cytokine pattern with high IL-10 and a lack of IL-2 release by Treg cells. Despite strong antigen-specific activation, CAR Treg cells produced only weak target cell lysis, whereas CD4(+)CD25(-) CAR T cells were potent killers. Cytolysis did not correlate with the target cell sensitivity to Fas/FasL mediated killing; CD4(+)CD25(-) T cells upregulated perforin and granzyme B upon CAR activation, whereas Treg cells did less. The different cytolytic capacities of CAR redirected conventional CD4(+) cells and Treg cells imply their use for different purposes in cell therapy.
C1 [Hombach, Andreas A.; Abken, Hinrich] Univ Hosp Cologne, Dept Internal Med 1, D-50931 Cologne, Germany.
   [Hombach, Andreas A.; Abken, Hinrich] Univ Cologne, Ctr Mol Med Cologne, Robert Koch Str 21, D-50931 Cologne, Germany.
RP Abken, H (corresponding author), Univ Hosp Cologne, Dept Internal Med 1, D-50931 Cologne, Germany.; Abken, H (corresponding author), Univ Cologne, Ctr Mol Med Cologne, Robert Koch Str 21, D-50931 Cologne, Germany.
EM andreas.hombach@uk-koeln.de; hinrich.abken@uk-koeln.de
FU Else Kroner-Fresenius Stiftung, Bad Homburg v.d.H., Germany; Wilhelm
   Sander-Stiftung, Munchen; Medical Faculty of the University of Cologne
FX Our work was supported by the Else Kroner-Fresenius Stiftung, Bad
   Homburg v.d.H., Germany, the Wilhelm Sander-Stiftung, Munchen, and the
   Fortune Program of the Medical Faculty of the University of Cologne.
CR Aslan N, 2006, J VIRAL HEPATITIS, V13, P505, DOI 10.1111/j.1365-2893.2006.00723.x
   Blat D, 2014, MOL THER, V22, P1018, DOI 10.1038/mt.2014.41
   Brown DM, 2009, CELL IMMUNOL, V257, P69, DOI 10.1016/j.cellimm.2009.03.002
   Cao XF, 2007, IMMUNITY, V27, P635, DOI 10.1016/j.immuni.2007.08.014
   ESHHAR Z, 1993, P NATL ACAD SCI USA, V90, P720, DOI 10.1073/pnas.90.2.720
   Fang M, 2012, P NATL ACAD SCI USA, V109, P9983, DOI 10.1073/pnas.1202143109
   Finney HM, 1998, J IMMUNOL, V161, P2791
   Gorbachev AV, 2010, EUR J IMMUNOL, V40, P2006, DOI 10.1002/eji.200939387
   Grossman WJ, 2004, BLOOD, V104, P2840, DOI 10.1182/blood-2004-03-0859
   Hombach A, 2010, GENE THER, V17, P1206, DOI 10.1038/gt.2010.91
   Hombach A, 2001, J IMMUNOL, V167, P6123, DOI 10.4049/jimmunol.167.11.6123
   Hombach AA, 2009, GENE THER, V16, P1088, DOI 10.1038/gt.2009.75
   Hombach A, 2006, J IMMUNOL, V177, P5668, DOI 10.4049/jimmunol.177.8.5668
   Hombach AA, 2007, J IMMUNOL, V179, P7924, DOI 10.4049/jimmunol.179.11.7924
   JOST LM, 1992, J IMMUNOL METHODS, V147, P153, DOI 10.1016/S0022-1759(12)80003-2
   KAULEN H, 1993, YEAR IMMUN, V7, P106
   Loebbermann J, 2012, MUCOSAL IMMUNOL, V5, P161, DOI 10.1038/mi.2011.62
   MacDonald KG, 2016, J CLIN INVEST, V126, P1413, DOI 10.1172/JCI82771
   Quezada SA, 2010, J EXP MED, V207, P637, DOI 10.1084/jem.20091918
   Strauss L, 2009, J IMMUNOL, V182, P1469, DOI 10.4049/jimmunol.182.3.1469
   Swain SL, 2012, NAT REV IMMUNOL, V12, P136, DOI 10.1038/nri3152
   Takeuchi A, 2017, FRONT IMMUNOL, V8, DOI 10.3389/fimmu.2017.00194
   van Leeuwen EMM, 2004, J IMMUNOL, V173, P1834, DOI 10.4049/jimmunol.173.3.1834
   Vignali DAA, 2008, NAT REV IMMUNOL, V8, P523, DOI 10.1038/nri2343
   Weijtens MEM, 1998, GENE THER, V5, P1195, DOI 10.1038/sj.gt.3300696
   Xie Y, 2010, J EXP MED, V207, P651, DOI 10.1084/jem.20091921
NR 26
TC 6
Z9 6
U1 0
U2 1
PU MDPI
PI BASEL
PA ST ALBAN-ANLAGE 66, CH-4052 BASEL, SWITZERLAND
SN 2072-6694
J9 CANCERS
JI Cancers
PD SEP
PY 2017
VL 9
IS 9
AR 112
DI 10.3390/cancers9090112
PG 13
WC Oncology
SC Oncology
GA FI6CS
UT WOS:000412078500003
PM 28850063
OA Green Submitted, Green Published, gold
DA 2021-10-29
ER

PT J
AU Klampatsa, A
   Haas, AR
   Moon, EK
   Albelda, SM
AF Klampatsa, Astero
   Haas, Andrew R.
   Moon, Edmund K.
   Albelda, Steven M.
TI Chimeric Antigen Receptor (CAR) T Cell Therapy for Malignant Pleural
   Mesothelioma (MPM)
SO CANCERS
LA English
DT Review
DE immunotherapy; chimeric antigen receptor T cells; mesothelioma; adoptive
   cell transfer
ID CANCER; IMMUNOTHERAPY; OVEREXPRESSION; ERADICATION; GENERATION;
   REGRESSION; RESPONSES; EFFICACY; ENHANCE; PROTEIN
AB Cancer immunotherapy has now become a recognized approach to treating cancers. In addition to checkpoint blockade, adoptive T cell transfer (ACT) using chimeric antigen receptors (CARs) has shown impressive clinical outcomes in leukemias and is now being explored in solid tumors. CARs are engineered receptors, stably or transiently transduced into T cells, that aim to enhance T cell effector function by recognizing and binding to a specific tumor-associated antigen. In this review, we provide a summary of CAR T cell preclinical studies and clinical trials for malignant pleural mesothelioma (MPM), a rare, locally invasive pleural cancer with poor prognosis. We list other attractive potential targets for CAR T cell therapy for MPM, and discuss augmentation strategies of CAR T cell therapy with other forms of immunotherapy in this disease.
C1 [Klampatsa, Astero; Haas, Andrew R.; Moon, Edmund K.; Albelda, Steven M.] Univ Penn, Perelman Sch Med, Dept Med, Div Pulm Allergy & Crit Care, Philadelphia, PA 19104 USA.
RP Klampatsa, A (corresponding author), Univ Penn, Perelman Sch Med, Dept Med, Div Pulm Allergy & Crit Care, Philadelphia, PA 19104 USA.
EM asterok@mail.med.upenn.edu; Andrew.Haas2@uphs.upenn.edu;
   Edmund.Moon@uphs.upenn.edu; albelda@mail.med.upenn.edu
RI Klampatsa, Astero/AAK-4419-2020
OI Klampatsa, Astero/0000-0003-0572-502X
FU NIH/NCIUnited States Department of Health & Human ServicesNational
   Institutes of Health (NIH) - USANIH National Cancer Institute (NCI)
   [K08CA163941]; NIHUnited States Department of Health & Human
   ServicesNational Institutes of Health (NIH) - USA [P01 CA66726, RO1
   CA172921]; NATIONAL CANCER INSTITUTEUnited States Department of Health &
   Human ServicesNational Institutes of Health (NIH) - USANIH National
   Cancer Institute (NCI) [P01CA066726, R01CA172921, K08CA163941] Funding
   Source: NIH RePORTER; NATIONAL INSTITUTE OF ENVIRONMENTAL HEALTH
   SCIENCESUnited States Department of Health & Human ServicesNational
   Institutes of Health (NIH) - USANIH National Institute of Environmental
   Health Sciences (NIEHS) [P30ES013508] Funding Source: NIH RePORTER
FX Edmund K. Moon received grant support from NIH/NCI grant K08CA163941.
   ARH and Steven M. Albelda received grant support from NIH grant P01
   CA66726 and RO1 CA172921.
CR Adusumilli PS, 2014, SCI TRANSL MED, V6, DOI 10.1126/scitranslmed.3010162
   Al-Taei S, 2012, LUNG CANCER, V77, P312, DOI 10.1016/j.lungcan.2012.03.008
   Alley EW, 2017, LANCET ONCOL, V18, P623, DOI 10.1016/S1470-2045(17)30169-9
   Beard RE, 2014, J IMMUNOTHER CANCER, V2, DOI 10.1186/2051-1426-2-25
   Beatty GL, 2014, CANCER IMMUNOL RES, V2, P112, DOI 10.1158/2326-6066.CIR-13-0170
   Bianchi C, 2007, IND HEALTH, V45, P379, DOI 10.2486/indhealth.45.379
   Bollard CM, 2002, BLOOD, V99, P3179, DOI 10.1182/blood.V99.9.3179
   Carpenito C, 2009, P NATL ACAD SCI USA, V106, P3360, DOI 10.1073/pnas.0813101106
   Chmielewski M, 2014, IMMUNOL REV, V257, P83, DOI 10.1111/imr.12125
   Cornelissen R, 2016, AM J RESP CRIT CARE, V193, P1023, DOI 10.1164/rccm.201508-1573OC
   Davila ML, 2014, SCI TRANSL MED, V6, DOI 10.1126/scitranslmed.3008226
   DeLong P, 2003, CANCER RES, V63, P7845
   Dudley ME, 2002, SCIENCE, V298, P850, DOI 10.1126/science.1076514
   Dudley ME, 2003, J IMMUNOTHER, V26, P332, DOI 10.1097/00002371-200307000-00005
   Gomez D, 2014, CURR TREAT OPTION ON, V15, P683, DOI 10.1007/s11864-014-0314-4
   Guo XY, 2017, SCI REP-UK, V7, DOI 10.1038/s41598-017-04756-9
   Hassan R, 2016, J CLIN ONCOL, V34, P4171, DOI 10.1200/JCO.2016.68.3672
   Hegmans JPJJ, 2006, EUR RESPIR J, V27, P1086, DOI 10.1183/09031936.06.00135305
   Hodgson JT, 2005, BRIT J CANCER, V92, P587, DOI 10.1038/sj.bjc.6602307
   Jensen MC, 2014, IMMUNOL REV, V257, P127, DOI 10.1111/imr.12139
   John LB, 2013, CLIN CANCER RES, V19, P5636, DOI 10.1158/1078-0432.CCR-13-0458
   Kachala SS, 2014, CLIN CANCER RES, V20, P1020, DOI 10.1158/1078-0432.CCR-13-1862
   Kim R, 2007, IMMUNOLOGY, V121, P1, DOI 10.1111/j.1365-2567.2007.02587.x
   Klampatsa A, 2017, CANCER LETT, V393, P52, DOI 10.1016/j.canlet.2017.02.015
   Kochenderfer JN, 2013, NAT REV CLIN ONCOL, V10, P267, DOI 10.1038/nrclinonc.2013.46
   Krug LM, 2010, CANCER IMMUNOL IMMUN, V59, P1467, DOI 10.1007/s00262-010-0871-8
   Lipson EJ, 2015, SEMIN ONCOL, V42, P587, DOI 10.1053/j.seminoncol.2015.05.013
   Maus MV, 2013, CANCER IMMUNOL RES, V1, P26, DOI 10.1158/2326-6066.CIR-13-0006
   Mazurek JM, 2017, MMWR-MORBID MORTAL W, V66, P14, DOI 10.15585/mmwr.mm6608a3
   Moon EK, 2011, CLIN CANCER RES, V17, P4719, DOI 10.1158/1078-0432.CCR-11-0351
   Morello A, 2016, CANCER DISCOV, V6, P133, DOI 10.1158/2159-8290.CD-15-0583
   Newick K, 2017, ANNU REV MED, V68, P139, DOI 10.1146/annurev-med-062315-120245
   Newick K, 2016, CANCER IMMUNOL RES, V4, P541, DOI 10.1158/2326-6066.CIR-15-0263
   Ninomiya S, 2015, BLOOD, V125, P3905, DOI 10.1182/blood-2015-01-621474
   Petrausch U, 2012, BMC CANCER, V12, DOI 10.1186/1471-2407-12-615
   Porter DL, 2015, SCI TRANSL MED, V7, DOI 10.1126/scitranslmed.aac5415
   Rivera Z, 2012, CLIN CANCER RES, V18, P5352, DOI 10.1158/1078-0432.CCR-12-0628
   Robinson BM, 2012, ANN CARDIOTHORAC SUR, V1, P491, DOI 10.3978/j.issn.2225-319X.2012.11.04
   Rosenberg SA, 2015, SCIENCE, V348, P62, DOI 10.1126/science.aaa4967
   Rosenberg SA, 2011, CLIN CANCER RES, V17, P4550, DOI 10.1158/1078-0432.CCR-11-0116
   Sadelain M, 2003, NAT REV CANCER, V3, P35, DOI 10.1038/nrc971
   Schuberth PC, 2013, J TRANSL MED, V11, DOI 10.1186/1479-5876-11-187
   Servais EL, 2012, CLIN CANCER RES, V18, P2478, DOI 10.1158/1078-0432.CCR-11-2614
   SOUTHALL PJ, 1990, BRIT J CANCER, V61, P89, DOI 10.1038/bjc.1990.20
   Steele JPC, 2005, ANN ONCOL, V16, P345, DOI 10.1093/annonc/mdi094
   Sterman DH, 2016, CLIN CANCER RES, V22, P3791, DOI 10.1158/1078-0432.CCR-15-2133
   Stumphius J., ANN OCCUP HYG
   van der Stegen SJC, 2015, NAT REV DRUG DISCOV, V14, P499, DOI 10.1038/nrd4597
   WAGNER J C, 1960, Br J Ind Med, V17, P260
   Wang EX, 2015, CANCER IMMUNOL RES, V3, P815, DOI 10.1158/2326-6066.CIR-15-0054
   Wang LCS, 2014, CANCER IMMUNOL RES, V2, P154, DOI 10.1158/2326-6066.CIR-13-0027
   Wang XY, 2016, MOL THER-ONCOLYTICS, V3, DOI 10.1038/mto.2016.15
   Yamada N, 2010, CANCER IMMUNOL IMMUN, V59, P1543, DOI 10.1007/s00262-010-0881-6
   Zhao YB, 2010, CANCER RES, V70, P9053, DOI 10.1158/0008-5472.CAN-10-2880
   Zhong XS, 2010, MOL THER, V18, P413, DOI 10.1038/mt.2009.210
NR 55
TC 19
Z9 19
U1 0
U2 5
PU MDPI
PI BASEL
PA ST ALBAN-ANLAGE 66, CH-4052 BASEL, SWITZERLAND
SN 2072-6694
J9 CANCERS
JI Cancers
PD SEP
PY 2017
VL 9
IS 9
AR 115
DI 10.3390/cancers9090115
PG 10
WC Oncology
SC Oncology
GA FI6CS
UT WOS:000412078500006
PM 28862644
OA gold, Green Published, Green Submitted
DA 2021-10-29
ER

PT J
AU Riaz, IB
   Zahid, U
   Kamal, MU
   Husnain, M
   McBride, A
   Hua, A
   Hamadani, AA
   George, L
   Zeeshan, A
   Sipra, QUAR
   Raina, A
   Rahman, B
   Puvvada, S
   Anwer, F
AF Riaz, Irbaz Bin
   Zahid, Umar
   Kamal, Muhammad Umar
   Husnain, Muhammad
   McBride, Ali
   Hua, Anh
   Hamadani, Auon Abbas
   George, Laeth
   Zeeshan, Ali
   Sipra, Qurat-ul-Ain Riaz
   Raina, Ammad
   Rahman, Bushra
   Puvvada, Soham
   Anwer, Faiz
TI Anti-CD 19 and anti-CD 20 CAR-modified T cells for B-cell malignancies:
   a systematic review and meta-analysis
SO IMMUNOTHERAPY
LA English
DT Review
DE chimeric antigen T cells; hematological malignancy; leukemia; lymphoma;
   refractory; relapse
ID ADOPTIVE IMMUNOTHERAPY; CLINICAL-TRIAL; RECEPTOR; LYMPHOMA;
   COSTIMULATION; MEMORY; PERSISTENCE; REMISSIONS; THERAPY; GRAFT
AB Chimeric antigen receptor modified T cells targeting CD19 and CD20 have shown activity in Phase I, II trials of patients with hematological malignancies. We conducted a systematic review and meta-analysis of all published clinical trials studying the role of efficacy as well as safety of CD-19 and CD-20 chimeric antigen receptor-T therapy for B-cell hematologic malignancies. A total of 16 studies with 195 patients were identified. The pooled analysis showed an overall response rate of 61% (118/195) with complete response of 42% (81/195) and partial response of 19% (37/195). Major adverse events were cytokine release syndrome 33%, neurotoxicity 33% and B-cell aplasia 54%. Collectively, the results indicate encouraging response in relapsed/refractory B lymphoma and leukemia, especially in acute lymphoblastic leukemia (ALL) patients.
C1 [Riaz, Irbaz Bin; Zahid, Umar; Husnain, Muhammad; Hamadani, Auon Abbas; Sipra, Qurat-ul-Ain Riaz; Puvvada, Soham; Anwer, Faiz] Univ Arizona, Dept Med Hematol & Oncol, Tucson, AZ 85724 USA.
   [Kamal, Muhammad Umar] Icahn Sch Med Mt Sinai, Bronx Lebanon Hosp, Dept Med, Bronx, NY USA.
   [McBride, Ali] Univ Arizona, Coll Pharm, Tucson, AZ USA.
   [Hua, Anh] Univ Arizona, Dept Pharmacol & Toxicol, Tucson, AZ 85724 USA.
   [George, Laeth; Rahman, Bushra] Univ Arizona, Coll Med, Phoenix, AZ 85004 USA.
   [Zeeshan, Ali] Tucson Med Ctr, Dept Med, Tucson, AZ 85712 USA.
   [Raina, Ammad] Canyon Vista Med Ctr, Dept Med, Sierra Vista, AZ 85635 USA.
RP Anwer, F (corresponding author), Univ Arizona, Dept Med Hematol & Oncol, Tucson, AZ 85724 USA.
EM anwerf@email.arizona.edu
RI Bin Riaz, Irbaz/ABB-3799-2020; Husnain, Muhammad/ABA-5987-2020; Anwer,
   Faiz/S-4575-2019
OI Bin Riaz, Irbaz/0000-0003-4249-0311; Anwer, Faiz/0000-0001-6914-7439
FU National Cancer Institute, National Institutes of Health, Bethesda, MD,
   USAUnited States Department of Health & Human ServicesNational
   Institutes of Health (NIH) - USANIH National Cancer Institute (NCI) [P30
   CA023074]; NATIONAL CANCER INSTITUTEUnited States Department of Health &
   Human ServicesNational Institutes of Health (NIH) - USANIH National
   Cancer Institute (NCI) [P30CA023074] Funding Source: NIH RePORTER
FX This work was supported by grant P30 CA023074 from the National Cancer
   Institute, National Institutes of Health, Bethesda, MD, USA. The authors
   have no other relevant affiliations or financial involvement with any
   organization or entity with a financial interest in or financial
   conflict with the subject matter or materials discussed in the
   manuscript apart from those disclosed.
CR Anwer F, 2017, IMMUNOTHERAPY-UK, V9, P123, DOI 10.2217/imt-2016-0127
   Barrett DM, 2014, ANNU REV MED, V65, P333, DOI 10.1146/annurev-med-060512-150254
   Berger C, 2008, J CLIN INVEST, V118, P294, DOI 10.1172/JCI32103
   Brentjens RJ, 2011, J CLIN ONCOL, V29, DOI 10.1200/jco.2011.29.15_suppl.2534
   Brentjens RJ, 2013, SCI TRANSL MED, V5, DOI 10.1126/scitranslmed.3005930
   Brentjens RJ, 2011, BLOOD, V118, P4817, DOI 10.1182/blood-2011-04-348540
   Brudno JN, 2016, J CLIN ONCOL, V34, P1112, DOI 10.1200/JCO.2015.64.5929
   Cartellieri M, 2010, J BIOMED BIOTECHNOL, DOI 10.1155/2010/956304
   Cruz CRY, 2013, BLOOD, V122, P2965, DOI 10.1182/blood-2013-06-506741
   Dai HR, 2015, ONCOIMMUNOLOGY, V4, DOI 10.1080/2162402X.2015.1027469
   Davila ML, 2014, SCI TRANSL MED, V6, DOI 10.1126/scitranslmed.3008226
   Eshhar Z, 2010, CURR OPIN MOL THER, V12, P55
   Finney HM, 2004, J IMMUNOL, V172, P104, DOI 10.4049/jimmunol.172.1.104
   Ghosh A, 2017, NAT MED, V23, P242, DOI 10.1038/nm.4258
   Grupp SA, 2013, NEW ENGL J MED, V368, P1509, DOI 10.1056/NEJMoa1215134
   Hinrichs CS, 2009, P NATL ACAD SCI USA, V106, P17469, DOI 10.1073/pnas.0907448106
   Hombach A, 2001, J IMMUNOL, V167, P6123, DOI 10.4049/jimmunol.167.11.6123
   Hoyos V, 2010, LEUKEMIA, V24, P1160, DOI 10.1038/leu.2010.75
   Jensen MC, 2010, BIOL BLOOD MARROW TR, V16, P1245, DOI 10.1016/j.bbmt.2010.03.014
   Kalos M, 2011, SCI TRANSL MED, V3, DOI 10.1126/scitranslmed.3002842
   Kochenderfer JN, 2014, BLOOD, V124, DOI 10.1182/blood.V124.21.550.550
   Kochenderfer JN, 2015, J CLIN ONCOL, V33, P540, DOI 10.1200/JCO.2014.56.2025
   Kochenderfer JN, 2013, NAT REV CLIN ONCOL, V10, P267, DOI 10.1038/nrclinonc.2013.46
   Kochenderfer JN, 2012, BLOOD, V119, P2709, DOI 10.1182/blood-2011-10-384388
   Kochenderfer JN, 2010, BLOOD, V116, P4099, DOI 10.1182/blood-2010-04-281931
   Kowolik CM, 2006, CANCER RES, V66, P10995, DOI 10.1158/0008-5472.CAN-06-0160
   Lee DW, 2015, LANCET, V385, P517, DOI 10.1016/S0140-6736(14)61403-3
   Lee DW, 2014, BLOOD, V124, P381
   Leen AM, 2007, ANNU REV IMMUNOL, V25, P243, DOI 10.1146/annurev.immunol.25.022106.141527
   Maude SL, 2014, NEW ENGL J MED, V371, P1507, DOI 10.1056/NEJMoa1407222
   Maude SL, 2014, CANCER J, V20, P119, DOI 10.1097/PPO.0000000000000035
   Pegram HJ, 2015, LEUKEMIA, V29, P415, DOI 10.1038/leu.2014.215
[truncated: 4,244,928 more chars]
