# Supplementary material for: A Bibliometric and Knowledge-Map Analysis of CAR-T Cells From 2009 to 2021
Source: Front Immunol. 2022 Mar 18;13:840956. doi: 10.3389/fimmu.2022.840956 (PMC8971369; doi:10.3389/fimmu.2022.840956)
Supplement: Supplementary file 2 [file DataSheet_2.zip › Annexes 2/download_501-1000.txt]

FN Clarivate Analytics Web of Science
VR 1.0
PT J
AU Chiang, AWT
   Baghdassarian, HM
   Kellman, BP
   Bao, BK
   Sorrentino, JT
   Liang, CG
   Kuo, CC
   Masson, HO
   Lewis, NE
AF Chiang, Austin W. T.
   Baghdassarian, Hratch M.
   Kellman, Benjamin P.
   Bao, Bokan
   Sorrentino, James T.
   Liang, Chenguang
   Kuo, Chih-Chung
   Masson, Helen O.
   Lewis, Nathan E.
TI Systems glycobiology for discovering drug targets, biomarkers, and
   rational designs for glyco-immunotherapy
SO JOURNAL OF BIOMEDICAL SCIENCE
LA English
DT Review
DE Glycosylation machinery; Cancer immunotherapy; CAR-T cell therapy;
   Immune checkpoint; Systems glycobiology; And Glyco-immunotherapy
ID PROTEIN GLYCOSYLATION; CANCER CELLS; CELLULAR GLYCOSYLATION;
   BREAST-CANCER; ABERRANT GLYCOSYLATION; GLUCOSE-UPTAKE; EXPRESSION;
   PROLIFERATION; METABOLISM; ROLES
AB Cancer immunotherapy has revolutionized treatment and led to an unprecedented wave of immuno-oncology research during the past two decades. In 2018, two pioneer immunotherapy innovators, Tasuku Honjo and James P. Allison, were awarded the Nobel Prize for their landmark cancer immunotherapy work regarding "cancer therapy by inhibition of negative immune regulation" -CTLA4 and PD-1 immune checkpoints. However, the challenge in the coming decade is to develop cancer immunotherapies that can more consistently treat various patients and cancer types. Overcoming this challenge requires a systemic understanding of the underlying interactions between immune cells, tumor cells, and immunotherapeutics. The role of aberrant glycosylation in this process, and how it influences tumor immunity and immunotherapy is beginning to emerge. Herein, we review current knowledge of miRNA-mediated regulatory mechanisms of glycosylation machinery, and how these carbohydrate moieties impact immune cell and tumor cell interactions. We discuss these insights in the context of clinical findings and provide an outlook on modulating the regulation of glycosylation to offer new therapeutic opportunities. Finally, in the coming age of systems glycobiology, we highlight how emerging technologies in systems glycobiology are enabling deeper insights into cancer immuno-oncology, helping identify novel drug targets and key biomarkers of cancer, and facilitating the rational design of glyco-immunotherapies. These hold great promise clinically in the immuno-oncology field.
C1 [Chiang, Austin W. T.; Baghdassarian, Hratch M.; Kellman, Benjamin P.; Bao, Bokan; Sorrentino, James T.; Liang, Chenguang; Kuo, Chih-Chung; Masson, Helen O.; Lewis, Nathan E.] Univ Calif La Jolla, Dept Pediat, 9500 Gilman Dr MC 0760, San Diego, CA 92093 USA.
   [Chiang, Austin W. T.; Baghdassarian, Hratch M.; Kellman, Benjamin P.; Bao, Bokan; Sorrentino, James T.; Kuo, Chih-Chung; Lewis, Nathan E.] Univ Calif La Jolla, Novo Nordisk Fdn Ctr Biosustainabil, San Diego, CA 92093 USA.
   [Baghdassarian, Hratch M.; Kellman, Benjamin P.; Bao, Bokan; Sorrentino, James T.] Univ Calif La Jolla, Bioinformat & Syst Biol Grad Program, San Diego, CA 92093 USA.
   [Liang, Chenguang; Kuo, Chih-Chung; Masson, Helen O.; Lewis, Nathan E.] Univ Calif La Jolla, Dept Bioengn, San Diego, CA 92093 USA.
   [Lewis, Nathan E.] Tech Univ Denmark, Natl Biol Facil, Lyngby, Denmark.
RP Chiang, AWT (corresponding author), Univ Calif La Jolla, Dept Pediat, 9500 Gilman Dr MC 0760, San Diego, CA 92093 USA.; Chiang, AWT (corresponding author), Univ Calif La Jolla, Novo Nordisk Fdn Ctr Biosustainabil, San Diego, CA 92093 USA.
EM w3chiang@health.ucsd.edu
RI Chiang, Austin W.T./AAF-8376-2019
OI Chiang, Austin W.T./0000-0001-6514-5612; Baghdassarian,
   Hratch/0000-0003-2739-8613
FU Novo Nordisk FoundationNovo Nordisk FoundationNovocure Limited
   [NNF10CC1016517, NNF20SA0066621]; NIGMSUnited States Department of
   Health & Human ServicesNational Institutes of Health (NIH) - USANIH
   National Institute of General Medical Sciences (NIGMS) [R35 GM119850]
FX This work was supported by generous funding from the Novo Nordisk
   Foundation provided to the Technical University of Denmark (Grant No.
   NNF10CC1016517 and NNF20SA0066621) and NIGMS (R35 GM119850).
CR Allen B, 2018, FRONT ONCOL, V8, DOI 10.3389/fonc.2018.00217
   Bao B., 2019, CORRECTING SPARSITY, DOI [10.1101/693507, DOI 10.1101/693507]
   Barkeer S, 2018, NEOPLASIA, V20, P813, DOI 10.1016/j.neo.2018.06.001
   Bartel DP, 2009, CELL, V136, P215, DOI 10.1016/j.cell.2009.01.002
   Barthel SR, 2008, GLYCOBIOLOGY, V18, P806, DOI 10.1093/glycob/cwn070
   Beatty GL, 2015, CLIN CANCER RES, V21, P687, DOI 10.1158/1078-0432.CCR-14-1860
   Bennun SV, 2016, J MOL BIOL, V428, P3337, DOI 10.1016/j.jmb.2016.07.005
   Bernardi C, 2013, PLOS ONE, V8, DOI 10.1371/journal.pone.0076540
   Buettner MJ, 2018, FRONT IMMUNOL, V9, DOI 10.3389/fimmu.2018.02485
   Chao CC, 2017, FEBS LETT, V591, P1902, DOI 10.1002/1873-3468.12685
   Cheever MA, 2009, CLIN CANCER RES, V15, P5323, DOI 10.1158/1078-0432.CCR-09-0737
   Chen A, 1998, FEBS LETT, V428, P127, DOI 10.1016/S0014-5793(98)00460-8
   Chen CY, 2013, P NATL ACAD SCI USA, V110, P630, DOI 10.1073/pnas.1220425110
   Chen D, 2018, FRONT PHARMACOL, V9, DOI 10.3389/fphar.2018.00502
   Dai DW, 2013, BMC CANCER, V13, DOI 10.1186/1471-2407-13-478
   Dall'Olio F, 2017, INT J MOL SCI, V18, DOI 10.3390/ijms18050998
   Darlington PJ, 2005, J IMMUNOL, V175, P996, DOI 10.4049/jimmunol.175.2.996
   Dong X, 2018, ELECTROPHORESIS, V39, P3063, DOI 10.1002/elps.201800273
   Edfors F, 2016, MOL SYST BIOL, V12, DOI 10.15252/msb.20167144
   Fda, 2014, NIV BLA PHARM REV
   Fei X, 2012, FEBS LETT, V586, P392, DOI 10.1016/j.febslet.2012.01.006
   Nardy AFFR, 2016, FRONT ONCOL, V6, DOI 10.3389/fonc.2016.00054
   Gan BL, 2018, ONCOL REP, V40, P3171, DOI 10.3892/or.2018.6766
   Gibellini L, 2020, FRONT IMMUNOL, V11, DOI 10.3389/fimmu.2020.00490
   Haltiwanger RS, 2004, ANNU REV BIOCHEM, V73, P491, DOI 10.1146/annurev.biochem.73.011303.074043
   Handford M, 2006, BRAZ J MED BIOL RES, V39, P1149, DOI 10.1590/S0100-879X2006000900002
   Hao GJ, 2017, BIOCHEM BIOPH RES CO, V488, P501, DOI 10.1016/j.bbrc.2017.05.075
   Hege KM, 2017, J IMMUNOTHER CANCER, V5, DOI 10.1186/s40425-017-0222-9
   Hombach A, 1998, INT J MOL MED, V2, P99
   Horie T, 2009, BIOCHEM BIOPH RES CO, V389, P315, DOI 10.1016/j.bbrc.2009.08.136
   Hosoda M, 2017, BIOINFORMATICS, V33, P1317, DOI 10.1093/bioinformatics/btw827
   Hossler P, 2012, ADV BIOCHEM ENG BIOT, V127, P187, DOI 10.1007/10_2011_113
   Hu WZ, 2018, ONCOTARGETS THER, V11, P1529, DOI 10.2147/OTT.S152462
   Hua SN, 2018, ONCOGENE, V37, P1624, DOI 10.1038/s41388-017-0057-3
   Jaiman A, 2015, BIOPHYS J, V108, p370A, DOI 10.1016/j.bpj.2014.11.2026
   Jin FF, 2019, CANCER LETT, V440, P211, DOI 10.1016/j.canlet.2018.10.025
   Kannagi R, 2008, BBA-GEN SUBJECTS, V1780, P525, DOI 10.1016/j.bbagen.2007.10.007
   Kauffman JS., 2016, AM PHARM REV, V19, P58
   Kim HR, 2013, BIOCHEM BIOPH RES CO, V437, P225, DOI 10.1016/j.bbrc.2013.06.043
   Klein T, 2015, J IND MICROBIOL BIOT, V42, P453, DOI 10.1007/s10295-014-1569-2
   Krambeck FJ, 2017, PLOS ONE, V12, DOI 10.1371/journal.pone.0175376
   Kremkow BG, 2018, METAB ENG, V47, P134, DOI 10.1016/j.ymben.2018.03.002
   Kristic J, 2017, METHODS MOL BIOL, V1503, P1, DOI 10.1007/978-1-4939-6493-2_1
   Kroemer G, 2008, CANCER CELL, V13, P472, DOI 10.1016/j.ccr.2008.05.005
   Kurcon T, 2015, P NATL ACAD SCI USA, V112, P7327, DOI 10.1073/pnas.1502076112
   Kwon D-N.., 2014, CLIMATE CHANGE 2014, V2014, P1
   Lee HH, 2019, CANCER CELL, V36, P168, DOI 10.1016/j.ccell.2019.06.008
   Levy E, 2018, ESSAYS BIOCHEM, V62, P595, DOI 10.1042/EBC20180014
   Li CW, 2016, ONCOTARGET, V7, P79439, DOI 10.18632/oncotarget.13100
   Li CW, 2018, CANCER CELL, V33, P187, DOI 10.1016/j.ccell.2018.01.009
   Li CW, 2016, NAT COMMUN, V7, DOI 10.1038/ncomms12632
   Li Y, 2016, LAB INVEST, V96, P731, DOI 10.1038/labinvest.2016.50
   Li Z., 2018, J HEMATOL ONCOL, V3, P1
   Liang Chenguang, 2020, Curr Res Biotechnol, V2, P22, DOI 10.1016/j.crbiot.2020.01.001
   Lim CH, 2012, BIOL REPROD, V87, DOI 10.1095/biolreprod.112.101444
   Liu YD, 2017, J BIOL CHEM, V292, P3186, DOI 10.1074/jbc.M116.751685
   Lu H, 2010, CARDIOVASC RES, V86, P410, DOI 10.1093/cvr/cvq010
   Ludwig JA, 2005, NAT REV CANCER, V5, P845, DOI 10.1038/nrc1739
   Mellman I, 2011, NATURE, V480, P480, DOI 10.1038/nature10673
   Miao XL, 2016, IUBMB LIFE, V68, P136, DOI 10.1002/iub.1467
   Munkley J, 2016, ONCOTARGET, V7, P35478, DOI 10.18632/oncotarget.8155
   Munkley J, 2016, NAT REV UROL, V13, P324, DOI 10.1038/nrurol.2016.65
   Murrell MF, 2004, CHEMBIOCHEM, V5, P1334, DOI 10.1002/cbic.200400143
   Pasquinelli AE, 2012, NAT REV GENET, V13, P271, DOI 10.1038/nrg3162
   Peixoto A, 2019, FRONT ONCOL, V9, DOI 10.3389/fonc.2019.00380
   Peschiaroli A, 2013, ONCOGENE, V32, P797, DOI 10.1038/onc.2012.100
   Pilobello KT, 2005, CHEMBIOCHEM, V6, P985, DOI 10.1002/cbic.200400403
   Posey AD, 2016, IMMUNITY, V44, P1444, DOI 10.1016/j.immuni.2016.05.014
   Pule MA, 2008, NAT MED, V14, P1264, DOI 10.1038/nm.1882
   Puri A, 2012, ANN BIOMED ENG, V40, P816, DOI 10.1007/s10439-011-0464-5
   Rademacher C, 2012, ACS CHEM BIOL, V7, P829, DOI 10.1021/cb300003z
   Ribas A, 2015, NEW ENGL J MED, V373, P1490, DOI 10.1056/NEJMp1510079
   Rodriguez E, 2018, NAT REV IMMUNOL, V18, P204, DOI 10.1038/nri.2018.3
   Rupaimoole R, 2017, NAT REV DRUG DISCOV, V16, P203, DOI 10.1038/nrd.2016.246
   Sakuma K, 2012, P NATL ACAD SCI USA, V109, P7776, DOI 10.1073/pnas.1111135109
   Scapin G, 2015, NAT STRUCT MOL BIOL, V22, P953, DOI 10.1038/nsmb.3129
   Schwarz DS, 2016, CELL MOL LIFE SCI, V73, P79, DOI 10.1007/s00018-015-2052-6
   Sethi MK, 2015, INT J MOL SCI, V16, P29278, DOI 10.3390/ijms161226165
   Shan YJ, 2017, INT J BIOCHEM CELL B, V90, P48, DOI 10.1016/j.biocel.2017.07.016
   Sharapov SZ, 2019, HUM MOL GENET, V28, P2062, DOI 10.1093/hmg/ddz054
   Shin D, 2012, NEUROSCIENCE, V213, P29, DOI 10.1016/j.neuroscience.2012.03.054
   Spahn PN, 2017, BIOTECHNOL J, V12, DOI 10.1002/biot.201600489
   Spahn PN, 2016, METAB ENG, V33, P52, DOI 10.1016/j.ymben.2015.10.007
   Spahn PN, 2014, CURR OPIN BIOTECH, V30, P218, DOI 10.1016/j.copbio.2014.08.004
   Springuel L, 2019, BIODRUGS, V33, P515, DOI 10.1007/s40259-019-00368-z
   Steentoft C, 2018, GLYCOBIOLOGY, V28, P656, DOI 10.1093/glycob/cwy008
   Straathof K, 2020, SCI TRANSL MED, V12, DOI 10.1126/scitranslmed.abd6169
   Sun LL, 2020, CANCER RES, V80, P2298, DOI 10.1158/0008-5472.CAN-19-3133
   Sun MM, 2017, CANCER SCI, V108, P267, DOI 10.1111/cas.13128
   Sun YA, 2016, TUMOR BIOL, V37, P4963, DOI 10.1007/s13277-015-4178-4
   Sun YR, 2016, CANCER LETT, V375, P284, DOI 10.1016/j.canlet.2016.03.016
   Tan SG, 2017, NAT COMMUN, V8, DOI 10.1038/ncomms14369
   Thaysen-Andersen M, 2014, BBA-PROTEINS PROTEOM, V1844, P1437, DOI 10.1016/j.bbapap.2014.05.002
   Thu CT, 2020, BIOCHEMISTRY-US, V59, P3098, DOI 10.1021/acs.biochem.9b00784
   Umana P, 1997, BIOTECHNOL BIOENG, V55, P890, DOI 10.1002/(SICI)1097-0290(19970920)55:6<890::AID-BIT7>3.0.CO;2-B
   Vaiana CA, 2016, J BIOL CHEM, V291, P1529, DOI 10.1074/jbc.M115.672220
   van Kooyk Y, 2013, FRONT IMMUNOL, V4, DOI 10.3389/fimmu.2013.00451
   Varki A., 2015, GLYCOSYLATION CHANGE
   Varki A, 2017, GLYCOBIOLOGY, V27, P3, DOI 10.1093/glycob/cww086
   Vernon LF, 2018, IMMUNOTARGETS THER, V7, P29, DOI 10.2147/ITT.S163924
   Wang C, 2014, NAT BIOTECHNOL, V32, P926, DOI 10.1038/nbt.3001
   Wang HB, 2017, ONCOIMMUNOLOGY, V6, DOI 10.1080/2162402X.2017.1327494
   Wang MM, 2019, CLIN CHEM LAB MED, V57, P407, DOI 10.1515/cclm-2018-0379
   Wang MY, 2014, SCI REP-UK, V4, DOI 10.1038/srep06145
   Westwood JA, 2005, P NATL ACAD SCI USA, V102, P19051, DOI 10.1073/pnas.0504312102
   Wong CH, 2005, J ORG CHEM, V70, P4219, DOI 10.1021/jo050278f
   Xu QF, 2014, BRAIN PATHOL, V24, P568, DOI 10.1111/bpa.12136
   Yamada Y, 2018, CANCER SCI, V109, P1239, DOI 10.1111/cas.13526
   Yamasaki T, 2013, CANCER SCI, V104, P1411, DOI 10.1111/cas.12240
   Yu AL, 2010, NEW ENGL J MED, V363, P1324, DOI 10.1056/NEJMoa0911123
   Zhai SP, 2019, J CELL BIOCHEM, V120, P6651, DOI 10.1002/jcb.27961
   Zhao YY, 2008, CANCER SCI, V99, P1304, DOI 10.1111/j.1349-7006.2008.00839.x
NR 112
TC 0
Z9 0
U1 3
U2 3
PU BMC
PI LONDON
PA CAMPUS, 4 CRINAN ST, LONDON N1 9XW, ENGLAND
SN 1021-7770
EI 1423-0127
J9 J BIOMED SCI
JI J. Biomed. Sci.
PD JUN 22
PY 2021
VL 28
IS 1
AR 50
DI 10.1186/s12929-021-00746-2
PG 15
WC Cell Biology; Medicine, Research & Experimental
SC Cell Biology; Research & Experimental Medicine
GA SW5HT
UT WOS:000664547000001
PM 34158025
OA gold, Green Published
DA 2021-10-29
ER

PT J
AU Lin, QT
   Ba, T
   Ho, JY
   Chen, DD
   Cheng, Y
   Wang, LM
   Xu, G
   Xu, LX
   Zhou, YQ
   Wei, YK
   Li, JQ
   Ling, F
AF Lin, Qingtang
   Ba, Teer
   Ho, Jinyuan
   Chen, Dandan
   Cheng, Ye
   Wang, Leiming
   Xu, Geng
   Xu, Lixin
   Zhou, Yiqiang
   Wei, Yukui
   Li, Jianqiang
   Ling, Feng
TI First-in-Human Trial of EphA2-Redirected CAR T-Cells in Patients With
   Recurrent Glioblastoma: A Preliminary Report of Three Cases at the
   Starting Dose
SO FRONTIERS IN ONCOLOGY
LA English
DT Article
DE chimeric antigen receptor (CAR T); EphA2; glioma; clinical trial;
   immunotherapy
ID RECEPTOR; IMMUNOTHERAPY
AB Glioblastoma is the most common primary brain malignancy with limited treatment options. EphA2 is a tumor-associated-antigen overexpressed in glioblastoma. Pre-clinical studies have demonstrated the promise of EphA2-redirected CAR T-cells against glioblastoma. We conduct the first-in-human trial of EphA2-redirected CAR T-cells in patients with EphA2-positive recurrent glioblastoma and report the results of three patients enrolled as the first cohort receiving the starting dosage (1x10(6) cells/kg). A single infusion of EphA2-redirected CAR T-cells was administrated intravenously, with the lymphodepletion regimen consisting of fludarabine and Cyclophosphamide. In two patients, there was grade 2 cytokine release syndrome accompanied by pulmonary edema, which resolved completely with dexamethasone medication. Except that, there was no other organ toxicity including neurotoxicity. In both the peripheral blood and cerebral-spinal-fluid, we observed the expansion of CAR T-cells which persisted for more than four weeks. In one patient, there was a transit diminishment of the tumor. Among these three patients, one patient reported SD and two patients reported PD, with overall survival ranging from 86 to 181 days. At the tested dose level (1x10(6) cells/kg), intravenously infusion of EphA2-rediretected CAR T-cells were preliminary tolerable with transient clinical efficacy. Future study with adjusted dose and infusion frequency of CAR T-cells is warranted.
C1 [Lin, Qingtang; Ba, Teer; Cheng, Ye; Xu, Geng; Xu, Lixin; Zhou, Yiqiang; Wei, Yukui; Ling, Feng] Capital Med Univ, Xuanwu Hosp, Dept Neurosurg, Beijing, Peoples R China.
   [Ho, Jinyuan; Li, Jianqiang] Hebei Senlang Biotechnol Co Ltd, CAR T Res Ctr, Shijiazhuang, Hebei, Peoples R China.
   [Chen, Dandan; Wang, Leiming] Capital Med Univ, Xuanwu Hosp, Dept Pathol, Beijing, Peoples R China.
RP Lin, QT; Ling, F (corresponding author), Capital Med Univ, Xuanwu Hosp, Dept Neurosurg, Beijing, Peoples R China.; Li, JQ (corresponding author), Hebei Senlang Biotechnol Co Ltd, CAR T Res Ctr, Shijiazhuang, Hebei, Peoples R China.
EM linqingtang@xwhosp.org; lijianqiang@senlangbio.com;
   ling-feng@vip.163.com
CR Ahmed N, 2017, JAMA ONCOL, V3, P1094, DOI 10.1001/jamaoncol.2017.0184
   Brown CE, 2016, NEW ENGL J MED, V375, P2561, DOI 10.1056/NEJMoa1610497
   Brown CE, 2015, CLIN CANCER RES, V21, P4062, DOI 10.1158/1078-0432.CCR-15-0428
   HIRAI H, 1987, SCIENCE, V238, P1717, DOI 10.1126/science.2825356
   Hsu K, 2021, CANCER GENE THER, V28, P321, DOI 10.1038/s41417-020-00221-4
   Ieguchi K, 2019, CANCER SCI, V110, P841, DOI 10.1111/cas.13942
   June CH, 2018, NEW ENGL J MED, V379, P64, DOI 10.1056/NEJMra1706169
   Kirkpatrick JP, 2017, J NEURO-ONCOL, V134, P487, DOI 10.1007/s11060-016-2347-y
   Lee DW, 2019, BIOL BLOOD MARROW TR, V25, P625, DOI 10.1016/j.bbmt.2018.12.758
   Mellman I, 2011, NATURE, V480, P480, DOI 10.1038/nature10673
   National Institutes of Health, 2010, CTCAE FIL
   O'Rourke DM, 2017, SCI TRANSL MED, V9, DOI 10.1126/scitranslmed.aaa0984
   Okada Hideho, 2015, Lancet Oncol, V16, pe534, DOI 10.1016/S1470-2045(15)00088-1
   Ostrom QT, 2014, NEURO-ONCOLOGY, V16, P896, DOI 10.1093/neuonc/nou087
   Sukari A, 2019, CRIT REV ONCOL HEMAT, V136, P1, DOI 10.1016/j.critrevonc.2019.01.015
   Wen PY, 2008, NEW ENGL J MED, V359, P492, DOI 10.1056/NEJMra0708126
   Wykosky J, 2008, MOL CANCER RES, V6, P1795, DOI 10.1158/1541-7786.MCR-08-0244
   Yi ZZ, 2018, MOL THER-METH CLIN D, V9, P70, DOI 10.1016/j.omtm.2018.01.009
NR 18
TC 1
Z9 1
U1 0
U2 0
PU FRONTIERS MEDIA SA
PI LAUSANNE
PA AVENUE DU TRIBUNAL FEDERAL 34, LAUSANNE, CH-1015, SWITZERLAND
SN 2234-943X
J9 FRONT ONCOL
JI Front. Oncol.
PD JUN 21
PY 2021
VL 11
AR 694941
DI 10.3389/fonc.2021.694941
PG 7
WC Oncology
SC Oncology
GA TD9DC
UT WOS:000669617100001
PM 34235085
OA Green Published, gold
DA 2021-10-29
ER

PT J
AU Eichholz, K
   Li, AZ
   Diem, K
   Jensen, MC
   Zhu, J
   Corey, L
AF Eichholz, Karsten
   Li, Alvason Zhenhua
   Diem, Kurt
   Jensen, Michael Claus
   Zhu, Jia
   Corey, Lawrence
TI A CAR RNA FISH assay to study functional and spatial heterogeneity of
   chimeric antigen receptor T cells in tissue
SO SCIENTIFIC REPORTS
LA English
DT Article
ID IMMUNOTHERAPY; THERAPY
AB Chimeric antigen receptor (CAR) T cells are engineered cells used in cancer therapy and are studied to treat infectious diseases. Trafficking and persistence of CAR T cells is an important requirement for efficacy to target cancer. Here, we describe a CAR RNA FISH histo-cytometry platform combined with a random reaction seed image analysis algorithm to quantitate spatial distribution and in vivo functional activity of a CAR T cell population at a single cell resolution for preclinical models. In situ, CAR T cell exhibited a heterogenous effector gene expression and this was related to the distance from tumor cells, allowing a quantitative assessment of the potential in vivo effectiveness. The platform offers the potential to study immune functions of genetically engineered cells in situ with their target cells in tissues with high statistical power and thus, can serve as an important tool for preclinical assessment of CAR T cell effectiveness.
C1 [Eichholz, Karsten; Li, Alvason Zhenhua; Zhu, Jia; Corey, Lawrence] Fred Hutchinson Canc Res Ctr, Vaccine & Infect Dis Div, 1100 Fairview Ave N,MS E3-300, Seattle, WA 98190 USA.
   [Diem, Kurt; Zhu, Jia; Corey, Lawrence] Univ Washington, Dept Lab Med, Seattle, WA 98195 USA.
   [Jensen, Michael Claus] Fred Hutchinson Canc Res Ctr FHCRC, Clin Res Div, Seattle, WA USA.
   [Jensen, Michael Claus] Seattle Childrens Res Inst, Ben Towne Ctr Childhood Canc Res, Seattle, WA USA.
   [Corey, Lawrence] Univ Washington, Dept Med, Seattle, WA 02145 USA.
RP Corey, L (corresponding author), Fred Hutchinson Canc Res Ctr, Vaccine & Infect Dis Div, 1100 Fairview Ave N,MS E3-300, Seattle, WA 98190 USA.; Corey, L (corresponding author), Univ Washington, Dept Lab Med, Seattle, WA 98195 USA.; Corey, L (corresponding author), Univ Washington, Dept Med, Seattle, WA 02145 USA.
EM Lcorey@fredhutch.org
FU National Institute of HealthUnited States Department of Health & Human
   ServicesNational Institutes of Health (NIH) - USA [UM1 A126623]; Gilead
   Sciences HIV Cure Grant Program; Experimental Histopathology Shared
   Resource of the Fred Hutch/University of Washington Cancer Consortium
   [P30 CA015704]; Cellular Imaging Shared Resource (CISR) of the Fred
   Hutch/University of Washington Cancer Consortium [P30 CA015704]
FX We thank S. Sun, L. Schroeder, P Guo, J. Vazquez and D. McDonald for
   technical support and Mindy Miner for editing the manuscript. This
   independent research was supported by National Institute of Health grant
   UM1 A126623 and by the Gilead Sciences HIV Cure Grant Program. This
   research was supported by the Experimental Histopathology Shared
   Resource of the Fred Hutch/University of Washington Cancer Consortium
   (P30 CA015704). This research was supported by the Cellular Imaging
   Shared Resource (CISR) of the Fred Hutch/University of Washington Cancer
   Consortium (P30 CA015704).
CR BAUM LE, 1970, ANN MATH STAT, V41, P164, DOI 10.1214/aoms/1177697196
   Chen PH, 2020, JCI INSIGHT, V5, DOI 10.1172/jci.insight.134612
   Gust J, 2017, CANCER DISCOV, V7, P1404, DOI 10.1158/2159-8290.CD-17-0698
   June CH, 2018, SCIENCE, V359, P1361, DOI 10.1126/science.aar6711
   Kim KM, 2015, SCI REP-UK, V5, DOI 10.1038/srep17062
   Kunkele A, 2015, CANCER IMMUNOL RES, V3, P368, DOI 10.1158/2326-6066.CIR-14-0200
   Li AZ, 2019, SCI REP-UK, V9, DOI 10.1038/s41598-019-39962-0
   Li J, 2000, IEEE T SIGNAL PROCES, V48, P517, DOI 10.1109/78.823977
   Morgan RA, 2010, MOL THER, V18, P843, DOI 10.1038/mt.2010.24
   Nicholson IC, 1997, MOL IMMUNOL, V34, P1157, DOI 10.1016/S0161-5890(97)00144-2
   O'Rourke DM, 2017, SCI TRANSL MED, V9, DOI 10.1126/scitranslmed.aaa0984
   Obstfeld AE, 2017, BLOOD, V130, P2569, DOI 10.1182/blood-2017-08-802413
   Parkhurst MR, 2011, MOL THER, V19, P620, DOI 10.1038/mt.2010.272
   Ronneberger O, 2015, LECT NOTES COMPUT SC, V9351, P234, DOI 10.1007/978-3-319-24574-4_28
   Schindelin J, 2012, NAT METHODS, V9, P676, DOI [10.1038/NMETH.2019, 10.1038/nmeth.2019]
   Srinivasan P, 2018, PLOS MED, V15, DOI 10.1371/journal.pmed.1002497
   Taube JM, 2012, SCI TRANSL MED, V4, DOI 10.1126/scitranslmed.3003689
   Wang JJ, 2004, MOL THER, V9, P577, DOI 10.1016/j.ymthe.2003.12.011
   Watanabe K, 2018, FRONT IMMUNOL, V9, DOI 10.3389/fimmu.2018.02486
   Yong CSM, 2017, IMMUNOL CELL BIOL, V95, P356, DOI 10.1038/icb.2016.128
   Zhang R., 2009, 2009 16 IEEE INT C, P2173
   Zhang YY, 2001, IEEE T MED IMAGING, V20, P45, DOI 10.1109/42.906424
NR 22
TC 1
Z9 1
U1 2
U2 2
PU NATURE RESEARCH
PI BERLIN
PA HEIDELBERGER PLATZ 3, BERLIN, 14197, GERMANY
SN 2045-2322
J9 SCI REP-UK
JI Sci Rep
PD JUN 21
PY 2021
VL 11
IS 1
AR 12921
DI 10.1038/s41598-021-92196-x
PG 13
WC Multidisciplinary Sciences
SC Science & Technology - Other Topics
GA TA5AS
UT WOS:000667261900009
PM 34155235
OA Green Published, gold
DA 2021-10-29
ER

PT J
AU Haderbache, R
   Warda, W
   Hervouet, E
   da Rocha, MN
   Trad, R
   Allain, V
   Nicod, C
   Thieblemeont, C
   Boissel, N
   Varlet, P
   Agha, IY
   Bouquet, L
   Guiot, M
   Venet, F
   Sujobert, P
   Roussel, X
   Rouzaire, PO
   Caillot, D
   Casasnovas, O
   Bories, JC
   Bachy, E
   Caillat-Zucman, S
   Deschamps, M
   Ferrand, C
AF Haderbache, Rafik
   Warda, Walid
   Hervouet, Eric
   da Rocha, Mathieu Neto
   Trad, Rim
   Allain, Vincent
   Nicod, Clementine
   Thieblemeont, Catherine
   Boissel, Nicolas
   Varlet, Pauline
   Agha, Ibrahim Yakoub
   Bouquet, Lucie
   Guiot, Melanie
   Venet, Fabienne
   Sujobert, Pierre
   Roussel, Xavier
   Rouzaire, Paul-Oliver
   Caillot, Denis
   Casasnovas, Olivier
   Bories, Jean Christophe
   Bachy, Emmanuel
   Caillat-Zucman, Sophie
   Deschamps, Marina
   Ferrand, Christophe
TI Droplet digital PCR allows vector copy number assessment and monitoring
   of experimental CAR T cells in murine xenograft models or approved CD19
   CAR T cell-treated patients
SO JOURNAL OF TRANSLATIONAL MEDICINE
LA English
DT Article
DE Chimeric antigen receptor; Droplet digital PCR; IL-1RAP; Tisa-cel;
   Axi-cel; Monitoring
ID TISAGENLECLEUCEL; TRACKING; GENE
AB Background Genetically engineered chimeric antigen receptor (CAR) T lymphocytes are promising therapeutic tools for cancer. Four CAR T cell drugs, including tisagenlecleucel (tisa-cel) and axicabtagene-ciloleucel (axi-cel), all targeting CD19, are currently approved for treating B cell malignancies. Flow cytometry (FC) remains the standard for monitoring CAR T cells using a recombinant biotinylated target protein. Nevertheless, there is a need for additional tools, and the challenge is to develop an easy, relevant, highly sensitive, reproducible, and inexpensive detection method. Molecular tools can meet this need to specifically monitor long-term persistent CAR T cells. Methods Based on 2 experimental CAR T cell constructs, IL-1RAP and CS1, we designed 2 quantitative digital droplet (ddPCR) PCR assays. By targeting the 4.1BB/CD3z (28BBz) or 28/CD3z (28z) junction area, we demonstrated that PCR assays can be applied to approved CD19 CAR T drugs. Both 28z and 28BBz ddPCR assays allow determination of the average vector copy number (VCN) per cell. We confirmed that the VCN is dependent on the multiplicity of infection and verified that the VCN of our experimental or GMP-like IL-1RAP CAR T cells met the requirement (< 5 VCN/cell) for delivery to the clinical department, similar to approved axi-cel or tisa-cel drugs. Results 28BBz and 28z ddPCR assays applied to 2 tumoral (acute myeloid leukemia (AML) or multiple myeloma (MM) xenograft humanized NSG mouse models allowed us to quantify the early expansion (up to day 30) of CAR T cells after injection. Interestingly, following initial expansion, when circulating CAR T cells were challenged with the tumor, we noted a second expansion phase. Investigation of the bone marrow, spleen and lung showed that CAR T cells disseminated more within these tissues in mice previously injected with leukemic cell lines. Finally, circulating CAR T cell ddPCR monitoring of R/R acute lymphoid leukemia or diffuse large B cell lymphoma (n = 10 for tisa-cel and n = 7 for axi-cel) patients treated with both approved CAR T cells allowed detection of early expansion, which was highly correlated with FC, as well as long-term persistence (up to 450 days), while FC failed to detect these events. Conclusion Overall, we designed and validated 2 ddPCR assays allowing routine or preclinical monitoring of early- and long-term circulating approved or experimental CAR T cells, including our own IL-1RAP CAR T cells, which will be evaluated in an upcoming phase I clinical trial.
C1 [Haderbache, Rafik; Warda, Walid; Hervouet, Eric; da Rocha, Mathieu Neto; Trad, Rim; Nicod, Clementine; Bouquet, Lucie; Guiot, Melanie; Roussel, Xavier; Deschamps, Marina; Ferrand, Christophe] INSERM, Lab Therapeut Immuno Mol & Cellulaire Canc, EFSBFC, Right,UFC,UMR1098, 8 Rue Dr Jean Francois Xavier Girod, F-25020 Besancon, France.
   [Allain, Vincent; Caillat-Zucman, Sophie] Univ Paris, Hop St Louis, AP HP, Serv Immunol, Paris, France.
   [Thieblemeont, Catherine; Boissel, Nicolas] Univ Paris, Hop St Louis, AP HP, Serv Hematol, Paris, France.
   [Varlet, Pauline] Immunol Lab HLA, Lille, France.
   [Agha, Ibrahim Yakoub] Univ Lille, CHU Lille, INSERM, Infinite,U1286, Lille, France.
   [Venet, Fabienne] Hop Edouard Herriot, Hosp Civils Lyon, Immunol Lab, Lyon, France.
   [Sujobert, Pierre] Hop Lyon Sud, Hosp Civils Lyon, Serv Hematol Biol, Lyon, France.
   [Rouzaire, Paul-Oliver] CHU Clermont Ferrand, UFR Pharm, CHELTER, EA 7453, Clermont Ferrand, France.
   [Caillot, Denis; Casasnovas, Olivier] Mitterrand Hosp, Hematol Clin Dept, Dijon, France.
   [Bories, Jean Christophe] Univ Paris, Inst Rech St Louis, INSERM, UMR 976, Paris, France.
   [Bachy, Emmanuel] Hosp Lyon Sud, Hosp Civils Lyon, Serv Hematol Clin, Lyon, France.
RP Ferrand, C (corresponding author), INSERM, Lab Therapeut Immuno Mol & Cellulaire Canc, EFSBFC, Right,UFC,UMR1098, 8 Rue Dr Jean Francois Xavier Girod, F-25020 Besancon, France.
EM christophe.ferrand@efs.sante.fr
FU MiMedi project - BPI France [DOS0060162/00]; European Union through the
   European Regional Development Fund of the Region Bourgogne-Franche-Comte
   [FC0013440]; EU project T2EVOLVE Grant [945393]; Grand Besancon Metrople
   (GBM); French Blood Center
FX Association Nausicaa Combat sa Leucemie (nonprofit association-loi 1901
   FR); Gift 2017-03, 2018, 2019 and 2020. This work was supported by the
   MiMedi project funded by BPI France (Grant No. DOS0060162/00) and the
   European Union through the European Regional Development Fund of the
   Region Bourgogne-Franche-Comte (Grant No. FC0013440). French Blood
   Center, Grants 2018 and 2019. EU project T2EVOLVE Grant Agreement No.
   945393. UMR1098 RIGHT is a member of the OPALE Carnot Institute. Rafik
   Haberbache has a fellowship from Grand Besancon Metrople (GBM).
CR Baras A, 2021, J MOL DIAGN, V23, P447, DOI 10.1016/j.jmoldx.2020.12.004
   Casucci M, 2018, FRONT IMMUNOL, V9, DOI 10.3389/fimmu.2018.00507
   Cohen AD, 2019, J CLIN INVEST, V129, P2210, DOI 10.1172/JCI126397
   Cummins KD, 2019, SEMIN HEMATOL, V56, P155, DOI 10.1053/j.seminhematol.2018.08.008
   Davis L, 2021, MOL THER-METH CLIN D, V20, P535, DOI 10.1016/j.omtm.2020.12.002
   Demaret J, 2021, CYTOM PART B-CLIN CY, V100, P218, DOI 10.1002/cyto.b.21941
   Faitschuk E, 2016, BLOOD, V128, P1711, DOI 10.1182/blood-2016-01-692046
   Fehse B, 2020, MOL THER-METH CLIN D, V16, P172, DOI 10.1016/j.omtm.2019.12.018
   June CH, 2018, NEW ENGL J MED, V379, P64, DOI 10.1056/NEJMra1706169
   Juul-Dam KL, 2020, BRIT J HAEMATOL, V190, P198, DOI 10.1111/bjh.16560
   Kochenderfer JN, 2017, MOL THER, V25, P2245, DOI 10.1016/j.ymthe.2017.07.004
   Kruse A, 2020, INT J MOL SCI, V21, DOI 10.3390/ijms21031054
   Kunz A, 2020, MOL THER-METH CLIN D, V17, P448, DOI 10.1016/j.omtm.2020.02.003
   Li MT, 2018, THERANOSTICS, V8, P2954, DOI 10.7150/thno.24108
   Lu A, 2020, J TRANSL MED, V18, DOI 10.1186/s12967-020-02358-0
   Maude SL, 2018, NEW ENGL J MED, V378, P439, DOI 10.1056/NEJMoa1709866
   Maude SL, 2014, HEMATOL-AM SOC HEMAT, P559, DOI 10.1182/asheducation-2014.1.559
   Mika T, 2020, FRONT MOL BIOSCI, V7, DOI 10.3389/fmolb.2020.00084
   Mueller KT, 2017, BLOOD, V130, P2317, DOI 10.1182/blood-2017-06-786129
   Munshi NC, 2021, NEW ENGL J MED, V384, P705, DOI 10.1056/NEJMoa2024850
   Neelapu SS, 2019, HEMATOL ONCOL, V37, P48, DOI 10.1002/hon.2595
   Philip B, 2014, BLOOD, V124, P1277, DOI 10.1182/blood-2014-01-545020
   Ramakrishna S, 2020, EXPERT OPIN BIOL TH, V20, P503, DOI 10.1080/14712598.2020.1738378
   Vogelstein B, 1999, P NATL ACAD SCI USA, V96, P9236, DOI 10.1073/pnas.96.16.9236
   Wang H, 2018, TRANSPL P, V50, P104, DOI 10.1016/j.transproceed.2017.11.028
   Wang XL, 2011, BLOOD, V118, P1255, DOI 10.1182/blood-2011-02-337360
   Warda W, 2019, CANCER RES, V79, P663, DOI 10.1158/0008-5472.CAN-18-1078
NR 27
TC 0
Z9 0
U1 1
U2 1
PU BMC
PI LONDON
PA CAMPUS, 4 CRINAN ST, LONDON N1 9XW, ENGLAND
EI 1479-5876
J9 J TRANSL MED
JI J. Transl. Med.
PD JUN 21
PY 2021
VL 19
IS 1
AR 265
DI 10.1186/s12967-021-02925-z
PG 13
WC Medicine, Research & Experimental
SC Research & Experimental Medicine
GA SX3EB
UT WOS:000665090700002
PM 34154602
OA gold, Green Published
DA 2021-10-29
ER

PT J
AU Zhang, J
   Wang, TY
AF Zhang, Jin
   Wang, Tianyou
TI Immune cell landscape and immunotherapy of medulloblastoma
SO PEDIATRIC INVESTIGATION
LA English
DT Review; Early Access
DE Medulloblastoma; Tumor microenvironment; Immune cells; Immunotherapy
ID TUMOR-ASSOCIATED MACROPHAGES; DENDRITIC CELLS; T-CELL; PREOPERATIVE
   NEUTROPHIL; LYMPHOCYTE RATIO; B-LYMPHOCYTES; NK CELLS; CANCER;
   MICROENVIRONMENT; HETEROGENEITY
AB Medulloblastoma is the most common primary pediatric malignancy of the central nervous system. Recurrent and refractory patients account for approximately 30% of them. Immune cells are an important component of the brain tumor microenvironment, including tumor-associated macrophages, T lymphocytes, natural killer cells, dendritic cells, neutrophils and B lymphocytes. Understanding how they behave and interact is important in the investigation of the onset and progression of medulloblastoma. Here, we overview the features and recent advances of each component of immune cells in medulloblastoma. Meanwhile, immunotherapy is a promising but also challenging treatment strategy for medulloblastoma. At present, there are a growing number of immunotherapeutic approaches under investigation including immune checkpoint inhibitors, oncolytic viruses, cancer vaccines, chimeric antigen receptor T cell therapies, and natural killer cells in recurrent and refractory medulloblastoma patients.
C1 [Zhang, Jin] Capital Med Univ, Beijing Shijitan Hosp, Dept Pediat, Beijing, Peoples R China.
   [Zhang, Jin; Wang, Tianyou] Capital Med Univ, Beijing Childrens Hosp, Hematol Oncol Ctr, Beijing, Peoples R China.
RP Wang, TY (corresponding author), Capital Med Univ, Beijing Childrens Hosp, Beijing 100045, Peoples R China.
EM wangtianyou@bch.com.cn
CR Aoki T, 2016, PEDIATR BLOOD CANCER, V63, P1461, DOI 10.1002/pbc.26018
   Arroyo VM, 2019, CANCER EPIDEMIOL, V59, P71, DOI 10.1016/j.canep.2019.01.011
   Belli C, 2018, CANCER TREAT REV, V65, P22, DOI 10.1016/j.ctrv.2018.02.004
   Bernstock JD, 2020, CANCER GENE THER, V27, P246, DOI 10.1038/s41417-019-0091-0
   Bertaut A, 2016, ONCOTARGET, V7, P70948, DOI 10.18632/oncotarget.10898
   Blaeschke F, 2019, CYTOTHERAPY, V21, P973, DOI 10.1016/j.jcyt.2019.06.009
   Bockmayr M, 2018, ONCOIMMUNOLOGY, V7, DOI 10.1080/2162402X.2018.1462430
   Buchbinder EI, 2016, AM J CLIN ONCOL-CANC, V39, P98, DOI 10.1097/COC.0000000000000239
   Byrd T, 2012, PEDIATR HEMAT ONCOL, V29, P495, DOI 10.3109/08880018.2012.698372
   Candolfi M, 2011, NEOPLASIA, V13, P947, DOI 10.1593/neo.11024
   Castriconi R, 2007, EUR J IMMUNOL, V37, P3190, DOI 10.1002/eji.200737546
   Cavalli FMG, 2017, CANCER CELL, V31, P737, DOI 10.1016/j.ccell.2017.05.005
   Chandramohan V, 2013, FUTURE ONCOL, V9, P977, DOI [10.2217/FON.13.47, 10.2217/fon.13.47]
   Collin M, 2018, IMMUNOLOGY, V154, P3, DOI 10.1111/imm.12888
   Dehnel N, 2017, CURR OPIN PHARMACOL, V35, P12, DOI 10.1016/j.coph.2017.04.007
   Dimeloe S, 2019, SCI SIGNAL, V12, DOI 10.1126/scisignal.aav3334
   Domingues P, 2016, BRAIN BEHAV IMMUN, V53, P1, DOI 10.1016/j.bbi.2015.07.019
   Donovan LK, 2020, NAT MED, V26, P720, DOI 10.1038/s41591-020-0827-2
   Dorand RD, 2016, SCIENCE, V353, P399, DOI 10.1126/science.aae0477
   Eruslanov EB, 2017, CANCER IMMUNOL IMMUN, V66, P997, DOI 10.1007/s00262-017-1976-0
   Fang LJ, 2013, NEURO-ONCOLOGY, V15, P1479, DOI 10.1093/neuonc/not110
   Fernandez L, 2013, FRONT ONCOL, V3, DOI 10.3389/fonc.2013.00094
   Flores C, 2019, SCI ADV, V5, DOI 10.1126/sciadv.aav9879
   Folgiero V, 2016, ONCOTARGET, V7, P52900, DOI 10.18632/oncotarget.9284
   Garzia L, 2018, CELL, V172, P1050, DOI 10.1016/j.cell.2018.01.038
   Gerber NU, 2014, CANCER TREAT REV, V40, P356, DOI 10.1016/j.ctrv.2013.11.010
   Gholamin S, 2017, SCI TRANSL MED, V9, DOI 10.1126/scitranslmed.aaf2968
   Giese MA, 2019, BLOOD, V133, P2159, DOI 10.1182/blood-2018-11-844548
   Gorsi HS, 2019, J PEDIAT HEMATOL ONC, V41, pE235, DOI 10.1097/MPH.0000000000001339
   Guadagno E, 2018, INT J MOL SCI, V19, DOI 10.3390/ijms19041005
   Gururangan S, 2017, CANCER IMMUNOL IMMUN, V66, P1589, DOI 10.1007/s00262-017-2051-6
   Hambardzumyan D, 2016, NAT NEUROSCI, V19, P20, DOI 10.1038/nn.4185
   Hansen M, 2017, SEMIN IMMUNOPATHOL, V39, P307, DOI 10.1007/s00281-016-0592-y
   Hinshaw DC, 2019, CANCER RES, V79, P4557, DOI 10.1158/0008-5472.CAN-18-3962
   Hovestadt V, 2020, NAT REV CANCER, V20, P42, DOI 10.1038/s41568-019-0223-8
   Hutzen B, 2014, BMC CANCER, V14, DOI 10.1186/1471-2407-14-206
   Janco JMT, 2015, J IMMUNOL, V194, P2985, DOI 10.4049/jimmunol.1403134
   Katoh M, 2019, CLIN SCI, V133, P953, DOI 10.1042/CS20180845
   Kennis BA, 2019, J NEURO-ONCOL, V142, P395, DOI 10.1007/s11060-019-03091-5
   Khatua S, 2020, NEURO-ONCOLOGY, V22, P1214, DOI 10.1093/neuonc/noaa047
   Kim JW, 2018, NEUROTHERAPEUTICS, V15, P1127, DOI 10.1007/s13311-018-0650-3
   Kramer K, 2018, PEDIATR BLOOD CANCER, V65, DOI 10.1002/pbc.26754
   Lal S, 2016, HUM GENE THER CL DEV, V27, P145, DOI 10.1089/humc.2016.062
   Largeot A, 2019, CELLS-BASEL, V8, DOI 10.3390/cells8050449
   Lecot P, 2019, FRONT IMMUNOL, V10, DOI 10.3389/fimmu.2019.02155
   Lee C, 2018, BMC CANCER, V18, DOI 10.1186/s12885-018-4457-8
   Li K, 2019, SCI REP-UK, V9, DOI 10.1038/s41598-019-49733-6
   Liau LM, 2018, J TRANSL MED, V16, DOI 10.1186/s12967-018-1507-6
   Lun XQ, 2007, CANCER RES, V67, P8818, DOI 10.1158/0008-5472.CAN-07-1214
   Majzner RG, 2019, CLIN CANCER RES, V25, P2560, DOI 10.1158/1078-0432.CCR-18-0432
   Margol AS, 2015, CLIN CANCER RES, V21, P1457, DOI 10.1158/1078-0432.CCR-14-1144
   Martin Allison M, 2018, Oncotarget, V9, P19177, DOI 10.18632/oncotarget.24951
   Massimino M, 2016, CRIT REV ONCOL HEMAT, V105, P35, DOI 10.1016/j.critrevonc.2016.05.012
   Maximov V, 2019, NAT COMMUN, V10, DOI 10.1038/s41467-019-10458-9
   Mishalian I, 2017, IMMUNOBIOLOGY, V222, P82, DOI 10.1016/j.imbio.2016.02.001
   Mitchell D, 2018, J NEUROIMMUNOL, V322, P63, DOI 10.1016/j.jneuroim.2018.06.012
   Murata D, 2018, J NEUROSURG, V128, P710, DOI 10.3171/2016.11.JNS16991
   Nair SK, 2015, J NEURO-ONCOL, V125, P65, DOI 10.1007/s11060-015-1890-2
   Nellan A, 2018, J IMMUNOTHER CANCER, V6, DOI 10.1186/s40425-018-0340-z
   Northcott PA, 2017, NATURE, V547, P311, DOI 10.1038/nature22973
   Orlando D, 2018, CANCER RES, V78, P3337, DOI 10.1158/0008-5472.CAN-17-3140
   Ostroumov D, 2018, CELL MOL LIFE SCI, V75, P689, DOI 10.1007/s00018-017-2686-7
   Patel S, 2018, J NEURO-ONCOL, V136, P541, DOI 10.1007/s11060-017-2678-3
   Patterson JD, 2020, FRONT ONCOL, V10, DOI 10.3389/fonc.2020.01582
   Perez-Martinez A, 2016, EXPERT REV ANTICANC, V16, P573, DOI 10.1080/14737140.2016.1184978
   Pham CD, 2016, CLIN CANCER RES, V22, P582, DOI 10.1158/1078-0432.CCR-15-0713
   Polanczyk MJ, 2019, J TRANSL MED, V17, DOI 10.1186/s12967-019-1967-3
   Powell AB, 2019, J TRANSL MED, V17, DOI 10.1186/s12967-019-2055-4
   Pucci F, 2019, CANCER IMMUNOL RES, V7, P1902, DOI 10.1158/2326-6066.CIR-19-0774
   Quail DF, 2017, CANCER CELL, V31, P326, DOI 10.1016/j.ccell.2017.02.009
   Quillien V, 2019, CANCER IMMUNOL IMMUN, V68, P871, DOI 10.1007/s00262-019-02317-9
   Franco PIR, 2020, PATHOL RES PRACT, V216, DOI 10.1016/j.prp.2019.152729
   Sabel M, 2016, J NEURO-ONCOL, V129, P515, DOI 10.1007/s11060-016-2202-1
   Salsman VS, 2011, PLOS ONE, V6, DOI 10.1371/journal.pone.0020267
   Schuster IS, 2016, FRONT IMMUNOL, V7, DOI 10.3389/fimmu.2016.00235
   Seyfizadeh N, 2016, CRIT REV ONCOL HEMAT, V107, P100, DOI 10.1016/j.critrevonc.2016.09.002
   Sharma P, 2015, SCIENCE, V348, P56, DOI 10.1126/science.aaa8172
   Shaul ME, 2019, NAT REV CLIN ONCOL, V16, P601, DOI 10.1038/s41571-019-0222-4
   Shen M, 2018, FRONT IMMUNOL, V9, DOI 10.3389/fimmu.2018.00470
   Somasundaram R, 2017, NAT COMMUN, V8, DOI 10.1038/s41467-017-00452-4
   Studebaker AW, 2010, NEURO-ONCOLOGY, V12, P1034, DOI 10.1093/neuonc/noq057
   Sun HY, 2019, FRONT IMMUNOL, V10, DOI 10.3389/fimmu.2019.02354
   Terren I, 2019, FRONT IMMUNOL, V10, DOI 10.3389/fimmu.2019.02278
   Thompson EM, 2018, J NEUROPATH EXP NEUR, V77, P696, DOI 10.1093/jnen/nly045
   Vermeulen JF, 2018, ONCOIMMUNOLOGY, V7, DOI 10.1080/2162402X.2017.1398877
   Viel S, 2016, SCI SIGNAL, V9, DOI 10.1126/scisignal.aad1884
   von Bueren AO, 2016, J CLIN ONCOL, V34, P4151, DOI 10.1200/JCO.2016.67.2428
   Waisman A, 2017, SEMIN IMMUNOPATHOL, V39, P153, DOI 10.1007/s00281-016-0583-z
   Wilson JRF, 2018, ACTA NEUROCHIR, V160, P793, DOI 10.1007/s00701-017-3388-5
   Wouters MCA, 2018, CLIN CANCER RES, V24, P6125, DOI 10.1158/1078-0432.CCR-18-1481
   Yang WQ, 2003, CANCER RES, V63, P3162
   Yu LT, 2011, NEURO-ONCOLOGY, V13, P14, DOI 10.1093/neuonc/noq148
   Yuen GJ, 2016, TRENDS CANCER, V2, P747, DOI 10.1016/j.trecan.2016.10.010
NR 93
TC 0
Z9 0
U1 0
U2 0
PU WILEY
PI HOBOKEN
PA 111 RIVER ST, HOBOKEN 07030-5774, NJ USA
EI 2574-2272
J9 PEDIATR INVEST
JI Pediat. Invest.
DI 10.1002/ped4.12261
EA JUN 2021
PG 11
WC Pediatrics
SC Pediatrics
GA SX2PA
UT WOS:000665051200001
OA gold
DA 2021-10-29
ER

PT J
AU Banerjee, R
   Fakhri, B
   Shah, NN
AF Banerjee, Rahul
   Fakhri, Bita
   Shah, Nina
TI Toci or not toci: innovations in the diagnosis, prevention, and early
   management of cytokine release syndrome
SO LEUKEMIA & LYMPHOMA
LA English
DT Review; Early Access
DE chimeric antigen receptor T-cell therapy; cytokine release syndrome;
   tocilizumab
ID T-CELL THERAPY; AXICABTAGENE CILOLEUCEL; INFECTIOUS COMPLICATIONS;
   RESOURCE UTILIZATION; PATIENTS PTS; AXI-CEL; RECEPTOR; TOCILIZUMAB;
   BIOMARKERS; IL-6
AB Cytokine release syndrome (CRS) remains a significant toxicity of chimeric antigen receptor T-cell (CAR-T) therapy for hematologic malignancies. While established guidelines exist for the management of Grade 2+ CRS with immunosuppressive agents such as tocilizumab or corticosteroids, the management of early-grade CRS (i.e. Grade 1 CRS with isolated fevers) has no such consensus beyond supportive care. In this review, we discuss early-grade CRS with an emphasis on its diagnosis, management, and prevention. Strategies to target early-grade CRS include immunosuppression preemptively (once CRS develops) or prophylactically (before CRS develops) as well as novel small-molecule inhibitors or fractionated CAR-T dosing. In the near future, next-generation CAR-T therapies may be able to target CRS precisely or obviate CRS entirely. If shown to prevent CRS-associated morbidity while maintaining therapeutic anti-neoplastic efficacy, these innovative strategies will enhance the safety of CAR-T therapy while also improving its operationalization and accessibility in the real-world setting.
C1 [Banerjee, Rahul; Fakhri, Bita; Shah, Nina] Univ Calif San Francisco, Dept Med, Div Hematol Oncol, San Francisco, CA 94143 USA.
RP Banerjee, R (corresponding author), Univ Calif San, Box M-1286,550 Parnassus Ave, San Francisco, CA 94143 USA.
EM rahul.banerjee@ucsf.edu
OI Banerjee, Rahul/0000-0003-3781-5441
CR Abramson JS, 2020, LANCET, V396, P839, DOI 10.1016/S0140-6736(20)31366-0
   Alizadeh D., 2021, CANCER DISCOV
   Amatya PN., 2020, AM SOC HEM 2020
   Baird JH, 2021, BLOOD ADV, V5, P143, DOI 10.1182/bloodadvances.2020002732
   Banerjee R., 2021, TRANSPL CELL THER
   Beauvais D, 2021, J MICROBIOL IMMUNOL, V54, P327, DOI 10.1016/j.jmii.2021.02.006
   Bishop MR, 2020, BLOOD, V135, P2020, DOI 10.1182/blood.2020005592
   Brentjens RJ, 2013, SCI TRANSL MED, V5, DOI 10.1126/scitranslmed.3005930
   Brudno JN, 2019, BLOOD REV, V34, P45, DOI 10.1016/j.blre.2018.11.002
   Cahill K.E., 2020, LEUKEMIA LYMPHOMA, V61, P799, DOI [10.1080/10428194.2019.1691201, DOI 10.1080/10428194.2019.1691201]
   Caimi PF., 2020, BLOOD, V136, P30
   Chavez JC., 2020, BLOOD, V136, P3
   Chen LY, 2020, TRANSL ONCOL, V13, DOI 10.1016/j.tranon.2020.100838
   Costello CL, 2020, BLOOD, V136, DOI 10.1182/blood-2020-142695
   Cummins KD, 2017, BLOOD, V130
   Davila ML, 2014, SCI TRANSL MED, V6, DOI 10.1126/scitranslmed.3008226
   Diorio C, 2020, BLOOD ADV, V4, P5174, DOI 10.1182/bloodadvances.2020002592
   Dubovsky JA, 2013, BLOOD, V122, P2539, DOI 10.1182/blood-2013-06-507947
   Faramand R, 2020, CLIN CANCER RES, V26, P4823, DOI 10.1158/1078-0432.CCR-20-1434
   Foster MC., 2021, BLOOD
   Frey NV, 2020, J CLIN ONCOL, V38, P2862, DOI 10.1200/JCO.19.03237
   Frey NV, 2020, J CLIN ONCOL, V38, DOI 10.1200/JCO.19.01892
   Fried S, 2019, BONE MARROW TRANSPL, V54, P1643, DOI 10.1038/s41409-019-0487-3
   Frigault MJ, 2020, BLOOD, V136, P137, DOI 10.1182/blood.2020006216
   Gajra A, 2020, IMMUNOTHERAPY-UK, V12, P725, DOI 10.2217/imt-2020-0118
   Gardner RA, 2019, BLOOD, V134, P2149, DOI 10.1182/blood.2019001463
   Gardner RA, 2017, BLOOD, V129, P3322, DOI 10.1182/blood-2017-02-769208
   Gauthier J, 2020, BLOOD, V135, P1650, DOI 10.1182/blood.2019002936
   Giavridis T, 2018, NAT MED, V24, P731, DOI 10.1038/s41591-018-0041-7
   Guha A, 2020, BIOL BLOOD MARROW TR, V26, P2211, DOI 10.1016/j.bbmt.2020.08.036
   Gutierrez C, 2020, J CRIT CARE, V58, P58, DOI 10.1016/j.jcrc.2020.04.008
   Hari P, 2020, J CLIN ONCOL, V38
   Harris AH, 2020, BIOL BLOOD MARROW TR, V26, pS312
   Hay KA, 2017, BLOOD, V130, P2295, DOI 10.1182/blood-2017-06-793141
   Hernandez I, 2018, JAMA ONCOL, V4, P994, DOI 10.1001/jamaoncol.2018.0977
   Hill JA, 2020, BLOOD, V136, P925, DOI 10.1182/blood.2019004000
   Hill JA, 2018, BLOOD, V131, P121, DOI 10.1182/blood-2017-07-793760
   Huarte E, 2020, CLIN CANCER RES, V26, P6299, DOI 10.1158/1078-0432.CCR-20-1739
   Huarte E, 2019, BLOOD, V134, DOI 10.1182/blood-2019-128288
   Jacobson CA, 2020, J CLIN ONCOL, V38, P3095, DOI [10.1200/JCO.19.02103, DOI 10.1200/JCO.19.02103]
   Jain T, 2020, BLOOD ADV, V4, P3776, DOI 10.1182/bloodadvances.2020002509
   Jan M, 2021, SCI TRANSL MED, V13, DOI 10.1126/scitranslmed.abb6295
   Kadauke S, 2021, J CLIN ONCOL, V39, P920, DOI 10.1200/JCO.20.02477
   Kang LQ, 2020, EXP HEMATOL ONCOL, V9, DOI 10.1186/s40164-020-00166-2
   Kansagra A., 2021, TRANSPL CELL THER, V27, pS396
   Kenderian SS, 2017, BIOL BLOOD MARROW TR, V23, pS19, DOI 10.1016/j.bbmt.2016.12.003
   Komanduri KV, 2021, J CLIN ONCOL, V39, P476, DOI 10.1200/JCO.20.01749
   Lee DW, 2019, BIOL BLOOD MARROW TR, V25, P625, DOI 10.1016/j.bbmt.2018.12.758
   Lee DW, 2014, BLOOD, V124, P188, DOI 10.1182/blood-2014-05-552729
   Lee YG, 2019, NAT COMMUN, V10, DOI 10.1038/s41467-019-10565-7
   Lin JK., 2019, J CLIN ONCOL, V37, P2105, DOI [10.1200/JCO.18.02079., DOI 10.1200/JCO.18.02079]
   Lin RJ, 2021, HAEMATOLOGICA, V106, P255, DOI 10.3324/haematol.2019.243246
   Liu EL, 2020, NEW ENGL J MED, V382, P545, DOI 10.1056/NEJMoa1910607
   Liu SY, 2019, BLOOD, V134, DOI 10.1182/blood-2019-123051
   Liu SY, 2020, BLOOD CANCER J, V10, DOI 10.1038/s41408-020-0280-y
   Locke FL, 2020, BLOOD ADV, V4, P4898, DOI 10.1182/bloodadvances.2020002394
   Locke FL, 2017, BLOOD, V130
   Los-Arcos I, 2021, INFECTION, V49, P215, DOI 10.1007/s15010-020-01521-5
   Lu YJJ, 2019, FRONT ONCOL, V9, DOI 10.3389/fonc.2019.00151
   Luo H, 2019, J IMMUNOTHER CANCER, V7, DOI 10.1186/s40425-019-0767-x
   Lyman GH, 2020, JAMA NETW OPEN, V3, DOI 10.1001/jamanetworkopen.2020.2072
   Ma QF, 2020, J COMP EFFECT RES, V9, P849, DOI 10.2217/cer-2020-0069
   Maakaron J., 2018, BLOOD, V132, P4216
   Madduri D, 2020, BLOOD, V136, DOI 10.1182/blood-2020-136307
   Mahmoudjafari Z, 2019, BIOL BLOOD MARROW TR, V25, P26, DOI 10.1016/j.bbmt.2018.09.024
   Mailankody S, 2020, J CLIN ONCOL, V38
   Maloney DG., 2020, BLOOD, V136, P18
   Manz CR., 2020, J CLIN ONCOL, V38, P384, DOI [10.1200/JCO.19.01691, DOI 10.1200/JCO.19.01691]
   Maude SL, 2018, NEW ENGL J MED, V378, P439, DOI 10.1056/NEJMoa1709866
   Maude SL, 2014, NEW ENGL J MED, V371, P1507, DOI 10.1056/NEJMoa1407222
   Mestermann K, 2019, SCI TRANSL MED, V11, DOI 10.1126/scitranslmed.aau5907
   Mian A., 2021, TRANSPL CELL THER, V27, pS307
   Munshi NC, 2021, NEW ENGL J MED, V384, P705, DOI 10.1056/NEJMoa2024850
   Nathan C., 2017, J CLIN PATHWAYS, V3, P31
   Neelapu SS, 2017, NEW ENGL J MED, V377, P2531, DOI 10.1056/NEJMoa1707447
   Neelapu SS, 2018, NAT REV CLIN ONCOL, V15, P47, DOI 10.1038/nrclinonc.2017.148
   Neill L, 2020, BLOOD, V136, DOI 10.1182/blood-2020-138865
   Nellan A, 2018, BLOOD, V132, P662, DOI 10.1182/blood-2018-05-846428
   Nishimoto N, 2008, BLOOD, V112, P3959, DOI 10.1182/blood-2008-05-155846
   Norelli M, 2018, NAT MED, V24, P739, DOI 10.1038/s41591-018-0036-4
   Oluwole OO, 2020, BIOL BLOOD MARROW TR, V26, P1581, DOI 10.1016/j.bbmt.2020.06.008
   Oluwole OOBK, 2021, TRANSPLANT CELL THER, V27
   Ortiz-Maldonado V, 2021, MOL THER, V29, P636, DOI 10.1016/j.ymthe.2020.09.027
   Pan J, 2021, J CELL MOL MED, V25, P1089, DOI 10.1111/jcmm.16176
   Parayath NN, 2020, NAT COMMUN, V11, DOI 10.1038/s41467-020-19486-2
   Park JH, 2018, NEW ENGL J MED, V378, P449, DOI 10.1056/NEJMoa1709919
   Paszkiewicz PJ, 2016, J CLIN INVEST, V126, P4262, DOI 10.1172/JCI84813
   Purdum A, 2020, BLOOD, V136, DOI 10.1182/blood-2020-134735
   Raje N, 2019, NEW ENGL J MED, V380, P1726, DOI 10.1056/NEJMoa1817226
   Rosenbaum L, 2017, NEW ENGL J MED, V377, P1313, DOI 10.1056/NEJMp1711886
   Sachdeva M, 2019, J BIOL CHEM, V294, P5430, DOI 10.1074/jbc.AC119.007558
   Sandler RD, 2020, FRONT IMMUNOL, V11, DOI 10.3389/fimmu.2020.00524
   Santomasso BD, 2018, CANCER DISCOV, V8, P958, DOI 10.1158/2159-8290.CD-17-1319
   Sarkar RR, 2019, JNCI-J NATL CANCER I, V111, P719, DOI 10.1093/jnci/djy193
   Schuster SJ, 2020, BLOOD ADV, V4, P1432, DOI 10.1182/bloodadvances.2019001304
   Schuster SJ, 2019, NEW ENGL J MED, V380, P45, DOI 10.1056/NEJMoa1804980
   Sheth VS, 2021, BONE MARROW TRANSPL, V56, P552, DOI 10.1038/s41409-020-01134-4
   Siddiqi T, 2018, BLOOD, V132, DOI 10.1182/blood-2018-99-112214
   Siddiqi T, 2017, BLOOD, V130
   Simons CL, 2021, J MED ECON, V24, P421, DOI 10.1080/13696998.2021.1894158
   Singh N, 2017, CYTOTHERAPY, V19, P867, DOI 10.1016/j.jcyt.2017.04.001
   Spiegel JY., 2018, BLOOD, V132, P576
   Staedtke V, 2018, NATURE, V564, P273, DOI 10.1038/s41586-018-0774-y
   Sterner RM, 2019, BLOOD, V133, P697, DOI 10.1182/blood-2018-10-881722
   Strati P., 2021, BLOOD
   Strati P, 2020, BLOOD ADV, V4, P3123, DOI 10.1182/bloodadvances.2020002328
   Svoboda J, 2018, BLOOD, V132, P1022, DOI 10.1182/blood-2018-03-837609
   Tan AHJ, 2020, BLOOD ADV, V4, P1419, DOI 10.1182/bloodadvances.2019001287
   Teachey DT, 2016, CANCER DISCOV, V6, P664, DOI 10.1158/2159-8290.CD-16-0040
   Tedesco VE, 2021, J IMMUNOL, V206, P1561, DOI 10.4049/jimmunol.2001249
   Topp MS, 2020, BIOL BLOOD MARROW TR, V26, pS101
   Turtle CJ, 2016, SCI TRANSL MED, V8, DOI 10.1126/scitranslmed.aaf8621
   Urbanska K, 2014, J TRANSL MED, V12, DOI 10.1186/s12967-014-0347-2
   Vercellino L, 2020, BLOOD ADV, V4, P5607, DOI 10.1182/bloodadvances.2020003001
   Wang JS, 2019, BIOL BLOOD MARROW TR, V25, P1092, DOI 10.1016/j.bbmt.2019.02.008
   Wang MH, 2020, NEW ENGL J MED, V382, P1331, DOI 10.1056/NEJMoa1914347
   Weber EW, 2019, BLOOD ADV, V3, P711, DOI 10.1182/bloodadvances.2018028720
   Whittington MD, 2018, JAMA PEDIATR, V172, P1161, DOI 10.1001/jamapediatrics.2018.2530
   Wierda WG., 2020, AM SOC HEM
   Wudhikarn K, 2020, BLOOD ADV, V4, P3024, DOI 10.1182/bloodadvances.2020001972
   Yanez L, 2019, HEMASPHERE, V3, DOI 10.1097/HS9.0000000000000186
   Yang HB, 2020, J MANAG CARE SPEC PH, V26, P971, DOI 10.18553/jmcp.2020.20052
   Zhu F, 2020, CELL TRANSPLANT, V29, DOI 10.1177/0963689720919434
NR 123
TC 0
Z9 0
U1 1
U2 1
PU TAYLOR & FRANCIS LTD
PI ABINGDON
PA 2-4 PARK SQUARE, MILTON PARK, ABINGDON OR14 4RN, OXON, ENGLAND
SN 1042-8194
EI 1029-2403
J9 LEUKEMIA LYMPHOMA
JI Leuk. Lymphoma
DI 10.1080/10428194.2021.1924370
EA JUN 2021
PG 12
WC Oncology; Hematology
SC Oncology; Hematology
GA SW5WH
UT WOS:000664585200001
PM 34151714
DA 2021-10-29
ER

PT J
AU Merkt, W
   Zhou, Y
   Han, HW
   Lagares, D
AF Merkt, Wolfgang
   Zhou, Yan
   Han, Hongwei
   Lagares, David
TI Myofibroblast fate plasticity in tissue repair and fibrosis:
   Deactivation, apoptosis, senescence and reprogramming
SO WOUND REPAIR AND REGENERATION
LA English
DT Article
DE apoptosis; cellular senescence; fate; fibrosis; myofibroblast;
   plasticity; reprogramming; tissue repair
ID ACTIVATED STELLATE CELLS; FOCAL ADHESION KINASE; GROWTH-FACTOR BETA-1;
   SMOOTH-MUSCLE ACTIN; CELLULAR SENESCENCE; PULMONARY-FIBROSIS; LUNG
   FIBROBLASTS; SYSTEMIC-SCLEROSIS; LIVER FIBROSIS; MATRICELLULAR PROTEIN
AB In response to tissue injury, fibroblasts differentiate into professional repair cells called myofibroblasts, which orchestrate many aspects of the normal tissue repair programme including synthesis, deposition and contraction of extracellular matrix proteins, leading to wound closure. Successful tissue repair responses involve termination of myofibroblast activities in order to prevent pathologic fibrotic scarring. Here, we discuss the cellular and molecular mechanisms limiting myofibroblast activities during physiological tissue repair, including myofibroblast deactivation, apoptosis, reprogramming and immune clearance of senescent myofibroblasts. In addition, we summarize pathological mechanisms leading to myofibroblast persistence and survival, a hallmark of fibrotic diseases. Finally, we discuss emerging anti-fibrotic therapies aimed at targeting myofibroblast fate such as senolytics, gene therapy, cellular immunotherapy and CAR-T cells.
C1 [Merkt, Wolfgang; Zhou, Yan; Han, Hongwei; Lagares, David] Harvard Med Sch, Fibrosis Res Ctr, Ctr Immunol & Inflammatory Dis, Div Pulm & Crit Care Med,Massachusetts Gen Hosp, Boston, MA 02115 USA.
   [Merkt, Wolfgang] Univ Hosp Heidelberg, Internal Med 5, Dept Hematol Oncol & Rheumatol, Heidelberg, Germany.
   [Zhou, Yan] Cent South Univ, Xiangya Med Sch, Dept Physiol, Changsha, Peoples R China.
RP Lagares, D (corresponding author), Harvard Med Sch, Fibrosis Res Ctr, Ctr Immunol & Inflammatory Dis, Div Pulm & Crit Care Med,Massachusetts Gen Hosp, Boston, MA 02115 USA.
EM dlagares@mgh.harvard.edu
OI Zhou, Yan/0000-0002-8822-5276; Lagares, David/0000-0002-7317-8796
FU NIHUnited States Department of Health & Human ServicesNational
   Institutes of Health (NIH) - USA [R01 HL147059-01]; Boehringer
   IngelheimBoehringer Ingelheim; Merck Co.Merck & Company
FX D.L. gratefully acknowledges funding support from the NIH (grant R01
   HL147059-01) and Sponsored Research Grants from Boehringer Ingelheim and
   Merck & Co.
CR Aghajanian H, 2019, NATURE, V573, P430, DOI 10.1038/s41586-019-1546-z
   Aguado BA, 2019, SCI TRANSL MED, V11, DOI 10.1126/scitranslmed.aav3233
   Altorok N, 2015, ANN RHEUM DIS, V74, P1612, DOI 10.1136/annrheumdis-2014-205303
   Alvarez D, 2017, AM J PHYSIOL-LUNG C, V313, pL1164, DOI 10.1152/ajplung.00220.2017
   Amor C, 2020, NATURE, V583, P127, DOI 10.1038/s41586-020-2403-9
   Antonangeli F, 2019, J LEUKOCYTE BIOL, V105, P1275, DOI 10.1002/JLB.MR0718-299R
   Atabai K, 2009, J CLIN INVEST, V119, P3713, DOI 10.1172/JCI40053
   Azad AI, 2020, HEPATOLOGY, V72, P1013, DOI 10.1002/hep.31211
   Bai L, 2019, AM J RESP CELL MOL, V60, P49, DOI 10.1165/rcmb.2018-0180OC
   Bansal R, 2011, HEPATOLOGY, V54, P586, DOI 10.1002/hep.24395
   Bernard K, 2018, J BIOL CHEM, V293, P1218, DOI 10.1074/jbc.RA117.000444
   Bernard K, 2015, J BIOL CHEM, V290, P25427, DOI 10.1074/jbc.M115.646984
   Binet F, 2020, SCIENCE, V369, P934, DOI 10.1126/science.aay5356
   Bostrom H, 1996, CELL, V85, P863, DOI 10.1016/S0092-8674(00)81270-2
   Bundesmann MM, 2012, AM J RESP CELL MOL, V46, P233, DOI 10.1165/rcmb.2010-0485OC
   Carlson MA, 2003, J SURG RES, V110, P304, DOI 10.1016/S0022-4804(02)00098-7
   Chan CJ, 2014, CELL DEATH DIFFER, V21, P5, DOI 10.1038/cdd.2013.26
   Cisneros J, 2012, AM J PHYSIOL-LUNG C, V303, pL295, DOI 10.1152/ajplung.00332.2011
   Conte E, 2014, EUR J PHARM SCI, V58, P13, DOI 10.1016/j.ejps.2014.02.014
   DARBY I, 1990, LAB INVEST, V63, P21
   Darby IA, 2014, CLIN COSMET INV DERM, V7, P301, DOI 10.2147/CCID.S50046
   Davan-Wetton CSA, 2021, CELL MOL LIFE SCI, V78, P3333, DOI 10.1007/s00018-020-03746-x
   Demaria M, 2014, DEV CELL, V31, P722, DOI 10.1016/j.devcel.2014.11.012
   DESMOULIERE A, 1995, AM J PATHOL, V146, P56
   Distler O, 2019, NEW ENGL J MED, V380, P2518, DOI 10.1056/NEJMoa1903076
   Dookun E, 2020, AGING CELL, V19, DOI 10.1111/acel.13249
   Doran AC, 2020, NAT REV IMMUNOL, V20, P254, DOI 10.1038/s41577-019-0240-6
   Driskell RR, 2013, NATURE, V504, P277, DOI 10.1038/nature12783
   Duffield JS, 2005, J CLIN INVEST, V115, P56, DOI 10.1172/JCI200522675
   Duong TE, 2018, CURR PATHOBIOL REP, V6, P79, DOI 10.1007/s40139-018-0155-0
   Dupont S, 2011, NATURE, V474, P179, DOI 10.1038/nature10137
   El Agha E, 2017, CELL STEM CELL, V20, P261, DOI 10.1016/j.stem.2016.10.004
   Fitzner B, 2012, J CELL MOL MED, V16, P2620, DOI 10.1111/j.1582-4934.2012.01573.x
   Frangogiannis NG, 2020, J EXP MED, V217, DOI 10.1084/jem.20190103
   Frankel SK, 2006, AM J RESP CELL MOL, V34, P293, DOI 10.1165/rcmb.2005-0155OC
   Gerarduzzi C, 2017, INFLAMM RES, V66, P451, DOI 10.1007/s00011-016-1019-x
   Ghosh AK, 2013, J INVEST DERMATOL, V133, P1302, DOI 10.1038/jid.2012.479
   Gibb AA, 2020, CIRC RES, V127, P427, DOI 10.1161/CIRCRESAHA.120.316958
   Glenisson W, 2007, BBA-MOL CELL RES, V1773, P1572, DOI 10.1016/j.bbamcr.2007.05.016
   Granato G, 2017, CELL DEATH DISCOV, V3, DOI 10.1038/cddiscovery.2017.38
   Grinnell F, 1999, EXP CELL RES, V248, P608, DOI 10.1006/excr.1999.4440
   Hamsanathan S, 2019, AM J RESP CELL MOL, V61, P21, DOI 10.1165/rcmb.2018-0410TR
   Harding Keith G, 2005, Int Wound J, V2, P364, DOI 10.1111/j.1742-4801.2005.00149.x
   He SH, 2017, CELL, V169, P1000, DOI 10.1016/j.cell.2017.05.015
   Hecker L, 2014, SCI TRANSL MED, V6, DOI 10.1126/scitranslmed.3008182
   Hecker L, 2011, EXP CELL RES, V317, P1914, DOI 10.1016/j.yexcr.2011.03.016
   Henderson J, 2020, J CELL MOL MED, V24, P14026, DOI 10.1111/jcmm.16013
   Hinz B, 2001, AM J PATHOL, V159, P1009, DOI 10.1016/S0002-9440(10)61776-2
   Hinz B, 2020, NAT REV RHEUMATOL, V16, P11, DOI 10.1038/s41584-019-0324-5
   Hinz B, 2016, EXP EYE RES, V142, P56, DOI 10.1016/j.exer.2015.07.009
   Hoenicke L, 2012, CARCINOGENESIS, V33, P1123, DOI 10.1093/carcin/bgs124
   Hoerst K, 2019, J MOL MED, V97, P761, DOI 10.1007/s00109-019-01772-2
   Hohmann MS, 2019, AM J RESP CELL MOL, V60, P28, DOI 10.1165/rcmb.2017-0289OC
   Horowitz JC, 2004, J BIOL CHEM, V279, P1359, DOI 10.1074/jbc.M306248200
   Horowitz JC, 2007, CELL SIGNAL, V19, P761, DOI 10.1016/j.cellsig.2006.10.001
   Horowitz JC, 2019, PHYSIOLOGY, V34, P43, DOI 10.1152/physiol.00033.2018
   Horowitz JC, 2012, INT J BIOCHEM CELL B, V44, P158, DOI 10.1016/j.biocel.2011.10.011
   Hu B, 2010, AM J PATHOL, V177, P21, DOI 10.2353/ajpath.2010.090999
   Huang SK, 2013, CELL DEATH DIS, V4, DOI 10.1038/cddis.2013.146
   Huang S, 2007, AM J PHYSIOL-LUNG C, V292, pL405, DOI 10.1152/ajplung.00232.2006
   Huang SK, 2014, PLOS ONE, V9, DOI 10.1371/journal.pone.0107055
   Iredale JP, 1998, J CLIN INVEST, V102, P538, DOI 10.1172/JCI1018
   Jafarinejad-Farsangi S, 2015, AUTOIMMUNITY, V48, P369, DOI 10.3109/08916934.2015.1030616
   Jazbutyte V, 2013, AGE, V35, P747, DOI 10.1007/s11357-012-9407-9
   Jelaska A, 2000, ARTHRITIS RHEUM-US, V43, P2230, DOI 10.1002/1529-0131(200010)43:10<2230::AID-ANR10>3.0.CO;2-8
   Jeong WI, 2008, GASTROENTEROLOGY, V134, P248, DOI 10.1053/j.gastro.2007.09.034
   Jeong WI, 2011, HEPATOLOGY, V53, P1342, DOI 10.1002/hep.24190
   Jia KN, 2020, J CARDIOVASC PHARM, V76, P452, DOI 10.1097/FJC.0000000000000878
   Jiang DS, 2018, NAT CELL BIOL, V20, P422, DOI 10.1038/s41556-018-0073-8
   Jun JI, 2010, NAT CELL BIOL, V12, P676, DOI 10.1038/ncb2070
   Kanisicak O, 2016, NAT COMMUN, V7, DOI 10.1038/ncomms12260
   Karimizadeh E, 2015, MOL CELL BIOCHEM, V405, P169, DOI 10.1007/s11010-015-2408-0
   Kaur H, 2009, EXP EYE RES, V89, P152, DOI 10.1016/j.exer.2009.03.001
   Kim KH, 2013, MOL CELL BIOL, V33, P2078, DOI 10.1128/MCB.00049-13
   King TE, 2014, NEW ENGL J MED, V370, P2083, DOI 10.1056/NEJMoa1402582
   Kisseleva T, 2012, P NATL ACAD SCI USA, V109, P9448, DOI 10.1073/pnas.1201840109
   Ko YA, 2013, GENOME BIOL, V14, DOI 10.1186/gb-2013-14-10-r108
   Koh HB, 2016, J BIOL CHEM, V291, P19287, DOI 10.1074/jbc.M116.723080
   Kosla J, 2013, EUR J CELL BIOL, V92, P363, DOI 10.1016/j.ejcb.2013.10.013
   Krizhanovsky V, 2008, CELL, V134, P657, DOI 10.1016/j.cell.2008.06.049
   Kuehl T, 2018, MATRIX BIOL, V68-69, P94, DOI 10.1016/j.matbio.2018.01.020
   Kulasekaran P, 2009, AM J RESP CELL MOL, V41, P484, DOI 10.1165/rcmb.2008-0447OC
   Kulkarni AA, 2011, PLOS ONE, V6, DOI 10.1371/journal.pone.0015909
   Kural MH, 2016, ACTA BIOMATER, V32, P223, DOI 10.1016/j.actbio.2015.12.031
   Lagares D, 2017, SCI TRANSL MED, V9, DOI 10.1126/scitranslmed.aal3765
   Lagares D, 2017, NAT MED, V23, P1405, DOI 10.1038/nm.4419
   Lagares D, 2013, BIODRUGS, V27, P15, DOI 10.1007/s40259-012-0003-4
   Lagares D, 2012, AM J RESP CELL MOL, V47, P834, DOI 10.1165/rcmb.2011-0446OC
   Lagares D, 2012, ARTHRITIS RHEUM-US, V64, P1653, DOI 10.1002/art.33482
   Lagares D, 2010, ARTHRITIS RHEUM-US, V62, P878, DOI 10.1002/art.27307
   Leask A, 2003, BIOCHEM CELL BIOL, V81, P355, DOI 10.1139/O03-069
   Lehmann M, 2017, EUR RESPIR J, V50, DOI 10.1183/13993003.02367-2016
   Lerbs T, 2020, JCI INSIGHT, V5, DOI 10.1172/jci.insight.140458
   Li CX, 2017, NAT MATER, V16, P379, DOI [10.1038/nmat4780, 10.1038/NMAT4780]
   Li YJ, 2016, MATRIX BIOL, V55, P35, DOI 10.1016/j.matbio.2016.03.004
   Ligresti G, 2019, JCI INSIGHT, V4, DOI 10.1172/jci.insight.127111
   Linge C, 2005, J INVEST DERMATOL, V125, P72, DOI 10.1111/j.0022-202X.2005.23771.x
   Liu F, 2015, AM J PHYSIOL-LUNG C, V308, pL344, DOI 10.1152/ajplung.00300.2014
   Liu F, 2010, J CELL BIOL, V190, P693, DOI 10.1083/jcb.201004082
   Liu XQ, 2017, LAB INVEST, V97, P256, DOI 10.1038/labinvest.2016.145
   Logtenberg MEW, 2020, IMMUNITY, V52, P742, DOI 10.1016/j.immuni.2020.04.011
   Lombardi AA, 2019, NAT COMMUN, V10, DOI 10.1038/s41467-019-12103-x
   Maher TM, 2019, RESP RES, V20, DOI 10.1186/s12931-019-1161-4
   Maher TM, 2010, AM J RESP CRIT CARE, V182, P73, DOI 10.1164/rccm.200905-0674OC
   Mann J, 2010, GASTROENTEROLOGY, V138, P705, DOI 10.1053/j.gastro.2009.10.002
   Meiners S, 2015, EUR RESPIR J, V45, P807, DOI 10.1183/09031936.00186914
   Mendez MV, 1998, J VASC SURG, V28, P876, DOI 10.1016/S0741-5214(98)70064-3
   Merkt W, 2020, SEMIN CELL DEV BIOL, V101, P104, DOI 10.1016/j.semcdb.2019.12.008
   Moncsek A, 2018, HEPATOLOGY, V67, P247, DOI 10.1002/hep.29464
   Mullard A, 2017, NAT REV DRUG DISCOV, V16, P669, DOI 10.1038/nrd.2017.196
   Muller KC, 2006, RESP RES, V7, DOI 10.1186/1465-9921-7-32
   Munoz-Espin D, 2014, NAT REV MOL CELL BIO, V15, P482, DOI 10.1038/nrm3823
   Nagata S, 2018, ANNU REV IMMUNOL, V36, P489, DOI 10.1146/annurev-immunol-042617-053010
   Nakano Y, 2020, HEPATOLOGY, V71, P1437, DOI 10.1002/hep.30965
   Negmadjanov U, 2015, PLOS ONE, V10, DOI 10.1371/journal.pone.0123046
   Oh YM, 2016, HEPATOLOGY, V64, P209, DOI 10.1002/hep.28432
   Pan J, 2017, INT J RADIAT ONCOL, V99, P353, DOI 10.1016/j.ijrobp.2017.02.216
   Park CM, 2006, J AM CHEM SOC, V128, P16206, DOI 10.1021/ja0650347
   Park IH, 2012, INT ARCH ALLERGY IMM, V159, P278, DOI 10.1159/000337460
   Park JS, 2019, NAT COMMUN, V10, DOI 10.1038/s41467-019-09101-4
   Pereira BI, 2019, NAT COMMUN, V10, DOI 10.1038/s41467-019-10335-5
   Petros AM, 2006, J MED CHEM, V49, P656, DOI 10.1021/jm0507532
   Pitiyage GN, 2011, J PATHOL, V223, P604, DOI 10.1002/path.2839
   Plikus MV, 2017, SCIENCE, V355, P748, DOI 10.1126/science.aai8792
   POLUNOVSKY VA, 1993, J CLIN INVEST, V92, P388, DOI 10.1172/JCI116578
   Qu J, 2021, J EXP MED, V218, DOI 10.1084/jem.20202033
   Rabinovich EI, 2012, PLOS ONE, V7, DOI 10.1371/journal.pone.0033770
   Radaeva S, 2006, GASTROENTEROLOGY, V130, P435, DOI 10.1053/j.gastro.2005.10.055
   Raffetto JD, 1999, AM J SURG, V178, P107, DOI 10.1016/S0002-9610(99)00134-8
   Ramachandran P, 2012, P NATL ACAD SCI USA, V109, pE3186, DOI 10.1073/pnas.1119964109
   Rangarajan S, 2018, NAT MED, V24, P1121, DOI 10.1038/s41591-018-0087-6
   Rangarajan S, 2016, AM J RESP CELL MOL, V54, P51, DOI 10.1165/rcmb.2014-0445OC
   Redente EF, 2021, JCI INSIGHT, V6, DOI 10.1172/jci.insight.141618
   Rezvani M, 2016, CELL STEM CELL, V18, P809, DOI 10.1016/j.stem.2016.05.005
   Richeldi L, 2014, NEW ENGL J MED, V370, P2071, DOI 10.1056/NEJMoa1402584
   Rinkevich Y, 2015, SCIENCE, V348, DOI 10.1126/science.aaa2151
   Rizvi S, 2014, J BIOL CHEM, V289, P22835, DOI 10.1074/jbc.M114.563064
   Rockey DC, 2015, NEW ENGL J MED, V373, P96, DOI 10.1056/NEJMc1504848
   Rockey DC, 2015, NEW ENGL J MED, V372, P1138, DOI 10.1056/NEJMra1300575
   Sagiv A, 2013, ONCOGENE, V32, P1971, DOI 10.1038/onc.2012.206
   Sagiv A, 2016, AGING-US, V8, P328, DOI 10.18632/aging.100897
   Sagiv A, 2013, BIOGERONTOLOGY, V14, P617, DOI 10.1007/s10522-013-9473-0
   Sampson N, 2011, MOL ENDOCRINOL, V25, P503, DOI 10.1210/me.2010-0340
   Samuel GH, 2012, J DERMATOL SCI, V67, P166, DOI 10.1016/j.jdermsci.2012.06.001
   Sanders YY, 2014, EUR RESPIR J, V43, P1448, DOI 10.1183/09031936.00095113
   Sanders YY, 2012, AM J RESP CRIT CARE, V186, P525, DOI 10.1164/rccm.201201-0077OC
   Santiago B, 2001, ARTHRITIS RHEUM-US, V44, P1667, DOI 10.1002/1529-0131(200107)44:7<1667::AID-ART291>3.0.CO;2-Y
   Santos A, 2018, CURR RHEUMATOL REP, V20, DOI 10.1007/s11926-018-0710-z
   Schafer MJ, 2017, NAT COMMUN, V8, DOI 10.1038/ncomms14532
   Seo J, 2018, BMB REP, V51, P151, DOI 10.5483/BMBRep.2018.51.3.012
   Song GQ, 2016, CELL STEM CELL, V18, P797, DOI 10.1016/j.stem.2016.01.010
   Song P, 2020, CELLS-BASEL, V9, DOI 10.3390/cells9030671
   Soriani A, 2009, BLOOD, V113, P3503, DOI 10.1182/blood-2008-08-173914
   Souers AJ, 2013, NAT MED, V19, P202, DOI 10.1038/nm.3048
   Suzuki K, 2020, MOL MED REP, V22, P1518, DOI 10.3892/mmr.2020.11218
   Tanaka T, 2002, EUR RESPIR J, V20, P359, DOI 10.1183/09031936.02.00252602
   Tomasek JJ, 2002, NAT REV MOL CELL BIO, V3, P349, DOI 10.1038/nrm809
   Troeger JS, 2012, GASTROENTEROLOGY, V143, P1073, DOI 10.1053/j.gastro.2012.06.036
   Tschumperlin DJ, 2020, PHARMACOL THERAPEUT, V212, DOI 10.1016/j.pharmthera.2020.107575
   Tschumperlin DJ, 2013, CURR OPIN RHEUMATOL, V25, P92, DOI 10.1097/BOR.0b013e32835b13cd
   Tse C, 2008, CANCER RES, V68, P3421, DOI 10.1158/0008-5472.CAN-07-5836
   Ugai K, 2020, FRONT MOL BIOSCI, V7, DOI 10.3389/fmolb.2020.00192
   Van De Water L, 2013, ADV WOUND CARE, V2, P122, DOI 10.1089/wound.2012.0393
   Varga J, 2009, NAT REV RHEUMATOL, V5, P200, DOI 10.1038/nrrheum.2009.26
   Vivier E, 2008, NAT IMMUNOL, V9, P503, DOI 10.1038/ni1582
   Vivier E, 2011, SCIENCE, V331, DOI 10.1126/science.1198687
   Walaszczyk A, 2019, AGING CELL, V18, DOI 10.1111/acel.12945
   Wallach-Dayan SB, 2015, J AUTOIMMUN, V59, P67, DOI 10.1016/j.jaut.2015.02.006
   Wang H, 2012, PLOS ONE, V7, DOI 10.1371/journal.pone.0039969
   Wang YQ, 2006, ARTHRITIS RHEUM-US, V54, P2271, DOI 10.1002/art.21948
   Wettlaufer SH, 2016, AM J RESP CELL MOL, V54, P114, DOI 10.1165/rcmb.2014-0468OC
   Wiley CD, 2016, CELL METAB, V23, P303, DOI 10.1016/j.cmet.2015.11.011
   Wipff PJ, 2007, J CELL BIOL, V179, P1311, DOI 10.1083/jcb.200704042
   Wolstein JM, 2010, AM J PHYSIOL-RENAL, V299, pF1486, DOI 10.1152/ajprenal.00378.2010
   Wynn TA, 2008, J PATHOL, V214, P199, DOI 10.1002/path.2277
   Xie N, 2015, AM J RESP CRIT CARE, V192, P1462, DOI 10.1164/rccm.201504-0780OC
   Xu HH, 2015, J AM SOC NEPHROL, V26, P1648, DOI 10.1681/ASN.2014070678
   Xue W, 2007, NATURE, V445, P656, DOI 10.1038/nature05529
   Yanai H, 2015, AGING-US, V7, P664, DOI 10.18632/aging.100807
   Yang IV, 2014, AM J RESP CRIT CARE, V190, P1263, DOI 10.1164/rccm.201408-1452OC
   Youle RJ, 2008, NAT REV MOL CELL BIO, V9, P47, DOI 10.1038/nrm2308
   Zhang HY, 1999, AM J RESP CELL MOL, V21, P658, DOI 10.1165/ajrcmb.21.6.3720
   Zhang L, 2013, TRENDS BIOCHEM SCI, V38, P612, DOI 10.1016/j.tibs.2013.10.001
   Zhou Y, 2013, J CLIN INVEST, V123, P1096, DOI 10.1172/JCI66700
   Zhu Y, 2016, AGING CELL, V15, P428, DOI 10.1111/acel.12445
NR 185
TC 0
Z9 0
U1 3
U2 3
PU WILEY
PI HOBOKEN
PA 111 RIVER ST, HOBOKEN 07030-5774, NJ USA
SN 1067-1927
EI 1524-475X
J9 WOUND REPAIR REGEN
JI Wound Repair Regen.
PD JUL
PY 2021
VL 29
IS 4
SI SI
BP 678
EP 691
DI 10.1111/wrr.12952
EA JUN 2021
PG 14
WC Cell Biology; Dermatology; Medicine, Research & Experimental; Surgery
SC Cell Biology; Dermatology; Research & Experimental Medicine; Surgery
GA TC5WB
UT WOS:000663331200001
PM 34117675
DA 2021-10-29
ER

PT J
AU Marei, HE
   Althani, A
   Afifi, N
   Hasan, A
   Caceci, T
   Pozzoli, G
   Cenciarelli, C
AF Marei, Hany E.
   Althani, Asmaa
   Afifi, Nahla
   Hasan, Anwarul
   Caceci, Thomas
   Pozzoli, Giacomo
   Cenciarelli, Carlo
TI Current progress in chimeric antigen receptor T cell therapy for
   glioblastoma multiforme
SO CANCER MEDICINE
LA English
DT Review
DE chimeric antigen receptor (CAR) T cell; clinical trials; Fc gamma Rs
   CAR-T cells; GBM-associated antigens; glioblastoma multiforme (GBM)
ID MELANOMA BRAIN METASTASES; CENTRAL-NERVOUS-SYSTEM; STEM-CELLS; CANCER;
   REGRESSION; EXPRESSION; GLIOMAS; GROWTH; CHALLENGES; PHENOTYPES
AB Glioblastoma multiforme (GBM) is one of the deadliest brain tumors with an unfavorable prognosis and overall survival of approximately 20 months following diagnosis. The current treatment for GBM includes surgical resections and chemo-and radiotherapeutic modalities, which are not effective. CAR-T immunotherapy has been proven effective for CD19-positive blood malignancies, and the application of CAR-T cell therapy for solid tumors including GBM offers great hope for this aggressive tumor which has a limited response to current treatments. CAR-T technology depends on the use of patient-specific T cells genetically engineered to express specific tumor-associated antigens (TAAs). Interaction of CAR-T cells with tumor cells triggers the destruction/elimination of these cells by the induction of cytotoxicity and the release of different cytokines. Despite the great promise of CAR-T cell-based therapy several challenges exist. These include the heterogeneity of GBM cancer cells, aberrant various signaling pathways involved in tumor progression, antigen escape, the hostile inhibitory GBM microenvironment, T cell dysfunction, blood-brain barrier, and defective antigen presentation. All need to be addressed before full application at the clinical level can begin. Herein we provide a focused review of the rationale for the use of different types of CAR-T cells (including Fc gamma Rs), the different GBM-associated antigens, the challenges still facing CAR-T-based therapy, and means to overcome such challenges. Finally, we enumerate currently completed and ongoing clinical trials, highlighting the different ways such trials are designed to overcome specific problems. Exploitation of the full potential of CAR-T cell therapy for GBM depends on their solution.
C1 [Marei, Hany E.] Mansoura Univ, Fac Vet Med, Dept Cytol & Histol, Mansoura 35116, Egypt.
   [Althani, Asmaa] Qatar Univ, Biomed Res Ctr, Doha, Qatar.
   [Afifi, Nahla] Qatar Biobank, Doha, Qatar.
   [Hasan, Anwarul] Qatar Univ, Coll Engn, Dept Mech & Ind Engn, Doha, Qatar.
   [Caceci, Thomas] Virginia Maryland Coll Vet Med, Biomed Sci, Blacksburg, VA USA.
   [Pozzoli, Giacomo] Fdn Policlin A Gemelli, Pharmacol Unit, IRCCS, Rome, Italy.
   [Cenciarelli, Carlo] CNR, Inst Translat Pharmacol, Rome, Italy.
RP Marei, HE (corresponding author), Mansoura Univ, Fac Vet Med, Dept Cytol & Histol, Mansoura 35116, Egypt.
EM hanymarei@mans.edu.eg
OI Caceci, Thomas/0000-0002-3423-5321; Marei, Hany/0000-0002-0069-4212;
   Hasan, MD Anwarul/0000-0001-8380-2233; Cenciarelli,
   Carlo/0000-0001-7480-4608
CR Abate-Daga D, 2016, MOL THER-ONCOLYTICS, V3, DOI 10.1038/mto.2016.14
   Abramson JS, 2017, NEW ENGL J MED, V377, P783, DOI 10.1056/NEJMc1704610
   Adhikaree J, 2020, CELLS-BASEL, V9, DOI 10.3390/cells9020263
   Ahmed N, 2017, JAMA ONCOL, V3, P1094, DOI 10.1001/jamaoncol.2017.0184
   Ahmed N, 2010, CLIN CANCER RES, V16, P474, DOI 10.1158/1078-0432.CCR-09-1322
   Almasbak H, 2016, J IMMUNOL RES, V2016, DOI 10.1155/2016/5474602
   Antonios JP, 2016, JCI INSIGHT, V1, DOI 10.1172/jci.insight.87059
   Arriga R, 2020, INT J CANCER, V146, P2531, DOI 10.1002/ijc.32618
   Bargou R, 2008, SCIENCE, V321, P974, DOI 10.1126/science.1158545
   Bielamowicz K, 2018, NEURO-ONCOLOGY, V20, P506, DOI 10.1093/neuonc/nox182
   Brandt LJB, 2020, FRONT IMMUNOL, V11, DOI 10.3389/fimmu.2020.00326
   BROOKS WH, 1978, ANN NEUROL, V4, P219, DOI 10.1002/ana.410040305
   Brown CE, 2016, NEW ENGL J MED, V375, P2561, DOI 10.1056/NEJMoa1610497
   Brown CE, 2015, CLIN CANCER RES, V21, P4062, DOI 10.1158/1078-0432.CCR-15-0428
   Brown CE, 2013, PLOS ONE, V8, DOI 10.1371/journal.pone.0077769
   Brown CE, 2012, CLIN CANCER RES, V18, P2199, DOI 10.1158/1078-0432.CCR-11-1669
   Browne KA, 1999, MOL CELL BIOL, V19, P8604
   Calzascia T, 2005, IMMUNITY, V22, P175, DOI 10.1016/j.immuni.2004.12.008
   Campian JL, 2015, J NEURO-ONCOL, V124, P307, DOI 10.1007/s11060-015-1841-y
   Caratelli S, 2020, INT J CANCER, V146, P236, DOI 10.1002/ijc.32663
   Chauvin C, 2019, CLIN CANCER RES, V25, P7218, DOI 10.1158/1078-0432.CCR-19-0375
   Choi BD, 2019, NAT BIOTECHNOL, V37, P1049, DOI 10.1038/s41587-019-0192-1
   Choi BD, 2019, CLIN CANCER RES, V25, P2042, DOI 10.1158/1078-0432.CCR-18-1625
   Choi BD, 2013, P NATL ACAD SCI USA, V110, P270, DOI 10.1073/pnas.1219817110
   Choi BD, 2011, EXPERT OPIN BIOL TH, V11, P843, DOI 10.1517/14712598.2011.572874
   Chong EA, 2017, BLOOD, V129, P1039, DOI 10.1182/blood-2016-09-738245
   D'Aloia MM, 2016, CYTOTHERAPY, V18, P278, DOI 10.1016/j.jcyt.2015.10.014
   Davila ML, 2014, SCI TRANSL MED, V6, DOI 10.1126/scitranslmed.3008226
   Del Vecchio CA, 2013, ONCOGENE, V32, P2670, DOI 10.1038/onc.2012.280
   Del Vecchio CA, 2012, CANCER RES, V72, P2657, DOI 10.1158/0008-5472.CAN-11-2656
   Elahi R, 2018, FRONT IMMUNOL, V9, DOI 10.3389/fimmu.2018.01717
   Fesnak AD, 2016, NAT REV CANCER, V16, P566, DOI 10.1038/nrc.2016.97
   Frigault MJ, 2019, BLOOD, V134, P860, DOI 10.1182/blood.2019001694
   Goff SL, 2019, J IMMUNOTHER, V42, P126, DOI 10.1097/CJI.0000000000000260
   GROSS G, 1989, P NATL ACAD SCI USA, V86, P10024, DOI 10.1073/pnas.86.24.10024
   Haas C, 2009, IMMUNOBIOLOGY, V214, P441, DOI 10.1016/j.imbio.2008.11.014
   HART DNJ, 1981, J EXP MED, V154, P347, DOI 10.1084/jem.154.2.347
   Hegde M, 2016, J CLIN INVEST, V126, P3036, DOI 10.1172/JCI83416
   Hegde M, 2013, MOL THER, V21, P2087, DOI 10.1038/mt.2013.185
   Hombach A, 2001, J IMMUNOL, V167, P6123, DOI 10.4049/jimmunol.167.11.6123
   Hong JJ, 2010, CLIN CANCER RES, V16, P4892, DOI 10.1158/1078-0432.CCR-10-1507
   Jensen MC, 2010, BIOL BLOOD MARROW TR, V16, P1245, DOI 10.1016/j.bbmt.2010.03.014
   Johnson LA, 2015, SCI TRANSL MED, V7, DOI 10.1126/scitranslmed.aaa4963
   Kalos M, 2011, SCI TRANSL MED, V3, DOI 10.1126/scitranslmed.3002842
   Keu KV, 2017, SCI TRANSL MED, V9, DOI 10.1126/scitranslmed.aag2196
   Koka V, 2003, AM J CLIN ONCOL-CANC, V26, P332, DOI 10.1097/00000421-200308000-00004
   Lamers CH, 2006, J CLIN ONCOL, V24, P20, DOI DOI 10.1200/JCO.2006.05.9964
   Larjavaara S, 2007, NEURO-ONCOLOGY, V9, P319, DOI 10.1215/15228517-2007-016
   Lee DW, 2014, BLOOD, V124, P188, DOI 10.1182/blood-2014-05-552729
   Louveau A, 2015, NATURE, V523, P337, DOI 10.1038/nature14432
   Luangwattananun P, 2021, BREAST CANCER RES TR, V186, P25, DOI 10.1007/s10549-020-06032-3
   Majzner RG, 2019, CLIN CANCER RES, V25, P2560, DOI 10.1158/1078-0432.CCR-18-0432
   Marei HE, 2019, BIOCHEM PHARMACOL, V166, P335, DOI 10.1016/j.bcp.2019.06.002
   Maude SL, 2014, CANCER J, V20, P119, DOI 10.1097/PPO.0000000000000035
   Mende AL, 2021, CURR ONCOL REP, V23, DOI 10.1007/s11912-020-01007-5
   Miao H, 2015, ONCOGENE, V34, P558, DOI 10.1038/onc.2013.590
   Migliorini D, 2018, CLIN CANCER RES, V24, P535, DOI 10.1158/1078-0432.CCR-17-2871
   Morgan RA, 2010, MOL THER, V18, P843, DOI 10.1038/mt.2010.24
   Mount CW, 2018, NAT MED, V24, P572, DOI 10.1038/s41591-018-0006-x
   O'Rourke DM, 2017, SCI TRANSL MED, V9, DOI 10.1126/scitranslmed.aaa0984
   PALMA L, 1978, J NEUROSURG, V49, P854, DOI 10.3171/jns.1978.49.6.0854
   Pentsova EI, 2016, J CLIN ONCOL, V34, P2404, DOI 10.1200/JCO.2016.66.6487
   PRESS MF, 1990, ONCOGENE, V5, P953
   Rapoport AP, 2015, NAT MED, V21, P914, DOI 10.1038/nm.3910
   Sabahi M, 2020, MED HYPOTHESES, V137, DOI 10.1016/j.mehy.2020.109559
   Sims JS, 2016, P NATL ACAD SCI USA, V113, pE3529, DOI 10.1073/pnas.1601012113
   Song YJ, 2020, CELL IMMUNOL, V352, DOI 10.1016/j.cellimm.2020.104112
   Stinchcombe JC, 2001, IMMUNITY, V15, P751, DOI 10.1016/S1074-7613(01)00234-5
   Stupp R, 2017, JAMA-J AM MED ASSOC, V318, P2306, DOI 10.1001/jama.2017.18718
   SUGAWA N, 1990, P NATL ACAD SCI USA, V87, P8602, DOI 10.1073/pnas.87.21.8602
   Suryadevara CM, 2015, ONCOIMMUNOLOGY, V4, DOI 10.1080/2162402X.2015.1008339
   Taggart D, 2018, P NATL ACAD SCI USA, V115, pE1540, DOI 10.1073/pnas.1714089115
   Tu M, 2016, TUMOR BIOL, V37, P14701, DOI 10.1007/s13277-016-5346-x
   van den Bent MJ, 2015, NEURO-ONCOLOGY, V17, P935, DOI 10.1093/neuonc/nov013
   Vickers NJ, 2017, CURR BIOL, V27, pR713, DOI 10.1016/j.cub.2017.05.064
   Wang DR, 2020, SCI TRANSL MED, V12, DOI 10.1126/scitranslmed.aaw2672
   Wolf E, 2005, DRUG DISCOV TODAY, V10, P1237, DOI 10.1016/S1359-6446(05)03554-3
   Xu XJ, 2021, FRONT IMMUNOL, V11, DOI 10.3389/fimmu.2020.569117
NR 78
TC 1
Z9 1
U1 1
U2 1
PU WILEY
PI HOBOKEN
PA 111 RIVER ST, HOBOKEN 07030-5774, NJ USA
SN 2045-7634
J9 CANCER MED-US
JI Cancer Med.
PD AUG
PY 2021
VL 10
IS 15
BP 5019
EP 5030
DI 10.1002/cam4.4064
EA JUN 2021
PG 12
WC Oncology
SC Oncology
GA TU3SQ
UT WOS:000663293800001
PM 34145792
OA Green Published
DA 2021-10-29
ER

PT J
AU Fischer, JW
   Bhattarai, N
AF Fischer, Joseph W.
   Bhattarai, Nirjal
TI CAR-T Cell Therapy: Mechanism, Management, and Mitigation of
   Inflammatory Toxicities
SO FRONTIERS IN IMMUNOLOGY
LA English
DT Review
DE CAR-T cells; inflammation; toxicities; CRS; neurotoxicity
ID CYTOKINE-RELEASE SYNDROME; B-CELL; ADOPTIVE IMMUNOTHERAPY; TARGETING
   BTK; LYMPHOCYTES; IBRUTINIB; TOCILIZUMAB; RESISTANCE; INHIBITOR
AB Engineered T cell therapies such as chimeric antigen receptor (CAR) expressing T cells (CAR-T cells) have great potential to treat many human diseases; however, inflammatory toxicities associated with these therapies present safety risks and can greatly limit its widespread use. This article briefly reviews our current understanding of mechanisms for inflammatory toxicities during CAR T-cell therapy, current strategies for management and mitigation of these risks and highlights key areas of knowledge gap for future research.
C1 [Fischer, Joseph W.; Bhattarai, Nirjal] US FDA, Div Cellular & Gene Therapies, Off Tissues & Adv Therapies, Ctr Biol Evaluat & Res, Silver Spring, MD 20993 USA.
   [Fischer, Joseph W.] AstraZeneca, Oncol R&D Div, Cell Therapy Grp, Gaithersburg, MD USA.
RP Bhattarai, N (corresponding author), US FDA, Div Cellular & Gene Therapies, Off Tissues & Adv Therapies, Ctr Biol Evaluat & Res, Silver Spring, MD 20993 USA.
EM Nirjal.Bhattarai@FDA.HHS.Gov
FU Intramural Research Program of the Center for Biologics Evaluation and
   Research (CBER), U.S. Food and Drug Administration
FX We thank Winston Colon-Moran and Drs. Alan Baer, Pankaj Mandal, Bharat
   Joshi and Raj Puri for critical reading of this manuscript and helpful
   comments. We also thank Dr. Catherine Fischer for her input on figure
   design. This work was supported by the Intramural Research Program of
   the Center for Biologics Evaluation and Research (CBER), U.S. Food and
   Drug Administration. This project was also supported in part by Dr.
   Joseph Fischer's appointment to the Research Participation Program at
   CBER administered by the Oak Ridge Institute for Science and Education
   through the US Department of Energy and U.S. Food and Drug
   Administration.
CR Abramson JS, 2020, LANCET, V396, P839, DOI 10.1016/S0140-6736(20)31366-0
   Amrolia PJ, 2019, BLOOD, V134, DOI 10.1182/blood-2019-123424
   Barrett DM, 2016, BLOOD, V128, DOI 10.1182/blood.V128.22.654.654
   Basar R, 2020, HEMATOL-AM SOC HEMAT, P570, DOI 10.1182/hematology.2020002547
   Borozdenkova S, 2011, INT IMMUNOPHARMACOL, V11, P1837, DOI 10.1016/j.intimp.2011.07.013
   Byrd JC, 2013, NEW ENGL J MED, V369, P32, DOI 10.1056/NEJMoa1215637
   Cavalli G, 2018, FRONT PHARMACOL, V9, DOI 10.3389/fphar.2018.01157
   Chen F, 2016, J IMMUNOL METHODS, V434, P1, DOI 10.1016/j.jim.2016.03.005
   Chen J, 2019, NATURE, V567, P530, DOI 10.1038/s41586-019-0985-x
   Cook AD, 2004, J IMMUNOL, V173, P4643, DOI 10.4049/jimmunol.173.7.4643
   Davila ML, 2014, SCI TRANSL MED, V6, DOI 10.1126/scitranslmed.3008226
   Di Stasi A, 2009, BLOOD, V113, P6392, DOI 10.1182/blood-2009-03-209650
   Dina OA, 2008, EUR J NEUROSCI, V28, P1180, DOI 10.1111/j.1460-9568.2008.06425.x
   Dougan M, 2021, CELL, V184, P1575, DOI 10.1016/j.cell.2021.02.011
   Enblad G, 2018, CLIN CANCER RES, V24, P6185, DOI 10.1158/1078-0432.CCR-18-0426
   ESHHAR Z, 1993, P NATL ACAD SCI USA, V90, P720, DOI 10.1073/pnas.90.2.720
   FDA, 2021, FDA APPR 1 CELL BAS
   Fedorov VD, 2013, SCI TRANSL MED, V5, DOI 10.1126/scitranslmed.3006597
   Fischer J, 2017, J IMMUNOTHER, V40, P187, DOI 10.1097/CJI.0000000000000169
   Fitzgerald JC, 2017, CRIT CARE MED, V45, pE124, DOI 10.1097/CCM.0000000000002053
   Fousek K, 2021, LEUKEMIA, V35, P75, DOI 10.1038/s41375-020-0792-2
   Fraietta JA, 2018, NAT MED, V24, P563, DOI 10.1038/s41591-018-0010-1
   Futami M, 2020, PLOS ONE, V15, DOI 10.1371/journal.pone.0231896
   Gardner R, 2016, BLOOD, V127, P2406, DOI 10.1182/blood-2015-08-665547
   Gardner RA, 2019, BLOOD, V134, P2149, DOI 10.1182/blood.2019001463
   Gauthier J, 2018, BLOOD, V132, DOI 10.1182/blood-2018-99-111061
   Giavridis T, 2018, NAT MED, V24, P731, DOI 10.1038/s41591-018-0041-7
   Hay KA, 2017, BLOOD, V130, P2295, DOI 10.1182/blood-2017-06-793141
   Hong RM, 2021, FRONT IMMUNOL, V12, DOI 10.3389/fimmu.2021.627764
   Huang RH, 2020, J HEMATOL ONCOL, V13, DOI 10.1186/s13045-020-00910-5
   Ishii K, 2016, BLOOD, V128, DOI 10.1182/blood.V128.22.3358.3358
   Jafarzadeh L, 2020, FRONT IMMUNOL, V11, DOI 10.3389/fimmu.2020.00702
   Jatiani SS, 2020, CL LYMPH MYELOM LEUK, V20, P632, DOI 10.1016/j.clml.2020.04.020
   Jensen MC, 2010, BIOL BLOOD MARROW TR, V16, P1245, DOI 10.1016/j.bbmt.2010.03.014
   Jin LC, 2019, NAT COMMUN, V10, DOI 10.1038/s41467-019-11869-4
   Kadauke S, 2021, J CLIN ONCOL, V39, P920, DOI 10.1200/JCO.20.02477
   Kalos M, 2011, SCI TRANSL MED, V3, DOI 10.1126/scitranslmed.3002842
   Kang LQ, 2020, EXP HEMATOL ONCOL, V9, DOI 10.1186/s40164-020-00166-2
   Kershaw MH, 2006, CLIN CANCER RES, V12, P6106, DOI 10.1158/1078-0432.CCR-06-1183
   Kotch C, 2019, EXPERT REV CLIN IMMU, V15, P813, DOI 10.1080/1744666X.2019.1629904
   Kuhn NF, 2019, CANCER CELL, V35, P473, DOI 10.1016/j.ccell.2019.02.006
   Lamers CHJ, 2006, CYTOTHERAPY, V8, P542, DOI 10.1080/14653240601056396
   Le RQ, 2018, ONCOLOGIST, V23, P943, DOI 10.1634/theoncologist.2018-0028
   Liu DL, 2019, J HEMATOL ONCOL, V12, DOI 10.1186/s13045-019-0763-0
   Liu EL, 2020, NEW ENGL J MED, V382, P545, DOI 10.1056/NEJMoa1910607
   Liu SY, 2020, BLOOD CANCER J, V10, DOI 10.1038/s41408-020-0280-y
   Locke FL, 2019, LANCET ONCOL, V20, P31, DOI 10.1016/S1470-2045(18)30864-7
   Lotfi N, 2020, SCI REP-UK, V10, DOI 10.1038/s41598-020-58131-2
   Luo H, 2019, J IMMUNOTHER CANCER, V7, DOI 10.1186/s40425-019-0767-x
   Lynn RC, 2019, NATURE, V576, P293, DOI 10.1038/s41586-019-1805-z
   Maldini CR, 2018, NAT REV IMMUNOL, V18, P605, DOI 10.1038/s41577-018-0042-2
   Marofi F, 2021, STEM CELL RES THER, V12, DOI 10.1186/s13287-020-02128-1
   Maude SL, 2018, NEW ENGL J MED, V378, P439, DOI 10.1056/NEJMoa1709866
   Maude SL, 2016, BLOOD, V128, DOI 10.1182/blood.V128.22.217.217
   Maude SL, 2014, NEW ENGL J MED, V371, P1507, DOI 10.1056/NEJMoa1407222
   McGowan E, 2020, BIOMED PHARMACOTHER, V121, DOI 10.1016/j.biopha.2019.109625
   Morgan RA, 2010, MOL THER, V18, P843, DOI 10.1038/mt.2010.24
   Naruse M, 2018, ENDOCR J, V65, P359, DOI 10.1507/endocrj.EJ17-0276
   Neelapu SS, 2017, NEW ENGL J MED, V377, P2531, DOI 10.1056/NEJMoa1707447
   Nellan A, 2018, BLOOD, V132, P662, DOI 10.1182/blood-2018-05-846428
   Norelli M, 2018, NAT MED, V24, P739, DOI 10.1038/s41591-018-0036-4
   Ogungbenro K, 2016, J PHARMACOKINET PHAR, V43, P1, DOI 10.1007/s10928-015-9450-0
   Orlando EJ, 2018, NAT MED, V24, P1504, DOI 10.1038/s41591-018-0146-z
   Park JH, 2018, NEW ENGL J MED, V378, P449, DOI 10.1056/NEJMoa1709919
   Pennell CA, 2018, MOL THER, V26, P1423, DOI 10.1016/j.ymthe.2018.04.006
   Qin HY, 2017, BLOOD, V130
   Rivera AM, 2020, CRIT CARE NURS Q, V43, P191, DOI 10.1097/CNQ.0000000000000302
   Ruella M, 2017, LEUKEMIA, V31, P246, DOI 10.1038/leu.2016.262
   Ruella M, 2018, NAT MED, V24, P1499, DOI 10.1038/s41591-018-0201-9
   Sachdeva M, 2019, J BIOL CHEM, V294, P5430, DOI 10.1074/jbc.AC119.007558
   Santomasso BD, 2018, CANCER DISCOV, V8, P958, DOI 10.1158/2159-8290.CD-17-1319
   Schubert ML, 2019, BLOOD, V134, DOI 10.1182/blood-2019-125423
   Schuster SJ, 2019, NEW ENGL J MED, V380, P45, DOI 10.1056/NEJMoa1804980
   Sentman ML, 2016, J IMMUNOL, V197, P4674, DOI 10.4049/jimmunol.1600769
   Shah NN, 2021, J CLIN ONCOL, V39, P1650, DOI 10.1200/JCO.20.02262
   Shah NN, 2020, J CLIN ONCOL, V38, P1938, DOI 10.1200/JCO.19.03279
   Sotillo E, 2015, CANCER DISCOV, V5, P1282, DOI 10.1158/2159-8290.CD-15-1020
   Staedtke V, 2018, NATURE, V564, P273, DOI 10.1038/s41586-018-0774-y
   Sterner RM, 2019, BLOOD, V133, P697, DOI 10.1182/blood-2018-10-881722
   Strati P, 2020, BLOOD ADV, V4, P3123, DOI 10.1182/bloodadvances.2020002328
   Tian YG, 2020, J HEMATOL ONCOL, V13, DOI 10.1186/s13045-020-00890-6
   Till BG, 2008, BLOOD, V112, P2261, DOI 10.1182/blood-2007-12-128843
   Torres KCL, 2005, J NEUROIMMUNOL, V166, P144, DOI 10.1016/j.jneuroim.2005.06.006
   Turtle CJ, 2016, J CLIN INVEST, V126, P2123, DOI 10.1172/JCI85309
   Vormittag P, 2018, CURR OPIN BIOTECH, V53, P164, DOI 10.1016/j.copbio.2018.01.025
   Wang MH, 2020, NEW ENGL J MED, V382, P1331, DOI 10.1056/NEJMoa1914347
   Wang ML, 2013, NEW ENGL J MED, V369, P507, DOI 10.1056/NEJMoa1306220
   Wang XL, 2016, BLOOD, V127, P2980, DOI 10.1182/blood-2015-12-686725
   Weinkove R, 2019, CLIN TRANSL IMMUNOL, V8, DOI 10.1002/cti2.1049
   Xhangolli I, 2019, GENOM PROTEOM BIOINF, V17, P129, DOI 10.1016/j.gpb.2019.03.002
NR 90
TC 1
Z9 1
U1 7
U2 7
PU FRONTIERS MEDIA SA
PI LAUSANNE
PA AVENUE DU TRIBUNAL FEDERAL 34, LAUSANNE, CH-1015, SWITZERLAND
SN 1664-3224
J9 FRONT IMMUNOL
JI Front. Immunol.
PD JUN 18
PY 2021
VL 12
AR 693016
DI 10.3389/fimmu.2021.693016
PG 9
WC Immunology
SC Immunology
GA TC8ZI
UT WOS:000668926400001
PM 34220853
OA Green Published, gold
DA 2021-10-29
ER

PT J
AU Jagannath, S
   Lin, Y
   Goldschmidt, H
   Reece, D
   Nooka, A
   Senin, A
   Rodriguez-Otero, P
   Powles, R
   Matsue, K
   Shah, N
   Anderson, LD
   Streetly, M
   Wilson, K
   Van Le, H
   Swern, AS
   Agarwal, A
   Siegel, DS
AF Jagannath, Sundar
   Lin, Yi
   Goldschmidt, Hartmut
   Reece, Donna
   Nooka, Ajay
   Senin, Alicia
   Rodriguez-Otero, Paula
   Powles, Ray
   Matsue, Kosei
   Shah, Nina
   Anderson, Larry D., Jr.
   Streetly, Matthew
   Wilson, Kimberly
   Van Le, Hoa
   Swern, Arlene S.
   Agarwal, Amit
   Siegel, David S.
TI KarMMa-RW: comparison of idecabtagene vicleucel with real-world outcomes
   in relapsed and refractory multiple myeloma
SO BLOOD CANCER JOURNAL
LA English
DT Article
ID B-CELL LYMPHOMA; DARATUMUMAB MONOTHERAPY; DEXAMETHASONE
AB Patients with relapsed and refractory multiple myeloma (RRMM) who are triple-class exposed (to an immunomodulatory agent, proteasome inhibitor, and anti-CD38 antibody) have limited treatment options and there is no standard of care. Idecabtagene vicleucel (ide-cel, bb2121), a BCMA-directed CAR T-cell therapy, demonstrated efficacy in triple-class exposed RRMM patients in the KarMMa trial (NCT03361748). In this retrospective study (KarMMa-RW), patient-level data from triple-class exposed RRMM patients were merged into a single data model and compared with KarMMa using trimmed stabilized inverse probability of treatment weighting. Endpoints included overall response rate (ORR; primary), rate of very good partial response or better (>= VGPR), progression-free survival (PFS), and overall survival (OS). Of 1949 real-world triple-class exposed RRMM patients, 190 received subsequent (index) line of therapy and met KarMMa eligibility criteria (Eligible RRMM cohort). With a median follow-up of 13.3 months in KarMMa and 10.2 months in Eligible RRMM, ORR, and >= VGPR were significantly improved in KarMMa versus Eligible RRMM (ORR, 76.4% vs 32.2%; >= VGPR, 57.9% vs 13.7%; both P < 0.0001) as were PFS (11.6 vs 3.5 months; P = 0.0004) and OS (20.2 vs 14.7 months; P = 0.0006). This study demonstrated that ide-cel significantly improved responses and survival compared with currently available therapies in triple-class exposed RRMM.
C1 [Jagannath, Sundar] Mt Sinai Hosp, New York, NY 10029 USA.
   [Lin, Yi] Mayo Clin, Rochester, MN USA.
   [Goldschmidt, Hartmut] Univ Hosp Heidelberg, Internal Med 5, Heidelberg, Germany.
   [Goldschmidt, Hartmut] Univ Hosp Heidelberg, Natl Ctr Tumor Dis NCT, Heidelberg, Germany.
   [Reece, Donna] Princess Margaret Canc Ctr, Toronto, ON, Canada.
   [Nooka, Ajay] Emory Univ, Sch Med, Atlanta, GA USA.
   [Senin, Alicia] Inst Catala Oncol, Barcelona, Spain.
   [Rodriguez-Otero, Paula] Clin Univ Navarra, Pamplona, Spain.
   [Powles, Ray] Canc Ctr London, London, England.
   [Matsue, Kosei] Kameda Med Ctr, Kameda Honcho, Japan.
   [Shah, Nina] Univ Calif San Francisco, San Francisco, CA 94143 USA.
   [Anderson, Larry D., Jr.] UT Southwestern Med Ctr, Simmons Comprehens Canc Ctr, Dallas, TX USA.
   [Streetly, Matthew] Guys & St Thomas Hosp, London, England.
   [Wilson, Kimberly; Van Le, Hoa; Swern, Arlene S.; Agarwal, Amit] Bristol Myers Squibb Co, Princeton, NJ USA.
   [Siegel, David S.] Hackensack Univ Med Ctr, Hackensack, NJ USA.
RP Jagannath, S (corresponding author), Mt Sinai Hosp, New York, NY 10029 USA.
EM sundar.jagannath@mountsinai.org
OI Jagannath, Sundar/0000-0003-2934-6518; Nooka, Ajay/0000-0003-4165-6869
FU CelgeneBristol-Myers SquibbCelgene Corporation; Celgene, a Bristol-Myers
   Squibb CompanyBristol-Myers SquibbCelgene Corporation; bluebird bio;
   Bristol-Myers SquibbBristol-Myers Squibb
FX We thank all of the KarMMa-RW study participants, patients, and their
   families. This study was supported (in part) by research funding from
   Celgene, a Bristol-Myers Squibb Company, and bluebird bio. Medical
   writing assistance was provided by Hannah H. Chang, Ph.D., of Bio
   Connections LLC, and was funded by Bristol-Myers Squibb.
CR Ailawadhi S, 2020, CANCER MED-US, V9, P35, DOI 10.1002/cam4.2656
   [Anonymous], 2020, BLENR BEL MAF BLMF P
   [Anonymous], 2015, FAR PAN PACK INS
   [Anonymous], 2018, EMPL EL PACK INS
   [Anonymous], 2020, XPOV SEL PACK INS
   [Anonymous], 2020, SARCL IS IRF PACK IN
   [Anonymous], 2020, DARZ DAR PACK INS
   Attal M, 2019, LANCET, V394, P2096, DOI 10.1016/S0140-6736(19)32556-5
   Austin PC, 2015, STAT MED, V34, P3661, DOI 10.1002/sim.6607
   Austin PC, 2011, MULTIVAR BEHAV RES, V46, P399, DOI 10.1080/00273171.2011.568786
   Baker H, 2016, LANCET ONCOL, V17, pE480, DOI 10.1016/S1470-2045(16)30503-4
   Chari A, 2019, NEW ENGL J MED, V381, P727, DOI 10.1056/NEJMoa1903455
   Chen C, 2019, BLOOD, V134, DOI 10.1182/blood-2019-122302
   Cornell C, AM J HEMATOL, V96, pE5
   Crump M, 2017, BLOOD, V130, P1800, DOI 10.1182/blood-2017-03-769620
   Delarue R, 2013, LANCET ONCOL, V14, P525, DOI 10.1016/S1470-2045(13)70122-0
   Ferlay J, 2019, INT J CANCER, V144, P1941, DOI 10.1002/ijc.31937
   Friedman KM, 2018, HUM GENE THER, V29, P585, DOI 10.1089/hum.2018.001
   Fulciniti M, 2015, BIOMED RES INT, V2015, DOI 10.1155/2015/832049
   Gandhi UH, 2019, LEUKEMIA, V33, P2266, DOI 10.1038/s41375-019-0435-7
   Harvey RD, 2014, CLIN PHARMACOL-ADV A, V6, P87, DOI 10.2147/CPAA.S62512
   Jagannath S, 2020, CL LYMPH MYELOM LEUK, V20, P272, DOI 10.1016/j.clml.2019.10.002
   Jung PS, 2015, PLOS ONE, V10, DOI 10.1371/journal.pone.0132298
   Kumar SK, 2017, LEUKEMIA, V31, P2443, DOI 10.1038/leu.2017.138
   Kumar SK, 2014, LEUKEMIA, V28, P1122, DOI 10.1038/leu.2013.313
   Kumar S, 2016, LANCET ONCOL, V17, pE328, DOI 10.1016/S1470-2045(16)30206-6
   Lin Y, 2020, BLOOD, V136, DOI 10.1182/blood-2020-134324
   Lokhorst HM, 2015, NEW ENGL J MED, V373, P1207, DOI 10.1056/NEJMoa1506348
   Lonial S, 2020, DREAMM 2 SINGLE AGEN
   Lonial S, 2016, LANCET, V387, P1551, DOI 10.1016/S0140-6736(15)01120-4
   Mikhael J, 2020, CL LYMPH MYELOM LEUK, V20, P1, DOI 10.1016/j.clml.2019.09.621
   Munshi NC, 2021, NEW ENGL J MED, V384, P705, DOI 10.1056/NEJMoa2024850
   Nijhof IS, 2018, DRUGS, V78, P19, DOI 10.1007/s40265-017-0841-y
   Raje N, 2019, NEW ENGL J MED, V380, P1726, DOI 10.1056/NEJMoa1817226
   Rajkumar SV, 2016, MAYO CLIN PROC, V91, P101, DOI 10.1016/j.mayocp.2015.11.007
   Richardson PG, 2019, J CLIN ONCOL, V37
   Rodriguez-Otero P, 2020, EP969 EHA
   Telford C, 2019, CLIN THER, V41, P2357, DOI 10.1016/j.clinthera.2019.09.012
   Usmani SZ, 2016, BLOOD, V128, P37, DOI 10.1182/blood-2016-03-705210
   Yong K, 2016, BRIT J HAEMATOL, V175, P252, DOI 10.1111/bjh.14213
NR 40
TC 1
Z9 1
U1 1
U2 1
PU SPRINGERNATURE
PI LONDON
PA CAMPUS, 4 CRINAN ST, LONDON, N1 9XW, ENGLAND
SN 2044-5385
J9 BLOOD CANCER J
JI Blood Cancer J.
PD JUN 18
PY 2021
VL 11
IS 6
AR 116
DI 10.1038/s41408-021-00507-2
PG 9
WC Oncology; Hematology
SC Oncology; Hematology
GA SU7OJ
UT WOS:000663321600001
PM 34145225
OA gold, Green Published
DA 2021-10-29
ER

PT J
AU Zhu, F
   Wei, GQ
   Liu, YD
   Zhou, HL
   Wu, WJ
   Yang, LX
   Huang, H
   Hu, YX
AF Zhu, Feng
   Wei, Guoqing
   Liu, Yandan
   Zhou, Houli
   Wu, Wenjun
   Yang, Luxin
   Huang, He
   Hu, Yongxian
TI Incidence and Risk Factors Associated with Infection after Chimeric
   Antigen Receptor T Cell Therapy for Relapsed/Refractory B-cell
   Malignancies
SO CELL TRANSPLANTATION
LA English
DT Article
DE bacterial infection; chimeric antigen receptor T cell therapy; B-cell
   malignancies; prognosis; risk
ID INVASIVE FUNGAL-INFECTIONS; CD19; MORTALITY; CHILDREN; LEUKEMIA;
   OUTCOMES; TRANSPLANTATION; NEUROTOXICITY; IMMUNOTHERAPY; COMPLICATIONS
AB Chimeric antigen receptor T cells (CAR-Ts) constitute a novel therapeutic strategy for relapsed/refractory B-cell malignancies. With the extensive application of CAR-T therapy in clinical settings, CAR-T-associated toxicities have become increasingly apparent. However, information regarding the associated infections is limited. We aimed to evaluate the incidence of infection during CAR-T therapy and identify the potential risk factors. Especially, we evaluated infections and the associated risk factors in 92 patients. The cohort included patients with acute lymphoblastic leukemia (n = 58) and non-Hodgkin lymphoma (n = 34). Fifteen cases of infection (predominantly bacterial) were observed within 28 days of CAR-T therapy, with an infection density of 0.5 infections for every 100 days-at-risk. Neutropenia before CAR-T therapy (P = .005) and prior infection (P = .046) were independent risk factors associated with infection within 28 days after CAR-T therapy; corticosteroid treatment during cytokine release syndrome (P = .013) was an independent risk factor during days 29-180 after CAR-T infusions. Moreover, the 2-year survival duration was significantly shorter in patients with infections than in those without (126 vs 409 days; P = .006). Our results suggested that effective anti-infection therapies may improve prognosis of patients who have a high infection risk. The risk of bacterial infections during the early stages of CAR-T therapy and the subsequent risk of viral infections thereafter should be considered to provide the appropriate treatment and improve patient prognosis.
C1 [Zhu, Feng] Zhoushan Hosp, Dept Hematol, Zhoushan, Peoples R China.
   [Wei, Guoqing; Liu, Yandan; Zhou, Houli; Wu, Wenjun; Yang, Luxin; Huang, He; Hu, Yongxian] Zhejiang Univ, Sch Med, Affiliated Hosp 1, Bone Marrow Transplantat Ctr, 79 Qingchun Rd, Hangzhou 310000, Peoples R China.
   [Wei, Guoqing; Liu, Yandan; Zhou, Houli; Wu, Wenjun; Yang, Luxin; Huang, He; Hu, Yongxian] Zhejiang Prov Engn Lab Stem Cell & Immun Therapy, Hangzhou, Peoples R China.
   [Wei, Guoqing; Liu, Yandan; Zhou, Houli; Wu, Wenjun; Yang, Luxin; Huang, He; Hu, Yongxian] Zhejiang Univ, Inst Hematol, Hangzhou, Peoples R China.
RP Huang, H; Hu, YX (corresponding author), Zhejiang Univ, Sch Med, Affiliated Hosp 1, Bone Marrow Transplantat Ctr, 79 Qingchun Rd, Hangzhou 310000, Peoples R China.
EM huanghe@zju.edu.cn; huyongxian2000@aliyun.com
OI Zhu, Feng/0000-0003-3140-4289
FU 973 ProgramNational Basic Research Program of China [2015CB964900];
   Natural Science Foundation of ChinaNational Natural Science Foundation
   of China (NSFC) [81470341, 81770201, 81730008]; Key Project of Science
   and Technology Department of Zhejiang Province [2018C03016-2]; Zhejiang
   public welfare foundation [GF18H180002]
FX The author(s) disclosed receipt of the following financial support for
   the research, authorship, and/or publication of this article: This work
   was supported by the grants from the 973 Program (2015CB964900), the
   Natural Science Foundation of China (81470341, 81770201, 81730008), Key
   Project of Science and Technology Department of Zhejiang Province
   (2018C03016-2), and Zhejiang public welfare foundation (GF18H180002).
CR Afzal S, 2009, PEDIATR INFECT DIS J, V28, P1064, DOI 10.1097/INF.0b013e3181aa6eae
   [Anonymous], 2000, MMWR Recomm Rep, V49, P1
   Brudno JN, 2016, BLOOD, V127, P3321, DOI 10.1182/blood-2016-04-703751
   Brudno JN, 2016, J CLIN ONCOL, V34, P1112, DOI 10.1200/JCO.2015.64.5929
   Cordeiro A, 2020, BIOL BLOOD MARROW TR, V26, P26, DOI 10.1016/j.bbmt.2019.08.003
   Dix D, 2012, CLIN INFECT DIS, V55, P1608, DOI 10.1093/cid/cis774
   Dvorak CC, 2005, BONE MARROW TRANSPL, V36, P621, DOI 10.1038/sj.bmt.1705113
   Gardner RA, 2017, BLOOD, V129, P3322, DOI 10.1182/blood-2017-02-769208
   Graubner UB, 2008, PEDIATR BLOOD CANCER, V50, P259, DOI 10.1002/pbc.21298
   Gust J, 2017, CANCER DISCOV, V7, P1404, DOI 10.1158/2159-8290.CD-17-0698
   Hahn T, 2002, INFECT CONT HOSP EP, V23, P525, DOI 10.1086/502101
   Haider G, 2020, CLIN INFECT DIS, V71, P672, DOI 10.1093/cid/ciz1127
   Hay KA, 2018, BRIT J HAEMATOL, V183, P364, DOI 10.1111/bjh.15644
   Hay KA, 2017, BLOOD, V130, P2295, DOI 10.1182/blood-2017-06-793141
   Hill JA, 2020, BLOOD, V136, P925, DOI 10.1182/blood.2019004000
   Hill JA, 2018, BLOOD, V131, P121, DOI 10.1182/blood-2017-07-793760
   Hu YX, 2017, CLIN CANCER RES, V23, P3297, DOI 10.1158/1078-0432.CCR-16-1799
   Kantarjian H, 2017, NEW ENGL J MED, V376, P836, DOI 10.1056/NEJMoa1609783
   Kochenderfer JN, 2017, J CLIN ONCOL, V35, DOI 10.1200/JCO.2016.71.3024
   Lee DW, 2014, BLOOD, V124, P188, DOI 10.1182/blood-2014-05-552729
   Lewis RE, 2020, CLIN INFECT DIS, V71, P1802, DOI 10.1093/cid/ciaa031
   Marin M, 2015, CLIN MICROBIOL INFEC, V21, P583, DOI 10.1016/j.cmi.2015.01.029
   Marr KA, 2002, BLOOD, V100, P4358, DOI 10.1182/blood-2002-05-1496
   Maude SL, 2018, NEW ENGL J MED, V378, P439, DOI 10.1056/NEJMoa1709866
   Miceli MH, 2017, MYCOPATHOLOGIA, V182, P495, DOI 10.1007/s11046-017-0115-y
   Neelapu SS, 2017, NEW ENGL J MED, V377, P2531, DOI 10.1056/NEJMoa1707447
   O'Connor D, 2014, BLOOD, V124, P1056, DOI 10.1182/blood-2014-03-560847
   Orlowski RJ, 2017, BRIT J HAEMATOL, V177, P13, DOI 10.1111/bjh.14475
   Park JH, 2018, CLIN INFECT DIS, V67, P533, DOI 10.1093/cid/ciy152
   Park JH, 2018, NEW ENGL J MED, V378, P449, DOI 10.1056/NEJMoa1709919
   Santomasso BD, 2018, CANCER DISCOV, V8, P958, DOI 10.1158/2159-8290.CD-17-1319
   Schuster SJ, 2017, NEW ENGL J MED, V377, P2545, DOI 10.1056/NEJMoa1708566
   Sehulster Lynne, 2003, MMWR Recomm Rep, V52, P1
   Slade M, 2017, TRANSPL INFECT DIS, V19, DOI 10.1111/tid.12629
   Ustun C, 2019, BONE MARROW TRANSPL, V54, P1254, DOI 10.1038/s41409-018-0401-4
   Vora SB, 2020, OPEN FORUM INFECT DI, V7, DOI 10.1093/ofid/ofaa121
   Young JAH, 2016, BIOL BLOOD MARROW TR, V22, P359, DOI 10.1016/j.bbmt.2015.09.013
NR 37
TC 1
Z9 1
U1 1
U2 1
PU SAGE PUBLICATIONS INC
PI THOUSAND OAKS
PA 2455 TELLER RD, THOUSAND OAKS, CA 91320 USA
SN 0963-6897
EI 1555-3892
J9 CELL TRANSPLANT
JI Cell Transplant.
PD JUN 17
PY 2021
VL 30
AR 09636897211025503
DI 10.1177/09636897211025503
PG 9
WC Cell & Tissue Engineering; Medicine, Research & Experimental;
   Transplantation
SC Cell Biology; Research & Experimental Medicine; Transplantation
GA UF3PY
UT WOS:000688489700001
PM 34144648
OA Green Published, gold
DA 2021-10-29
ER

PT J
AU Kaweme, NM
   Zhou, FL
AF Kaweme, Natasha Mupeta
   Zhou, Fuling
TI Optimizing NK Cell-Based Immunotherapy in Myeloid Leukemia: Abrogating
   an Immunosuppressive Microenvironment
SO FRONTIERS IN IMMUNOLOGY
LA English
DT Review
DE acute myeloid leukemia; natural killer cells; immunotherapy;
   immunosuppressive microenvironment; enhancing strategies
ID NATURAL-KILLER-CELLS; BONE-MARROW MICROENVIRONMENT; CHRONIC MYELOGENOUS
   LEUKEMIA; KIR LIGAND INCOMPATIBILITY; IN-VIVO EXPANSION; NK-92 CELLS;
   PHASE-I; ADOPTIVE TRANSFER; T-CELL; IMATINIB DISCONTINUATION
AB Natural killer (NK) cells are prominent cytotoxic and cytokine-producing components of the innate immune system representing crucial effector cells in cancer immunotherapy. Presently, various NK cell-based immunotherapies have contributed to the substantial improvement in the reconstitution of NK cells against advanced-staged and high-risk AML. Various NK cell sources, including haploidentical NK cells, adaptive NK cells, umbilical cord blood NK cells, stem cell-derived NK cells, chimeric antigen receptor NK cells, cytokine-induced memory-like NK cells, and NK cell lines have been identified. Devising innovative approaches to improve the generation of therapeutic NK cells from the aforementioned sources is likely to enhance NK cell expansion and activation, stimulate ex vivo and in vivo persistence of NK cells and improve conventional treatment response of myeloid leukemia. The tumor-promoting properties of the tumor microenvironment and downmodulation of NK cellular metabolic activity in solid tumors and hematological malignancies constitute a significant impediment in enhancing the anti-tumor effects of NK cells. In this review, we discuss the current NK cell sources, highlight ongoing interventions in enhancing NK cell function, and outline novel strategies to circumvent immunosuppressive factors in the tumor microenvironment to improve the efficacy of NK cell-based immunotherapy and expand their future success in treating myeloid leukemia.
C1 [Kaweme, Natasha Mupeta; Zhou, Fuling] Wuhan Univ, Zhongnan Hosp, Dept Hematol, Wuhan, Peoples R China.
RP Zhou, FL (corresponding author), Wuhan Univ, Zhongnan Hosp, Dept Hematol, Wuhan, Peoples R China.
EM zhoufuling@whu.edu.cn
OI Kaweme, Natasha/0000-0002-2409-4502
FU National Natural Science Foundation of ChinaNational Natural Science
   Foundation of China (NSFC) [81270597, 81770179]
FX This project was funded by the National Natural Science Foundation of
   China [grant numbers: 81270597 and 81770179] for leukemia research.
CR Alcasid M, 2017, INT J LAB HEMATOL, V39, P129, DOI 10.1111/ijlh.12594
   Andre P, 2018, CELL, V175, P1731, DOI 10.1016/j.cell.2018.10.014
   Aziz H, 2017, FRONT PHARMACOL, V8, DOI 10.3389/fphar.2017.00897
   Baghba R, 2020, CELL COMMUN SIGNAL, V18, DOI 10.1186/s12964-020-0530-4
   Raneros AB, 2015, GENES IMMUN, V16, P71, DOI 10.1038/gene.2014.58
   Raneros AB, 2019, ONCOIMMUNOLOGY, V8, DOI 10.1080/2162402X.2018.1539617
   Bassani B, 2019, CANCERS, V11, DOI 10.3390/cancers11040461
   Belizario JE, 2018, INNATE IMMUN-LONDON, V24, P452, DOI 10.1177/1753425918800200
   Berger R, 2008, CLIN CANCER RES, V14, P3044, DOI 10.1158/1078-0432.CCR-07-4079
   Berraondo P, 2019, BRIT J CANCER, V120, P6, DOI 10.1038/s41416-018-0328-y
   Berrien-Elliott MM, 2015, J INNATE IMMUN, V7, P563, DOI 10.1159/000382019
   Bhatia R, 2003, BLOOD, V101, P4701, DOI 10.1182/blood-2002-09-2780
   Bi JC, 2020, FRONT IMMUNOL, V11, DOI 10.3389/fimmu.2020.01945
   Bi JC, 2017, FRONT IMMUNOL, V8, DOI 10.3389/fimmu.2017.00760
   Bierie B, 2006, NAT REV CANCER, V6, P506, DOI 10.1038/nrc1926
   Bishara A, 2004, TISSUE ANTIGENS, V63, P204, DOI 10.1111/j.0001-2815.2004.00182.x
   Boyiadzis M, 2018, CURR OPIN HEMATOL, V25, P279, DOI 10.1097/MOH.0000000000000439
   Boyiadzis M, 2017, CYTOTHERAPY, V19, P1225, DOI 10.1016/j.jcyt.2017.07.008
   BRADSTOCK KF, 1995, LEUKEMIA LYMPHOMA, V18, P1, DOI 10.3109/10428199509064917
   Brady J, 2004, J IMMUNOL, V172, P2048, DOI 10.4049/jimmunol.172.4.2048
   Brenner AK, 2016, FRONT IMMUNOL, V7, DOI 10.3389/fimmu.2016.00205
   Bruno A, 2019, FRONT IMMUNOL, V10, DOI 10.3389/fimmu.2019.00771
   Bruserud O, 2007, HAEMATOLOGICA, V92, P332, DOI 10.3324/haematol.10148
   Bryceson YT, 2006, IMMUNOL REV, V214, P73, DOI 10.1111/j.1600-065X.2006.00457.x
   Cancilla D, 2020, FRONT ONCOL, V10, DOI 10.3389/fonc.2020.01672
   Cany J, 2013, PLOS ONE, V8, DOI 10.1371/journal.pone.0064384
   Carlsten M, 2019, FRONT IMMUNOL, V10, DOI 10.3389/fimmu.2019.02357
   Castriconi R, 2003, P NATL ACAD SCI USA, V100, P4120, DOI 10.1073/pnas.0730640100
   Cekic C, 2014, CANCER RES, V74, P7250, DOI 10.1158/0008-5472.CAN-13-3583
   Chan A, 2007, J IMMUNOL, V179, P89, DOI 10.4049/jimmunol.179.1.89
   Chang CH, 2015, CELL, V162, P1229, DOI 10.1016/j.cell.2015.08.016
   Chen CU, 2012, LEUKEMIA, V26, P465, DOI 10.1038/leu.2011.239
   Chen H, 2018, CELL MOL IMMUNOL, V15, P411, DOI 10.1038/cmi.2017.73
   Cho D, 2009, KOREAN J LAB MED, V29, P89, DOI 10.3343/kjlm.2009.29.2.89
   Chretien AS, 2017, FRONT IMMUNOL, V8, DOI 10.3389/fimmu.2017.00573
   Chretien AS, 2015, FRONT IMMUNOL, V6, DOI 10.3389/fimmu.2015.00564
   Christopher MJ, 2009, BLOOD, V114, P1331, DOI 10.1182/blood-2008-10-184754
   Cichocki F, 2016, LEUKEMIA, V30, P456, DOI 10.1038/leu.2015.260
   Clynes RA, 2000, NAT MED, V6, P443, DOI 10.1038/74704
   Coles SJ, 2012, LEUKEMIA, V26, P2148, DOI 10.1038/leu.2012.77
   Coles SJ, 2011, LEUKEMIA, V25, P792, DOI 10.1038/leu.2011.1
   Colmone A, 2008, SCIENCE, V322, P1861, DOI 10.1126/science.1164390
   Coltella N, 2015, CLIN CANCER RES, V21, P3685, DOI 10.1158/1078-0432.CCR-14-3022
   Cong JJ, 2020, FRONT IMMUNOL, V11, DOI 10.3389/fimmu.2020.01989
   Cooley S, 2019, BIOL BLOOD MARROW TR, V25
   Cooley S, 2019, BLOOD ADV, V3, P1970, DOI 10.1182/bloodadvances.2018028332
   Cooper MA, 2001, TRENDS IMMUNOL, V22, P633, DOI 10.1016/S1471-4906(01)02060-9
   Cooper MA, 2002, BLOOD, V100, P3633, DOI 10.1182/blood-2001-12-0293
   Crespo LA, 2011, CANCER GROW PROG-DOR, V13, P215, DOI 10.1007/978-90-481-9704-0_11
   Daher M, 2021, BLOOD, V137, P624, DOI 10.1182/blood.2020007748
   Dai YJ, 2021, MOL CANCER, V20, DOI 10.1186/s12943-020-01302-6
   Damele L, 2020, CANCERS, V12, DOI 10.3390/cancers12040774
   Davids MS, 2016, NEW ENGL J MED, V375, P143, DOI 10.1056/NEJMoa1601202
   Davies SM, 2002, BLOOD, V100, P3825, DOI 10.1182/blood-2002-04-1197
   de la Cruz-Lopez KG, 2019, FRONT ONCOL, V9, DOI 10.3389/fonc.2019.01143
   De Maria A, 2011, P NATL ACAD SCI USA, V108, P728, DOI 10.1073/pnas.1012356108
   Del Zotto G, 2017, CYTOM PART B-CLIN CY, V92, P100, DOI 10.1002/cyto.b.21508
   Denman CJ, 2012, PLOS ONE, V7, DOI 10.1371/journal.pone.0030264
   Deynoux M, 2016, FRONT ONCOL, V6, DOI 10.3389/fonc.2016.00041
   Di Vito C, 2019, SEMIN IMMUNOL, V41, DOI 10.1016/j.smim.2019.03.004
   Dohner H, 2010, BLOOD, V115, P453, DOI 10.1182/blood-2009-07-235358
   Dolstra H, 2017, CLIN CANCER RES, V23, P4107, DOI 10.1158/1078-0432.CCR-16-2981
   Duan ZF, 2006, CLIN CANCER RES, V12, P5055, DOI 10.1158/1078-0432.CCR-06-0861
   El Hassouni B, 2020, SEMIN CANCER BIOL, V60, P238, DOI 10.1016/j.semcancer.2019.08.025
   Elliott JM, 2011, TRENDS IMMUNOL, V32, P364, DOI 10.1016/j.it.2011.06.001
   Emadi A, 2018, BLOOD, V132, DOI 10.1182/blood-2018-99-117433
   Farag SS, 2006, BIOL BLOOD MARROW TR, V12, P876, DOI 10.1016/j.bbmt.2006.05.007
   Farc O, 2021, EXP THER MED, V21, DOI 10.3892/etm.2020.9528
   Federici C, 2020, FRONT IMMUNOL, V11, DOI 10.3389/fimmu.2020.00262
   Finetti F, 2020, BIOLOGY-BASEL, V9, DOI 10.3390/biology9120434
   Foltz JA, 2019, BLOOD, V134, DOI 10.1182/blood-2019-126004
   Forte D, 2019, HAEMATOLOGICA, V104, P1928, DOI 10.3324/haematol.2018.195396
   Freund-Brown J, 2018, CRIT REV IMMUNOL, V38, P105, DOI 10.1615/CritRevImmunol.2018025248
   Garcia-Manero G, 2016, BLOOD, V128, DOI 10.1182/blood.V128.22.345.345
   Gardiner CM, 2019, J LEUKOCYTE BIOL, V105, P1235, DOI 10.1002/JLB.MR0718-260R
   Geller MA, 2020, J CLIN ONCOL, V38
   Giebel S, 2003, BLOOD, V102, P814, DOI 10.1182/blood-2003-01-0091
   Gleason MK, 2012, MOL CANCER THER, V11, P2674, DOI 10.1158/1535-7163.MCT-12-0692
   Goede V, 2014, NEW ENGL J MED, V370, P1101, DOI 10.1056/NEJMoa1313984
   Gonzalez-Rodriguez AP, 2019, J CLIN MED, V8, DOI 10.3390/jcm8101557
   Gordon SM, 2012, IMMUNITY, V36, P55, DOI 10.1016/j.immuni.2011.11.016
   Guerrouahen BS, 2020, FRONT ONCOL, V9, DOI 10.3389/fonc.2019.01554
   Gunesch JT, 2019, MOL IMMUNOL, V115, P64, DOI 10.1016/j.molimm.2018.07.015
   Gurney M, 2021, CANCERS, V13, DOI 10.3390/cancers13071568
   Habif G, 2019, CELL MOL IMMUNOL, V16, P415, DOI 10.1038/s41423-019-0224-2
   Handgretinger R, 2016, BLOOD, V127, P3341, DOI 10.1182/blood-2015-12-629055
   Harmon C, 2019, CANCER IMMUNOL RES, V7, P335, DOI 10.1158/2326-6066.CIR-18-0481
   Harris AL, 2002, NAT REV CANCER, V2, P38, DOI 10.1038/nrc704
   Hasmim M, 2017, ONCOIMMUNOLOGY, V6, DOI 10.1080/2162402X.2017.1346763
   Hasmim M, 2015, FRONT IMMUNOL, V6, DOI 10.3389/fimmu.2015.00482
   Hatfield K, 2009, BRIT J HAEMATOL, V144, P53, DOI 10.1111/j.1365-2141.2008.07411.x
   Heidenreich S, 2017, FRONT IMMUNOL, V8, DOI 10.3389/fimmu.2017.00041
   Herbrich S, 2020, BLOOD, V136, DOI 10.1182/blood-2020-139434
   Ho JM, 2020, BLOOD ADV, V4, P5402, DOI 10.1182/bloodadvances.2020001802
   Hochhaus A, 2008, BLOOD, V111, P1039, DOI 10.1182/blood-2007-07-103523
   Hoechst B, 2009, HEPATOLOGY, V50, P799, DOI 10.1002/hep.23054
   Hong CS, 2017, SCI REP-UK, V7, DOI 10.1038/s41598-017-14661-w
   Hu WL, 2019, FRONT IMMUNOL, V10, DOI 10.3389/fimmu.2019.01205
   Hu Y, 2018, ACTA PHARMACOL SIN, V39, P167, DOI 10.1038/aps.2017.125
   Hughes A, 2017, BLOOD, V129, P1166, DOI 10.1182/blood-2016-10-745992
   Ilander M, 2017, LEUKEMIA, V31, P1108, DOI 10.1038/leu.2016.360
   Imagawa J, 2015, LANCET HAEMATOL, V2, pE528, DOI 10.1016/S2352-3026(15)00196-9
   Irigoyen M, 2017, ONCOTARGET, V8, P36832, DOI 10.18632/oncotarget.15981
   Irvine DJ, 2020, NAT REV IMMUNOL, V20, P321, DOI 10.1038/s41577-019-0269-6
   Izawa S, 2011, CANCER IMMUNOL IMMUN, V60, P1801, DOI 10.1007/s00262-011-1082-7
   Jacquelot N, 2018, FRONT IMMUNOL, V9, DOI 10.3389/fimmu.2018.02480
   Janakiram M, 2017, IMMUNOL REV, V276, P26, DOI 10.1111/imr.12521
   Jandus C, 2014, J CLIN INVEST, V124, P1810, DOI 10.1172/JCI65899
   Jing XM, 2019, MOL CANCER, V18, DOI 10.1186/s12943-019-1089-9
   Jochems C, 2017, INT J CANCER, V141, P583, DOI 10.1002/ijc.30767
   Jong AY, 2017, J EXTRACELL VESICLES, V6, P1, DOI 10.1080/20013078.2017.1294368
   Kang S, 2021, CURR ONCOL, V28, P1077, DOI 10.3390/curroncol28020105
   Kararoudi MN, 2020, BLOOD, V136, DOI 10.1182/blood-2020-142494
   Kearney CJ, 2016, ONCOIMMUNOLOGY, V5, DOI 10.1080/2162402X.2016.1196308
   Khan M, 2020, FRONT IMMUNOL, V11, DOI 10.3389/fimmu.2020.00167
   Khaznadar Z, 2015, J IMMUNOL, V195, P2580, DOI 10.4049/jimmunol.1500262
   Kim KS, 2021, PHARMACEUTICS, V13, DOI 10.3390/pharmaceutics13040525
   Kim KS, 2020, ACS APPL MATER INTER, V12, P56731, DOI 10.1021/acsami.0c16357
   Kishton RJ, 2015, CANCER J, V21, P62, DOI 10.1097/PPO.0000000000000099
   Kloess S, 2019, TRANSFUS MED HEMOTH, V46, P4, DOI 10.1159/000495771
   Klose R, 2016, NAT COMMUN, V7, DOI 10.1038/ncomms12528
   Koh LP, 2007, BIOL BLOOD MARROW TR, V13, P1249, DOI 10.1016/j.bbmt.2007.08.003
   Kohrt HE, 2014, BLOOD, V123, P678, DOI 10.1182/blood-2013-08-519199
   Konopleva M, 2015, HAEMATOLOGICA, V100, P927, DOI 10.3324/haematol.2014.118455
   Konopleva MY, 2011, J CLIN ONCOL, V29, P591, DOI 10.1200/JCO.2010.31.0904
   Kotsafti A, 2020, CANCERS, V12, DOI 10.3390/cancers12071748
   Krause DS, 2015, HAEMATOLOGICA, V100, P1376, DOI 10.3324/haematol.2014.113852
   Labani-Motlagh A, 2020, FRONT IMMUNOL, V11, DOI 10.3389/fimmu.2020.00940
   Ladikou EE, 2020, CURR ONCOL REP, V22, DOI 10.1007/s11912-020-0885-0
   Lamb MG, 2021, STEM CELL RES THER, V12, DOI 10.1186/s13287-021-02277-x
   Lanier LL, 2016, ENCYCLOPEDIA OF IMMUNOBIOLOGY, VOL 1: DEVELOPMENT AND PHYLOGENY OF THE IMMUNE SYSTEM, P353, DOI 10.1016/B978-0-12-374279-7.03009-5
   LANIER LL, 1986, J IMMUNOL, V136, P4480
   Lanuza PM, 2020, FRONT IMMUNOL, V10, DOI 10.3389/fimmu.2019.03010
   Lazarova M, 2019, EXPERT OPIN THER TAR, V23, P281, DOI 10.1080/14728222.2019.1580693
   Lee HR, 2019, ONCOL REP, V41, P2625, DOI 10.3892/or.2019.7059
   Li HQ, 2009, J IMMUNOL, V182, P240, DOI 10.4049/jimmunol.182.1.240
   Li L, 2020, BONE MARROW TRANSPL, V55, P2294, DOI 10.1038/s41409-020-0957-7
   Li TJ, 2013, MED ONCOL, V30, DOI 10.1007/s12032-013-0663-z
   Li Y, 2018, CELL STEM CELL, V23, P181, DOI 10.1016/j.stem.2018.06.002
   Lin XP, 2020, FRONT ONCOL, V10, DOI 10.3389/fonc.2020.00317
   Lion E, 2012, LEUKEMIA, V26, P2019, DOI 10.1038/leu.2012.87
   Liu C, 2020, ACS NANO, V14, P11067, DOI 10.1021/acsnano.9b10103
   Liu EL, 2020, NEW ENGL J MED, V382, P545, DOI 10.1056/NEJMoa1910607
   Liu SJ, 2021, SIGNAL TRANSDUCT TAR, V6, DOI 10.1038/s41392-020-00436-9
   Liu SZ, 2021, J HEMATOL ONCOL, V14, DOI 10.1186/s13045-020-01014-w
   Locatelli F, 2018, TRENDS IMMUNOL, V39, P577, DOI 10.1016/j.it.2018.04.009
   Locatelli F, 2017, BLOOD, V130, P677, DOI 10.1182/blood-2017-04-779769
   Lopez-Sanchez LM, 2020, BIOCHEM PHARMACOL, V176, DOI 10.1016/j.bcp.2019.113769
   Luevano M, 2012, HUM IMMUNOL, V73, P248, DOI 10.1016/j.humimm.2011.12.015
   Lukey MJ, 2017, DRUG DISCOV TODAY, V22, P796, DOI 10.1016/j.drudis.2016.12.003
   Lupo KB, 2019, CANCERS, V11, DOI 10.3390/cancers11060769
   Macauley MS, 2014, NAT REV IMMUNOL, V14, P653, DOI 10.1038/nri3737
   Mahadevan D, 2019, J IMMUNOTHER CANCER, V7, DOI 10.1186/s40425-019-0710-1
   Mahon FX, 2010, LANCET ONCOL, V11, P1029, DOI 10.1016/S1470-2045(10)70233-3
   Malmberg KJ, 2002, J CLIN INVEST, V110, P1515, DOI 10.1172/JC1200215564
   Matsubara H, 2019, BIOCHEM BIOPH RES CO, V515, P1, DOI 10.1016/j.bbrc.2019.03.085
   Mavers M, 2018, J IMMUNOL RES, V2018, DOI 10.1155/2018/1586905
   Medinger Michael, 2016, Leuk Res Rep, V6, P39
   Melaiu O, 2020, FRONT IMMUNOL, V10, DOI 10.3389/fimmu.2019.03038
   Mellqvist UH, 2000, BLOOD, V96, P1961, DOI 10.1182/blood.V96.5.1961.h8001961_1961_1968
   Merino A, 2018, BLOOD, V132, DOI 10.1182/blood-2018-99-113669
   Miller JS, 2005, BLOOD, V105, P3051, DOI 10.1182/blood-2004-07-2974
   Mosteo L, 2021, FRONT CELL DEV BIOL, V9, DOI 10.3389/fcell.2021.635189
   Mundy-Bosse BL, 2016, J CLIN INVEST, V126, P4404, DOI 10.1172/JCI85413
   Muntasell A, 2017, CURR OPIN IMMUNOL, V45, P73, DOI 10.1016/j.coi.2017.01.003
   Myers JA, 2021, NAT REV CLIN ONCOL, V18, P85, DOI 10.1038/s41571-020-0426-7
   Nakanishi K, 2018, FRONT IMMUNOL, V9, DOI 10.3389/fimmu.2018.00763
   Nath PR, 2018, FRONT IMMUNOL, V9, DOI 10.3389/fimmu.2018.02985
   Nguyen R, 2019, J IMMUNOTHER CANCER, V7, DOI 10.1186/s40425-019-0564-6
   Ni J, 2012, J EXP MED, V209, P2351, DOI 10.1084/jem.20120944
   Oelsner S, 2017, CYTOTHERAPY, V19, P235, DOI 10.1016/j.jcyt.2016.10.009
   Otegbeye F, 2019, BIOL BLOOD MARROW TR, V25
   Park W, 2017, ACS APPL MATER INTER, V9, P13819, DOI 10.1021/acsami.7b02258
   Parodi M, 2018, FRONT IMMUNOL, V9, DOI 10.3389/fimmu.2018.02358
   Paust S, 2017, J VIROL, V91, DOI 10.1128/JVI.00169-17
   Pende D, 2009, BLOOD, V113, P3119, DOI 10.1182/blood-2008-06-164103
   Pereira NA, 2018, MABS-AUSTIN, V10, P693, DOI 10.1080/19420862.2018.1466767
   Pilch Z, 2019, PLOS ONE, V14, DOI 10.1371/journal.pone.0210796
   Postow MA, 2018, NEW ENGL J MED, V378, P158, DOI [10.1056/NEJMra1703481, 10.1056/NEJMc1801663]
   Rea D, 2017, HAEMATOLOGICA, V102, P1368, DOI 10.3324/haematol.2017.165001
   Richards JO, 2006, BLOOD, V108, P246, DOI 10.1182/blood-2005-11-4535
   Riether C, 2015, CELL DEATH DIFFER, V22, P187, DOI 10.1038/cdd.2014.89
   Rocha V, 2008, BONE MARROW TRANSPL, V41, P207, DOI 10.1038/sj.bmt.1705963
   Rolle A, 2018, CELL REP, V24, P1967, DOI 10.1016/j.celrep.2018.07.069
   Romagnani C, 2007, J IMMUNOL, V178, P4947, DOI 10.4049/jimmunol.178.8.4947
   Romee R, 2016, SCI TRANSL MED, V8, DOI 10.1126/scitranslmed.aaf2341
   Romee R, 2014, SCIENTIFICA, V2014, DOI 10.1155/2014/205796
   Ross DM, 2013, BLOOD, V122, P515, DOI 10.1182/blood-2013-02-483750
   Rubnitz JE, 2010, J CLIN ONCOL, V28, P955, DOI 10.1200/JCO.2009.24.4590
   Ruggeri L, 2002, SCIENCE, V295, P2097, DOI 10.1126/science.1068440
   Ruggeri L, 2005, J IMMUNOTHER, V28, P175, DOI 10.1097/01.cji.0000161395.88959.1f
   Ruggeri L, 1999, BLOOD, V94, P333, DOI 10.1182/blood.V94.1.333.413a31_333_339
   Salik B, 2020, J HEMATOL ONCOL, V13, DOI 10.1186/s13045-020-00947-6
   Sanchez-Correa B, 2019, CANCERS, V11, DOI 10.3390/cancers11060877
   Sandoval-Borrego D, 2016, ARCH MED RES, V47, P55, DOI 10.1016/j.arcmed.2016.02.001
   Sanz-Ortega L, 2019, FRONT IMMUNOL, V10, DOI 10.3389/fimmu.2019.02073
   Sarhan D, 2018, CANCER IMMUNOL RES, V6, P766, DOI 10.1158/2326-6066.CIR-17-0498
   Sarkar S, 2013, PLOS ONE, V8, DOI 10.1371/journal.pone.0064835
   Sarvaria A, 2017, FRONT IMMUNOL, V8, DOI 10.3389/fimmu.2017.00329
   Saulle E, 2021, FRONT ONCOL, V10, DOI 10.3389/fonc.2020.621458
   Schaffer M, 2004, TRANSPLANTATION, V78, P1081, DOI 10.1097/01.TP.0000137103.19717.86
   Sek K, 2018, INT J MOL SCI, V19, DOI 10.3390/ijms19123837
   Seo H, 2018, CANCER IMMUNOL RES, V6, P685, DOI 10.1158/2326-6066.CIR-17-0708
   Seo H, 2017, NAT COMMUN, V8, DOI 10.1038/ncomms15776
   Shafat MS, 2017, BLOOD REV, V31, P277, DOI 10.1016/j.blre.2017.03.004
   Shah N, 2017, BRIT J HAEMATOL, V177, P457, DOI 10.1111/bjh.14570
   Shah NN, 2015, BLOOD, V125, P784, DOI 10.1182/blood-2014-07-592881
   Shehzad A, 2015, BMB REP, V48, P109, DOI 10.5483/BMBRep.2015.48.2.081
   Shi YY, 2021, FRONT PHARMACOL, V11, DOI 10.3389/fphar.2020.566401
   Shukla A, 2021, INT J MOL SCI, V22, DOI 10.3390/ijms22041964
   Sivori S, 2019, J CLIN MED, V8, DOI 10.3390/jcm8101702
   Solocinski K, 2020, J IMMUNOTHER CANCER, V8, DOI 10.1136/jitc-2019-000246
   Stiff A, 2018, CLIN CANCER RES, V24, P1891, DOI 10.1158/1078-0432.CCR-17-0691
   Stuani L, 2019, BMC BIOL, V17, DOI 10.1186/s12915-019-0670-4
   Stucki A, 2001, BLOOD, V97, P2121, DOI 10.1182/blood.V97.7.2121
   Suck G, 2016, CANCER IMMUNOL IMMUN, V65, P485, DOI 10.1007/s00262-015-1761-x
   Sugiyama T, 2006, IMMUNITY, V25, P977, DOI 10.1016/j.immuni.2006.10.016
   Sun C, 2017, ONCOIMMUNOLOGY, V6, DOI 10.1080/2162402X.2016.1264562
   Tabe Y, 2013, PLOS ONE, V8, DOI 10.1371/journal.pone.0062785
   Takahashi E, 2007, SCAND J IMMUNOL, V65, P126, DOI 10.1111/j.1365-3083.2006.01883.x
   Tamura R, 2020, MED ONCOL, V37, DOI 10.1007/s12032-019-1329-2
   Tanaka J, 2013, BLOOD CANCER J, V3, DOI 10.1038/bcj.2013.62
   Tang XW, 2018, AM J CANCER RES, V8, P1083
   Terren I, 2019, FRONT IMMUNOL, V10, DOI 10.3389/fimmu.2019.02278
   Tremblay-McLean A, 2019, BMC IMMUNOL, V20, DOI 10.1186/s12865-018-0272-x
   Trzonkowski P, 2004, CLIN IMMUNOL, V112, P258, DOI 10.1016/j.clim.2004.04.003
   Vallera DA, 2016, CLIN CANCER RES, V22, P3440, DOI 10.1158/1078-0432.CCR-15-2710
   van Hall T, 2019, J IMMUNOTHER CANCER, V7, DOI 10.1186/s40425-019-0761-3
   Vasold J, 2015, LEUKEMIA RES, V39, P257, DOI 10.1016/j.leukres.2014.12.001
   Vedenko A, 2020, ADV EXP MED BIOL, V1277, P143, DOI 10.1007/978-3-030-50224-9_10
   Vela M, 2015, FRONT IMMUNOL, V6, DOI 10.3389/fimmu.2015.00012
   Velasquez SY, 2016, J BIOL CHEM, V291, P12960, DOI 10.1074/jbc.M116.721753
   Vey N, 2017, BLOOD, V130
   Vey Norbert, 2018, Oncotarget, V9, P17675, DOI 10.18632/oncotarget.24832
   Vey N, 2012, BLOOD, V120, P4317, DOI 10.1182/blood-2012-06-437558
   Vivarelli S, 2021, ANTIOXID REDOX SIGN, V34, P383, DOI 10.1089/ars.2019.7958
   Vivier E, 2008, NAT IMMUNOL, V9, P503, DOI 10.1038/ni1582
   Wagner J, 2017, FRONT IMMUNOL, V8, DOI 10.3389/fimmu.2017.00676
   Wang MJ, 2018, CLIN IMMUNOL, V190, P64, DOI 10.1016/j.clim.2017.08.021
   Wang ZJ, 2017, CANCER IMMUNOL IMMUN, V66, P537, DOI 10.1007/s00262-017-1959-1
   Warlick ED, 2020, BLOOD, V136, DOI 10.1182/blood-2020-136398
   Washington University School of Medicine, PHAS 2 STUD CYT IND
   Williams BA, 2017, ONCOTARGET, V8, P89256, DOI 10.18632/oncotarget.19204
   Woan KV, 2019, CANCER IMMUNOL RES, V7, P1742, DOI 10.1158/2326-6066.CIR-19-0404
   Wu CH, 2019, J EXTRACELL VESICLES, V8, DOI 10.1080/20013078.2019.1588538
   Xie GZ, 2020, EBIOMEDICINE, V59, DOI 10.1016/j.ebiom.2020.102975
   Xu J, 2020, J HEMATOL ONCOL, V13, DOI 10.1186/s13045-020-00996-x
   Yang C, 2019, AM J CANCER RES, V9, P1815
   Yang HG, 2019, J IMMUNOTHER CANCER, V7, DOI 10.1186/s40425-019-0612-2
   Yasinska IM, 2018, CELL MOL IMMUNOL, V15, P989, DOI 10.1038/s41423-018-0047-6
   Yilmaz A, 2020, J HEMATOL ONCOL, V13, DOI 10.1186/s13045-020-00998-9
   Young A, 2018, CANCER RES, V78, P1003, DOI 10.1158/0008-5472.CAN-17-2826
   Zadka L, 2020, CELL ONCOL, V43, P539, DOI 10.1007/s13402-020-00519-3
   Zeidan AM, 2018, CLIN CANCER RES, V24, P3519, DOI 10.1158/1078-0432.CCR-17-3763
   Zhang C, 2020, FRONT IMMUNOL, V11, DOI 10.3389/fimmu.2020.00060
   Zhang JH, 2018, MOL IMMUNOL, V103, P144, DOI 10.1016/j.molimm.2018.09.011
   Zhang JG, 2019, INT J MOL SCI, V20, DOI 10.3390/ijms20020317
   Zhang Q, 2018, NAT IMMUNOL, V19, P723, DOI 10.1038/s41590-018-0132-0
   Zhang TY, 2020, SCI TRANSL MED, V12, DOI 10.1126/scitranslmed.aax5104
   Zhang W, 2018, ONCOL LETT, V15, P5497, DOI 10.3892/ol.2018.8062
   Zhao XY, 2020, FRONT IMMUNOL, V11, DOI 10.3389/fimmu.2020.584099
   Zhou HS, 2016, CANCER BIOL MED, V13, P248, DOI 10.20892/j.issn.2095-3941.2016.0023
   Zhu H, 2020, BLOOD, V135, P399, DOI 10.1182/blood.2019000621
   Ziani L, 2018, FRONT IMMUNOL, V9, DOI 10.3389/fimmu.2018.00414
   Zou WP, 2018, CELL MOL IMMUNOL, V15, P419, DOI 10.1038/s41423-018-0011-5
NR 265
TC 0
Z9 0
U1 7
U2 7
PU FRONTIERS MEDIA SA
PI LAUSANNE
PA AVENUE DU TRIBUNAL FEDERAL 34, LAUSANNE, CH-1015, SWITZERLAND
SN 1664-3224
J9 FRONT IMMUNOL
JI Front. Immunol.
PD JUN 17
PY 2021
VL 12
AR 683381
DI 10.3389/fimmu.2021.683381
PG 20
WC Immunology
SC Immunology
GA TC4QH
UT WOS:000668624500001
PM 34220833
OA gold, Green Published
DA 2021-10-29
ER

PT J
AU Carbonneau, S
   Sharma, S
   Peng, LM
   Rajan, V
   Hainzl, D
   Henault, M
   Yang, CA
   Hale, J
   Shulok, J
   Tallarico, J
   Porter, J
   Brogdon, JL
   Dranoff, G
   Bradner, JE
   Hild, M
   Guimaraes, CP
AF Carbonneau, Seth
   Sharma, Sujata
   Peng, Liaomin
   Rajan, Vaisakh
   Hainzl, Dominik
   Henault, Martin
   Yang, Chian
   Hale, Jacob
   Shulok, Janine
   Tallarico, John
   Porter, Jeff
   Brogdon, Jennifer L.
   Dranoff, Glenn
   Bradner, James E.
   Hild, Marc
   Guimaraes, Carla P.
TI An IMiD-inducible degron provides reversible regulation for chimeric
   antigen receptor expression and activity
SO CELL CHEMICAL BIOLOGY
LA English
DT Article
ID MODIFIED T-CELLS; GENE; DEGRADATION; IMMUNOGLOBULIN; DEPLETION;
   ACTIVATION; PROTEINS; SURVIVAL; DOMAINS; DESIGN
AB The recent development of successful CAR (chimeric antigen receptor) T cell therapies has been accompanied by a need to better control potentially fatal toxicities that can arise from adverse immune reactions. Here we present a ligand-controlled CAR system, based on the IKZF3 ZF2 beta-hairpin IMiD-inducible degron, which allows for the reversible control of expression levels of type I membrane proteins, including CARs. Testing this system in an established mouse xenotransplantation model for acute lymphoblastic leukemia, we validate the ability of the CAR19-degron to target and kill CD19-positive cells displaying complete control/clearance of the tumor. We also demonstrate that the activity of CAR19-degron can be regulated in vivo when dosing a US Food and Drug Administration-approved drug, lenalidomide.
C1 [Carbonneau, Seth; Sharma, Sujata; Peng, Liaomin; Rajan, Vaisakh; Hainzl, Dominik; Henault, Martin; Yang, Chian; Hale, Jacob; Shulok, Janine; Tallarico, John; Porter, Jeff; Brogdon, Jennifer L.; Dranoff, Glenn; Bradner, James E.; Hild, Marc; Guimaraes, Carla P.] Novartis Inst Biomed Res, Cambridge, MA 02139 USA.
RP Hild, M; Guimaraes, CP (corresponding author), Novartis Inst Biomed Res, Cambridge, MA 02139 USA.
EM marc.hild@novartis.com; carla.guimaraes@novartis.com
CR Bartelt RR, 2009, PLOS ONE, V4, DOI 10.1371/journal.pone.0005430
   Bonifant CL, 2016, MOL THER-ONCOLYTICS, V3, DOI 10.1038/mto.2016.11
   Buckley DL, 2015, ACS CHEM BIOL, V10, P1831, DOI 10.1021/acschembio.5b00442
   Chen NH, 2017, CLIN PHARMACOKINET, V56, P139, DOI 10.1007/s40262-016-0432-1
   Cho JH, 2018, CELL, V173, P1426, DOI 10.1016/j.cell.2018.03.038
   Cohen AD, 2019, J CLIN INVEST, V129, P2210, DOI 10.1172/JCI126397
   Davila ML, 2014, SCI TRANSL MED, V6, DOI 10.1126/scitranslmed.3008226
   ESHHAR Z, 1993, P NATL ACAD SCI USA, V90, P720, DOI 10.1073/pnas.90.2.720
   Fedorov VD, 2013, SCI TRANSL MED, V5, DOI 10.1126/scitranslmed.3006597
   Finney HM, 1998, J IMMUNOL, V161, P2791
   Foster AE, 2017, MOL THER, V25, P2176, DOI 10.1016/j.ymthe.2017.06.014
   Giordano-Attianese G, 2020, NAT BIOTECHNOL, V38, P426, DOI 10.1038/s41587-019-0403-9
   GROSS G, 1989, P NATL ACAD SCI USA, V86, P10024, DOI 10.1073/pnas.86.24.10024
   Grupp SA, 2013, NEW ENGL J MED, V368, P1509, DOI 10.1056/NEJMoa1215134
   Harris DT, 2016, TRENDS PHARMACOL SCI, V37, P220, DOI 10.1016/j.tips.2015.11.004
   Ito T, 2010, SCIENCE, V327, P1345, DOI 10.1126/science.1177319
   Kim MS, 2015, J AM CHEM SOC, V137, P2832, DOI 10.1021/jacs.5b00106
   Koduri V, 2019, P NATL ACAD SCI USA, V116, P2539, DOI 10.1073/pnas.1818109116
   Kronke J, 2015, NATURE, V523, P183, DOI 10.1038/nature14610
   Kronke J, 2014, SCIENCE, V343, P301, DOI 10.1126/science.1244851
   KUWANA Y, 1987, BIOCHEM BIOPH RES CO, V149, P960, DOI 10.1016/0006-291X(87)90502-X
   Lee DW, 2019, BIOL BLOOD MARROW TR, V25, P625, DOI 10.1016/j.bbmt.2018.12.758
   Lu G, 2014, SCIENCE, V343, P305, DOI 10.1126/science.1244917
   Maher J, 2002, NAT BIOTECHNOL, V20, P70, DOI 10.1038/nbt0102-70
   Milone MC, 2009, MOL THER, V17, P1453, DOI 10.1038/mt.2009.83
   Nabet B, 2018, NAT CHEM BIOL, V14, P431, DOI 10.1038/s41589-018-0021-8
   Neelapu SS, 2017, NEW ENGL J MED, V377, P2531, DOI 10.1056/NEJMoa1707447
   Nishimura K, 2009, NAT METHODS, V6, P917, DOI 10.1038/nmeth.1401
   Paszkiewicz PJ, 2016, J CLIN INVEST, V126, P4262, DOI 10.1172/JCI84813
   Philip B, 2014, BLOOD, V124, P1277, DOI 10.1182/blood-2014-01-545020
   Raje N, 2019, NEW ENGL J MED, V380, P1726, DOI 10.1056/NEJMoa1817226
   Rodgers DT, 2016, P NATL ACAD SCI USA, V113, pE459, DOI 10.1073/pnas.1524155113
   Sadelain M, 2013, CANCER DISCOV, V3, P388, DOI 10.1158/2159-8290.CD-12-0548
   Sakemura R, 2016, CANCER IMMUNOL RES, V4, P658, DOI 10.1158/2326-6066.CIR-16-0043
   Schuster SJ, 2019, NEW ENGL J MED, V380, P45, DOI 10.1056/NEJMoa1804980
   Schuster SJ, 2017, NEW ENGL J MED, V377, P2545, DOI 10.1056/NEJMoa1708566
   Srivastava S, 2015, TRENDS IMMUNOL, V36, P494, DOI 10.1016/j.it.2015.06.004
   Straathof KC, 2005, BLOOD, V105, P4247, DOI 10.1182/blood-2004-11-4564
   Tamada K, 2012, CLIN CANCER RES, V18, P6436, DOI 10.1158/1078-0432.CCR-12-1449
   Vogler I, 2010, MOL THER, V18, P1330, DOI 10.1038/mt.2010.83
   Wang LXJ, 2010, CANCER RES, V70, P9591, DOI 10.1158/0008-5472.CAN-10-2884
   Wu CY, 2015, SCIENCE, V350, DOI 10.1126/science.aab4077
   Yesbolatova A, 2019, METHODS, V164, P73, DOI 10.1016/j.ymeth.2019.04.010
   Zhao WH, 2018, J HEMATOL ONCOL, V11, DOI 10.1186/s13045-018-0681-6
   Zhao ZG, 2015, CANCER CELL, V28, P415, DOI 10.1016/j.ccell.2015.09.004
   Zhong XS, 2010, MOL THER, V18, P413, DOI 10.1038/mt.2009.210
NR 46
TC 4
Z9 4
U1 1
U2 1
PU CELL PRESS
PI CAMBRIDGE
PA 50 HAMPSHIRE ST, FLOOR 5, CAMBRIDGE, MA 02139 USA
SN 2451-9448
J9 CELL CHEM BIOL
JI Cell Chem. Biol.
PD JUN 17
PY 2021
VL 28
IS 6
BP 802
EP +
DI 10.1016/j.chembiol.2020.11.012
PG 17
WC Biochemistry & Molecular Biology
SC Biochemistry & Molecular Biology
GA SU7HV
UT WOS:000663304500008
PM 33333026
DA 2021-10-29
ER

PT J
AU Robbins, GM
   Wang, MJ
   Pomeroy, EJ
   Moriarity, BS
AF Robbins, Gabrielle M.
   Wang, Minjing
   Pomeroy, Emily J.
   Moriarity, Branden S.
TI Nonviral genome engineering of natural killer cells
SO STEM CELL RESEARCH & THERAPY
LA English
DT Review
DE Nonviral; NK cells; Genome engineering; Immunotherapy; Cell-based
   therapy; Transposon; CRISPR; Cas; Nucleofection; Lipofection
ID NK CELLS; SLEEPING-BEAUTY; GENE-TRANSFER; PIGGYBAC TRANSPOSON;
   LENTIVIRAL TRANSDUCTION; VIRAL VECTORS; SOLID TUMORS; T-CELLS;
   IMMUNOTHERAPY; DNA
AB Natural killer (NK) cells are cytotoxic lymphocytes of the innate immune system capable of immune surveillance. Given their ability to rapidly and effectively recognize and kill aberrant cells, especially transformed cells, NK cells represent a unique cell type to genetically engineer to improve its potential as a cell-based therapy. NK cells do not express a T cell receptor and thus do not contribute to graft-versus-host disease, nor do they induce T cell-driven cytokine storms, making them highly suited as an off-the-shelf cellular therapy. The clinical efficacy of NK cell-based therapies has been hindered by limited in vivo persistence and the immunosuppressive tumor microenvironment characteristic of many cancers. Enhancing NK cell resistance to tumor inhibitory signaling through genome engineering has the potential to improve NK cell persistence in the tumor microenvironment and restore cytotoxic functions. Alongside silencing NK cell inhibitory receptors, NK cell killing can be redirected by the integration of chimeric antigen receptors (CARs). However, NK cells are associated with technical and biological challenges not observed in T cells, typically resulting in low genome editing efficiencies. Viral vectors have achieved the greatest gene transfer efficiencies but carry concerns of random, insertional mutagenesis given the high viral titers necessary. As such, this review focuses on nonviral methods of gene transfer within the context of improving cancer immunotherapy using engineered NK cells.
C1 [Robbins, Gabrielle M.; Wang, Minjing; Pomeroy, Emily J.; Moriarity, Branden S.] Univ Minnesota, Dept Pediat, Minneapolis, MN 55455 USA.
   [Robbins, Gabrielle M.; Wang, Minjing; Pomeroy, Emily J.; Moriarity, Branden S.] Univ Minnesota, Masonic Canc Ctr, Minneapolis, MN 55455 USA.
   [Robbins, Gabrielle M.; Wang, Minjing; Pomeroy, Emily J.; Moriarity, Branden S.] Univ Minnesota, Ctr Genome Engn, Minneapolis, MN 55455 USA.
   [Robbins, Gabrielle M.] Univ Minnesota, Coll Vet Med, St Paul, MN 55455 USA.
RP Moriarity, BS (corresponding author), Univ Minnesota, Dept Pediat, Minneapolis, MN 55455 USA.; Moriarity, BS (corresponding author), Univ Minnesota, Masonic Canc Ctr, Minneapolis, MN 55455 USA.
EM mori0164@umn.edu
OI Robbins, Gabrielle/0000-0001-5487-1766
CR Anzalone AV, 2020, NAT BIOTECHNOL, V38, P824, DOI 10.1038/s41587-020-0561-9
   Anzalone AV, 2019, NATURE, V576, P149, DOI 10.1038/s41586-019-1711-4
   Arensburger P, 2011, GENETICS, V188, P45, DOI 10.1534/genetics.111.126813
   Boissel L, 2012, LEUKEMIA LYMPHOMA, V53, P958, DOI 10.3109/10428194.2011.634048
   Buchholz CJ, 2015, TRENDS BIOTECHNOL, V33, P777, DOI 10.1016/j.tibtech.2015.09.008
   Cadinanos J, 2007, NUCLEIC ACIDS RES, V35, DOI 10.1093/nar/gkm446
   Carlsten M, 2016, FRONT IMMUNOL, V7, DOI 10.3389/fimmu.2016.00105
   Carlsten M, 2015, FRONT IMMUNOL, V6, DOI 10.3389/fimmu.2015.00266
   Clark PR, 2000, CELL IMMUNOL, V204, P96, DOI 10.1006/cimm.2000.1699
   Deipolyi AR, 2014, DIAGN INTERV RADIOL, V20, P147, DOI 10.5152/dir.2013.13304
   Fang F, 2017, SEMIN IMMUNOL, V31, P37, DOI 10.1016/j.smim.2017.07.009
   Flanagan M, 2011, CANCER GENE THER, V18, P579, DOI 10.1038/cgt.2011.27
   Freund-Brown J, 2018, CRIT REV IMMUNOL, V38, P105, DOI 10.1615/CritRevImmunol.2018025248
   Gaudelli NM, 2017, NATURE, V551, P464, DOI 10.1038/nature24644
   Gauthier J, 2017, CURR RES TRANSL MED, V65, P93, DOI 10.1016/j.retram.2017.08.003
   GONG JH, 1994, LEUKEMIA, V8, P652
   Hargreaves BKV, 2020, PLOS ONE, V15, DOI 10.1371/journal.pone.0231664
   Hu B, 2019, HUM GENE THER, V30, P446, DOI 10.1089/hum.2017.234
   Hu WL, 2019, FRONT IMMUNOL, V10, DOI 10.3389/fimmu.2019.01205
   Ingegnere T, 2019, FRONT IMMUNOL, V10, DOI 10.3389/fimmu.2019.00957
   Ivics Z, 1997, CELL, V91, P501, DOI 10.1016/S0092-8674(00)80436-5
   Kararoudi MN, 2020, SEMIN HEMATOL, V57, P201, DOI 10.1053/j.seminhematol.2020.11.006
   Kararoudi MN, 2018, JOVE-J VIS EXP, DOI 10.3791/58237
   Kebriaei P, 2017, TRENDS GENET, V33, P852, DOI 10.1016/j.tig.2017.08.008
   Kebriaei P, 2016, J CLIN INVEST, V126, P3363, DOI 10.1172/JCI86721
   Knorr DA, 2013, STEM CELL TRANSL MED, V2, P274, DOI 10.5966/sctm.2012-0084
   Komor AC, 2017, CELL, V169, P559, DOI 10.1016/j.cell.2017.04.005
   Komor AC, 2016, NATURE, V533, P420, DOI 10.1038/nature17946
   Kruschinski A, 2008, P NATL ACAD SCI USA, V105, P17481, DOI 10.1073/pnas.0804788105
   Kumar Anuj, 2020, F1000Res, V9, DOI 10.12688/f1000research.21018.1
   Lanier LL, 2008, NAT REV IMMUNOL, V8, P259, DOI 10.1038/nri2276
   Li H, 2018, CELL DEATH DIS, V9, DOI 10.1038/s41419-017-0238-6
   Li L, 2010, CANCER GENE THER, V17, P147, DOI 10.1038/cgt.2009.61
   Li XH, 2013, P NATL ACAD SCI USA, V110, pE478, DOI 10.1073/pnas.1121543109
   Li Y, 2018, CELL STEM CELL, V23, P181, DOI 10.1016/j.stem.2018.06.002
   Liang XQ, 2015, J BIOTECHNOL, V208, P44, DOI 10.1016/j.jbiotec.2015.04.024
   Liu EL, 2020, NEW ENGL J MED, V382, P545, DOI 10.1056/NEJMoa1910607
   Magnani CF, 2020, J CLIN INVEST, V130, P6021, DOI 10.1172/JCI138473
   Mates L, 2009, NAT GENET, V41, P753, DOI 10.1038/ng.343
   Munoz-Lopez M, 2010, CURR GENOMICS, V11, P115, DOI 10.2174/138920210790886871
   Nguyen DN, 2020, NAT BIOTECHNOL, V38, P44, DOI 10.1038/s41587-019-0325-6
   Oberschmidt O, 2019, HUM GENE THER METHOD, V30, P102, DOI 10.1089/hgtb.2019.039
   Pomeroy EJ, 2020, MOL THER, V28, P52, DOI 10.1016/j.ymthe.2019.10.009
   Ptackova P, 2018, CYTOTHERAPY, V20, P507, DOI 10.1016/j.jcyt.2017.10.001
   Rautela J., 2018, EFFICIENT GENOME EDI, P406934, DOI [10.1101/406934, DOI 10.1101/406934]
   Regis S, 2017, FRONT IMMUNOL, V8, DOI 10.3389/fimmu.2017.00868
   Rotiroti MC, 2020, MOL THER, V28, P1974, DOI 10.1016/j.ymthe.2020.05.021
   Schoenberg Kathrin, 2008, V423, P165, DOI 10.1007/978-1-59745-194-9_11
   Shi XJ, 2019, J HEMATOL ONCOL, V12, DOI 10.1186/s13045-019-0831-5
   Suck G, 2016, CANCER IMMUNOL IMMUN, V65, P485, DOI 10.1007/s00262-015-1761-x
   Sutlu T, 2012, HUM GENE THER, V23, P1090, DOI 10.1089/hum.2012.080
   Thomas CE, 2003, NAT REV GENET, V4, P346, DOI 10.1038/nrg1066
   Tipanee J, 2017, BIOSCIENCE REP, V37, DOI 10.1042/BSR20160614
   Tipanee J, 2017, HUM GENE THER, V28, P1087, DOI 10.1089/hum.2017.128
   Trompeter HI, 2003, J IMMUNOL METHODS, V274, P245, DOI 10.1016/S0022-1759(02)00431-3
   Uchida N, 2011, GENE THER, V18, P1078, DOI 10.1038/gt.2011.63
   Wang J, 2018, J IMMUNOTHER CANCER, V6, DOI 10.1186/s40425-018-0441-8
   Wang P, 2020, IMMUNOBIOLOGY, V225, DOI 10.1016/j.imbio.2019.09.009
   Webber BR, 2019, NAT COMMUN, V10, DOI 10.1038/s41467-019-13007-6
   Wilk AJ, 2020, BLOOD ADV, V4, P4244, DOI 10.1182/bloodadvances.2020002355
   Wilson MH, 2007, MOL THER, V15, P139, DOI 10.1038/sj.mt.6300028
   Woodard LE, 2012, PLOS ONE, V7, DOI 10.1371/journal.pone.0042666
   Xu JY, 2017, TUMOR BIOL, V39, DOI 10.1177/1010428317695949
   Yant SR, 2005, MOL CELL BIOL, V25, P2085, DOI 10.1128/MCB.25.6.2085-2094.2005
   Youness RA, 2016, GROWTH FACTORS, V34, P128, DOI 10.1080/08977194.2016.1200571
   Yusa K, 2011, P NATL ACAD SCI USA, V108, P1531, DOI 10.1073/pnas.1008322108
   Zhang R, 2004, ONCOL REP, V11, P1097
NR 67
TC 0
Z9 0
U1 4
U2 4
PU BMC
PI LONDON
PA CAMPUS, 4 CRINAN ST, LONDON N1 9XW, ENGLAND
EI 1757-6512
J9 STEM CELL RES THER
JI Stem Cell Res. Ther.
PD JUN 16
PY 2021
VL 12
IS 1
AR 350
DI 10.1186/s13287-021-02406-6
PG 9
WC Cell & Tissue Engineering; Cell Biology; Medicine, Research &
   Experimental
SC Cell Biology; Research & Experimental Medicine
GA SW5CK
UT WOS:000664532900001
PM 34134774
OA gold, Green Published
DA 2021-10-29
ER

PT J
AU Wang, PJ
   Bayram, B
   Sertel, E
AF Wang, Peijuan
   Bayram, Bulent
   Sertel, Elif
TI Super-resolution of remotely sensed data using channel attention based
   deep learning approach
SO INTERNATIONAL JOURNAL OF REMOTE SENSING
LA English
DT Article
ID SUPER RESOLUTION; SENSING IMAGES; NETWORK
AB Remote Sensing image super-resolution aims to improve the spectral and/or spatial resolution of the satellite imageries. In order to improve the performance of the CNN-based super-resolution methods, increasing the depth of the network is commonly used. However, this increases computational complexity and training difficulties only with small improvement of the performance. Meanwhile, the CNN kernels treat all the channels equally and cannot take the advantage of the abundant high-frequency information contained in the low-resolution images. To address these problems, Channel attention is one of the mechanisms and has been proven to be useful in many tasks. In this research, we proposed a channel attention-based framework for Remote Sensing Image Super-resolution (CARS) by constructing a novel residual channel attention block (RCAB) to further extract the features. In addition, a densely residual channel attention block (RCAB+) and densely residual spatial attention block (RSAB) were proposed to improve the performance. We adopted a post-upsampling architecture to reduce the computational complexity and time cost. Moreover, transfer learning strategy (CARS+T) was introduced to further improve the SR performance and proved to generate finer edge details. Experimentally, our proposed CARS, CARS_SA and CARS+T achieved competitive quantitative and qualitative results both on Data Fusion Contest Dataset and Pleiades Dataset that we created.
C1 [Wang, Peijuan] Istanbul Tech Univ, Informat Inst, Istanbul, Turkey.
   [Bayram, Bulent] Yildiz Tech Univ, Dept Geomat Engn, Istanbul, Turkey.
   [Sertel, Elif] Istanbul Tech Univ, Geomat Engn Dept, Istanbul, Turkey.
RP Sertel, E (corresponding author), Istanbul Tech Univ, Fac Civil Engn, Geomat Engn Dept, Ayazaga Campus, TR-34469 Istanbul, Turkey.
EM sertele@itu.edu.tr
RI Sertel, Elif/C-1558-2014
OI Sertel, Elif/0000-0003-4854-494X; Bayram, Bulent/0000-0002-4248-116X
FU Istanbul Technical University - Application and Research Center for
   Satellite Communication and Remote Sensing (ITU - CSCRS)
FX Authors acknowledge the support of Istanbul Technical University -
   Application and Research Center for Satellite Communication and Remote
   Sensing (ITU - CSCRS) by providing the Pleiades satellite images free of
   charge for this research.
CR Chang YP, 2019, REMOTE SENS-BASEL, V11, DOI 10.3390/rs11202333
   Chen A.A., 2017, P INT JOINT C NEUR N, P1, DOI [10.1109/IJCNN.2018.8489564, DOI 10.1109/IJCNN.2018.8489564]
   Cheng X, 2018, INT C PATT RECOG, P147, DOI 10.1109/ICPR.2018.8546130
   Dong C, 2016, LECT NOTES COMPUT SC, V9906, P391, DOI 10.1007/978-3-319-46475-6_25
   Dong C, 2014, LECT NOTES COMPUT SC, V8692, P184, DOI 10.1007/978-3-319-10593-2_13
   Dong XY, 2019, REMOTE SENS-BASEL, V11, DOI 10.3390/rs11232857
   Ferenc Huszar C.L., 2017, CVPR 2017, P19
   Han D, 2015, PROC CVPR IEEE, P5016, DOI [10.1109/CVPR.2015.7299136, 10.1109/CVPR.2016.181]
   Hara M., 2016, NIHON KOSHU EISEI ZA, V60, P444, DOI [10.1109/TPAMI.2015.2439281, DOI 10.1109/TPAMI.2015.2439281]
   Haut JM, 2019, IEEE T GEOSCI REMOTE, V57, P9277, DOI 10.1109/TGRS.2019.2924818
   He KM, 2016, LECT NOTES COMPUT SC, V9908, P630, DOI 10.1007/978-3-319-46493-0_38
   He KM, 2016, PROC CVPR IEEE, P770, DOI 10.1109/CVPR.2016.90
   Huang G, 2017, PROC CVPR IEEE, P2261, DOI 10.1109/CVPR.2017.243
   Huang NB, 2017, LECT NOTES COMPUT SC, V10635, P622, DOI 10.1007/978-3-319-70096-0_64
   Jiang K, 2019, IEEE T GEOSCI REMOTE, V57, P5799, DOI 10.1109/TGRS.2019.2902431
   Jiang K, 2018, IEEE SIGNAL PROC LET, V25, P1630, DOI 10.1109/LSP.2018.2870536
   Lai WS, 2017, PROC CVPR IEEE, P5835, DOI 10.1109/CVPR.2017.618
   Lei S, 2017, IEEE GEOSCI REMOTE S, V14, P1243, DOI 10.1109/LGRS.2017.2704122
   Liebel L, 2016, INT ARCH PHOTOGRAMM, V41, P883, DOI 10.5194/isprsarchives-XLI-B3-883-2016
   Lim B, 2017, IEEE COMPUT SOC CONF, P1132, DOI 10.1109/CVPRW.2017.151
   Lu T, 2019, REMOTE SENS-BASEL, V11, DOI 10.3390/rs11131588
   Ma W, 2019, IEEE T GEOSCI REMOTE, V57, P3512, DOI 10.1109/TGRS.2018.2885506
   Ma W, 2018, INT GEOSCI REMOTE SE, P1148, DOI 10.1109/IGARSS.2018.8517442
   Mittal A, 2013, IEEE SIGNAL PROC LET, V20, P209, DOI 10.1109/LSP.2012.2227726
   Pan S.J, 2014, DATA CLASSIFICATION, DOI [10.1201/b17320, DOI 10.1201/B17320]
   Pan ZX, 2019, IEEE T GEOSCI REMOTE, V57, P7918, DOI 10.1109/TGRS.2019.2917427
   Sheikh HR, 2006, IEEE T IMAGE PROCESS, V15, P430, DOI 10.1109/TIP.2005.859378
   Shi WZ, 2016, PROC CVPR IEEE, P1874, DOI 10.1109/CVPR.2016.207
   Tai Y, 2017, PROC CVPR IEEE, P2790, DOI 10.1109/CVPR.2017.298
   Tong T, 2017, IEEE I CONF COMP VIS, P4809, DOI 10.1109/ICCV.2017.514
   Tsagkatakis G, 2019, SENSORS-BASEL, V19, DOI 10.3390/s19183929
   Tuna C, 2018, INT J REMOTE SENS, V39, P2463, DOI 10.1080/01431161.2018.1425561
   Vaswani Ashish, 2017, P NIPS
   Wang TW, 2018, IEEE GEOSCI REMOTE S, V15, P769, DOI 10.1109/LGRS.2018.2810893
   Wang XP, 2018, IDEAS HIST MOD CHINA, V19, P1, DOI 10.1163/9789004385580_002
   Wang Z, 2004, IEEE T IMAGE PROCESS, V13, P600, DOI 10.1109/TIP.2003.819861
   Wang ZH, 2021, IEEE T PATTERN ANAL, V43, P3365, DOI 10.1109/TPAMI.2020.2982166
   Woo SH, 2018, LECT NOTES COMPUT SC, V11211, P3, DOI 10.1007/978-3-030-01234-2_1
   Xu WJ, 2018, INT GEOSCI REMOTE SE, P8889, DOI 10.1109/IGARSS.2018.8518855
   Zeiler MD, 2010, PROC CVPR IEEE, P2528, DOI 10.1109/CVPR.2010.5539957
   Zhang L, 2011, IEEE T IMAGE PROCESS, V20, P2378, DOI 10.1109/TIP.2011.2109730
   Zhang YL, 2018, LECT NOTES COMPUT SC, V11211, P294, DOI 10.1007/978-3-030-01234-2_18
NR 42
TC 1
Z9 1
U1 6
U2 6
PU TAYLOR & FRANCIS LTD
PI ABINGDON
PA 2-4 PARK SQUARE, MILTON PARK, ABINGDON OR14 4RN, OXON, ENGLAND
SN 0143-1161
EI 1366-5901
J9 INT J REMOTE SENS
JI Int. J. Remote Sens.
PD JUN 16
PY 2021
VL 42
IS 16
BP 6050
EP 6067
DI 10.1080/01431161.2021.1934598
PG 18
WC Remote Sensing; Imaging Science & Photographic Technology
SC Remote Sensing; Imaging Science & Photographic Technology
GA ST1ZE
UT WOS:000662248700001
DA 2021-10-29
ER

PT J
AU Okuno, S
   Adachi, Y
   Terakura, S
   Julamanee, J
   Sakai, T
   Umemura, K
   Miyao, K
   Goto, T
   Murase, A
   Shimada, K
   Nishida, T
   Murata, M
   Kiyoi, H
AF Okuno, Shingo
   Adachi, Yoshitaka
   Terakura, Seitaro
   Julamanee, Jakrawadee
   Sakai, Toshiyasu
   Umemura, Koji
   Miyao, Kotaro
   Goto, Tatsunori
   Murase, Atsushi
   Shimada, Kazuyuki
   Nishida, Tetsuya
   Murata, Makoto
   Kiyoi, Hitoshi
TI Spacer Length Modification Facilitates Discrimination between Normal and
   Neoplastic Cells and Provides Clinically Relevant CD37 CAR T Cells
SO JOURNAL OF IMMUNOLOGY
LA English
DT Article
ID CHIMERIC ANTIGEN RECEPTORS; ANTIBODY-DRUG CONJUGATE;
   MONOCLONAL-ANTIBODY; THERAPY; LEUKEMIA; TETRASPANINS; MALIGNANCIES;
   EXPRESSION; LYMPHOMA; PERSISTENCE
AB Despite the remarkable initial efficacy of CD19 chimeric Ag receptor T (CAR-T) cell therapy, a high incidence of relapse has been observed. To further increase treatment efficacy and reduce the rate of escape of Ag-negative cells, we need to develop CAR-T cells that target other Ags. Given its restricted expression pattern, CD37 was considered a preferred novel target for immunotherapy in hematopoietic malignancies. Therefore, we designed a CD37-targeting CAR-T (CD37CAR-T) using the singlechain variable fragment of a humanized anti-CD37 Ab, transmembrane and intracellular domains of CD28, and CD3 zeta signaling domains. High levels of CD37 expression were confirmed in B cells from human peripheral blood and bone marrow B cell precursors at late developmental stages; by contrast, more limited expression of CD37 was observed in early precursor B cells. Furthermore, we found that human CD37CAR-T cells with longer spacer lengths exhibited high gene transduction efficacy but reduced capacity to proliferate; this may be due to overactivation and fratricide. Spacer length optimization resulted in a modest transduction efficiency together with robust capacity to proliferate. CD37CAR-T cells with optimized spacer length efficiently targeted various CD37(+) human tumor cell lines but had no impact on normal leukocytes both in vitro and in vivo. CD37CAR-T cells effectively eradicated Raji cells in xenograft model. Collectively, these results suggested that spacer-optimized CD37CAR-T cells could target CD37-high neoplastic B cells both in vitro and in vivo, with only limited interactions with their normal leukocyte lineages, thereby providing an additional promising therapeutic intervention for patients with B cell malignancies.
C1 [Okuno, Shingo; Adachi, Yoshitaka; Terakura, Seitaro; Julamanee, Jakrawadee; Sakai, Toshiyasu; Umemura, Koji; Miyao, Kotaro; Goto, Tatsunori; Murase, Atsushi; Shimada, Kazuyuki; Nishida, Tetsuya; Murata, Makoto; Kiyoi, Hitoshi] Nagoya Univ, Dept Hematol & Oncol, Grad Sch Med, Nagoya, Aichi, Japan.
   [Julamanee, Jakrawadee] Prince Songkla Univ, Div Clin Hematol, Fac Med, Hat Yai, Thailand.
RP Terakura, S (corresponding author), Nagoya Univ, Dept Hematol & Oncol, Grad Sch Med, Showa Ku, 65 Tsurumai Cho, Nagoya, Aichi 4668560, Japan.
EM tseit@med.nagoya-u.ac.jp
RI ; Terakura, Seitaro/A-6188-2011
OI Julamanee, Jakrawadee/0000-0002-6526-9479; Terakura,
   Seitaro/0000-0002-1194-8046
FU Japan Society for the Promotion of Science KAKENHIMinistry of Education,
   Culture, Sports, Science and Technology, Japan (MEXT)Japan Society for
   the Promotion of ScienceGrants-in-Aid for Scientific Research (KAKENHI)
   [15k09497, 18k08351]; Practical Research for Innovative Cancer Control
   [15ck0106067h0002, 17ck0106291h0001]; Practical Research Project for
   Allergic Diseases and Immunology [19ek0510022h0003]; Research Foundation
   of Prince of Songkla University [MOE. 0521.1.0601(2)/6058]
FX This work was supported by Japan Society for the Promotion of Science
   KAKENHI Grants 15k09497 and 18k08351 (to S.T.), Practical Research for
   Innovative Cancer Control Grants 15ck0106067h0002 and 17ck0106291h0001
   (to S.T.), and Practical Research Project for Allergic Diseases and
   Immunology 19ek0510022h0003 (to S.T. and M.M.). J.J. was supported by
   Research Foundation of Prince of Songkla University Grant MOE.
   0521.1.0601(2)/6058.
CR Alcantara M, 2018, LEUKEMIA, V32, P2307, DOI 10.1038/s41375-018-0285-8
   Barrena S, 2005, LEUKEMIA, V19, P1376, DOI 10.1038/sj.leu.2403822
   Beckwith KA, 2015, FRONT PHYSIOL, V6, DOI 10.3389/fphys.2015.00091
   Brentjens RJ, 2011, BLOOD, V118, P4817, DOI 10.1182/blood-2011-04-348540
   Carpenito C, 2009, P NATL ACAD SCI USA, V106, P3360, DOI 10.1073/pnas.0813101106
   Cooper ML, 2018, LEUKEMIA, V32, P1970, DOI 10.1038/s41375-018-0065-5
   de Winde CM, 2015, HISTOCHEM CELL BIOL, V144, P133, DOI 10.1007/s00418-015-1326-2
   Fitzer-Attas CJ, 1998, J IMMUNOL, V160, P145
   Gardner RA, 2017, BLOOD, V129, P3322, DOI 10.1182/blood-2017-02-769208
   Gaudio E, 2016, BLOOD, V128, DOI 10.1182/blood.V128.22.4187.4187
   Gomes-Silva D, 2019, MOL THER, V27, P272, DOI 10.1016/j.ymthe.2018.10.001
   Gonzalez L, 2013, IMMUNOL RES, V57, P326, DOI 10.1007/s12026-013-8471-2
   Guest RD, 2005, J IMMUNOTHER, V28, P203, DOI 10.1097/01.cji.0000161397.96582.59
   Heider KH, 2011, BLOOD, V118, P4159, DOI 10.1182/blood-2011-04-351932
   Hill JA, 2019, BLOOD REV, V38, DOI 10.1016/j.blre.2019.100596
   Hosen N, 2017, NAT MED, V23, P1436, DOI 10.1038/nm.4431
   Hudecek M, 2015, CANCER IMMUNOL RES, V3, P125, DOI 10.1158/2326-6066.CIR-14-0127
   Hudecek M, 2013, CLIN CANCER RES, V19, P3153, DOI 10.1158/1078-0432.CCR-13-0330
   Imai C, 2004, LEUKEMIA, V18, P676, DOI 10.1038/sj.leu.2403302
   Kochenderfer JN, 2015, J CLIN ONCOL, V33, P540, DOI 10.1200/JCO.2014.56.2025
   Kochenderfer JN, 2012, BLOOD, V119, P2709, DOI 10.1182/blood-2011-10-384388
   Koksal H, 2019, BLOOD ADV, V3, P1230, DOI 10.1182/bloodadvances.2018029678
   Lapalombella R, 2012, CANCER CELL, V21, P694, DOI 10.1016/j.ccr.2012.03.040
   Lenkei R, 1998, CYTOMETRY, V33, P188, DOI 10.1002/(SICI)1097-0320(19981001)33:2<188::AID-CYTO13>3.0.CO;2-Q
   Locke FL, 2017, MOL THER, V25, P285, DOI 10.1016/j.ymthe.2016.10.020
   Marcus R, 2017, NEW ENGL J MED, V377, P1331, DOI 10.1056/NEJMoa1614598
   Maude SL, 2018, NEW ENGL J MED, V378, P439, DOI 10.1056/NEJMoa1709866
   Maude SL, 2014, NEW ENGL J MED, V371, P1507, DOI 10.1056/NEJMoa1407222
   Mohty M, 2019, LEUKEMIA, V33, P2767, DOI 10.1038/s41375-019-0615-5
   MOORE K, 1987, J PATHOL, V152, P13, DOI 10.1002/path.1711520103
   Park JH, 2018, NEW ENGL J MED, V378, P449, DOI 10.1056/NEJMoa1709919
   Pereira DS, 2015, MOL CANCER THER, V14, P1650, DOI 10.1158/1535-7163.MCT-15-0067
   Porter DL, 2011, NEW ENGL J MED, V365, P725, DOI 10.1056/NEJMoa1103849
   Qian LR, 2016, CELL IMMUNOL, V304, P49, DOI 10.1016/j.cellimm.2016.03.003
   Ramchandren R., 2019, J CLIN ONCOL, V37, P1997, DOI [10.1200/JCO.19.00315, DOI 10.1200/JCO.19.00315]
   Richman SA, 2018, CANCER IMMUNOL RES, V6, P36, DOI 10.1158/2326-6066.CIR-17-0211
   Sakemura R, 2016, CANCER IMMUNOL RES, V4, P658, DOI 10.1158/2326-6066.CIR-16-0043
   Scarfo I, 2018, BLOOD, V132, P1495, DOI 10.1182/blood-2018-04-842708
   Schuster SJ, 2019, NEW ENGL J MED, V380, P45, DOI 10.1056/NEJMoa1804980
   SCHWARTZALBIEZ R, 1988, J IMMUNOL, V140, P905
   Sheng KC, 2009, EUR J IMMUNOL, V39, P50, DOI 10.1002/eji.200838798
   Srivastava S, 2018, J IMMUNOL, V200, P459, DOI 10.4049/jimmunol.1701155
   van Spriel AB, 2004, J IMMUNOL, V172, P2953, DOI 10.4049/jimmunol.172.5.2953
   van Spriel AB, 2012, SCI SIGNAL, V5, DOI 10.1126/scisignal.2003113
   van Spriel AB, 2009, PLOS PATHOG, V5, DOI 10.1371/journal.ppat.1000338
   Wang XL, 2011, BLOOD, V118, P1255, DOI 10.1182/blood-2011-02-337360
   Watanabe K, 2015, J IMMUNOL, V194, P911, DOI 10.4049/jimmunol.1402346
   Wood B, 2004, METHOD CELL BIOL, V75, P559
   Xiong W, 2018, MOL THER, V26, P963, DOI 10.1016/j.ymthe.2018.01.020
   Xu XJ, 2019, FRONT IMMUNOL, V10, DOI 10.3389/fimmu.2019.02664
   Ying ZT, 2019, NAT MED, V25, P947, DOI 10.1038/s41591-019-0421-7
   Zhao XB, 2007, BLOOD, V110, P2569, DOI 10.1182/blood-2006-12-062927
   Zhao ZG, 2015, CANCER CELL, V28, P415, DOI 10.1016/j.ccell.2015.09.004
NR 53
TC 1
Z9 1
U1 2
U2 2
PU AMER ASSOC IMMUNOLOGISTS
PI BETHESDA
PA 9650 ROCKVILLE PIKE, BETHESDA, MD 20814 USA
SN 0022-1767
EI 1550-6606
J9 J IMMUNOL
JI J. Immunol.
PD JUN 15
PY 2021
VL 206
IS 12
BP 2862
EP 2874
DI 10.4049/jimmunol.2000768
PG 13
WC Immunology
SC Immunology
GA SW9FK
UT WOS:000664819300011
PM 34099546
DA 2021-10-29
ER

PT J
AU Li, N
   Torres, MB
   Spetz, MR
   Wang, RX
   Peng, LY
   Tian, MJ
   Dower, CM
   Nguyen, R
   Sun, M
   Tai, CH
   de Val, N
   Cachau, R
   Wu, XL
   Hewitt, SM
   Kaplan, RN
   Khan, J
   St Croix, B
   Thiele, CJ
   Ho, M
AF Li, Nan
   Torres, Madeline B.
   Spetz, Madeline R.
   Wang, Ruixue
   Peng, Luyi
   Tian, Meijie
   Dower, Christopher M.
   Nguyen, Rosa
   Sun, Ming
   Tai, Chin-Hsien
   de Val, Natalia
   Cachau, Raul
   Wu, Xiaolin
   Hewitt, Stephen M.
   Kaplan, Rosandra N.
   Khan, Javed
   St Croix, Brad
   Thiele, Carol J.
   Ho, Mitchell
TI CAR T cells targeting tumor-associated exons of glypican 2 regress
   neuroblastoma in mice
SO CELL REPORTS MEDICINE
LA English
DT Article
ID CHIMERIC ANTIGEN RECEPTORS; SINGLE-DOMAIN ANTIBODY; RNA-SEQ DATA; 4-1BB
   COSTIMULATION; ANTITUMOR-ACTIVITY; GENE; COMBINATION
AB Targeting solid tumors must overcome several major obstacles, in particular, the identification of elusive tumor-specific antigens. Here, we devise a strategy to help identify tumor-specific epitopes. Glypican 2 (GPC2) is overexpressed in neuroblastoma. Using RNA sequencing (RNA-seq) analysis, we show that exon 3 and exons 7-10 of GPC2 are expressed in cancer but are minimally expressed in normal tissues. Accordingly, we discover a monoclonal antibody (CT3) that binds exons 3 and 10 and visualize the complex structure of CT3 and GPC2 by electron microscopy. The potential of this approach is exemplified by designing CT3-derived chimeric antigen receptor (CAR) T cells that regress neuroblastoma in mice. Genomic sequencing of T cells recovered from mice reveals the CAR integration sites that may contribute to CART cell proliferation and persistence. These studies demonstrate how RNA-seq data can be exploited to help identify tumor-associated exons that can be targeted by CAR T cell therapies.
C1 [Li, Nan; Torres, Madeline B.; Spetz, Madeline R.; Wang, Ruixue; Peng, Luyi; Tai, Chin-Hsien; Ho, Mitchell] NCI, Lab Mol Biol, Ctr Canc Res, NIH, Bethesda, MD 20892 USA.
   [Tian, Meijie; Khan, Javed] NCI, Genet Branch, Ctr Canc Res, NIH, Bethesda, MD 20892 USA.
   [Dower, Christopher M.; St Croix, Brad] NCI, Mouse Canc Genet Program, Ctr Canc Res, Frederick, MD 21702 USA.
   [Nguyen, Rosa; Sun, Ming; Kaplan, Rosandra N.; Thiele, Carol J.] NCI, Pediat Oncol Branch, Ctr Canc Res, NIH, Bethesda, MD 20892 USA.
   [de Val, Natalia] NCI, Ctr Mol Microscopy, Ctr Canc Res, NIH, Frederick, MD 21702 USA.
   [de Val, Natalia; Wu, Xiaolin] Leidos Biomed Res Inc, Canc Res Technol Program, Frederick, MD 21702 USA.
   [Cachau, Raul] Leidos Biomed Res, Data Sci & Informat Technol Program, Frederick, MD 21702 USA.
   [Hewitt, Stephen M.] NCI, Lab Pathol, Ctr Canc Res, NIH, Bethesda, MD 20892 USA.
RP Ho, M (corresponding author), NCI, Lab Mol Biol, Ctr Canc Res, NIH, Bethesda, MD 20892 USA.
EM homi@mail.nih.gov
FU NIH, NCI, Center for Cancer Research (CCR) [Z01 BC010891]; Cancer
   Moonshot program through the NCI CCR Center for Cell-based Therapy; NCI
   CCR FLEX Program Synergy Award
FX This work was supported by the Intramural Research Program of NIH, NCI,
   Center for Cancer Research (CCR) (Z01 BC010891, to M.H.), and by the
   Cancer Moonshot program through the NCI CCR Center for Cell-based
   Therapy (to M.H., R.N.K., and C.J.T.). It was also supported by the NCI
   CCR FLEX Program Synergy Award (to B.S.C., J.K., and M.H.). We thank the
   NIH Fellows Editorial Board for editorial assistance and Alan Hoofring
   (NIH Medical Arts) for creating the graphical abstract. We thank the NCI
   CCR Animal Resource Program/NCI Biological Testing Branch and the NCI
   CCR/Leidos Animal Facility for providing assistance in animal support.
   The CT3 antibody is the subject of pending patent applications, and is
   available for license in certain fields of use to qualified candidates.
   Please contact the corresponding author at homi@mail.nih.gov if you are
   interested in pursuing a license.
CR Aiuti A, 2013, SCIENCE, V341, P865, DOI 10.1126/science.1233151
   Bosse KR, 2017, CANCER CELL, V32, P295, DOI 10.1016/j.ccell.2017.08.003
   Castellarin M, 2018, GENE THER, V25, P165, DOI 10.1038/s41434-018-0007-x
   Casucci M, 2013, BLOOD, V122, P3461, DOI 10.1182/blood-2013-04-493361
   Dobin A, 2013, BIOINFORMATICS, V29, P15, DOI 10.1093/bioinformatics/bts635
   Duenas-Gonzalez A, 1998, J CELL BIOL, V141, P1407, DOI 10.1083/jcb.141.6.1407
   Feng MQ, 2013, P NATL ACAD SCI USA, V110, pE1083, DOI 10.1073/pnas.1217868110
   Fernandez-Leiro R, 2017, ACTA CRYSTALLOGR D, V73, P496, DOI 10.1107/S2059798316019276
   Filen Sanna, 2010, J Signal Transduct, V2010, P268589, DOI 10.1155/2010/268589
   Filmus J, 2008, GENOME BIOL, V9, DOI 10.1186/gb-2008-9-5-224
   Flynn JK, 2014, CLIN TRANSL IMMUNOL, V3, DOI 10.1038/cti.2014.16
   Fraietta JA, 2018, NATURE, V558, P307, DOI 10.1038/s41586-018-0178-z
   Gomes-Silva D, 2017, CELL REP, V21, P17, DOI 10.1016/j.celrep.2017.09.015
   Haso W, 2013, BLOOD, V121, P1165, DOI 10.1182/blood-2012-06-438002
   Heczey A, 2017, MOL THER, V25, P2214, DOI 10.1016/j.ymthe.2017.05.012
   Ho M, 2011, EUR J CANCER, V47, P333, DOI 10.1016/j.ejca.2010.10.024
   Hsu F, 2006, BIOINFORMATICS, V22, P1036, DOI 10.1093/bioinformatics/btl048
   Iozzo R.V., 2000, PROTEOGLYCANS STRUCT
   June CH, 2018, NEW ENGL J MED, V379, P64, DOI 10.1056/NEJMra1706169
   Kochenderfer JN, 2012, BLOOD, V119, P2709, DOI 10.1182/blood-2011-10-384388
   Kochenderfer JN, 2010, BLOOD, V116, P4099, DOI 10.1182/blood-2010-04-281931
   Li B, 2011, BMC BIOINFORMATICS, V12, DOI 10.1186/1471-2105-12-323
   Li D, 2020, GASTROENTEROLOGY, V158, P2250, DOI 10.1053/j.gastro.2020.02.011
   Li N, 2018, TRENDS CANCER, V4, P741, DOI 10.1016/j.trecan.2018.09.004
   Li N, 2017, P NATL ACAD SCI USA, V114, pE6623, DOI 10.1073/pnas.1706055114
   Long AH, 2015, NAT MED, V21, P581, DOI 10.1038/nm.3838
   Lonsdale J, 2013, NAT GENET, V45, P580, DOI 10.1038/ng.2653
   Louis CU, 2011, BLOOD, V118, P6050, DOI 10.1182/blood-2011-05-354449
   Maldarelli F, 2014, SCIENCE, V345, P179, DOI 10.1126/science.1254194
   Maris JM, 2010, NEW ENGL J MED, V362, P2202, DOI 10.1056/NEJMra0804577
   Mastronarde DN, 2005, J STRUCT BIOL, V152, P36, DOI 10.1016/j.jsb.2005.07.007
   Mishima Y, 2014, NAT COMMUN, V5, DOI 10.1038/ncomms6872
   Nobles CL, 2020, J CLIN INVEST, V130, P673, DOI 10.1172/JCI130144
   Orentas RJ, 2012, FRONT ONCOL, V2, DOI [10.3389/fonc.2012.00003, 10.3389/fonc.2012.00194]
   Phung Y, 2012, MABS-AUSTIN, V4, P592, DOI 10.4161/mabs.20933
   Pilia G, 1996, NAT GENET, V12, P241, DOI 10.1038/ng0396-241
   Porter DL, 2011, NEW ENGL J MED, V365, P725, DOI 10.1056/NEJMoa1103849
   Pule MA, 2008, NAT MED, V14, P1264, DOI 10.1038/nm.1882
   Quon S.J., 2019, J IMMUNOL, V202
   Radtke D, 2016, J IMMUNOL, V196, P2995, DOI 10.4049/jimmunol.1501764
   SEEGER RC, 1985, NEW ENGL J MED, V313, P1111, DOI 10.1056/NEJM198510313131802
   Shah NN, 2019, BLOOD ADV, V3, P2317, DOI 10.1182/bloodadvances.2019000219
   Sivasubramanian A, 2009, PROTEINS, V74, P497, DOI 10.1002/prot.22309
   Stanford SM, 2012, IMMUNOLOGY, V137, P1, DOI 10.1111/j.1365-2567.2012.03591.x
   Stewart E, 2017, NATURE, V549, P96, DOI 10.1038/nature23647
   Stewart E, 2016, DEV BIOL, V411, P287, DOI 10.1016/j.ydbio.2015.03.001
   Szewczyk K, 2019, FRONT ONCOL, V9, DOI 10.3389/fonc.2019.01018
   Wagner GP, 2012, THEOR BIOSCI, V131, P281, DOI 10.1007/s12064-012-0162-3
   Wang XL, 2011, BLOOD, V118, P1255, DOI 10.1182/blood-2011-02-337360
   Yu AL, 2021, CLIN CANCER RES, V27, P2179, DOI 10.1158/1078-0432.CCR-20-3909
   Zentgraf J., 2020, FAST LIGHTWEIGHT ACC, DOI [10.1101/2020.05.14.095604, DOI 10.1101/2020.05.14.095604]
   Zhang YF, 2016, SCI REP-UK, V6, DOI 10.1038/srep33878
NR 52
TC 0
Z9 0
U1 5
U2 5
PU ELSEVIER
PI AMSTERDAM
PA RADARWEG 29, 1043 NX AMSTERDAM, NETHERLANDS
SN 2666-3791
J9 CELL REP MED
JI Cell Rep. Med.
PD JUN 15
PY 2021
VL 2
IS 6
AR 100297
DI 10.1016/j.xcrm.2021.100297
PG 23
WC Cell Biology; Medicine, Research & Experimental
SC Cell Biology; Research & Experimental Medicine
GA SU3LP
UT WOS:000663042800005
PM 34195677
OA Green Published, gold
DA 2021-10-29
ER

PT J
AU Talbot, LJ
   Chabot, A
   Funk, A
   Nguyen, P
   Wagner, J
   Ross, A
   Tillman, H
   Davidoff, A
   Gottschalk, S
   DeRenzo, C
AF Talbot, Lindsay Jones
   Chabot, Ashley
   Funk, Amy
   Nguyen, Phuong
   Wagner, Jessica
   Ross, Aaron
   Tillman, Heather
   Davidoff, Andrew
   Gottschalk, Stephen
   DeRenzo, Christopher
TI A Novel Orthotopic Implantation Technique for Osteosarcoma Produces
   Spontaneous Metastases and Illustrates Dose-Dependent Efficacy of
   B7-H3-CAR T Cells
SO FRONTIERS IN IMMUNOLOGY
LA English
DT Article
DE osteosarcoma; orthotopic; model; CAR; T cell therapy; B7-H3
ID MOUSE MODEL; PRIMARY TUMOR; PULMONARY METASTASIS; IN-VITRO; GROWTH;
   TRANSPLANTATION; IMMUNOTHERAPY; COMBINATION; EXPRESSION; ALLOWS
AB The outcome for metastatic pediatric osteosarcoma (OS) remains poor. Thus, there is an urgent need to develop novel therapies, and immunotherapy with CAR T cells has the potential to meet this challenge. However, there is a lack of preclinical models that mimic salient features of human disease including reliable development of metastatic disease post orthotopic OS cell injection. To overcome this roadblock, and also enable real-time imaging of metastatic disease, we took advantage of LM7 OS cells expressing firefly luciferase (LM7.ffLuc). LM7.ffLuc were implanted in a collagen mesh into the tibia of mice, and mice reliably developed orthotopic tumors and lung metastases as judged by bioluminescence imaging and histopathological analysis. Intratibial implantation also enabled surgical removal by lower leg amputation and monitoring for metastases development post-surgery. We then used this model to evaluate the antitumor activity of CAR T cells targeting B7-H3, an antigen that is expressed in a broad range of solid tumors including OS. B7-H3-CAR T cells had potent antitumor activity in a dose-dependent manner and inhibited the development of pulmonary metastases resulting in a significant survival advantage. In contrast T cells expressing an inactive B7-H3-CAR had no antitumor activity. Using unmodified LM7 cells also enabled us to demonstrate that B7-H3-CAR T cells traffic to orthotopic tumor sites. Hence, we have developed an orthotopic, spontaneously metastasizing OS model. This model may improve our ability not only to predict the safety and efficacy of current and next generation CAR T cell therapies but also other treatment modalities for metastatic OS.
C1 [Talbot, Lindsay Jones; Chabot, Ashley; Davidoff, Andrew] St Jude Childrens Res Hosp, Dept Surg, 332 N Lauderdale St, Memphis, TN 38105 USA.
   [Funk, Amy] St Jude Childrens Res Hosp, Dept Vet Med, 332 N Lauderdale St, Memphis, TN 38105 USA.
   [Nguyen, Phuong; Wagner, Jessica; Gottschalk, Stephen; DeRenzo, Christopher] St Jude Childrens Res Hosp, Dept Bone Marrow Transplant & Cellular Therapy, 332 N Lauderdale St, Memphis, TN 38105 USA.
   [Ross, Aaron] Univ Tennessee Hlth Sci, Sch Med, Memphis, TN USA.
   [Tillman, Heather] St Jude Childrens Res Hosp, Dept Pathol, 332 N Lauderdale St, Memphis, TN 38105 USA.
RP Talbot, LJ (corresponding author), St Jude Childrens Res Hosp, Dept Surg, 332 N Lauderdale St, Memphis, TN 38105 USA.
EM lindsay.talbot@stjude.org
FU Assisi Foundation of Memphis; American Lebanese Syrian Associated
   CharitiesAmerican Lebanese Syrian Associated Charities (ALSAC); Rally
   Foundation for Childhood Cancer Research Young Investigator grant
   program [20YIN44]; NIHUnited States Department of Health & Human
   ServicesNational Institutes of Health (NIH) - USA [P01CA096832,
   R50CA211481]
FX This work was supported by the Assisi Foundation of Memphis, the
   American Lebanese Syrian Associated Charities, and the Rally Foundation
   for Childhood Cancer Research Young Investigator grant program (grant
   20YIN44). Animal imaging was performed by the St. Jude Center for In
   Vivo Imaging and Therapeutics, which is supported in part by NIH grants
   P01CA096832 and R50CA211481. The content is solely the responsibility of
   the authors and does not necessarily represent the official views of the
   National Institutes of Health.
CR Ahmed N, 2017, JAMA ONCOL, V3, P1094, DOI 10.1001/jamaoncol.2017.0184
   Ahmed N, 2015, J CLIN ONCOL, V33, P1688, DOI 10.1200/JCO.2014.58.0225
   Ahmed N, 2009, MOL THER, V17, P1779, DOI 10.1038/mt.2009.133
   Arlt MJ, 2019, BMC CANCER, V19, DOI 10.1186/s12885-019-5303-3
   Baglio SR, 2017, CLIN CANCER RES, V23, P3721, DOI 10.1158/1078-0432.CCR-16-2726
   Bauler M, 2020, MOL THER-METH CLIN D, V17, P58, DOI 10.1016/j.omtm.2019.11.011
   BERLIN O, 1993, CANCER RES, V53, P4890
   Blattmann C, 2015, J TRANSL MED, V13, DOI 10.1186/s12967-015-0497-x
   Cerignoli F, 2018, PLOS ONE, V13, DOI 10.1371/journal.pone.0193498
   Charan M, 2020, INT J CANCER, V146, P3184, DOI 10.1002/ijc.32743
   Chulanetra M, 2020, AM J CANCER RES, V10, P674
   Collantes M, 2018, BMC CANCER, V18, DOI 10.1186/s12885-018-5122-y
   Comstock KE, 2009, IN VIVO, V23, P661
   Crnalic S, 1997, CLIN EXP METASTAS, V15, P164, DOI 10.1023/A:1018456911823
   Du HW, 2019, CANCER CELL, V35, P221, DOI 10.1016/j.ccell.2019.01.002
   Duan XP, 2004, CLIN EXP METASTAS, V21, P747, DOI 10.1007/s10585-005-0599-6
   Durnali AG, 2016, PLOS ONE, V11, DOI 10.1371/journal.pone.0152621
   Ebb D, 2012, J CLIN ONCOL, V30, P2545, DOI 10.1200/JCO.2011.37.4546
   Fernandez L, 2017, CLIN CANCER RES, V23, P5824, DOI 10.1158/1078-0432.CCR-17-0075
   Fourman MS, 2018, CLIN ORTHOP RELAT R, V476, P479, DOI 10.1007/s11999.0000000000000003
   Fumagalli A, 2018, NAT PROTOC, V13, P235, DOI 10.1038/nprot.2017.137
   GIULIANO AE, 1984, CANCER-AM CANCER SOC, V54, P2160, DOI 10.1002/1097-0142(19841115)54:10<2160::AID-CNCR2820541016>3.0.CO;2-P
   Goldstein SD, 2015, CLIN EXP METASTAS, V32, P703, DOI 10.1007/s10585-015-9738-x
   Hanahan D, 2011, CELL, V144, P646, DOI 10.1016/j.cell.2011.02.013
   He XJ, 2017, CANCER BIOL THER, V18, P94, DOI 10.1080/15384047.2016.1276136
   Heymann MF, 2019, CELL IMMUNOL, V343, DOI 10.1016/j.cellimm.2017.10.011
   Higuchi T, 2020, CANCER CHEMOTH PHARM, V85, P285, DOI 10.1007/s00280-019-03986-0
   Hsu K, 2021, CANCER GENE THER, V28, P321, DOI 10.1038/s41417-020-00221-4
   Huang GX, 2012, CANCER RES, V72, P271, DOI 10.1158/0008-5472.CAN-11-2778
   Huang X, 2015, PLOS ONE, V10, DOI 10.1371/journal.pone.0133152
   Husmann K, 2015, LAB ANIM-UK, V49, P284, DOI 10.1177/0023677215570989
   Igarashi K, 2016, ANTICANCER RES, V36, P4477, DOI 10.21873/anticanres.10992
   Jaroensong T, 2012, VET COMP ONCOL, V10, P274, DOI 10.1111/j.1476-5829.2011.00294.x
   JEFFREE GM, 1975, BRIT J CANCER, V32, P87, DOI 10.1038/bjc.1975.136
   Jia SF, 1999, CLIN EXP METASTAS, V17, P501, DOI 10.1023/A:1006623001465
   Kailayangiri S, 2012, BRIT J CANCER, V106, P1123, DOI 10.1038/bjc.2012.57
   Kendsersky NM, 2021, CLIN CANCER RES, V27, P2938, DOI 10.1158/1078-0432.CCR-20-4221
   Khanna C, 2014, CLIN CANCER RES, V20, P4200, DOI 10.1158/1078-0432.CCR-13-2574
   Kim EH, 2017, INT J ONCOL, V51, P1124, DOI 10.3892/ijo.2017.4102
   Leuci V, 2018, ONCOIMMUNOLOGY, V7, DOI 10.1080/2162402X.2017.1423167
   Long AH, 2016, CANCER IMMUNOL RES, V4, P869, DOI 10.1158/2326-6066.CIR-15-0230
   Louis CU, 2011, BLOOD, V118, P6050, DOI 10.1182/blood-2011-05-354449
   Luu HH, 2005, CLIN EXP METASTAS, V22, P319, DOI 10.1007/s10585-005-0365-9
   Majzner RG, 2019, CLIN CANCER RES, V25, P2560, DOI 10.1158/1078-0432.CCR-18-0432
   Maloney C, 2018, CLIN ORTHOP RELAT R, V476, P1514, DOI 10.1007/s11999.0000000000000291
   da Costa MEM, 2018, CANCER MED-US, V7, P665, DOI 10.1002/cam4.1346
   Merker M, 2017, ONCOTARGET, V8, P66137, DOI 10.18632/oncotarget.19821
   Miretti S, 2008, PLOS ONE, V3, DOI 10.1371/journal.pone.0001828
   Modak S, 2001, CANCER RES, V61, P4048
   Park JR, 2007, MOL THER, V15, P825, DOI 10.1038/sj.mt.6300104
   Nguyen P, 2020, MOL THER-ONCOLYTICS, V18, P202, DOI 10.1016/j.omto.2020.06.018
   Popper H, 2020, TRANSL LUNG CANCER R, V9, P2277, DOI 10.21037/tlcr-20-175
   Rainusso N, 2012, CANCER GENE THER, V19, P212, DOI 10.1038/cgt.2011.83
   Ren K, 2018, EXP CELL RES, V369, P80, DOI 10.1016/j.yexcr.2018.05.008
   Roberts RD, 2019, CANCER-AM CANCER SOC, V125, P3514, DOI 10.1002/cncr.32351
   Sasaki H, 2015, ANAL BIOCHEM, V486, P70, DOI 10.1016/j.ab.2015.06.030
   Seaman S, 2017, CANCER CELL, V31, P501, DOI 10.1016/j.ccell.2017.03.005
   Thanindratarn P, 2020, CANCER TREAT REV, V82, DOI 10.1016/j.ctrv.2019.101934
   Tome Y, 2013, ANTICANCER RES, V33, P3623
   Vormoor B, 2014, PLOS ONE, V9, DOI 10.1371/journal.pone.0085128
   Wang LCS, 2014, CANCER IMMUNOL RES, V2, P154, DOI 10.1158/2326-6066.CIR-13-0027
   Wang L, 2013, PLOS ONE, V8, DOI 10.1371/journal.pone.0070689
   Wang WG, 2019, J CELL MOL MED, V23, P6454, DOI 10.1111/jcmm.14539
   Wang YT, 2019, J EXP CLIN CANC RES, V38, DOI 10.1186/s13046-019-1147-6
   Xiao W, 2020, CANCER-AM CANCER SOC, V126, P2093, DOI 10.1002/cncr.32764
   Yang Shang-You, 2007, Sarcoma, V2007, P95628, DOI 10.1155/2007/95628
   Yu P, 2019, ANN TRANSL MED, V7, DOI 10.21037/atm.2019.09.23
   Yuan J, 2009, CANCER INVEST, V27, P435, DOI 10.1080/07357900802491477
   Zhang L, 2014, ONCOL LETT, V8, P2577, DOI 10.3892/ol.2014.2556
NR 69
TC 0
Z9 0
U1 1
U2 1
PU FRONTIERS MEDIA SA
PI LAUSANNE
PA AVENUE DU TRIBUNAL FEDERAL 34, LAUSANNE, CH-1015, SWITZERLAND
SN 1664-3224
J9 FRONT IMMUNOL
JI Front. Immunol.
PD JUN 15
PY 2021
VL 12
AR 691741
DI 10.3389/fimmu.2021.691741
PG 15
WC Immunology
SC Immunology
GA TB1BC
UT WOS:000667676200001
PM 34211478
OA gold, Green Published
DA 2021-10-29
ER

PT J
AU Jones, H
   Green, V
   England, J
   Greenman, J
AF Jones, Heidi
   Green, Victoria
   England, James
   Greenman, John
TI Current understanding of nonsurgical interventions for refractory
   differentiated thyroid cancer: a systematic review
SO FUTURE SCIENCE OA
LA English
DT Review
DE chimeric antigen receptor T-cell therapy; immunotherapy; oncolytic
   viruses; secondary therapy; thyroid cancer; tyrosine kinase inhibitors
ID TYROSINE KINASE INHIBITORS; MULTICENTER PHASE-II; RADIOACTIVE IODINE;
   DISTANT METASTASES; ANTITUMOR-ACTIVITY; BRAF MUTATION; UNITED-STATES;
   DOUBLE-BLIND; T-CELLS; CARCINOMA
AB Thyroid cancer incidence and related mortality is increasing year-on-year, and although treatment for early disease with surgery and radioiodine results in a 98% 5-year survival rate, recurrence and treatment refractory disease is evident in an unacceptable number of patients. Alternative treatment regimens have therefore been sought in the form of tyrosine kinase inhibitors, immunotherapy, vaccines, chimeric antigen receptor T-cell therapy and oncolytic viruses. The current review aims to consolidate knowledge and highlight the latest clinical trials using secondary therapies in thyroid cancer treatment, focusing on both in vitro and in vivo studies, which have investigated therapies other than radioiodine.
   Lay abstract: The rates of thyroid cancer and related deaths are increasing. Differentiated thyroid cancer is the most common type of thyroid cancer. Early disease can be treated with surgery and radioactive iodine with very good outcomes. However, this therapy does not work for a small number of patients making it important to find different (secondary) treatment options. This review summarizes the results of published research about secondary treatment options for differentiated thyroid cancer. Ongoing research including laboratory-based and clinical trials are also highlighted.
C1 [Jones, Heidi; England, James] Hull Univ Teaching Hosp NHS Trust, Dept ENT, Kingston Upon Hull HU16 5JQ, N Humberside, England.
   [Green, Victoria; Greenman, John] Univ Hull, Fac Hlth Sci, Dept Biomed Sci, Kingston Upon Hull HU6 7RX, N Humberside, England.
RP Greenman, J (corresponding author), Univ Hull, Fac Hlth Sci, Dept Biomed Sci, Kingston Upon Hull HU6 7RX, N Humberside, England.
EM j.greenman@hull.ac.uk
OI Green, Victoria/0000-0002-0770-2967
CR Agrawal N, 2014, CELL, V159, P676, DOI 10.1016/j.cell.2014.09.050
   Angell TE, 2014, THYROID, V24, P1385, DOI 10.1089/thy.2014.0134
   [Anonymous], DRUGS APPROVED THYRO
   Antonelli A, 2018, EXPERT REV ANTICANC, V18, P149, DOI 10.1080/14737140.2018.1417845
   Bayan CAY, 2018, CURR ONCOL REP, V20, DOI 10.1007/s11912-018-0729-3
   Bezu L, 2018, ONCOIMMUNOLOGY, V7, DOI 10.1080/2162402X.2018.1511506
   Bible KC, 2010, LANCET ONCOL, V11, P962, DOI 10.1016/S1470-2045(10)70203-5
   Brauner E, 2016, ONCOTARGET, V7, P17194, DOI 10.18632/oncotarget.7839
   Brenner AJ, 2013, CLIN CANCER RES, V19, P3996, DOI 10.1158/1078-0432.CCR-12-2079
   British Thyroid Association, WELC OFF WEBS BRIT T
   Brose MS, 2018, J CLIN ONCOL, V36, DOI 10.1200/JCO.2018.36.15_suppl.6088
   Brose MS, 2017, J CLIN ONCOL, V35, P2692, DOI 10.1200/JCO.2016.71.6472
   Brose MS, 2016, LANCET ONCOL, V17, P1272, DOI 10.1016/S1470-2045(16)30166-8
   Brose MS, 2014, LANCET, V384, P319, DOI 10.1016/S0140-6736(14)60421-9
   Brown SR, 2019, BMC CANCER, V19, DOI 10.1186/s12885-019-5541-4
   Cabanillas ME, 2020, ANN ONCOL, V31, pS1086, DOI 10.1016/j.annonc.2020.08.1404
   Cabanillas ME, 2017, J CLIN ONCOL, V35, P3315, DOI 10.1200/JCO.2017.73.0226
   Callahan MK, 2013, J LEUKOCYTE BIOL, V94, P41, DOI 10.1189/jlb.1212631
   Cancer Research UK, 2016, THYR CANC INC STAT
   Capdevila J, 2020, MOL CANCER THER, V19, P312, DOI 10.1158/1535-7163.MCT-19-0211
   Chowdhury S, 2016, ONCOTARGET, V7, P32318, DOI 10.18632/oncotarget.8698
   Clinicaltrials.gov, 2019, MK3475028KEYNOTE28 C
   Clinicaltrials.gov, THYR CANC SUN THYSU
   Clinicaltrials.gov, 2012, RAD P53 GEN THER MAL
   Clinicaltrials.gov, STUDY CABOZANTINIB C
   Clinicaltrials.gov, 2019, MULT RAND DOUBLE BLI
   Clinicaltrials.gov, 2019, EFF SAF VAND ZD6474
   Clinicaltrials.gov, PHAS 2 TRIAL APAT ME
   Clinicaltrials.gov, EFF AP RAD IODINE RE
   Clinicaltrials.gov, SUN MAL TREAT PAT TH
   Clinicaltrials.gov, PAZ HYDR TREAT PAT A
   Clinicaltrials.gov, STUD VEM RO5185426
   Clinicaltrials.gov, EVALUATION EFFICACY
   Clinicaltrials.gov, 2018, NEX VERS PLAC LOC AD
   Clinicaltrials.gov, STUD AP PAT DIFF THY
   Clinicaltrials.gov, 2018, CABOZANTINIB S MALAT
   Clinicaltrials.gov, MK3475158KEYNOTE158
   Clinicaltrials.gov, 2018, SAF EFF VB 111 SUBJ
   Clinicaltrials.gov, STUD NEOADJ REG RAD
   Clinicaltrials.gov, 2020, DURV PLUS TREM TREAT
   Cunha LL, 2017, ENDOCR-RELAT CANCER, V24, pT261, DOI 10.1530/ERC-17-0222
   Cunha LL, 2013, ENDOCR-RELAT CANCER, V20, P103, DOI 10.1530/ERC-12-0313
   Dadu R, 2014, J CLIN ENDOCR METAB, V99, P2086, DOI 10.1210/jc.2013-3588
   Davies L, 2006, JAMA-J AM MED ASSOC, V295, P2164, DOI 10.1001/jama.295.18.2164
   Dong HD, 2002, NAT MED, V8, P793, DOI 10.1038/nm730
   Dunn LA, 2019, J CLIN ENDOCR METAB, V104, P1417, DOI 10.1210/jc.2018-01478
   Durante C, 2006, J CLIN ENDOCR METAB, V91, P2892, DOI 10.1210/jc.2005-2838
   Exelixis, EX ANN CAB SIGN IMP
   Faugeras L, 2018, THER ADV MED ONCOL, V10, DOI 10.1177/1758834017752853
   Filetti S, 2019, ANN ONCOL, V30, P1856, DOI 10.1093/annonc/mdz400
   Fleeman N, 2020, HEALTH TECHNOL ASSES, V24, P1, DOI 10.3310/hta24020
   French JD, 2018, NAT REV ENDOCRINOL, V14, P10, DOI 10.1038/nrendo.2017.160
   Goel G, 2018, CANCER MANAG RES, V10, P425, DOI 10.2147/CMAR.S88825
   Gunda V, 2014, THYROID, V24, P1241, DOI 10.1089/thy.2013.0680
   Han EQ, 2013, J HEMATOL ONCOL, V6, DOI 10.1186/1756-8722-6-47
   Hartmann JT, 2009, CURR DRUG METAB, V10, P470, DOI 10.2174/138920009788897975
   Ho AL, 2013, NEW ENGL J MED, V368, P623, DOI 10.1056/NEJMoa1209288
   Hodi FS, 2010, NEW ENGL J MED, V363, P711, DOI 10.1056/NEJMoa1003466
   ISRCTN Registry, CAN SEL MAK ADV THYR
   Leboulleux S, 2012, LANCET ONCOL, V13, P897, DOI 10.1016/S1470-2045(12)70335-2
   Liang J, 2017, ONCOTARGET, P8
   Lim H, 2017, JAMA-J AM MED ASSOC, V317, P1338, DOI 10.1001/jama.2017.2719
   Lirov R, 2017, DRUGS, V77, P733, DOI 10.1007/s40265-017-0733-1
   Malaguarnera R, 2014, J CLIN ENDOCR METAB, V99, pE1976, DOI 10.1210/jc.2013-3976
   Malfitano AM, 2019, CANCERS, V11, DOI 10.3390/cancers11101532
   Martinez M, 2019, FRONT IMMUNOL, V10, DOI 10.3389/fimmu.2019.00128
   Maus MV, 2014, BLOOD, V123, P2625, DOI 10.1182/blood-2013-11-492231
   Mehnert JM, 2019, BMC CANCER, V19, DOI 10.1186/s12885-019-5380-3
   Menzies AM, 2013, THER ADV MED ONCOL, V5, P278, DOI 10.1177/1758834013499637
   Min IM, 2017, CLIN CANCER RES, V23, P7569, DOI 10.1158/1078-0432.CCR-17-2008
   Moher D, 2009, J CLIN EPIDEMIOL, V62, P1006, DOI 10.1016/j.jclinepi.2009.06.005
   Na KJ, 2018, ENDOCR-RELAT CANCER, V25, P523, DOI 10.1530/ERC-17-0532
   National Cancer Institute, CANC STAT FACTS THYR
   National Comprehensive Cancer Network, NCCN GUID V2 2019 TH
   Nixon IJ, 2012, THYROID, V22, P884, DOI 10.1089/thy.2011.0535
   Oler G, 2009, CANCER-AM CANCER SOC, V115, P972, DOI 10.1002/cncr.24118
   Pardoll DM, 2012, NAT REV CANCER, V12, P252, DOI 10.1038/nrc3239
   Peggs KS, 2009, J EXP MED, V206, P1717, DOI 10.1084/jem.20082492
   Pol J, 2016, ONCOIMMUNOLOGY, V5, DOI 10.1080/2162402X.2015.1115641
   Ravaud A, 2017, EUR J CANCER, V76, P110, DOI 10.1016/j.ejca.2017.01.029
   Reddi H V, 2011, Genes Cancer, V2, P993, DOI 10.1177/1947601912437933
   Ribas A, 2012, NEW ENGL J MED, V366, P2517, DOI 10.1056/NEJMe1205943
   Riesco-Eizaguirre G, 2009, CANCER RES, V69, P8317, DOI 10.1158/0008-5472.CAN-09-1248
   Robbins RJ, 2006, J CLIN ENDOCR METAB, V91, P498, DOI 10.1210/jc.2005-1534
   Romei C, 2016, NAT REV ENDOCRINOL, V12, P192, DOI 10.1038/nrendo.2016.11
   Rothenberg SM, 2015, CLIN CANCER RES, V21, P1028, DOI 10.1158/1078-0432.CCR-14-2915
   Russell SJ, 2007, TRENDS PHARMACOL SCI, V28, P326, DOI 10.1016/j.tips.2007.05.005
   Schlumberger M, 2015, NEW ENGL J MED, V372, P621, DOI 10.1056/NEJMoa1406470
   Schwartz LH, 2016, EUR J CANCER, V62, P132, DOI 10.1016/j.ejca.2016.03.081
   Sciuto R, 2009, ANN ONCOL, V20, P1728, DOI 10.1093/annonc/mdp050
   Severson JJ, 2015, CANCER IMMUNOL RES, V3, P620, DOI 10.1158/2326-6066.CIR-14-0201
   Sherman EJ, 2017, CANCER-AM CANCER SOC, V123, P4114, DOI 10.1002/cncr.30861
   Smittenaar CR, 2016, BRIT J CANCER, V115, P1147, DOI 10.1038/bjc.2016.304
   Song Q, 2018, IMMUNOL LETT, V196, P11, DOI 10.1016/j.imlet.2018.01.011
   The Food and Drug Administration, 2018, FDA APPR LAR SOL TUM
   Thomas R, 2018, FRONT IMMUNOL, V9, DOI 10.3389/fimmu.2018.00947
   U.S. National Library of Medicine, CLIN TRIALS
   Varricchi G, 2019, INT J MOL SCI, V20, DOI 10.3390/ijms20163934
   Verburg FA, 2021, HORM METAB RES, V53, P149, DOI 10.1055/a-1380-4154
   Wang Jia-Ni, 2015, Asian Pac J Cancer Prev, V16, P1241
   Watkinson JC, 2004, NUCL MED COMMUN, V25, P897, DOI 10.1097/00006231-200409000-00006
   Woyach JA, 2009, ENDOCR-RELAT CANCER, V16, P715, DOI 10.1677/ERC-08-0335
   Xing MZ, 2007, ENDOCR REV, V28, P742, DOI 10.1210/er.2007-0007
   Yoo SK, 2016, PLOS GENET, V12, DOI 10.1371/journal.pgen.1006239
   Yu ZK, 2004, INT J CANCER, V112, P525, DOI 10.1002/ijc.20421
   Zhang RS, 2001, THYROID, V11, P115, DOI 10.1089/105072501300042749
   Zhu J., 2012, ASCO ANN M S, V30, P5550
NR 107
TC 0
Z9 0
U1 0
U2 0
PU FUTURE SCI LTD
PI LONDON
PA UNITED HOUSE, 2 ALBERT PL, LONDON, N3 1QB, ENGLAND
SN 2056-5623
J9 FUTUR SCI OA
JI Futur. Sci. OA
PD AUG
PY 2021
VL 7
IS 7
AR FSO738
DI 10.2144/fsoa-2021-0041
EA JUN 2021
PG 19
WC Medicine, Research & Experimental
SC Research & Experimental Medicine
GA TB4HG
UT WOS:000661465000001
PM 34258030
OA gold, Green Published
DA 2021-10-29
ER

PT J
AU Patel, A
   Oluwole, O
   Savani, B
   Dholaria, B
AF Patel, Ameet
   Oluwole, Olalekan
   Savani, Bipin
   Dholaria, Bhagirathbhai
TI Taking a BiTE out of the CAR T space race
SO BRITISH JOURNAL OF HAEMATOLOGY
LA English
DT Article; Early Access
DE cellular therapies; cost; drug antibodies; lymphomas; relapse
ID B-CELL LYMPHOMA; CYTOKINE RELEASE SYNDROME; COST-EFFECTIVENESS; THERAPY;
   ANTIGEN; LEUKEMIA; BLINATUMOMAB; OUTCOMES
AB Chimaeric antigen receptor T-cell (CAR T) therapy has evolved at an exponential pace and seeks to revolutionize the CAR T space with next-generation CARs and expanding indications in plasma cell dyscrasias. Recent developments in Bispecific T-cell engager therapy (BiTEs) may level the playing field with CAR T therapy, offering key advantages with off-the-shelf or on-demand treatment and a manageable toxicity profile to encompass a wider pool of eligible patients in the outpatient setting. The coexistence of both modalities will remain important in overall management and accelerate the next iteration of both cellular and BiTEs. This article summarises the current progress, potential future of both therapies for haematologic malignancies, and their economic implications on the healthcare system.
C1 [Patel, Ameet; Oluwole, Olalekan; Savani, Bipin; Dholaria, Bhagirathbhai] Vanderbilt Univ, Med Ctr, Vandc Bilt Ingram Canc Ctr, Dept Hematol & Bone Marrow Transplant, 221 Kirkland Hall, Nashville, TN 37235 USA.
   [Savani, Bipin] Vet Hosp Adm, Dept Hematol Stem Cell Transplant, Nashville, TN USA.
RP Dholaria, B (corresponding author), Vanderbilt Univ, Med Ctr, Dept Hematol Oncol, 2220 Pierce Ave,686 Preston Res Bldg, Nashville, TN 37232 USA.
EM Bhagirathbhai.r.dholaria@vumc.org
CR Abramson JS, 2020, LANCET, V396, P839, DOI 10.1016/S0140-6736(20)31366-0
   Abreu TR, 2020, J CONTROL RELEASE, V319, P246, DOI 10.1016/j.jconrel.2019.12.047
   Agarwal S, 2019, ONCOIMMUNOLOGY, V8, DOI 10.1080/2162402X.2019.1671761
   Aldoss I, 2017, AM J HEMATOL, V92, P858, DOI 10.1002/ajh.24783
   [Anonymous], 2020, CMS BUILDS COMMITMEN
   [Anonymous], 2020, CANC STAT FACTS NON
   BERDEJA JMD, 2020, AM SOC CLIN ONCOL, V38, P8505, DOI DOI 10.1200/JCO.2020.38.15_suppl.8505
   Brudno JN, 2019, BLOOD REV, V34, P45, DOI 10.1016/j.blre.2018.11.002
   Caldwell KJ., 2021, FRONT IMMUNOL, V11, P3466
   Cellular Immunotherapy Data Resource (CIDR), 2019, CIBMTR CTR INT BLOOD
   Claxton G, 2020, HEALTH AFFAIR, V39, P2018, DOI 10.1377/hlthaff.2020.01569
   Cornetta K., 2020, CHIMERIC ANTIGEN REC, P209
   Crump M, 2017, BLOOD, V130, P1800, DOI 10.1182/blood-2017-03-769620
   Dai XF, 2019, BIOTECHNOL ADV, V37, P239, DOI 10.1016/j.biotechadv.2018.12.002
   DeAngelo Daniel J, 2020, Am Soc Clin Oncol Educ Book, V40, P330, DOI 10.1200/EDBK_280175
   Delea TE, 2017, J MED ECON, V20, P911, DOI 10.1080/13696998.2017.1344127
   Depil S, 2020, NAT REV DRUG DISCOV, V19, P185, DOI 10.1038/s41573-019-0051-2
   Einsele H, 2020, CANCER-AM CANCER SOC, V126, P3192, DOI 10.1002/cncr.32909
   Farnia S., 2020, ASCO VIRTUAL ED PROG
   Fernandez L, 2019, FRONT IMMUNOL, V10, DOI 10.3389/fimmu.2019.02361
   Fiscal Year (FY), 2021, CMS 1735 P
   Fitzgerald L, 2020, J CLIN ONCOL, V38
   Foa R, 2020, NEW ENGL J MED, V383, P1613, DOI 10.1056/NEJMoa2016272
   Friedberg JW, 2011, HEMATOL-AM SOC HEMAT, P498, DOI 10.1182/asheducation-2011.1.498
   Goebeler ME, 2020, NAT REV CLIN ONCOL, V17, P418, DOI 10.1038/s41571-020-0347-5
   Hay AE, 2019, J MED ECON, V22, P613, DOI 10.1080/13696998.2019.1582059
   Hay KA, 2019, BLOOD, V133, P1652, DOI 10.1182/blood-2018-11-883710
   Hernandez I, 2019, HEALTH AFFAIR, V38, P76, DOI 10.1377/hlthaff.2018.05147
   Hutchings M, 2021, J CLIN ONCOL, V39, P1959, DOI 10.1200/JCO.20.03175
   Jackson Z, 2020, FRONT IMMUNOL, V11, DOI 10.3389/fimmu.2020.01941
   Jacobson CA, 2020, J CLIN ONCOL, V38
   Jacoby Elad, 2019, Clin Hematol Int, V1, P79, DOI 10.2991/chi.d.190219.001
   Jensen T., 2019, DECISION MEMO CHIMER
   Kanate AS, 2020, BIOL BLOOD MARROW TR, V26, P1247, DOI 10.1016/j.bbmt.2020.03.002
   Kantarjian H, 2017, NEW ENGL J MED, V376, P836, DOI 10.1056/NEJMoa1609783
   Kim TM., 2020, PHASE 2 STUDY ODRONE
   Krishnamurthy A, 2018, PHARMACOL THERAPEUT, V185, P122, DOI 10.1016/j.pharmthera.2017.12.002
   Leech AA, 2020, ONCOLOGIST, V25, pE1117, DOI 10.1634/theoncologist.2020-0025
   Lin JK, 2019, J CLIN ONCOL, V37, P2105, DOI 10.1200/JCO.18.02079
   Locke FL, 2019, LANCET ONCOL, V20, P31, DOI 10.1016/S1470-2045(18)30864-7
   Mailankody S, 2020, BLOOD, V136, DOI 10.1182/blood-2020-140641
   Marofi F., 2021, STEM CELL RES THER, V12, P1
   Maude SL, 2018, NEW ENGL J MED, V378, P439, DOI 10.1056/NEJMoa1709866
   Moreno-Cortes E, 2021, CRIT REV ONCOL HEMAT, V159, DOI 10.1016/j.critrevonc.2021.103239
   Munshi NC, 2020, J CLIN ONCOL, V38
   Neelapu S., 2020, 62 ASH ANN M EXPOSIT
   Neelapu SS, 2017, NEW ENGL J MED, V377, P2531, DOI 10.1056/NEJMoa1707447
   Olszewski A., 2020, ASH ANN M EXPOSITION
   Pillarisetti K, 2020, BLOOD ADV, V4, P4538, DOI 10.1182/bloodadvances.2020002393
   Ravandi F., 2020, J CLIN ONCOL, V38, P7508, DOI [10.1200/JCO.2020.38.15_suppl.7508, DOI 10.1200/JCO.2020.38.15_SUPPL.7508]
   Reddy OL, 2020, SEMIN HEMATOL, V57, P33, DOI 10.1053/j.seminhematol.2020.07.005
   Roth JA, 2018, J MED ECON, V21, P1238, DOI 10.1080/13696998.2018.1529674
   Sanders GD, 2016, JAMA-J AM MED ASSOC, V316, P1093, DOI 10.1001/jama.2016.12195
   Sawant MS, 2020, INT J MOL SCI, V21, DOI 10.3390/ijms21207496
   Schuster SJ, 2020, BLOOD, V136, P1570, DOI 10.1182/blood.2020007050
   Schuster SJ, 2019, NEW ENGL J MED, V380, P45, DOI 10.1056/NEJMoa1804980
   Siddiqi T., 2019, RAPID UNDETECTABLE M
   Smith LT, 2017, CLIN J ONCOL NURS, V21, P29, DOI 10.1188/17.CJON.S2.29-34
   Smith TT, 2017, NAT NANOTECHNOL, V12, P813, DOI [10.1038/NNANO.2017.57, 10.1038/nnano.2017.57]
   Teachey DT, 2016, CANCER DISCOV, V6, P664, DOI 10.1158/2159-8290.CD-16-0040
   Tong C, 2020, BLOOD, V136, P1632, DOI 10.1182/blood.2020005278
   Topp MS, 2020, J CLIN ONCOL, V38, P775, DOI 10.1200/JCO.19.02657
   Van den Neste E, 2016, BONE MARROW TRANSPL, V51, P51, DOI 10.1038/bmt.2015.213
   van der Horst HJ, 2021, BLOOD CANCER J, V11, DOI 10.1038/s41408-021-00430-6
   van Imhoff GW, 2017, J CLIN ONCOL, V35, P544, DOI 10.1200/JCO.2016.69.0198
   von Stackelberg A, 2016, J CLIN ONCOL, V34, P4381, DOI 10.1200/JCO.2016.67.3301
   Wang MH, 2020, NEW ENGL J MED, V382, P1331, DOI 10.1056/NEJMoa1914347
   Wang N, 2020, BLOOD, V135, P17, DOI 10.1182/blood.2019000017
   Whittington MD, 2019, JAMA NETW OPEN, V2, DOI 10.1001/jamanetworkopen.2019.0035
   Zahid Anas, 2020, Clin Hematol Int, V2, P149, DOI 10.2991/chi.k.201108.001
NR 70
TC 0
Z9 0
U1 2
U2 2
PU WILEY
PI HOBOKEN
PA 111 RIVER ST, HOBOKEN 07030-5774, NJ USA
SN 0007-1048
EI 1365-2141
J9 BRIT J HAEMATOL
JI Br. J. Haematol.
DI 10.1111/bjh.17622
EA JUN 2021
PG 9
WC Hematology
SC Hematology
GA SS3FP
UT WOS:000661625800001
PM 34131894
OA Bronze
DA 2021-10-29
ER

PT J
AU Kataoka, S
   Manandhar, P
   Lee, J
   Workman, CJ
   Banerjee, H
   Szymczak-Workman, AL
   Kvorjak, M
   Lohmueller, J
   Kane, LP
AF Kataoka, Shunsuke
   Manandhar, Priyanka
   Lee, Judong
   Workman, Creg J.
   Banerjee, Hridesh
   Szymczak-Workman, Andrea L.
   Kvorjak, Michael
   Lohmueller, Jason
   Kane, Lawrence P.
TI The costimulatory activity of Tim-3 requires Akt and MAPK signaling and
   its recruitment to the immune synapse
SO SCIENCE SIGNALING
LA English
DT Article
ID T-CELL-RECEPTOR; IMMUNOLOGICAL SYNAPSE; TRANSMEMBRANE DOMAIN; LIPID
   RAFTS; PD-1; LOCALIZATION; MECHANISMS; RESPONSES; PROTEIN;
   PHOSPHATIDYLSERINE
AB Expression of the transmembrane protein Tim-3 is increased on dysregulated T cells undergoing chronic activation, including during chronic infection and in solid tumors. Thus, Tim-3 is generally thought of as an inhibitory protein. We and others previously reported that under some circumstances, Tim-3 exerts paradoxical costimulatory activity in T cells (and other cells), including enhancement of the phosphorylation of ribosomal S6 protein. Here, we examined the upstream signaling pathways that control Tim-3-mediated increases in phosphorylated S6 in T cells. We also defined the localization of Tim-3 relative to the T cell immune synapse and its effects on downstream signaling. Recruitment of Tim-3 to the immune synapse was mediated exclusively by the transmembrane domain, replacement of which impaired the ability of Tim-3 to costimulate T cell receptor (TCR)-dependent S6 phosphorylation. Furthermore, enforced localization of the Tim-3 cytoplasmic domain to the immune synapse in a chimeric antigen receptor still enabled T cell activation. Together, our findings are consistent with a model whereby Tim-3 enhances TCR-proximal signaling under acute conditions.
C1 [Kataoka, Shunsuke; Manandhar, Priyanka; Lee, Judong; Workman, Creg J.; Banerjee, Hridesh; Szymczak-Workman, Andrea L.; Kane, Lawrence P.] Univ Pittsburgh, Dept Immunol, Pittsburgh, PA 15261 USA.
   [Kataoka, Shunsuke] Asahi Kasei Pharma Corp, Shizuoka, Japan.
   [Kataoka, Shunsuke; Manandhar, Priyanka] Univ Pittsburgh, Grad Program Microbiol & Immunol, Pittsburgh, PA 15261 USA.
   [Kvorjak, Michael; Lohmueller, Jason] Univ Pittsburgh, Hillman Canc Ctr, Dept Surg, Pittsburgh, PA 15261 USA.
   [Lee, Judong] Emory Univ, Dept Microbiol & Immunol, Atlanta, GA 30322 USA.
RP Kane, LP (corresponding author), Univ Pittsburgh, Dept Immunol, Pittsburgh, PA 15261 USA.
EM lkane@pitt.edu
OI Kane, Lawrence/0000-0001-5198-516X; Kataoka,
   Shunsuke/0000-0001-7761-1799
FU PHSUnited States Department of Health & Human ServicesUnited States
   Public Health Service [AI138504, CA206517]; Asahi Kasei Pharma; PHS
   award [CA210039]; Michael G. Wells Prize; University of
   PittsburghUniversity of Pittsburgh; NIHUnited States Department of
   Health & Human ServicesNational Institutes of Health (NIH) - USA
   [1S10OD019942]
FX This work was supported by PHS awards AI138504 and CA206517 to L.P.K.
   S.K. was supported in part by an unrestricted award from Asahi Kasei
   Pharma. J. Lohmueller was supported in part by PHS award CA210039, the
   Michael G. Wells Prize, and start-up funds from the University of
   Pittsburgh. Imaging flow cytometry was performed on an ImageStreamX
   MarkII, which was acquired with a shared instrument grant from the NIH
   (1S10OD019942).
CR Anderson AC, 2007, SCIENCE, V318, P1141, DOI 10.1126/science.1148536
   Anderson AC, 2016, IMMUNITY, V44, P989, DOI 10.1016/j.immuni.2016.05.001
   Anjum R, 2008, NAT REV MOL CELL BIO, V9, P747, DOI 10.1038/nrm2509
   Avery L, 2018, P NATL ACAD SCI USA, V115, P2455, DOI 10.1073/pnas.1712107115
   Banerjee Hridesh, 2018, F1000Res, V7, P316, DOI 10.12688/f1000research.13446.1
   Barrett PJ, 2012, SCIENCE, V336, P1168, DOI 10.1126/science.1219988
   Benslimane N, 2012, PLOS ONE, V7, DOI 10.1371/journal.pone.0043070
   Cantrell D, 2015, CSH PERSPECT BIOL, V7, DOI 10.1101/cshperspect.a018788
   Chen LP, 2013, NAT REV IMMUNOL, V13, P227, DOI 10.1038/nri3405
   Chiba S, 2012, NAT IMMUNOL, V13, P832, DOI 10.1038/ni.2376
   Cho NH, 2006, J VIROL, V80, P108, DOI 10.1128/JVI.80.1.108-118.2006
   Clayton KL, 2014, J IMMUNOL, V192, P782, DOI 10.4049/jimmunol.1302663
   Courtney AH, 2018, TRENDS BIOCHEM SCI, V43, P108, DOI 10.1016/j.tibs.2017.11.008
   Dankner M, 2017, ONCOIMMUNOLOGY, V6, DOI 10.1080/2162402X.2017.1328336
   DeKruyff RH, 2010, J IMMUNOL, V184, P1918, DOI 10.4049/jimmunol.0903059
   Dustin ML, 2007, CURR PROTOC IMMUNOL
   Ferris RL, 2014, J IMMUNOL, V193, P1525, DOI 10.4049/jimmunol.1400557
   Fourcade J, 2010, J EXP MED, V207, P2175, DOI 10.1084/jem.20100637
   Gaud G, 2018, NAT REV IMMUNOL, V18, P485, DOI 10.1038/s41577-018-0020-8
   Gayden T, 2018, NAT GENET, V50, P1650, DOI 10.1038/s41588-018-0251-4
   Gorman JV, 2018, IMMUNOLOGY, V154, P418, DOI 10.1111/imm.12890
   Gorman JV, 2014, IMMUNOL RES, V59, P56, DOI 10.1007/s12026-014-8524-1
   Gorman JV, 2014, J IMMUNOL, V192, P3133, DOI 10.4049/jimmunol.1302290
   Harder T, 2004, TRAFFIC, V5, P265, DOI 10.1111/j.1600-0854.2003.00163.x
   Hargadon KM, 2018, INT IMMUNOPHARMACOL, V62, P29, DOI 10.1016/j.intimp.2018.06.001
   He YY, 2018, ONCOTARGETS THER, V11, P7005, DOI 10.2147/OTT.S170385
   Huang YH, 2015, NATURE, V517, P386, DOI 10.1038/nature13848
   Huppa JB, 2010, NATURE, V463, P963, DOI 10.1038/nature08746
   Hwang JR, 2020, EXP MOL MED, V52, P750, DOI 10.1038/s12276-020-0435-8
   Im SJ, 2016, NATURE, V537, P417, DOI 10.1038/nature19330
   Jensen M, 1998, Biol Blood Marrow Transplant, V4, P75, DOI 10.1053/bbmt.1998.v4.pm9763110
   Jin HT, 2010, P NATL ACAD SCI USA, V107, P14733, DOI 10.1073/pnas.1009731107
   June CH, 2018, NEW ENGL J MED, V379, P64, DOI 10.1056/NEJMra1706169
   Kaizuka Y, 2007, P NATL ACAD SCI USA, V104, P20296, DOI 10.1073/pnas.0710258105
   Kane LP, 2004, J IMMUNOL, V172, P5441, DOI 10.4049/jimmunol.172.9.5441
   Kane LP, 1999, CURR BIOL, V9, P601, DOI 10.1016/S0960-9822(99)80265-6
   Kassu A, 2010, J IMMUNOL, V185, P3007, DOI 10.4049/jimmunol.1000156
   Kong KF, 2011, NAT IMMUNOL, V12, P1105, DOI 10.1038/ni.2120
   Kurtulus S, 2019, IMMUNITY, V50, P181, DOI 10.1016/j.immuni.2018.11.014
   Lee J, 2011, MOL CELL BIOL, V31, P3963, DOI 10.1128/MCB.05297-11
   Li J, 2016, ONCOIMMUNOLOGY, V5, DOI 10.1080/2162402X.2016.1200778
   Lin J, 2003, J CELL BIOL, V162, P673, DOI 10.1083/jcb.200303040
   Maekawa Y, 2008, NAT IMMUNOL, V9, P1140, DOI 10.1038/ni.1649
   Maher J, 2002, NAT BIOTECHNOL, V20, P70, DOI 10.1038/nbt0102-70
   Monney L, 2002, NATURE, V415, P536, DOI 10.1038/415536a
   Nadiri A, 2011, EUR J IMMUNOL, V41, P2358, DOI 10.1002/eji.201041143
   Nakae S, 2007, BLOOD, V110, P2565, DOI 10.1182/blood-2006-11-058800
   Pauken KE, 2016, SCIENCE, V354, P1160, DOI 10.1126/science.aaf2807
   Pentcheva-Hoang T, 2004, IMMUNITY, V21, P401, DOI 10.1016/j.immuni.2004.06.017
   Pentcheva-Hoang T, 2007, P NATL ACAD SCI USA, V104, P17765, DOI 10.1073/pnas.0708767104
   PERSCHL A, 1995, J CELL SCI, V108, P1033
   Phong BL, 2015, J EXP MED, V212, P2289, DOI 10.1084/jem.20150388
   Ribas A, 2018, SCIENCE, V359, P1350, DOI 10.1126/science.aar4060
   Rincon M, 2001, ONCOGENE, V20, P2490, DOI 10.1038/sj.onc.1204382
   Sabins NC, 2017, J IMMUNOL, V199, P4091, DOI 10.4049/jimmunol.1701030
   Sakuishi K, 2010, J EXP MED, V207, P2187, DOI 10.1084/jem.20100643
   Segawa K, 2015, TRENDS CELL BIOL, V25, P639, DOI 10.1016/j.tcb.2015.08.003
   Shan XC, 2000, MOL CELL BIOL, V20, P6945, DOI 10.1128/MCB.20.18.6945-6957.2000
   Siddiqui I, 2019, IMMUNITY, V50, P195, DOI 10.1016/j.immuni.2018.12.021
   Smith-Garvin JE, 2009, ANNU REV IMMUNOL, V27, P591, DOI 10.1146/annurev.immunol.021908.132706
   Su EW, 2011, GLYCOBIOLOGY, V21, P1258, DOI 10.1093/glycob/cwq214
   Sun T, 2017, INT J MOL SCI, V18, DOI [10.3390/ijms18040745, 10.3390/ijms18030645]
   Szent-Gyorgyi C, 2008, NAT BIOTECHNOL, V26, P235, DOI 10.1038/nbt1368
   Tang QZ, 2002, J IMMUNOL, V168, P4480, DOI 10.4049/jimmunol.168.9.4480
   Teese MG, 2015, BIOCHEMISTRY-US, V54, P5125, DOI 10.1021/acs.biochem.5b00495
   Utzschneider DT, 2016, IMMUNITY, V45, P415, DOI 10.1016/j.immuni.2016.07.021
   Vali B, 2010, EUR J IMMUNOL, V40, P2493, DOI 10.1002/eji.201040340
   Venereau E, 2016, PHARMACOL RES, V111, P534, DOI 10.1016/j.phrs.2016.06.031
   Zhu C, 2005, NAT IMMUNOL, V6, P1245, DOI 10.1038/ni1271
NR 69
TC 1
Z9 1
U1 3
U2 3
PU AMER ASSOC ADVANCEMENT SCIENCE
PI WASHINGTON
PA 1200 NEW YORK AVE, NW, WASHINGTON, DC 20005 USA
SN 1945-0877
EI 1937-9145
J9 SCI SIGNAL
JI Sci. Signal.
PD JUN 15
PY 2021
VL 14
IS 687
AR eaba0717
DI 10.1126/scisignal.aba0717
PG 12
WC Biochemistry & Molecular Biology; Cell Biology
SC Biochemistry & Molecular Biology; Cell Biology
GA SS6HN
UT WOS:000661855400001
PM 34131021
DA 2021-10-29
ER

PT J
AU Lasrado, N
   Gangaplara, A
   Massilamany, C
   Arumugam, R
   Shelbourn, A
   Rasquinha, MT
   Basavalingappa, RH
   Delhon, G
   Xiang, SH
   Pattnaik, AK
   Steffen, D
   Reddy, J
AF Lasrado, Ninaad
   Gangaplara, Arunakumar
   Massilamany, Chandirasegaran
   Arumugam, Rajkumar
   Shelbourn, Allison
   Rasquinha, Mahima T.
   Basavalingappa, Rakesh H.
   Delhon, Gustavo
   Xiang, Shi-Hua
   Pattnaik, Asit K.
   Steffen, David
   Reddy, Jay
TI Attenuated strain of CVB3 with a mutation in the CAR-interacting region
   protects against both myocarditis and pancreatitis
SO SCIENTIFIC REPORTS
LA English
DT Article
ID HEAVY CHAIN-ALPHA; COXSACKIEVIRUS B3; T-CELLS; AUTOIMMUNE MYOCARDITIS;
   IMMUNE-RESPONSE; INFECTION; VACCINE; EPITOPE; MICE; GENERATION
AB Coxsackievirus B3 (CVB3), is commonly implicated in myocarditis, which can lead to dilated cardiomyopathy, in addition to causing acute pancreatitis and meningitis. Yet, no vaccines are currently available to prevent this infection. Here, we describe the derivation of a live attenuated vaccine virus, termed mutant (Mt) 10, encoding a single amino acid substitution H790A within the viral protein 1, that prevents CVB3 infection in mice and protects from both myocarditis and pancreatitis in challenge studies. We noted that animals vaccinated with Mt 10 developed virus-neutralizing antibodies, predominantly containing IgG2a and IgG2b, and to a lesser extent IgG3 and IgG1. Furthermore, by using major histocompatibility complex class II dextramers and tetramers, we demonstrated that Mt 10 induces antigen-specific T cell responses that preferentially produce interferon-gamma. Finally, neither vaccine recipients nor those challenged with the wild-type virus revealed evidence of autoimmunity or cardiac injury as determined by T cell response to cardiac myosin and measurement of circulating cardiac troponin I levels, respectively. Together, our data suggest that Mt 10 is a vaccine candidate that prevents CVB3 infection through the induction of neutralizing antibodies and antigen-specific T cell responses, the two critical components needed for complete protection against virus infections in vaccine studies.
C1 [Lasrado, Ninaad; Gangaplara, Arunakumar; Massilamany, Chandirasegaran; Arumugam, Rajkumar; Shelbourn, Allison; Rasquinha, Mahima T.; Basavalingappa, Rakesh H.; Delhon, Gustavo; Xiang, Shi-Hua; Pattnaik, Asit K.; Steffen, David; Reddy, Jay] Univ Nebraska, Sch Vet Med & Biomed Sci, Lincoln, NE 68583 USA.
   [Xiang, Shi-Hua; Pattnaik, Asit K.] Univ Nebraska, Nebraska Ctr Virol, Lincoln, NE 68583 USA.
   [Gangaplara, Arunakumar] NHLBI, Lab Early Sickle Mortal Prevent, Cellular & Mol Therapeut Branch, NIH, Bethesda, MD 20892 USA.
   [Massilamany, Chandirasegaran] CRISPR Therapeut, Div Immunooncol, Cambridge, MA 02139 USA.
   [Basavalingappa, Rakesh H.] Aclaris Therapeut Inc, St Louis, MO 63110 USA.
RP Reddy, J (corresponding author), Univ Nebraska, Sch Vet Med & Biomed Sci, Lincoln, NE 68583 USA.
EM nreddy2@unl.edu
OI Lasrado, Ninaad/0000-0001-6762-2654
FU Nebraska Research Initiative Grant, University of Nebraska-Lincoln;
   Biomedical Research Grant, University of Nebraska-Lincoln; American
   Heart AssociationAmerican Heart Association
FX This work was supported by the Nebraska Research Initiative Grant and
   Biomedical Research Grant, University of Nebraska-Lincoln, and the
   Transformational Project Award by the American Heart Association. We
   thank Ting Jia for her analysis of the growth characteristics and the
   clinical phenotype pertaining to the mutant 8 virus during her PhD
   studies at the University of Nebraska-Lincoln, Lincoln, NE.
CR ADAMS JE, 1993, CIRCULATION, V88, P101, DOI 10.1161/01.CIR.88.1.101
   Afanasyeva M, 2001, AM J PATHOL, V159, P193, DOI 10.1016/S0002-9440(10)61685-9
   ARCHARD LC, 1991, EUR HEART J, V12, P56, DOI 10.1093/eurheartj/12.suppl_D.56
   BARNARD GA, 1945, NATURE, V156, P177, DOI 10.1038/156177a0
   Basavalingappa RH, 2020, MOL IMMUNOL, V124, P218, DOI 10.1016/j.molimm.2020.06.017
   Basavalingappa RH, 2016, AM J PATHOL, V186, P3160, DOI 10.1016/j.ajpath.2016.08.005
   Ben M'hadheb-Gharbi M, 2007, MOL BIOTECHNOL, V36, P52, DOI 10.1007/s12033-007-0019-z
   Bergelson JM, 1997, SCIENCE, V275, P1320, DOI 10.1126/science.275.5304.1320
   Bukreyev A, 2001, J VIROL, V75, P12128, DOI 10.1128/JVI.75.24.12128-12140.2001
   Chan MCW, 2005, RESP RES, V6, DOI 10.1186/1465-9921-6-135
   Chapman NM, 2008, CURR TOP MICROBIOL, V323, P275
   Chapman NM, 2000, J VIROL, V74, P7952, DOI 10.1128/JVI.74.17.7952-7962.2000
   Cheng X, 2013, J INFECT DIS, V208, P594, DOI 10.1093/infdis/jit207
   Chomarat P, 1998, Int Rev Immunol, V17, P1, DOI 10.3109/08830189809084486
   Cihakova D, 2008, ADV IMMUNOL, V99, P95, DOI 10.1016/S0065-2776(08)00604-4
   Deenick EK, 2005, EUR J IMMUNOL, V35, P2949, DOI 10.1002/eji.200425719
   DONERMEYER DL, 1995, J EXP MED, V182, P1291, DOI 10.1084/jem.182.5.1291
   Dougherty R., 1964, TECHNIQUES EXPT VIRO, V169
   du Sert NP, 2020, PLOS BIOL, V18, DOI 10.1371/journal.pbio.3000410
   Flynn CT, 2017, VIROLOGY, V512, P104, DOI 10.1016/j.virol.2017.09.017
   Gangaplara A, 2012, CLIN IMMUNOL, V144, P237, DOI 10.1016/j.clim.2012.07.003
   Guo YJ, 2014, VIROL J, V11, DOI 10.1186/s12985-014-0230-z
   He YN, 2001, NAT STRUCT BIOL, V8, P874, DOI 10.1038/nsb1001-874
   Henke A, 2001, J VIROL, V75, P8187, DOI 10.1128/JVI.75.17.8187-8194.2001
   Henke A, 2008, VIRAL IMMUNOL, V21, P38, DOI 10.1089/vim.2007.0077
   Huber S, 2004, VIRAL IMMUNOL, V17, P358, DOI 10.1089/vim.2004.17.358
   Hunziker IP, 2004, VIROLOGY, V330, P196, DOI 10.1016/j.virol.2004.09.035
   Kang MH, 2018, FRONT CELL INFECT MI, V8, DOI 10.3389/fcimb.2018.00009
   Kim DS, 2010, VACCINE, V28, P1234, DOI 10.1016/j.vaccine.2009.11.017
   Kim JY, 2005, VACCINE, V23, P1672, DOI 10.1016/j.vaccine.2004.10.008
   Krishnan B, 2018, J IMMUNOL, V200, P523, DOI 10.4049/jimmunol.1701090
   Krishnan B, 2017, IMMUN INFLAMM DIS, V5, P421, DOI 10.1002/iid3.177
   Kuhl U, 2005, CIRCULATION, V111, P887, DOI 10.1161/01.CIR.0000155616.07901.35
   Lasrado N, 2020, REV MED VIROL, V30, DOI 10.1002/rmv.2131
   Lasrado N, 2020, FRONT CELL DEV BIOL, V8, DOI 10.3389/fcell.2020.00192
   Lasrado N, 2020, VIRUSES-BASEL, V12, DOI 10.3390/v12030347
   LEWIS GK, 1992, MOL IMMUNOL, V29, P1477, DOI 10.1016/0161-5890(92)90221-I
   Lin RJ, 2013, NUCLEIC ACIDS RES, V41, P3314, DOI 10.1093/nar/gkt019
   Marchant D, 2008, CURR TOP MICROBIOL, V323, P177
   Martino Tamara A., 1995, P291
   Massilamany C, 2015, PLOS ONE, V10, DOI 10.1371/journal.pone.0131052
   Massilamany C, 2014, INT J CARDIOL, V177, P330, DOI 10.1016/j.ijcard.2014.09.136
   Massilamany C, 2011, CELL IMMUNOL, V271, P438, DOI 10.1016/j.cellimm.2011.08.013
   Massilamany C, 2011, J IMMUNOL METHODS, V372, P107, DOI 10.1016/j.jim.2011.07.004
   Massilamany C, 2010, J NEUROIMMUNOL, V219, P17, DOI 10.1016/j.jneuroim.2009.11.006
   MCINTYRE TM, 1993, J EXP MED, V177, P1031, DOI 10.1084/jem.177.4.1031
   MUCKELBAUER JK, 1995, ACTA CRYSTALLOGR D, V51, P871, DOI 10.1107/S0907444995002253
   Oberste M.S., 2008, ENCY VIROLOGY, V3rd, P580, DOI [10.1016/B978-012374410-4.00372-1, DOI 10.1016/B978-012374410-4.00372-1]
   Pan JY, 2011, J VIROL, V85, P7436, DOI 10.1128/JVI.00503-11
   Park JH, 2009, VACCINE, V27, P1974, DOI 10.1016/j.vaccine.2009.01.008
   Qi XM, 2019, MICROB CELL FACT, V18, DOI 10.1186/s12934-019-1115-z
   Reddy J, 2003, J IMMUNOL, V170, P870, DOI 10.4049/jimmunol.170.2.870
   Rhoades RE, 2011, VIROLOGY, V411, P288, DOI 10.1016/j.virol.2010.12.014
   SCHULTZ CL, 1991, CURR OPIN IMMUNOL, V3, P350, DOI 10.1016/0952-7915(91)90037-2
   SENKOWSKI A, 1995, J NEUROVIROL, V1, P101, DOI 10.3109/13550289509111014
   Seo I, 2007, INTERVIROLOGY, V50, P447, DOI 10.1159/000115950
   SEVERINSON E, 1990, EUR J IMMUNOL, V20, P1079, DOI 10.1002/eji.1830200520
   Shafren DR, 1997, J VIROL, V71, P9844, DOI 10.1128/JVI.71.12.9844-9848.1997
   SNAPPER CM, 1988, J IMMUNOL, V140, P2121
   SNAPPER CM, 1988, IMMUNOL REV, V102, P51, DOI 10.1111/j.1600-065X.1988.tb00741.x
   Steel J, 2009, J VIROL, V83, P1742, DOI 10.1128/JVI.01920-08
   Stone VM, 2020, SCI ADV, V6, DOI 10.1126/sciadv.aaz2433
   Storck S, 2005, MOL CELL BIOL, V25, P1437, DOI 10.1128/MCB.25.4.1437-1445.2005
   Tschope C, 2021, NAT REV CARDIOL, V18, P169, DOI 10.1038/s41569-020-00435-x
   Whitehead SS, 2003, J VIROL, V77, P1653, DOI 10.1128/JVI.77.2.1653-1657.2003
   Wong AH, 2011, J MED VIROL, V83, P483, DOI 10.1002/jmv.21998
   Wu F, 2014, VACCINE, V32, P3917, DOI 10.1016/j.vaccine.2014.05.052
   Yee PTI, 2019, SCI REP-UK, V9, DOI 10.1038/s41598-019-41285-z
   Zaoutis T, 1998, Pediatr Rev, V19, P183, DOI 10.1542/pir.19-6-183
   Zhang HY, 1997, AM J PATHOL, V150, P2197
   Zhang L, 2012, VACCINE, V30, P2301, DOI 10.1016/j.vaccine.2012.01.061
   Zhang Y, 2010, PLOS ONE, V5, DOI 10.1371/journal.pone.0015300
   Zhao WD, 2018, CELL MOL IMMUNOL, V15, P187, DOI 10.1038/cmi.2017.105
NR 73
TC 0
Z9 0
U1 0
U2 0
PU NATURE PORTFOLIO
PI BERLIN
PA HEIDELBERGER PLATZ 3, BERLIN, 14197, GERMANY
SN 2045-2322
J9 SCI REP-UK
JI Sci Rep
PD JUN 14
PY 2021
VL 11
IS 1
AR 12432
DI 10.1038/s41598-021-90434-w
PG 20
WC Multidisciplinary Sciences
SC Science & Technology - Other Topics
GA UR4XI
UT WOS:000696753700027
PM 34127684
OA Green Published
DA 2021-10-29
ER

PT J
AU Rousso-Noori, L
   Mastandrea, I
   Talmor, S
   Waks, T
   Levin, AG
   Haugas, M
   Teesalu, T
   Alvarez-Vallina, L
   Eshhar, Z
   Friedmann-Morvinski, D
AF Rousso-Noori, Liat
   Mastandrea, Ignacio
   Talmor, Shauli
   Waks, Tova
   Levin, Anat Globerson
   Haugas, Maarja
   Teesalu, Tambet
   Alvarez-Vallina, Luis
   Eshhar, Zelig
   Friedmann-Morvinski, Dinorah
TI P32-specific CAR T cells with dual antitumor and antiangiogenic
   therapeutic potential in gliomas
SO NATURE COMMUNICATIONS
LA English
DT Article
ID ACID-BINDING-PROTEIN; P-32 PROTEIN; PROAPOPTOTIC PEPTIDE; MITOCHONDRIAL
   P-32; HIF-ALPHA; GLIOBLASTOMA; RECEPTOR; CANCER; METABOLISM;
   HETEROGENEITY
AB Glioblastoma is considered one of the most aggressive malignancies in adult and pediatric patients. Despite decades of research no curative treatment is available and it thus remains associated with a very dismal prognosis. Although recent pre-clinical and clinical studies have demonstrated the feasibility of chimeric antigen receptors (CAR) T cell immunotherapeutic approach in glioblastoma, tumor heterogeneity and antigen loss remain among one of the most important challenges to be addressed. In this study, we identify p32/gC1qR/HABP/C1qBP to be specifically expressed on the surface of glioma cells, making it a suitable tumor associated antigen for redirected CAR T cell therapy. We generate p32 CAR T cells and find them to recognize and specifically eliminate p32 expressing glioma cells and tumor derived endothelial cells in vitro and to control tumor growth in orthotopic syngeneic and xenograft mouse models. Thus, p32 CAR T cells may serve as a therapeutic option for glioblastoma patients.
   Chimeric antigen receptor (CAR) T cell therapy has been proposed as a promising approach for treating glioblastoma. Here the authors show that p32 is expressed in murine and human glioma and that p32-directed CAR-T cells promote anti-tumor responses in preclinical models by targeting glioma cells and tumor derived endothelial cells.
C1 [Rousso-Noori, Liat; Mastandrea, Ignacio; Talmor, Shauli; Friedmann-Morvinski, Dinorah] Tel Aviv Univ, George S Wise Fac Life Sci, Sch Neurobiol Biochem & Biophys, Tel Aviv, Israel.
   [Waks, Tova; Levin, Anat Globerson; Eshhar, Zelig] Tel Aviv Sourasky Med Ctr TASMC, Tel Aviv, Israel.
   [Waks, Tova; Eshhar, Zelig] Weizmann Inst Sci, Dept Immunol, Rehovot, Israel.
   [Haugas, Maarja; Teesalu, Tambet] Univ Tartu, Ctr Excellence Translat Med, Inst Biomed, Lab Canc Biol, Tartu, Estonia.
   [Teesalu, Tambet] Sanford Burnham Prebys Med Discovery Inst, Canc Res Ctr, La Jolla, CA USA.
   [Teesalu, Tambet] Univ Calif Santa Barbara, Ctr Nanomed, Santa Barbara, CA USA.
   [Teesalu, Tambet] Univ Calif Santa Barbara, Dept Cell Mol & Dev Biol, Santa Barbara, CA USA.
   [Alvarez-Vallina, Luis] Hosp Univ 12 Octubre, Dept Immunol, Canc Immunotherapy Unit UNICA, Madrid, Spain.
   [Alvarez-Vallina, Luis] Inst Invest Sanitaria 12 Octubre Imas12, Immunooncol & Immunotherapy Grp, Madrid, Spain.
   [Alvarez-Vallina, Luis] Aarhus Univ, Dept Engn, Immunotherapy & Cell Engn Lab, Aarhus, Denmark.
   [Eshhar, Zelig] Tel Aviv Univ, Sackler Fac Med, Tel Aviv, Israel.
   [Friedmann-Morvinski, Dinorah] Tel Aviv Univ, Sagol Sch Neurosci, Tel Aviv, Israel.
RP Friedmann-Morvinski, D (corresponding author), Tel Aviv Univ, George S Wise Fac Life Sci, Sch Neurobiol Biochem & Biophys, Tel Aviv, Israel.; Friedmann-Morvinski, D (corresponding author), Tel Aviv Univ, Sagol Sch Neurosci, Tel Aviv, Israel.
EM dino@tauex.tau.ac.il
OI Globerson Levin, Anat/0000-0001-7557-463X; Friedmann-Morvinski,
   Dinorah/0000-0002-6394-9876; Alvarez-Vallina, Luis/0000-0003-3053-6757
FU FP7 Marie Curie Carrier Integration Grant; Israel Cancer Research Fund
   (Research Career Development Award); Israel Cancer Association; Cancer
   Biology Research Center (CBRC); Israel Science FoundationIsrael Science
   Foundation [1310/15]
FX We thank Dr. Moran Rawet Slobodkin from the laboratory of Prof. Zelig
   Eshhar, Immunology research center, Tel Aviv Sourasky Medical Center
   (TASMC) for her help in generating packaging cell lines. This work was
   supported by the FP7 Marie Curie Carrier Integration Grant, the Israel
   Cancer Research Fund (Research Career Development Award), the Israel
   Cancer Association, the Cancer Biology Research Center (CBRC), and the
   Israel Science Foundation (#1310/15).
CR Agemy L, 2013, MOL THER, V21, P2195, DOI 10.1038/mt.2013.191
   Agemy L, 2011, P NATL ACAD SCI USA, V108, P17450, DOI 10.1073/pnas.1114518108
   Ahmed N, 2017, JAMA ONCOL, V3, P1094, DOI 10.1001/jamaoncol.2017.0184
   Angel I, 2020, ONCOGENE, V39, P6990, DOI 10.1038/s41388-020-01506-6
   Bagley SJ, 2018, NEURO-ONCOLOGY, V20, P1429, DOI 10.1093/neuonc/noy032
   Brentjens RJ, 2011, BLOOD, V118, P4817, DOI 10.1182/blood-2011-04-348540
   Brown CE, 2016, NEW ENGL J MED, V375, P2561, DOI 10.1056/NEJMoa1610497
   Choi BD, 2019, NAT BIOTECHNOL, V37, P1049, DOI 10.1038/s41587-019-0192-1
   da Silva-Diz V, 2018, SEMIN CANCER BIOL, V53, P48, DOI 10.1016/j.semcancer.2018.08.009
   Dang CV, 2010, MOL CELL BIOL, V30, P1300, DOI 10.1128/MCB.01661-09
   Deb TB, 1996, J BIOL CHEM, V271, P2206, DOI 10.1074/jbc.271.4.2206
   Dedio J, 1998, J IMMUNOL, V160, P3534
   DeSimone AM, 2019, SCI ADV, V5, DOI 10.1126/sciadv.aaw7099
   Fogal V, 2008, CANCER RES, V68, P7210, DOI 10.1158/0008-5472.CAN-07-6752
   Fogal V, 2015, ONCOTARGET, V6, P1157, DOI 10.18632/oncotarget.2708
   Fogal V, 2010, MOL CELL BIOL, V30, P1303, DOI 10.1128/MCB.01101-09
   Friedmann-Morvinski D, 2005, BLOOD, V105, P3087, DOI 10.1182/blood-2004-09-3737
   Friedmann-Morvinski D, 2016, ONCOGENE, V35, P608, DOI 10.1038/onc.2015.119
   Friedmann-Morvinski Dinorah, 2014, Critical Reviews in Oncogenesis, V19, P327
   Friedmann-Morvinski D, 2012, SCIENCE, V338, P1080, DOI 10.1126/science.1226929
   Furnari FB, 2007, GENE DEV, V21, P2683, DOI 10.1101/gad.1596707
   Globerson-Levin A, 2014, MOL THER, V22, P1029, DOI 10.1038/mt.2014.28
   Gross G, 2016, ANNU REV PHARMACOL, V56, P59, DOI 10.1146/annurev-pharmtox-010814-124844
   Grupp SA, 2013, NEW ENGL J MED, V368, P1509, DOI 10.1056/NEJMoa1215134
   GUPTA S, 1991, EUR J CELL BIOL, V56, P58
   Herzig E, 2019, CELL, V179, P880, DOI 10.1016/j.cell.2019.10.002
   Hu MJ, 2013, BIOCHEM J, V453, P381, DOI 10.1042/BJ20121829
   Ivan M, 2001, SCIENCE, V292, P464, DOI 10.1126/science.1059817
   Jaakkola P, 2001, SCIENCE, V292, P468, DOI 10.1126/science.1059796
   Johnson LA, 2015, SCI TRANSL MED, V7, DOI 10.1126/scitranslmed.aaa4963
   Kochenderfer JN, 2012, BLOOD, V119, P2709, DOI 10.1182/blood-2011-10-384388
   Levin AG, 2020, CANCER IMMUNOL RES, V8, P1485, DOI 10.1158/2326-6066.CIR-20-0118
   Lim WA, 2017, CELL, V168, P724, DOI 10.1016/j.cell.2017.01.016
   Mao P, 2013, P NATL ACAD SCI USA, V110, P8644, DOI 10.1073/pnas.1221478110
   Marumoto T, 2009, NAT MED, V15, P110, DOI 10.1038/nm.1863
   Muta T, 1997, J BIOL CHEM, V272, P24363, DOI 10.1074/jbc.272.39.24363
   Neftel C, 2019, CELL, V178, P835, DOI 10.1016/j.cell.2019.06.024
   O'Rourke DM, 2017, SCI TRANSL MED, V9, DOI 10.1126/scitranslmed.aaa0984
   Patel AP, 2014, SCIENCE, V344, P1396, DOI 10.1126/science.1254257
   Porter DL, 2011, NEW ENGL J MED, V365, P725, DOI 10.1056/NEJMoa1103849
   Saalik P, 2019, J CONTROL RELEASE, V308, P109, DOI 10.1016/j.jconrel.2019.06.018
   Sanchez-Martin D, 2011, J BIOL CHEM, V286, P5197, DOI 10.1074/jbc.M110.161927
   Soda Y, 2011, P NATL ACAD SCI USA, V108, P4274, DOI 10.1073/pnas.1016030108
   Soltys BJ, 2000, HISTOCHEM CELL BIOL, V114, P245
   Sottoriva A, 2013, P NATL ACAD SCI USA, V110, P4009, DOI 10.1073/pnas.1219747110
   Suva ML, 2014, CELL, V157, P580, DOI 10.1016/j.cell.2014.02.030
   Verhaak RGW, 2010, CANCER CELL, V17, P98, DOI 10.1016/j.ccr.2009.12.020
   Wang QH, 2017, CANCER CELL, V32, P42, DOI 10.1016/j.ccell.2017.06.003
   Wei SC, 2018, CANCER DISCOV, V8, P1069, DOI 10.1158/2159-8290.CD-18-0367
   Yagi M, 2012, NUCLEIC ACIDS RES, V40, P9717, DOI 10.1093/nar/gks774
   Yenugonda V, 2017, J TRANSL MED, V15, DOI 10.1186/s12967-017-1312-7
NR 51
TC 0
Z9 0
U1 4
U2 4
PU NATURE PORTFOLIO
PI BERLIN
PA HEIDELBERGER PLATZ 3, BERLIN, 14197, GERMANY
SN 2041-1723
J9 NAT COMMUN
JI Nat. Commun.
PD JUN 14
PY 2021
VL 12
IS 1
AR 3615
DI 10.1038/s41467-021-23817-2
PG 13
WC Multidisciplinary Sciences
SC Science & Technology - Other Topics
GA UD6OQ
UT WOS:000687325400001
PM 34127674
OA Green Published, gold
DA 2021-10-29
ER

PT J
AU Qi, KM
   Yan, ZL
   Cheng, H
   Chen, W
   Wang, Y
   Wang, X
   Cao, J
   Zhang, HX
   Sang, W
   Zhu, F
   Sun, HY
   Li, DP
   Wu, QY
   Qiao, JL
   Fu, CL
   Zeng, LY
   Li, ZY
   Zheng, JT
   Xu, KL
AF Qi, Kunming
   Yan, Zhiling
   Cheng, Hai
   Chen, Wei
   Wang, Ying
   Wang, Xue
   Cao, Jiang
   Zhang, Huanxin
   Sang, Wei
   Zhu, Feng
   Sun, Haiying
   Li, Depeng
   Wu, Qingyun
   Qiao, Jianlin
   Fu, Chunling
   Zeng, Lingyu
   Li, Zhenyu
   Zheng, Junnian
   Xu, Kailin
TI An Analysis of Cardiac Disorders Associated With Chimeric Antigen
   Receptor T Cell Therapy in 126 Patients: A Single-Centre Retrospective
   Study
SO FRONTIERS IN ONCOLOGY
LA English
DT Article
DE CAR-T cell therapy; cardiac disorders; CRS; corticosteroids; tocilizumab
ID HEMOPHAGOCYTIC SYNDROME; DYSFUNCTION; LEUKEMIA; DISEASE
AB Introduction Chimeric antigen receptor T (CAR-T) cells are effective in treating hematological malignancies. However, in patients receiving CAR-T therapy, data characterizing cardiac disorders are limited. Methods 126 patients with hematologic malignancies receiving CAR-T cell therapy were analyzed to determine the impact of CAR-T therapy on occurrence of cardiac disorders, including heart failure, arrhythmias, myocardial infarction, which were defined by the Common Terminology Criteria for Adverse Events (CTCAE). Parameters related to cardiac disorders were detected including myocardial enzyme, NT-proBNP and ejection fraction (EF). Cardiovascular (CV) events included decompensated heart failure (HF), clinically significant arrhythmias and CV death. Results The median age of patients was 56 years (6 to 72 years). 58% patients were male, 62% had multiple myeloma, 20% had lymphoma and 18% had ALL. 33 (26%) patients had cardiac disorders, most of which were grade 1-2. 13 patients (10%) were observed with cardiac disorders grade 3-5, which comprised 5(4%) patients with new-onset HF, 2 (2%) patients with new-onset arrhythmias, 4 (3%) patients with the acute coronary syndrome, 1(1%) patient with myocardial infarction and 1(1%) patient with left ventricular systolic dysfunction. There were 9 CV events (7%) including 6 decompensated heart failure, 1 clinically significant arrhythmias and 2 CV deaths. Among the 33 patients with cardiac disorders, the patients with cardiac disorders CTCAE grade 3-5 had higher grade CRS (grade >= 3) than those with cardiac disorders CTCAE grade <= 2 (P <0.001). More patients with cardiac disorders CTCAE grade 3-5 were observed in the cohort who did not receive corticosteroids and/or tocilizumab therapy timely comparing with those who received corticosteroids and/or tocilizumab therapy timely (P =0.0004). Conclusions Cardiac disorders CAR-T cell therapy were common and associated with occurrence of CRS. However, most cases were mild. For patients with CRS grade 3-5, timely administration of corticosteroids and/or tocilizumab can effectively prevent the occurrence and progression of cardiac disorders.
C1 [Qi, Kunming; Yan, Zhiling; Cheng, Hai; Chen, Wei; Wang, Ying; Wang, Xue; Cao, Jiang; Zhang, Huanxin; Sang, Wei; Zhu, Feng; Sun, Haiying; Li, Depeng; Wu, Qingyun; Qiao, Jianlin; Fu, Chunling; Zeng, Lingyu; Li, Zhenyu; Xu, Kailin] Xuzhou Med Univ, Affiliated Hosp, Blood Dis Inst, Xuzhou, Jiangsu, Peoples R China.
   [Qi, Kunming; Yan, Zhiling; Cheng, Hai; Chen, Wei; Wang, Ying; Wang, Xue; Cao, Jiang; Zhang, Huanxin; Sang, Wei; Zhu, Feng; Sun, Haiying; Li, Depeng; Wu, Qingyun; Qiao, Jianlin; Fu, Chunling; Zeng, Lingyu; Li, Zhenyu; Xu, Kailin] Xuzhou Med Univ, Affiliated Hosp, Dept Hematol, Xuzhou, Jiangsu, Peoples R China.
   [Qi, Kunming; Yan, Zhiling; Cheng, Hai; Chen, Wei; Wang, Ying; Wang, Xue; Cao, Jiang; Zhang, Huanxin; Sang, Wei; Zhu, Feng; Sun, Haiying; Li, Depeng; Wu, Qingyun; Qiao, Jianlin; Fu, Chunling; Zeng, Lingyu; Li, Zhenyu; Xu, Kailin] Key Lab Bone Marrow Stem Cell, Xuzhou, Jiangsu, Peoples R China.
   [Zheng, Junnian] Xuzhou Med Univ, Canc Inst, Xuzhou, Jiangsu, Peoples R China.
RP Li, ZY; Xu, KL (corresponding author), Xuzhou Med Univ, Affiliated Hosp, Blood Dis Inst, Xuzhou, Jiangsu, Peoples R China.; Li, ZY; Xu, KL (corresponding author), Xuzhou Med Univ, Affiliated Hosp, Dept Hematol, Xuzhou, Jiangsu, Peoples R China.; Li, ZY; Xu, KL (corresponding author), Key Lab Bone Marrow Stem Cell, Xuzhou, Jiangsu, Peoples R China.; Zheng, JT (corresponding author), Xuzhou Med Univ, Canc Inst, Xuzhou, Jiangsu, Peoples R China.
EM lizhenyumd@163.com; jnzheng@xzmc.edu.cn; lihmd@163.com
FU National Natural Science Foundation of ChinaNational Natural Science
   Foundation of China (NSFC) [81871263, 81930005, 82070127]; Natural
   Science Foundation of Jiangsu ProvinceNatural Science Foundation of
   Jiangsu Province [BK2020022348]; Postgraduate Research & Practice
   Innovation Program of Jiangsu [KYCX19-2229]
FX This work was supported by the National Natural Science Foundation of
   China (81871263, 81930005, 82070127), Natural Science Foundation of
   Jiangsu Province (BK2020022348), and the Postgraduate Research &
   Practice Innovation Program of Jiangsu (KYCX19-2229).
CR Alvi RM, 2019, J AM COLL CARDIOL, V74, P3099, DOI 10.1016/j.jacc.2019.10.038
   Brudno JN, 2016, BLOOD, V127, P3321, DOI 10.1182/blood-2016-04-703751
   Cao J, 2018, AM J HEMATOL, V93, P851, DOI 10.1002/ajh.25108
   CHARLSON ME, 1987, J CHRON DIS, V40, P373, DOI 10.1016/0021-9681(87)90171-8
   Cohen AD, 2019, J CLIN INVEST, V129, P2210, DOI 10.1172/JCI126397
   Damoulis PD, 1997, J BONE MINER RES, V12, P412, DOI 10.1359/jbmr.1997.12.3.412
   Davila ML, 2014, SCI TRANSL MED, V6, DOI 10.1126/scitranslmed.3008226
   Ganatra S, 2020, CIRCULATION, V142, P1687, DOI 10.1161/CIRCULATIONAHA.120.048100
   Gardner RA, 2019, BLOOD, V134, P2149, DOI 10.1182/blood.2019001463
   Gardner RA, 2017, BLOOD, V129, P3322, DOI 10.1182/blood-2017-02-769208
   Giavridis T, 2018, NAT MED, V24, P731, DOI 10.1038/s41591-018-0041-7
   Gkaliagkousi E, 2015, CURR HYPERTENS REP, V17, DOI 10.1007/s11906-015-0596-3
   Gust J, 2017, CANCER DISCOV, V7, P1404, DOI 10.1158/2159-8290.CD-17-0698
   Hogenhuis J, 2007, EUR J HEART FAIL, V9, P787, DOI 10.1016/j.ejheart.2007.04.001
   Jiang HW, 2019, ANN HEMATOL, V98, P1721, DOI 10.1007/s00277-019-03685-z
   Lee DW, 2019, BIOL BLOOD MARROW TR, V25, P625, DOI 10.1016/j.bbmt.2018.12.758
   Lee DW, 2014, BLOOD, V124, P188, DOI 10.1182/blood-2014-05-552729
   Lefebvre B, 2020, JACC-CARDIOONCOL, V2, P193, DOI 10.1016/j.jaccao.2020.04.012
   Li F, 2015, ORPHANET J RARE DIS, V10, DOI 10.1186/s13023-015-0224-y
   Li HJ, 2020, BONE MARROW TRANSPL, V55, P2215, DOI 10.1038/s41409-020-0930-5
   Locke FL, 2017, MOL THER, V25, P285, DOI 10.1016/j.ymthe.2016.10.020
   Lowenberg M, 2008, STEROIDS, V73, P1025, DOI 10.1016/j.steroids.2007.12.002
   Maude SL, 2014, NEW ENGL J MED, V371, P1507, DOI 10.1056/NEJMoa1407222
   Nagle SJ, 2021, AM J HEMATOL, V96, P455, DOI 10.1002/ajh.26113
   Neelapu SS, 2018, NAT REV CLIN ONCOL, V15, P47, DOI 10.1038/nrclinonc.2017.148
   Ouisse LH, 2019, FRONT IMMUNOL, V10, DOI 10.3389/fimmu.2019.02131
   Riviere S, 2014, AM J MED, V127, P1118, DOI 10.1016/j.amjmed.2014.04.034
   Saini NK, 2016, MICROB PATHOGENESIS, V100, P43, DOI 10.1016/j.micpath.2016.08.038
   Shalabi H, 2020, J IMMUNOTHER CANCER, V8, DOI 10.1136/jitc-2020-001159
   Thygesen K, 2012, J AM COLL CARDIOL, V60, P1581, DOI [10.1016/j.jacc.2012.08.001, 10.1038/nrcardio.2012.122]
   Turner MJ, 2020, J PHARMACOL EXP THER, V375, P414, DOI 10.1124/jpet.120.000080
   Urwyler SA, 2019, J INTERN MED, V286, P75, DOI 10.1111/joim.12891
   US Department of Health and Human Services, 2010, COMMON TERMINOLOGY C
   Wang Y, 2020, BIOL BLOOD MARROW TR, V26, P865, DOI 10.1016/j.bbmt.2019.11.027
   Winkler U, 1999, BLOOD, V94, P2217, DOI 10.1182/blood.V94.7.2217.419k02_2217_2224
NR 35
TC 0
Z9 0
U1 3
U2 3
PU FRONTIERS MEDIA SA
PI LAUSANNE
PA AVENUE DU TRIBUNAL FEDERAL 34, LAUSANNE, CH-1015, SWITZERLAND
SN 2234-943X
J9 FRONT ONCOL
JI Front. Oncol.
PD JUN 14
PY 2021
VL 11
AR 691064
DI 10.3389/fonc.2021.691064
PG 11
WC Oncology
SC Oncology
GA TA5MU
UT WOS:000667293900001
PM 34195092
OA Green Published, gold
DA 2021-10-29
ER

PT J
AU Ogasawara, K
   Dodds, M
   Mack, T
   Lymp, J
   Dell'Aringa, J
   Smith, J
AF Ogasawara, Ken
   Dodds, Michael
   Mack, Timothy
   Lymp, James
   Dell'Aringa, Justine
   Smith, Jeff
TI Population Cellular Kinetics of Lisocabtagene Maraleucel, an Autologous
   CD19-Directed Chimeric Antigen Receptor T-Cell Product, in Patients with
   Relapsed/Refractory Large B-Cell Lymphoma
SO CLINICAL PHARMACOKINETICS
LA English
DT Article; Early Access
ID THERAPY
AB Background and Objectives Lisocabtagene maraleucel (liso-cel) is a CD19-directed, defined composition, 4-1BB chimeric antigen receptor (CAR) T-cell product administered at equal target doses of CD8(+) and CD4(+) CAR(+) T cells. Large between-subject variability has been noted with CAR T-cell therapies; patient characteristics might contribute to CAR T-cell expansion variability. We developed a population cellular kinetic model to characterize the kinetics of the liso-cel transgene, via quantitative polymerase chain reaction assessment after intravenous infusion of liso-cel, and to understand covariates that might influence liso-cel kinetics in individual patients. Methods We employed nonlinear mixed-effects modeling to develop a population cellular kinetic model for liso-cel. The population cellular kinetic analysis was performed using 2524 post-infusion transgene observations from 261 patients with relapsed/refractory large B-cell lymphoma who were treated with a single dose of liso-cel in TRANSCEND NHL 001. Covariates for the analysis included baseline intrinsic factors such as age, baseline disease characteristics, and liso-cel and coadministration factors. Results Liso-cel cellular kinetics were well described by a piecewise model of cellular growth kinetics that featured lag, exponential growth, and biexponential decay phases. Population means (95% confidence interval) of lag phase duration, doubling time, time to maximum levels, initial decline half-life, and terminal half-life were 3.27 (2.71-3.97), 0.755 (0.667-0.821), 9.29 (8.81-9.70), 5.00 (4.15-5.90), and 352 (241-647) days, respectively. The magnitude of effect on liso-cel expansion metrics demonstrated that the covariate associations were smaller than the residual between-subject variability in the population. Conclusions The covariates tested were not considered to have a meaningful impact on liso-cel kinetics.
C1 [Ogasawara, Ken; Mack, Timothy] Bristol Myers Squibb, Cellular Therapy & Hematol, Clin Pharmacol & Pharmacometr, Princeton, NJ USA.
   [Dodds, Michael] Certara, Princeton, NJ USA.
   [Lymp, James; Dell'Aringa, Justine; Smith, Jeff] Bristol Myers Squibb, Seattle, WA USA.
RP Ogasawara, K (corresponding author), Bristol Myers Squibb, Cellular Therapy & Hematol, Clin Pharmacol & Pharmacometr, Princeton, NJ USA.
EM ken.ogasawara@bms.com
OI Ogasawara, Ken/0000-0002-4264-8927
FU Juno Therapeutics; Bristol-Myers Squibb CompanyBristol-Myers Squibb
FX This study was funded by Juno Therapeutics, a Bristol-Myers Squibb
   Company.
CR Abramson JS, 2020, LANCET, V396, P839, DOI 10.1016/S0140-6736(20)31366-0
   [Anonymous], 2018, YESCARTA AXICBATAGEN
   [Anonymous], 2018, KYMRIAH TISAGENLECLE
   [Anonymous], 2021, BREYANZI LISOCABTAGE
   Awasthi R, 2020, BLOOD ADV, V4, P560, DOI 10.1182/bloodadvances.2019000525
   Bauer RJ, 2017, NONMEM USERS GUIDE I
   De Boer RJ, 2013, J THEOR BIOL, V327, P45, DOI 10.1016/j.jtbi.2012.12.025
   Jaggers JL, 2021, J GERIATR ONCOL, V12, P235, DOI 10.1016/j.jgo.2020.08.004
   Khot A, 2019, J PHARMACOL EXP THER, V368, P503, DOI 10.1124/jpet.118.252858
   Kochenderfer JN, 2017, J CLIN ONCOL, V35, DOI 10.1200/JCO.2016.71.3024
   Lindbom L, 2005, COMPUT METH PROG BIO, V79, P241, DOI 10.1016/j.cmpb.2005.04.005
   Madigan M. T., 2006, BROCK BIOL MICROORGA
   Maus MV, 2016, ONCOLOGIST, V21, P608, DOI 10.1634/theoncologist.2015-0421
   Mueller KT, 2018, CLIN CANCER RES, V24, P6175, DOI 10.1158/1078-0432.CCR-18-0758
   Mueller KT, 2017, BLOOD, V130, P2317, DOI 10.1182/blood-2017-06-786129
   Neelapu SS, 2017, NEW ENGL J MED, V377, P2531, DOI 10.1056/NEJMoa1707447
   Paszkiewicz PJ, 2016, J CLIN INVEST, V126, P4262, DOI 10.1172/JCI84813
   Salter AI, 2018, SCI SIGNAL, V11, DOI 10.1126/scisignal.aat6753
   Savic RM, 2009, AAPS J, V11, P558, DOI 10.1208/s12248-009-9133-0
   Schuster SJ, 2019, NEW ENGL J MED, V380, P45, DOI 10.1056/NEJMoa1804980
   Stein AM, 2019, CPT-PHARMACOMET SYST, V8, P285, DOI 10.1002/psp4.12388
   Teoh J, 2019, BLOOD, V134, DOI 10.1182/blood-2019-127150
   Turtle CJ, 2016, SCI TRANSL MED, V8, DOI 10.1126/scitranslmed.aaf8621
   US Food and Drug Administration, 2017, PHARM REV AX CIL
   Wang XL, 2011, BLOOD, V118, P1255, DOI 10.1182/blood-2011-02-337360
   ZWIETERING MH, 1990, APPL ENVIRON MICROB, V56, P1875
NR 26
TC 1
Z9 1
U1 0
U2 0
PU ADIS INT LTD
PI NORTHCOTE
PA 5 THE WAREHOUSE WAY, NORTHCOTE 0627, AUCKLAND, NEW ZEALAND
SN 0312-5963
EI 1179-1926
J9 CLIN PHARMACOKINET
JI Clin. Pharmacokinet.
DI 10.1007/s40262-021-01039-5
EA JUN 2021
PG 13
WC Pharmacology & Pharmacy
SC Pharmacology & Pharmacy
GA SR9VN
UT WOS:000661391800003
PM 34125421
OA hybrid
DA 2021-10-29
ER

PT J
AU Cordes, N
   Kolbe, C
   Lock, D
   Holzer, T
   Althoff, D
   Schafer, D
   Blaeschke, F
   Kotter, B
   Karitzky, S
   Rossig, C
   Cathomen, T
   Feuchtinger, T
   Burger, I
   Assenmacher, M
   Schaser, T
   Kaiser, AD
AF Cordes, Nicole
   Kolbe, Carolin
   Lock, Dominik
   Holzer, Tatjana
   Althoff, Deborah
   Schaefer, Daniel
   Blaeschke, Franziska
   Kotter, Bettina
   Karitzky, Sandra
   Rossig, Claudia
   Cathomen, Toni
   Feuchtinger, Tobias
   Buerger, Iris
   Assenmacher, Mario
   Schaser, Thomas
   Kaiser, Andrew D.
TI Anti-CD19 CARs displayed at the surface of lentiviral vector particles
   promote transduction of target-expressing cells
SO MOLECULAR THERAPY-METHODS & CLINICAL DEVELOPMENT
LA English
DT Article
ID ACUTE LYMPHOBLASTIC-LEUKEMIA; RECEPTOR T-CELLS; GENE-TRANSFER; HOST
   PROTEINS; EFFICIENT; RETROVIRUSES; RESTRICTION; INFECTION; PRECURSOR;
   DELIVERY
AB Recently, a rare type of relapse was reported upon treating a B cell acute lymphoblastic leukemia (B-ALL) patient with antiCD19 chimeric antigen receptor (CAR)-T cells caused by unintentional transduction of residual malignant B cells (CAR-B cells). We show that anti-CD19 and anti-CD20 CARs are presented on the surface of lentiviral vectors (LVs), inducing specific binding to the respective antigen. Binding of anti-CD19 CAR-encoding LVs containing supernatant was reduced by CD19-specific blocking antibodies in a dose-dependent manner, and binding was absent for unspecific LV containing supernatant. This suggests that LVs bind via displayed CAR molecules to CAR antigen-expressing cells. The relevance for CAR-T cell manufacturing was evaluated when PBMCs and B-ALL malignant B cells were mixed and transduced with anti-CD19 or anti-CD20 CAR-displaying LVs in clinically relevant doses to mimic transduction conditions of unpurified patient leukapheresis samples. Malignant B cells were transduced at higher levels with LVs displaying anti-CD19 CARs compared to LVs displaying non-binding control constructs. Stability of gene transfer was confirmed by applying a potent LV inhibitor and long-term cultures for 10 days. Our findings provide a potential explanation for the emergence of CAR-B cells pointing to safer manufacturing procedures with reduced risk of this rare type of relapse in the future.
C1 [Cordes, Nicole; Kolbe, Carolin; Lock, Dominik; Holzer, Tatjana; Althoff, Deborah; Schaefer, Daniel; Kotter, Bettina; Karitzky, Sandra; Buerger, Iris; Assenmacher, Mario; Schaser, Thomas; Kaiser, Andrew D.] Miltenyi Biotec BV & Co KG, Friedrich Ebert Str 68, D-51429 Bergisch Gladbach, Germany.
   [Cordes, Nicole] Univ Freiburg, Fac Biol, D-79104 Freiburg, Germany.
   [Blaeschke, Franziska; Feuchtinger, Tobias] Ludwig Maximilians Univ Munchen, Dept Pediat Hematol Oncol Hemostaseol & Stem Cell, Dr von Hauner Childrens Hosp, Univ Hosp, D-80337 Munich, Germany.
   [Rossig, Claudia] Univ Childrens Hosp Muenster, Dept Pediat Hematol & Oncol, D-48149 Munster, Germany.
   [Cathomen, Toni] Univ Freiburg, Inst Transfus Med & Gene Therapy, Med Ctr, D-79106 Freiburg, Germany.
   [Cathomen, Toni] Univ Freiburg, Fac Med, D-79110 Freiburg, Germany.
RP Schaser, T (corresponding author), Miltenyi Biotec BV & Co KG, Friedrich Ebert Str 68, D-51429 Bergisch Gladbach, Germany.
EM thomasscha@miltenyi.com
OI Cathomen, Toni/0000-0002-7757-4630; Lock, Dominik/0000-0002-3056-4582
FU European UnionEuropean Commission [667980]
FX We would like to thank Jens Hellmer for providing technical expertise
   for LC-MS/MS analysis. This project has received funding from the
   European Union's Horizon 2020 Research and Innovation Program under
   grant agreement no. 667980 (CARAT) to N.C., C.K., T.C., T.S., and A.D.K.
CR Amirache F, 2014, BLOOD, V123, P1422, DOI 10.1182/blood-2013-11-540641
   Biagi E, 2001, HAEMATOLOGICA, V86, P13
   Bonamino M, 2004, GENE THER, V11, P85, DOI 10.1038/sj.gt.3302141
   Bruserud O, 2003, LEUKEMIA RES, V27, P455, DOI 10.1016/S0145-2126(02)00227-8
   Burnie J, 2019, VIRUSES-BASEL, V11, DOI 10.3390/v11010085
   Castella M, 2020, FRONT IMMUNOL, V11, DOI 10.3389/fimmu.2020.00482
   Chan L, 2005, J VIROL, V79, P13190, DOI 10.1128/JVI.79.20.13190-13194.2005
   Checkley MA, 2011, J MOL BIOL, V410, P582, DOI 10.1016/j.jmb.2011.04.042
   Finkelshtein D, 2013, P NATL ACAD SCI USA, V110, P7306, DOI 10.1073/pnas.1214441110
   Frecha C, 2010, MOL THER, V18, P1748, DOI 10.1038/mt.2010.178
   Frecha C, 2009, BLOOD, V114, P3173, DOI 10.1182/blood-2009-05-220798
   Frecha C, 2008, BLOOD, V112, P4843, DOI 10.1182/blood-2008-05-155945
   Funke S, 2008, MOL THER, V16, P1427, DOI 10.1038/mt.2008.128
   Gallardo HF, 1997, BLOOD, V90, P952, DOI 10.1182/blood.V90.3.952.952_952_957
   Gramberg T, 2013, RETROVIROLOGY, V10, DOI 10.1186/1742-4690-10-26
   Grote S, 2020, ONCOIMMUNOLOGY, V9, DOI 10.1080/2162402X.2020.1825177
   Horna P, 2019, BLOOD, V134, DOI 10.1182/blood-2019-129600
   Jamali A, 2019, MOL THER-METH CLIN D, V13, P371, DOI 10.1016/j.omtm.2019.03.003
   Jia R, 2012, J VIROL, V86, P13697, DOI 10.1128/JVI.01828-12
   Johnson S, 2018, BIOLOGICALS, V52, P59, DOI 10.1016/j.biologicals.2017.12.005
   Kahle T, 2016, VIRUSES-BASEL, V8, DOI 10.3390/v8010002
   Laguette N, 2011, NATURE, V474, P654, DOI 10.1038/nature10117
   Lock D, 2017, HUM GENE THER, V28, P914, DOI 10.1089/hum.2017.111
   Mascarenhas L, 1998, BLOOD, V92, P3537, DOI 10.1182/blood.V92.10.3537.422k52_3537_3545
   Maude SL, 2018, NEW ENGL J MED, V378, P439, DOI 10.1056/NEJMoa1709866
   Maude SL, 2014, NEW ENGL J MED, V371, P1507, DOI 10.1056/NEJMoa1407222
   MILLER DG, 1990, MOL CELL BIOL, V10, P4239, DOI 10.1128/MCB.10.8.4239
   Nash KL, 2004, GENE THER, V11, P882, DOI 10.1038/sj.gt.3302246
   Nijimeijer BA, 2009, EXP HEMATOL, V37, P376, DOI 10.1016/j.exphem.2008.11.002
   ROE TY, 1993, EMBO J, V12, P2099, DOI 10.1002/j.1460-2075.1993.tb05858.x
   Ruella M, 2020, BLOOD, V135, P505, DOI 10.1182/blood.2019001859
   Ruella M, 2018, NAT MED, V24, P1499, DOI 10.1038/s41591-018-0201-9
   Rufener GA, 2016, CANCER IMMUNOL RES, V4, P509, DOI 10.1158/2326-6066.CIR-15-0276
   Schneider D, 2017, J IMMUNOTHER CANCER, V5, DOI 10.1186/s40425-017-0246-1
   Segura MM, 2008, J VIROL, V82, P1107, DOI 10.1128/JVI.01909-07
   Shah NN, 2019, NAT REV CLIN ONCOL, V16, P372, DOI 10.1038/s41571-019-0184-6
   Stripecke R, 2000, BLOOD, V96, P1317, DOI 10.1182/blood.V96.4.1317
   Tremblay MJ, 1998, IMMUNOL TODAY, V19, P346, DOI 10.1016/S0167-5699(98)01286-9
   Vigna E, 2000, J GENE MED, V2, P308
   Zheng ZL, 2012, J TRANSL MED, V10, DOI 10.1186/1479-5876-10-29
   Ziegler L, 2008, HUM GENE THER, V19, P861, DOI [10.1089/hum.2007.149, 10.1089/hgt.2007.149]
NR 41
TC 0
Z9 0
U1 4
U2 6
PU CELL PRESS
PI CAMBRIDGE
PA 50 HAMPSHIRE ST, FLOOR 5, CAMBRIDGE, MA 02139 USA
EI 2329-0501
J9 MOL THER-METH CLIN D
JI Mol.Ther.-Methods Clin. Dev.
PD JUN 11
PY 2021
VL 21
BP 42
EP 53
DI 10.1016/j.omtm.2021.02.013
PG 12
WC Medicine, Research & Experimental
SC Research & Experimental Medicine
GA SR6SY
UT WOS:000661173900004
PM 33768128
OA Green Published, gold
DA 2021-10-29
ER

PT J
AU Tay, JCK
   Wang, JJ
   Du, ZC
   Ng, YY
   Li, ZD
   Ren, YF
   Zhang, C
   Zhu, JQ
   Xu, XH
   Wang, S
AF Tay, Johan C. K.
   Wang, Junjian
   Du, Zhicheng
   Ng, Yu Yang
   Li, Zhendong
   Ren, Yuefang
   Zhang, Chang
   Zhu, Jianqing
   Xu, Xue Hu
   Wang, Shu
TI Manufacturing NKG2D CAR-T cells with piggyBac transposon vectors and
   K562 artificial antigen-presenting cells
SO MOLECULAR THERAPY-METHODS & CLINICAL DEVELOPMENT
LA English
DT Article
ID NATURAL-KILLER-CELLS; EX-VIVO EXPANSION; GENETIC-MODIFICATION;
   ANTITUMOR-ACTIVITY; SUICIDE-GENE; FEEDER CELLS; RECEPTOR; CANCER;
   IMMUNOTHERAPY; GENERATION
AB Non-viral platforms can be applied rapidly and cost-effectively for chimeric antigen receptor (CAR)-T cell manufacturing. In the present paper, we describe in detail a clinically relevant manufacturing process for NKG2D CAR-T cells through electroporation of CAR-encoding piggyBac transposon plasmids and in vitro expansion with K562 artificial antigen-presenting cells. With an optimized protocol, we generated the final cell therapy products with 89.2% +/- 10.2% NKG2D CAR-positive cells and achieved the corresponding antigen-dependent expansion between 50,000 and 60,000 folds within 4 weeks. To facilitate repeated CAR-T cell infusions, we evaluated the practicality of cryopreservation followed by post-thaw expansion and an extended manufacturing process for up to 9 rounds of weekly K562 cell stimulation. We found that neither compromised the in vitro anti-tumor activity of NKG2D CAR-T cells. Interestingly, the expression of T cell exhaustion markers TIGIT, TIM3, and LAG3 was reduced with extended manufacturing. To enhance the safety profile of the NKG2D CAR-T cells, we incorporated a full-length CD20 transgene in tandem with the CAR construct and demonstrated that autologous NK cells could mediate efficient antibody-dependent cell-mediated cytotoxicity to remove these CAR-T cells. Collectively, our study illustrates a protocol that generates large numbers of efficacious NKG2D CAR-T cells suitable for multiple rounds of infusions.
C1 [Tay, Johan C. K.; Du, Zhicheng; Ng, Yu Yang; Li, Zhendong; Wang, Shu] Natl Univ Singapore, Dept Biol Sci, 14 Sci Dr 4, Singapore 117543, Singapore.
   [Wang, Junjian; Zhu, Jianqing] Univ Chinese Acad Sci, Zhejiang Canc Hosp, Canc Hosp, Dept Gynaecol Oncol, Hangzhou 310022, Peoples R China.
   [Ren, Yuefang] Huzhou Matern & Child Hlth Care Hosp, Dept Gynaecol, Huzhou 313000, Zhejiang, Peoples R China.
   [Zhang, Chang; Xu, Xue Hu] Guangzhou Med Univ, Affiliated Hosp 3, Dept Gastrointestinal Surg, Guangzhou 510150, Peoples R China.
RP Wang, S (corresponding author), Natl Univ Singapore, Dept Biol Sci, 14 Sci Dr 4, Singapore 117543, Singapore.; Xu, XH (corresponding author), Guangzhou Med Univ, Affiliated Hosp 3, Dept Gastrointestinal Surg, Guangzhou 510150, Peoples R China.; Zhu, JQ (corresponding author), Univ Chinese Acad Sci, Dept Gynaecol Oncol, Canc Hosp, Hangzhou 310022, Peoples R China.
EM zjq-hz@126.com; xxh@gzhmu.edu.cn; dbsws@nus.edu.sg
OI DU, ZHICHENG/0000-0001-6771-6087; Zhu, Jianqing/0000-0001-5736-7397
FU Singapore Ministry of Health's National Medical Research CouncilNational
   Medical Research Council, Singapore [NMRC/CIRG/1406/2014,
   NMRC/OFLCG/003/2018, MOH-000465-01]
FX This work was supported by Singapore Ministry of Health's National
   Medical Research Council (NMRC/CIRG/1406/2014, NMRC/OFLCG/003/2018, and
   MOH-000465-01).
CR Baek HJ, 2013, ANTICANCER RES, V33, P2011
   Barber A, 2008, EXP HEMATOL, V36, P1318, DOI 10.1016/j.exphem.2008.04.010
   Barber A, 2011, BLOOD, V117, P6571, DOI 10.1182/blood-2011-01-329417
   Barber A, 2007, CANCER RES, V67, P5003, DOI 10.1158/0008-5472.CAN-06-4047
   Baumeister SH, 2019, CANCER IMMUNOL RES, V7, P100, DOI 10.1158/2326-6066.CIR-18-0307
   Bonifant CL, 2016, MOL THER-ONCOLYTICS, V3, DOI 10.1038/mto.2016.11
   Brandt LJB, 2020, FRONT IMMUNOL, V11, DOI 10.3389/fimmu.2020.00326
   Breman E, 2018, FRONT IMMUNOL, V9, DOI 10.3389/fimmu.2018.02940
   Brestrich G, 2009, AM J TRANSPLANT, V9, P1679, DOI 10.1111/j.1600-6143.2009.02672.x
   Brown CE, 2016, NEW ENGL J MED, V375, P2561, DOI 10.1056/NEJMoa1610497
   Cieri N, 2013, BLOOD, V121, P573, DOI 10.1182/blood-2012-05-431718
   Deng XN, 2019, AM J CANCER RES, V9, P945
   Du SH, 2016, PLOS ONE, V11, DOI 10.1371/journal.pone.0161820
   Eil R, 2016, NATURE, V537, P539, DOI 10.1038/nature19364
   Fernandez L, 2019, FRONT IMMUNOL, V10, DOI 10.3389/fimmu.2019.02361
   Fernandez L, 2017, CLIN CANCER RES, V23, P5824, DOI 10.1158/1078-0432.CCR-17-0075
   Fujisaki H, 2009, CANCER RES, V69, P4010, DOI 10.1158/0008-5472.CAN-08-3712
   Griffioen M, 2009, HAEMATOL-HEMATOL J, V94, P1316, DOI 10.3324/haematol.2008.001677
   Han YL, 2018, J HEMATOL ONCOL, V11, DOI 10.1186/s13045-018-0635-z
   Hardee CL, 2017, GENES-BASEL, V8, DOI 10.3390/genes8020065
   Haso W, 2013, BLOOD, V121, P1165, DOI 10.1182/blood-2012-06-438002
   Hurton LV, 2016, P NATL ACAD SCI USA, V113, pE7788, DOI 10.1073/pnas.1610544113
   Imai C, 2005, BLOOD, V106, P376, DOI 10.1182/blood-2004-12-4797
   Kamiya T, 2016, CANCER IMMUNOL RES, V4, P574, DOI 10.1158/2326-6066.CIR-15-0229
   Kim A, 2011, MOL CELL BIOCHEM, V354, P301, DOI 10.1007/s11010-011-0832-3
   Kweonl S, 2019, FRONT IMMUNOL, V10, DOI 10.3389/fimmu.2019.00879
   Lanier LL, 2015, CANCER IMMUNOL RES, V3, P575, DOI 10.1158/2326-6066.CIR-15-0098
   Lehner M, 2012, PLOS ONE, V7, DOI 10.1371/journal.pone.0031210
   Liu XQ, 2015, ONCOTARGETS THER, V8, P3095, DOI 10.2147/OTT.S91122
   Long AH, 2015, NAT MED, V21, P581, DOI 10.1038/nm.3838
   Marin V, 2012, HUM GENE THER METHOD, V23, P376, DOI 10.1089/hgtb.2012.050
   Murad JM, 2018, CYTOTHERAPY, V20, P952, DOI 10.1016/j.jcyt.2018.05.001
   Nakazawa Y, 2009, J IMMUNOTHER, V32, P826, DOI 10.1097/CJI.0b013e3181ad762b
   Ng YY, 2021, MOL THER, V29, P75, DOI 10.1016/j.ymthe.2020.08.016
   O'Neil RT, 2018, NAT COMMUN, V9, DOI 10.1038/s41467-018-03787-8
   Oberoi P, 2020, CELLS-BASEL, V9, DOI 10.3390/cells9040811
   Ojo EO, 2019, SCI REP-UK, V9, DOI 10.1038/s41598-019-51287-6
   Philip B, 2014, BLOOD, V124, P1277, DOI 10.1182/blood-2014-01-545020
   Sentman CL, 2014, CANCER J, V20, P156, DOI 10.1097/PPO.0000000000000029
   Sommermeyer D, 2016, LEUKEMIA, V30, P492, DOI 10.1038/leu.2015.247
   Song DG, 2013, HUM GENE THER, V24, P295, DOI 10.1089/hum.2012.143
   Spear Paul, 2013, Cancer Immun, V13, P8
   Sun B, 2019, CANCER IMMUNOL RES, V7, P1813, DOI 10.1158/2326-6066.CIR-19-0026
   Sutlu T, 2011, CYTOTHERAPY, V13, P767, DOI 10.3109/14653249.2011.563295
   Tao KL, 2018, CANCER CHEMOTH PHARM, V82, P815, DOI 10.1007/s00280-018-3670-0
   Vogler I, 2010, MOL THER, V18, P1330, DOI 10.1038/mt.2010.83
   Wang XL, 2011, BLOOD, V118, P1255, DOI 10.1182/blood-2011-02-337360
   Weiss T, 2018, CANCER RES, V78, P1031, DOI 10.1158/0008-5472.CAN-17-1788
   Wilson MH, 2018, MOL THER, V26, P1873, DOI 10.1016/j.ymthe.2018.06.018
   Xiao L, 2019, MOL THER, V27, P1114, DOI 10.1016/j.ymthe.2019.03.011
   Xiao L, 2018, CYTOTHERAPY, V20, P420, DOI 10.1016/j.jcyt.2017.12.014
   Xu Y, 2014, BLOOD, V123, P3750, DOI 10.1182/blood-2014-01-552174
   Yang D, 2019, J IMMUNOTHER CANCER, V7, DOI 10.1186/s40425-019-0642-9
   YANG SC, 1990, CANCER RES, V50, P3526
   Zeng JM, 2017, STEM CELL REP, V9, P1796, DOI 10.1016/j.stemcr.2017.10.020
   Zha SJ, 2019, IMMUNOTHERAPY-UK, V11, P967, DOI 10.2217/imt-2018-0211
   Zhang T, 2006, CANCER RES, V66, P5927, DOI 10.1158/0008-5472.CAN-06-0130
   Zheng PP, 2018, DRUG DISCOV TODAY, V23, P1175, DOI 10.1016/j.drudis.2018.02.012
   Zheng Y, 2019, ONCOL LETT, V18, P5399, DOI 10.3892/ol.2019.10903
NR 59
TC 0
Z9 0
U1 4
U2 6
PU CELL PRESS
PI CAMBRIDGE
PA 50 HAMPSHIRE ST, FLOOR 5, CAMBRIDGE, MA 02139 USA
EI 2329-0501
J9 MOL THER-METH CLIN D
JI Mol.Ther.-Methods Clin. Dev.
PD JUN 11
PY 2021
VL 21
BP 107
EP 120
DI 10.1016/j.omtm.2021.02.023
PG 14
WC Medicine, Research & Experimental
SC Research & Experimental Medicine
GA SR6SY
UT WOS:000661173900010
PM 33816644
OA gold, Green Published
DA 2021-10-29
ER

PT J
AU Ho, JY
   Wang, L
   Liu, Y
   Ba, M
   Yang, JF
   Zhang, X
   Chen, DD
   Lu, PH
   Li, JQ
AF Ho, Jin-Yuan
   Wang, Lin
   Liu, Ying
   Ba, Min
   Yang, Junfang
   Zhang, Xian
   Chen, Dandan
   Lu, Peihua
   Li, Jianqiang
TI Promoter usage regulating the surface density of CAR molecules may
   modulate the kinetics of CAR-T cells in vivo
SO MOLECULAR THERAPY-METHODS & CLINICAL DEVELOPMENT
LA English
DT Article
ID MODIFIED RETROVIRAL VECTORS; CD19 CAR; EXPRESSION; THERAPY; LOCUS
AB Although chimeric antigen receptor T (CAR-T) cell therapy achieves high remission rates, challenges (e.g., toxicity management and relapse prevention) remain. The major risks are cytokine release syndrome and related neurological toxicity. The influence of the CAR surface density on the efficacy/safety of CAR-T cell therapy and the factors determining CAR density were not elucidated comprehensively. Here, we discovered that the use of the MND promoter increased the transduction rate and reduced the CAR surface density. Additionally, MND-driven CAR-T cells had prolonged antileukemia activity in a mouse model. In an initial dual-armed anti-CD19 CAR-T cell pilot study (ClinicalTrials.gov: NCT03840317), eight and six subjects were infused with MND and EF1 alpha promoter-driven autologous CAR-T cells (3 x 10(5) CAR-T cells/kg), respectively. MND subjects developed mild fever and lower interferon gamma (IFN-gamma) concentrations than in the EF1A19 group. All but one subject in each cohort reached minimal residual disease (MRD)-negative complete remission after the first month of evaluation. These results represent the first comprehensive study on the promoter-driven modulation of CAR-T cell functionality. These findings encourage further evaluation of the potential of the MND promoter to drive CAR-T cells as a broadly applicable cellular product for anticancer immunotherapy.
C1 [Ho, Jin-Yuan; Wang, Lin; Liu, Ying; Ba, Min; Chen, Dandan; Li, Jianqiang] Hebei Senlang Biotechnol, Bldg 6, Shijiazhuang 050000, Hebei, Peoples R China.
   [Yang, Junfang; Lu, Peihua] Hebei Yanda Lu Daopei Hosp, Sipulan Rd 6, Langfang, Hebei, Peoples R China.
   [Zhang, Xian] Hebei Yanda Lu Daopei Hosp, Beijing, Peoples R China.
RP Li, JQ (corresponding author), Hebei Senlang Biotechnol, Bldg 6, Shijiazhuang 050000, Hebei, Peoples R China.; Lu, PH (corresponding author), Hebei Yanda Lu Daopei Hosp, Sipulan Rd 6, Langfang, Hebei, Peoples R China.
EM peihua_lu@126.com; lijianqiang@senlangbio.com
FU Natural Science Foundation of Hebei Province, ChinaNatural Science
   Foundation of Hebei Province [H2019B72003]; Science and Technology
   Bureau of Shijiazhung, China [198200047A]; Department of Science and
   Technology of Hebei Province, China [199A2406H]
FX We thank the patients and their families for their understanding and
   participation. This study was supported by Natural Science Foundation of
   Hebei Province, China H2019B72003, Science and Technology Bureau of
   Shijiazhung, China 198200047A, and Department of Science and Technology
   of Hebei Province, China 199A2406H. The material and sequences may be
   obtained by emailing lijianqiang@senlangbio.com.
CR Astrakhan A, 2012, BLOOD, V119, P4395, DOI 10.1182/blood-2011-03-340711
   Brudno JN, 2018, NAT REV CLIN ONCOL, V15, P31, DOI 10.1038/nrclinonc.2017.128
   Carreno BM, 2009, CLIN CANCER RES, V15, P3277, DOI 10.1158/1078-0432.CCR-08-2502
   Chan WK, 2015, LEUKEMIA, V29, P387, DOI 10.1038/leu.2014.174
   Eyquem J, 2017, NATURE, V543, P113, DOI 10.1038/nature21405
   Fry TJ, 2018, NAT MED, V24, P20, DOI 10.1038/nm.4441
   Gerby B, 2010, LEUKEMIA, V24, P646, DOI 10.1038/leu.2009.235
   Ghorashian S, 2019, NAT MED, V25, P1408, DOI 10.1038/s41591-019-0549-5
   Guedan S, 2018, JCI INSIGHT, V3, DOI 10.1172/jci.insight.96976
   Halene S, 1999, BLOOD, V94, P3349, DOI 10.1182/blood.V94.10.3349.422k05_3349_3357
   Kochenderfer J, 2016, J CLIN ONCOL, V34, DOI 10.1200/JCO.2016.34.18_suppl.LBA3010
   Kochenderfer JN, 2017, MOL THER, V25, P2245, DOI 10.1016/j.ymthe.2017.07.004
   Liu ZQ, 2017, SCI REP-UK, V7, DOI 10.1038/s41598-017-02460-2
   Ma FT, 2019, HEMATOL ONCOL, V37, P601, DOI 10.1002/hon.2672
   MacLeod DT, 2017, MOL THER, V25, P949, DOI 10.1016/j.ymthe.2017.02.005
   Mahadeo KM, 2019, NAT REV CLIN ONCOL, V16, P45, DOI 10.1038/s41571-018-0075-2
   Maude SL, 2018, NEW ENGL J MED, V378, P439, DOI 10.1056/NEJMoa1709866
   Neelapu SS, 2018, NAT REV CLIN ONCOL, V15, P47, DOI 10.1038/nrclinonc.2017.148
   Park JH, 2018, NEW ENGL J MED, V378, P449, DOI 10.1056/NEJMoa1709919
   Porter D, 2018, J HEMATOL ONCOL, V11, DOI 10.1186/s13045-018-0571-y
   Quadrini KJ, 2016, CYTOM PART B-CLIN CY, V90, P177, DOI 10.1002/cyto.b.21260
   Rad SMAH, 2020, PLOS ONE, V15, DOI 10.1371/journal.pone.0232915
   Rice J, 2019, CURR TREAT OPTION NE, V21, DOI 10.1007/s11940-019-0580-3
   Robbins PB, 1997, J VIROL, V71, P9466, DOI 10.1128/JVI.71.12.9466-9474.1997
   Robbins PB, 1998, P NATL ACAD SCI USA, V95, P10182, DOI 10.1073/pnas.95.17.10182
   Schuster SJ, 2019, NEW ENGL J MED, V380, P45, DOI 10.1056/NEJMoa1804980
   Singh S, 2017, MOL THER-METH CLIN D, V4, P1, DOI 10.1016/j.omtm.2016.11.001
   Wang XL, 2011, BLOOD, V118, P1255, DOI 10.1182/blood-2011-02-337360
   Watanabe K, 2015, J IMMUNOL, V194, P911, DOI 10.4049/jimmunol.1402346
   Yanez L, 2019, HEMASPHERE, V3, DOI 10.1097/HS9.0000000000000186
   Yu SN, 2019, MOL CANCER, V18, DOI 10.1186/s12943-019-1057-4
NR 31
TC 0
Z9 0
U1 5
U2 5
PU CELL PRESS
PI CAMBRIDGE
PA 50 HAMPSHIRE ST, FLOOR 5, CAMBRIDGE, MA 02139 USA
EI 2329-0501
J9 MOL THER-METH CLIN D
JI Mol.Ther.-Methods Clin. Dev.
PD JUN 11
PY 2021
VL 21
BP 237
EP 246
DI 10.1016/j.omtm.2021.03.007
PG 10
WC Medicine, Research & Experimental
SC Research & Experimental Medicine
GA SR6SY
UT WOS:000661173900019
PM 33869653
OA Green Published, gold
DA 2021-10-29
ER

PT J
AU Nakamura, K
   Yagyu, S
   Hirota, S
   Tomida, A
   Kondo, M
   Shigeura, T
   Hasegawa, A
   Tanaka, M
   Nakazawa, Y
AF Nakamura, Kayoko
   Yagyu, Shigeki
   Hirota, Shogo
   Tomida, Akimasa
   Kondo, Makoto
   Shigeura, Tomokuni
   Hasegawa, Aiko
   Tanaka, Miyuki
   Nakazawa, Yozo
TI Autologous antigen-presenting cells efficiently expand piggyBac
   transposon CAR-T cells with predominant memory phenotype
SO MOLECULAR THERAPY-METHODS & CLINICAL DEVELOPMENT
LA English
DT Article
ID ANTITUMOR-ACTIVITY; SLEEPING-BEAUTY; RECEPTORS
AB The quality of chimeric antigen receptor (CAR)-T cell products, including the expression of memory and exhaustion markers, has been shown to influence their long-term functionality. The manufacturing process of CAR-T cells should be optimized to prevent early T cell exhaustion during expansion. Activation of T cells by monoclonal antibodies is a critical step for T cell expansion, which may sometimes induce excess stimulation and exhaustion of T cells. Given that piggyBac transposon (PB)-based gene transfer could circumvent the conventional pre-activation of T cells, we established a manufacturing method of PB-mediated HER2-specific CAR-T cells (PB-HER2-CAR-T cells) that maintains their memory phenotype without early T cell exhaustion. Through stimulation of CAR-transduced T cells with autologous peripheral blood mononuclear cell-derived feeder cells expressing both truncated HER2, CD80, and 4-1BBL proteins, we could effectively propagate memory-rich, PD-1-negative PB-HER2-CAR-T cells. PB-HER2-CAR-T cells demonstrated sustained antitumor efficacy in vitro and debulked the HER2-positive tumors in vivo. Mice treated with PB-HER2-CAR-T cells rejected the second tumor establishment owing to the in vivo expansion of PB-HER2-CAR-T cells. Our simple and effective manufacturing process using PB system and genetically modified donor-derived feeder cells is a promising strategy for the use of PB-CAR-T cell therapy.
C1 [Nakamura, Kayoko; Hasegawa, Aiko; Tanaka, Miyuki; Nakazawa, Yozo] Shinshu Univ, Dept Pediat, Sch Med, 3-1-1 Asahi, Matsumoto, Nagano, Japan.
   [Yagyu, Shigeki; Tomida, Akimasa] Kyoto Prefectural Univ Med, Dept Pediat, Grad Sch Med Sci, Kamigyo Ku, 465 Kajii Cho, Kyoto, Japan.
   [Yagyu, Shigeki; Tanaka, Miyuki; Nakazawa, Yozo] Shinshu Univ, Ctr Adv Res Gene & Cell Therapy, Sch Med, 3-1-1 Asahi, Matsumoto, Nagano, Japan.
   [Hirota, Shogo] BrightPath Biotherapeut Co Ltd, Dept Pharmaceut Dev, Chiyoda Ku, 2-2-4 Kojimachi, Tokyo, Japan.
   [Kondo, Makoto; Shigeura, Tomokuni] BrightPath Biotherapeut Co Ltd, Dept Cell Therapy, Chiyoda Ku, 2-2-4 Kojimachi, Tokyo, Japan.
   [Nakazawa, Yozo] Shinshu Univ, Interdisciplinary Cluster Cutting Edge Res, Inst Biomed Sci, 3-1-1 Asahi, Matsumoto, Nagano, Japan.
RP Yagyu, S (corresponding author), Kyoto Prefectural Univ Med, Dept Pediat, Grad Sch Med Sci, Kamigyo Ku, 465 Kajii Cho, Kyoto, Japan.
EM shigeky@koto.kpu-m.ac.jp
OI Yagyu, Shigeki/0000-0003-4256-9783
FU Japan Agency for Medical Research and Development (AMED)Japan Agency for
   Medical Research and Development (AMED) [18ck0106413h0001]; JSPS
   KAKENHIMinistry of Education, Culture, Sports, Science and Technology,
   Japan (MEXT)Japan Society for the Promotion of ScienceGrants-in-Aid for
   Scientific Research (KAKENHI) [JP17K07224]; Gold Ribbon Network research
   grant
FX The authors acknowledge Dr. Peter Gee and Dr. Masahisa Oishi for their
   great scientific advice and support with regard to the optimization of
   the electroporation protocols for the MaxCyte ATX; Ms. Kumiko Yamashima,
   Ms. Mami Kotoura, and Ms. Yuki Takemura for their valuable technical
   assistance; and Ms. Mika Tanimura, Ms. Ryoko Murata; and Ms. Miki
   Yamaguchi for their secretarial assistance. The authors also thank
   Editage (http://www.editage.com/) for proofreading, editing, and
   reviewing this manuscript. The authors would like to thank Dr. Lilin
   Zhang, Dr. Masahiro Okada, Mr. Kazuhiko Odaka, Mr. Hidaka Sogawa, and
   Mr. Kenichi Nagai for their tremendous support to advance this study.
   This work was supported by the Japan Agency for Medical Research and
   Development (AMED; grant no. 18ck0106413h0001), JSPS KAKENHI (grant no.
   JP17K07224), and the Gold Ribbon Network research grant. All
   illustrations were created with Biorender.com.
CR Beebe Stephen J, 2013, Cells, V2, P136, DOI 10.3390/cells2010136
   Bishop DC, 2018, MOL THER, V26, P1883, DOI 10.1016/j.ymthe.2018.05.007
   Das RK, 2019, CANCER DISCOV, V9, P492, DOI 10.1158/2159-8290.CD-18-1314
   Elavia N, 2019, TRANSFUSION, V59, P1755, DOI 10.1111/trf.15287
   Eyquem J, 2017, NATURE, V543, P113, DOI 10.1038/nature21405
   Fraietta JA, 2018, NAT MED, V24, P563, DOI 10.1038/s41591-018-0010-1
   Huls MH, 2013, JOVE-J VIS EXP, DOI 10.3791/50070
   Kebriaei P, 2016, J CLIN INVEST, V126, P3363, DOI 10.1172/JCI86721
   LENSCHOW DJ, 1993, CURR OPIN IMMUNOL, V5, P747, DOI 10.1016/0952-7915(93)90132-C
   Lesueur LL, 2016, MOL THER-NUCL ACIDS, V5, DOI 10.1038/mtna.2016.4
   Long AH, 2015, NAT MED, V21, P581, DOI 10.1038/nm.3838
   Louis CU, 2011, BLOOD, V118, P6050, DOI 10.1182/blood-2011-05-354449
   Magnani CF, 2020, J CLIN INVEST, V130, P6021, DOI 10.1172/JCI138473
   Monjezi R, 2017, LEUKEMIA, V31, P186, DOI 10.1038/leu.2016.180
   Morgan RA, 2013, J IMMUNOTHER, V36, P1, DOI 10.1097/CJI.0b013e3182791257
   Morita D, 2018, MOL THER-METH CLIN D, V8, P131, DOI 10.1016/j.omtm.2017.12.003
   Nakazawa Y, 2013, J IMMUNOTHER, V36, P3, DOI 10.1097/CJI.0b013e3182791234
   Nakazawa Y, 2011, MOL THER, V19, P2133, DOI 10.1038/mt.2011.131
   Nakazawa Y, 2009, J IMMUNOTHER, V32, P826, DOI 10.1097/CJI.0b013e3181ad762b
   Polito VA, 2019, FRONT IMMUNOL, V10, DOI 10.3389/fimmu.2019.02717
   Pule MA, 2008, NAT MED, V14, P1264, DOI 10.1038/nm.1882
   Ravianayake S, 2015, CYTOTHERAPY, V17, P1251, DOI 10.1016/j.jcyt.2015.05.013
   Saha S, 2012, JOVE-J VIS EXP, DOI 10.3791/4235
   Saito S, 2014, CYTOTHERAPY, V16, P1257, DOI 10.1016/j.jcyt.2014.05.022
   Sugiura D, 2019, SCIENCE, V364, P558, DOI 10.1126/science.aav7062
   Tanaka M, 2017, CLIN CANCER RES, V23, P3499, DOI 10.1158/1078-0432.CCR-16-2138
   Vormittag P, 2018, CURR OPIN BIOTECH, V53, P164, DOI 10.1016/j.copbio.2018.01.025
   Xu Y, 2014, BLOOD, V123, P3750, DOI 10.1182/blood-2014-01-552174
   Zhao YB, 2006, MOL THER, V13, P151, DOI 10.1016/j.ymthe.2005.07.688
   Zhao YL, 2019, IMMUNITY, V51, P1059, DOI 10.1016/j.immuni.2019.11.003
NR 30
TC 1
Z9 1
U1 2
U2 2
PU CELL PRESS
PI CAMBRIDGE
PA 50 HAMPSHIRE ST, FLOOR 5, CAMBRIDGE, MA 02139 USA
EI 2329-0501
J9 MOL THER-METH CLIN D
JI Mol.Ther.-Methods Clin. Dev.
PD JUN 11
PY 2021
VL 21
BP 315
EP 324
DI 10.1016/j.omtm.2021.03.011
PG 10
WC Medicine, Research & Experimental
SC Research & Experimental Medicine
GA SR6SY
UT WOS:000661173900025
PM 33898630
OA gold, Green Published
DA 2021-10-29
ER

PT J
AU Alves, E
   Taifour, S
   Dolcetti, R
   Chee, J
   Nowak, AK
   Gaudieri, S
   Blancafort, P
AF Alves, Eric
   Taifour, Shahama
   Dolcetti, Riccardo
   Chee, Jonathan
   Nowak, Anna K.
   Gaudieri, Silvana
   Blancafort, Pilar
TI Reprogramming the anti-tumor immune response via CRISPR genetic and
   epigenetic editing
SO MOLECULAR THERAPY-METHODS & CLINICAL DEVELOPMENT
LA English
DT Review
ID NUCLEIC-ACID DETECTION; NATURAL-KILLER-CELL; T-CELLS; IN-VIVO;
   HEPATOCELLULAR-CARCINOMA; TRANSCRIPTIONAL ACTIVATION; TUMOR
   MICROENVIRONMENT; DOWN-REGULATION; LATENT HIV-1; OPEN-LABEL
AB Precise clustered regularly interspaced short palindromic repeats (CRISPR)-mediated genetic and epigenetic manipulation of the immune response has become a promising immunotherapeutic approach toward combating tumorigenesis and tumor progression. CRISPR-based immunologic reprograming in cancer therapy comprises the locus-specific enhancement of host immunity, the improvement of tumor immunogenicity, and the suppression of tumor immunoevasion. To date, the ex vivo re-engineering of immune cells directed to inhibit the expression of immune checkpoints or to express synthetic immune receptors (chimeric antigen receptor therapy) has shown success in some settings, such as in the treatment of melanoma, lymphoma, liver, and lung cancer. However, advancements in nuclease-deactivated CRISPR-associated nuclease-9 (dCas9)-mediated transcriptional activation or repression and Cas13-directed gene suppression present novel avenues for the development of tumor immunotherapies. In this review, the basis for development, mechanism of action, and outcomes from recently published Cas9-based clinical trial (genetic editing) and dCas9/Cas13-based pre-clinical (epigenetic editing) data are discussed. Lastly, we review cancer immunotherapyspecific considerations and barriers surrounding use of these approaches in the clinic.
C1 [Alves, Eric; Taifour, Shahama; Gaudieri, Silvana; Blancafort, Pilar] Univ Western Australia, Sch Human Sci, Perth, WA 6009, Australia.
   [Alves, Eric; Taifour, Shahama; Blancafort, Pilar] Harry Perkins Inst Med Res, Canc Epigenet Lab, Perth, WA 6009, Australia.
   [Dolcetti, Riccardo] Univ Queensland, Diamantina Inst, Brisbane, Qld 4102, Australia.
   [Dolcetti, Riccardo] Univ Melbourne, Sir Peter MacCallum Ctr Canc Immunotherapy, Melbourne, Vic 3000, Australia.
   [Chee, Jonathan; Nowak, Anna K.] Univ Western Australia, Natl Ctr Asbestos Related Dis, Inst Resp Hlth, Perth, WA 6009, Australia.
   [Chee, Jonathan] Univ Western Australia, Sch Biomed Sci, Perth, WA 6009, Australia.
   [Nowak, Anna K.] Univ Western Australia, Sch Med, Perth, WA 6009, Australia.
   [Gaudieri, Silvana] Murdoch Univ, Inst Immunol & Infect Dis, Perth, WA 6150, Australia.
   [Gaudieri, Silvana] Vanderbilt Univ, Dept Med, Div Infect Dis, Med Ctr, Nashville, TN 37232 USA.
   [Blancafort, Pilar] Univ Texas Hlth Sci Ctr San Antonio, Greehey Childrens Canc Res Inst, San Antonio, TX 78229 USA.
RP Blancafort, P (corresponding author), Harry Perkins Inst Med Res, Canc Epigenet Lab, 6 Verdun St, Nedlands, WA 6009, Australia.
EM pilar.blancafort@uwa.edu.au
RI ; Chee, Jonathan/D-4634-2017; Nowak, Anna/B-2487-2013
OI Blancafort, Pilar/0000-0002-3881-7396; , Silvana/0000-0001-6873-0198;
   Chee, Jonathan/0000-0002-7986-2708; Taifour,
   Shahama/0000-0003-3771-291X; Alves, Eric/0000-0002-6072-708X; Nowak,
   Anna/0000-0002-9317-9526
FU National Health and Medical Research Council (NHMRC)National Health and
   Medical Research Council of Australia [APP1187328, APP1109428,
   APP1165208, APP1147528, APP113 0212, APP1197652]; National Institutes of
   HealthUnited States Department of Health & Human ServicesNational
   Institutes of Health (NIH) - USA [R01CA170370, R01DA036906]; National
   Breast Cancer Foundation [IIRS-18-47, IIRS-20-124]; Cancer Council
   QueenslandCancer Council Queensland [APP1145758, APP1165064]; Cure Brain
   Cancer [NBCNBCF19-009]; US DOD Peer Reviewed Cancer Research Program
   [CA190006]; Australian Research Council Future FellowshipAustralian
   Research Council [FT130101767]; Cancer Council of Western Australia
   Research FellowshipCancer Council Western Australia; Wesfarmers Women's
   Cancers Fellowship; WA Department of Health Merit Award; Australian
   Government Research Training Program Scholarship at The University of
   Western AustraliaAustralian Government; BioZone PhD Scholarship at The
   University of Western Australia; Cancer Council WA PhD Top Up
   ScholarshipCancer Council Western Australia; National Health and Medical
   Research Council (NHMRC)National Health and Medical Research Council of
   Australia
FX We thank Dr. Emily Golden (The Harry Perkins Institute of Medical
   Research) for assistance with the figures. This work was supported by
   the National Health and Medical Research Council (NHMRC) (APP1187328,
   APP1109428, APP1165208, APP1147528, APP113 0212, and APP1197652); the
   National Institutes of Health (R01CA170370 and R01DA036906); the
   National Breast Cancer Foundation (IIRS-18-47 and IIRS-20-124); the
   Cancer Council Queensland (APP1145758 and APP1165064); Cure Brain Cancer
   (NBCNBCF19-009); and by US DOD Peer Reviewed Cancer Research Program
   (CA190006). P.B. is a recipient of an Australian Research Council Future
   Fellowship (FT130101767), a Cancer Council of Western Australia Research
   Fellowship, and a Wesfarmers Women's Cancers Fellowship; J.C. is a
   recipient of aWA Department of Health Merit Award; E.A. is a recipient
   of an Australian Government Research Training Program Scholarship at The
   University of Western Australia, a BioZone PhD Scholarship at The
   University of Western Australia, and a Cancer Council WA PhD Top Up
   Scholarship. Funding for the open access charge was provided by the
   National Health and Medical Research Council (NHMRC).
CR Abbott TR, 2020, CELL, V181, P865, DOI 10.1016/j.cell.2020.04.020
   Abudayyeh OO, 2019, SCIENCE, V365, P382, DOI 10.1126/science.aax7063
   Abudayyeh OO, 2017, NATURE, V550, P280, DOI 10.1038/nature24049
   Abudayyeh OO, 2016, SCIENCE, V353, DOI 10.1126/science.aaf5573
   Andersen R, 2016, CLIN CANCER RES, V22, P3734, DOI 10.1158/1078-0432.CCR-15-1879
   Ansari Imran, 2021, Semin Cancer Biol, DOI 10.1016/j.semcancer.2020.12.018
   Arens R, 2001, IMMUNITY, V15, P801, DOI 10.1016/S1074-7613(01)00236-9
   Ashiru O, 2010, CANCER RES, V70, P481, DOI 10.1158/0008-5472.CAN-09-1688
   Aziz MA, 2016, SCI REP-UK, V6, DOI 10.1038/srep24460
   Bae S, 2014, BIOINFORMATICS, V30, P1473, DOI 10.1093/bioinformatics/btu048
   Barrangou R, 2007, SCIENCE, V315, P1709, DOI 10.1126/science.1138140
   Beltran A, 2007, ONCOGENE, V26, P2791, DOI 10.1038/sj.onc.1210072
   Beltran AS, 2008, MOL CANCER THER, V7, P1080, DOI 10.1158/1535-7163.MCT-07-0526
   Beltran AS, 2011, PLOS ONE, V6, DOI 10.1371/journal.pone.0024595
   Beltran AS, 2011, EPIGENETICS-US, V6, P224, DOI 10.4161/epi.6.2.13700
   Benson DM, 2010, BLOOD, V116, P2286, DOI 10.1182/blood-2010-02-271874
   Blancafort P, 2008, MOL CANCER THER, V7, P688, DOI 10.1158/1535-7163.MCT-07-0381
   Braun D, 2002, INT IMMUNOL, V14, P411, DOI 10.1093/intimm/14.4.411
   Brouns SJJ, 2008, SCIENCE, V321, P960, DOI 10.1126/science.1159689
   Brown A, 2019, NUCLEIC ACIDS RES, V47, DOI 10.1093/nar/gkz210
   Bruna A, 2007, CANCER CELL, V11, P147, DOI 10.1016/j.ccr.2006.11.023
   Burr ML, 2019, CANCER CELL, V36, P385, DOI 10.1016/j.ccell.2019.08.008
   Cameron J, 2020, J IMMUNOL, V205, P2953, DOI 10.4049/jimmunol.2000537
   Campa CC, 2019, NAT METHODS, V16, P887, DOI 10.1038/s41592-019-0508-6
   Cano-Rodriguez D, 2016, NAT COMMUN, V7, DOI 10.1038/ncomms12284
   Charlesworth CT, 2019, NAT MED, V25, P249, DOI 10.1038/s41591-018-0326-x
   Chavez A, 2015, NAT METHODS, V12, P326, DOI [10.1038/NMETH.3312, 10.1038/nmeth.3312]
   Chen BH, 2013, CELL, V155, P1479, DOI 10.1016/j.cell.2013.12.001
   Chitadze G, 2013, INT J CANCER, V133, P1557, DOI 10.1002/ijc.28174
   Courau T, 2016, JCI INSIGHT, V1, DOI 10.1172/jci.insight.85974
   Cox DBT, 2017, SCIENCE, V358, P1019, DOI 10.1126/science.aaq0180
   Curiel TJ, 2004, NAT MED, V10, P942, DOI 10.1038/nm1093
   Dai XF, 2020, ADV SCI, V7, DOI 10.1002/advs.201902552
   de Andrade LF, 2020, CANCER IMMUNOL RES, V8, P769, DOI 10.1158/2326-6066.CIR-19-0483
   Deveau H, 2008, J BACTERIOL, V190, P1390, DOI 10.1128/JB.01412-07
   Dituri F, 2013, PLOS ONE, V8, DOI 10.1371/journal.pone.0067109
   Doering TA, 2012, IMMUNITY, V37, P1130, DOI 10.1016/j.immuni.2012.08.021
   Donkor MK, 2011, IMMUNITY, V35, P123, DOI 10.1016/j.immuni.2011.04.019
   Duan QQ, 2020, TRENDS CANCER, V6, P605, DOI 10.1016/j.trecan.2020.02.022
   Ebina H, 2013, SCI REP-UK, V3, DOI 10.1038/srep02510
   Ernst MPT, 2020, MOL THER-METH CLIN D, V18, P532, DOI 10.1016/j.omtm.2020.06.022
   Esvelt KM, 2013, NAT METHODS, V10, P1116, DOI [10.1038/NMETH.2681, 10.1038/nmeth.2681]
   Fan J, 2020, ACS SYNTH BIOL, V9, P343, DOI 10.1021/acssynbio.9b00349
   Farhang N, 2017, TISSUE ENG PT A, V23, P738, DOI [10.1089/ten.TEA.2016.0441, 10.1089/ten.tea.2016.0441]
   Fonfara I, 2014, NUCLEIC ACIDS RES, V42, P2577, DOI 10.1093/nar/gkt1074
   Forstneric V, 2019, CELL BIOSCI, V9, DOI 10.1186/s13578-019-0357-0
   Fourcade J, 2012, CANCER RES, V72, P887, DOI 10.1158/0008-5472.CAN-11-2637
   Freije CA, 2019, MOL CELL, V76, P826, DOI 10.1016/j.molcel.2019.09.013
   Fu YF, 2013, NAT BIOTECHNOL, V31, P822, DOI 10.1038/nbt.2623
   Gao YC, 2016, NAT METHODS, V13, P1043, DOI [10.1038/NMETH.4042, 10.1038/nmeth.4042]
   Garcia-Bloj B, 2016, ONCOTARGET, V7, P60535, DOI 10.18632/oncotarget.11142
   Garon EB, 2019, J CLIN ONCOL, V37, P2518, DOI 10.1200/JCO.19.00934
   Gavalas NG, 2012, BRIT J CANCER, V107, P1869, DOI 10.1038/bjc.2012.468
   Gilbert LA, 2013, CELL, V154, P442, DOI 10.1016/j.cell.2013.06.044
   Gill S, 2012, BLOOD, V119, P5758, DOI 10.1182/blood-2012-03-415364
   Gimenez CA, 2016, GENE THER, V23, P543, DOI 10.1038/gt.2016.28
   Gootenberg JS, 2018, SCIENCE, V360, P439, DOI 10.1126/science.aaq0179
   Gootenberg JS, 2017, SCIENCE, V356, P438, DOI 10.1126/science.aam9321
   Gordon SR, 2017, NATURE, V545, P495, DOI 10.1038/nature22396
   Granados-Riveron JT, 2018, CANCER RES, V78, P4107, DOI 10.1158/0008-5472.CAN-18-0785
   Hamanishi J, 2015, J CLIN ONCOL, V33, P4015, DOI 10.1200/JCO.2015.62.3397
   Hanewich-Hollatz MH, 2019, ACS CENTRAL SCI, V5, P1241, DOI 10.1021/acscentsci.9b00340
   Hilton IB, 2015, NAT BIOTECHNOL, V33, P510, DOI 10.1038/nbt.3199
   Hirano H, 2016, CELL, V164, P950, DOI 10.1016/j.cell.2016.01.039
   Hodi FS, 2010, NEW ENGL J MED, V363, P711, DOI 10.1056/NEJMoa1003466
   Hofacker D, 2020, INT J MOL SCI, V21, DOI 10.3390/ijms21020502
   Hornero RA, 2020, COMMUN BIOL, V3, DOI 10.1038/s42003-020-1097-8
   Horvath P, 2008, J BACTERIOL, V190, P1401, DOI 10.1128/JB.01415-07
   Hou ZG, 2013, P NATL ACAD SCI USA, V110, P15644, DOI 10.1073/pnas.1313587110
   Huang H, 2015, FASEB J, V29, P227, DOI 10.1096/fj.14-250985
   Huang YH, 2017, GENOME BIOL, V18, DOI 10.1186/s13059-017-1306-z
   ISHIDA Y, 1992, EMBO J, V11, P3887, DOI 10.1002/j.1460-2075.1992.tb05481.x
   Iwai Y, 2005, INT IMMUNOL, V17, P133, DOI 10.1093/intimm/dxh194
   Jackson AL, 2003, NAT BIOTECHNOL, V21, P635, DOI 10.1038/nbt831
   Jeevan-Raj B, 2017, CELL REP, V20, P613, DOI 10.1016/j.celrep.2017.06.071
   Ji HYY, 2016, MOL THER, V24, P508, DOI 10.1038/mt.2016.7
   Jiang WY, 2013, NAT BIOTECHNOL, V31, P233, DOI 10.1038/nbt.2508
   Jinek M, 2012, SCIENCE, V337, P816, DOI 10.1126/science.1225829
   Jing Z, 2018, J CLIN ONCOL, V36, DOI 10.1200/JCO.2018.36.15_suppl.3054
   Kanjee U, 2017, P NATL ACAD SCI USA, V114, pE9356, DOI 10.1073/pnas.1711310114
   Kardooni H, 2018, CANCERS, V10, DOI 10.3390/cancers10060165
   Kershaw MH, 2002, HUM GENE THER, V13, P1971, DOI 10.1089/10430340260355374
   Kim E, 2017, NAT COMMUN, V8, DOI 10.1038/ncomms14500
   Kim S, 2014, GENOME RES, V24, P1012, DOI 10.1101/gr.171322.113
   Kleinstiver BP, 2015, NAT BIOTECHNOL, V33, P1293, DOI 10.1038/nbt.3404
   Konermann S, 2018, CELL, V173, P665, DOI 10.1016/j.cell.2018.02.033
   Konermann S, 2015, NATURE, V517, P583, DOI 10.1038/nature14136
   Koopman LA, 2000, J EXP MED, V191, P961, DOI 10.1084/jem.191.6.961
   Kretzmann JA, 2019, CHEM SCI, V10, P7718, DOI 10.1039/c9sc01432b
   Leach DR, 1996, SCIENCE, V271, P1734, DOI 10.1126/science.271.5256.1734
   Li A, 2020, MOL THER, V28, P1432, DOI 10.1016/j.ymthe.2020.04.017
   Li JX, 2020, NUCLEIC ACIDS RES, V48, P5684, DOI 10.1093/nar/gkaa269
   Li J, 2021, NAT COMMUN, V12, DOI 10.1038/s41467-021-21188-2
   Li KL, 2020, NAT COMMUN, V11, DOI 10.1038/s41467-020-14362-5
   Lim TS, 2012, PLOS ONE, V7, DOI 10.1371/journal.pone.0045185
   Lin D, 2018, EMBO J, V37, DOI 10.15252/embj.201797138
   Liu P, 2017, SCI REP-UK, V7, DOI 10.1038/s41598-017-12855-w
   Liu Q., 2018, ADV SCI WEINH, V6
   Liu S, 2017, J MICROBIOL BIOTECHN, V27, P1855, DOI 10.4014/jmb.1705.05081
   Lu Y, 2020, NAT MED, V26, P732, DOI 10.1038/s41591-020-0840-5
   Maeder ML, 2013, NAT METHODS, V10, P977, DOI [10.1038/nmeth.2598, 10.1038/NMETH.2598]
   Mariathasan S, 2018, NATURE, V554, P544, DOI 10.1038/nature25501
   Martinez-Lage M, 2020, NAT COMMUN, V11, DOI 10.1038/s41467-020-18875-x
   Menezes SM, 2014, J NEUROINFLAMM, V11, DOI 10.1186/1742-2094-11-18
   Meng LX, 2018, BIOMED PHARMACOTHER, V107, P139, DOI 10.1016/j.biopha.2018.05.134
   Merino A, 2019, J CLIN INVEST, V129, P3770, DOI 10.1172/JCI125916
   Mikucki ME, 2015, NAT COMMUN, V6, DOI 10.1038/ncomms8458
   Miller BC, 2019, NAT IMMUNOL, V20, P326, DOI 10.1038/s41590-019-0312-6
   Mojica FJM, 2009, MICROBIOL-SGM, V155, P733, DOI 10.1099/mic.0.023960-0
   Morita S, 2016, NAT BIOTECHNOL, V34, P1060, DOI 10.1038/nbt.3658
   Moses C, 2020, SCI REP-UK, V10, DOI 10.1038/s41598-020-68257-y
   Moses C, 2019, MOL THER-NUCL ACIDS, V14, P287, DOI 10.1016/j.omtn.2018.12.003
   Mout R, 2017, ACS NANO, V11, P2452, DOI 10.1021/acsnano.6b07600
   Mussolino C, 2017, HUM GENE THER, V28, P1105, DOI 10.1089/hum.2017.149
   Naidoo J, 2017, J CLIN ONCOL, V35, P709, DOI 10.1200/JCO.2016.68.2005
   Nishino M, 2016, JAMA ONCOL, V2, P1607, DOI 10.1001/jamaoncol.2016.2453
   Nobles CL, 2019, GENOME BIOL, V20, DOI 10.1186/s13059-019-1625-3
   O'Geen H, 2019, EPIGENET CHROMATIN, V12, DOI 10.1186/s13072-019-0275-8
   Parsa AT, 2007, NAT MED, V13, P84, DOI 10.1038/nm1517
   Pattanayak V, 2013, NAT BIOTECHNOL, V31, P839, DOI 10.1038/nbt.2673
   Pauken KE, 2016, SCIENCE, V354, P1160, DOI 10.1126/science.aaf2807
   Peggs KS, 2009, J EXP MED, V206, P1717, DOI 10.1084/jem.20082492
   Peng WY, 2010, CLIN CANCER RES, V16, P5458, DOI 10.1158/1078-0432.CCR-10-0712
   Perez-Pinera P, 2013, NAT METHODS, V10, P973, DOI [10.1038/NMETH.2600, 10.1038/nmeth.2600]
   Pflueger C, 2018, GENOME RES, V28, P1193, DOI 10.1101/gr.233049.117
   Pickar-Oliver A, 2019, NAT REV MOL CELL BIO, V20, P490, DOI 10.1038/s41580-019-0131-5
   Price AA, 2015, P NATL ACAD SCI USA, V112, P6164, DOI 10.1073/pnas.1422340112
   Propper DJ, 2003, CLIN CANCER RES, V9, P84
   Pulecio J, 2017, CELL STEM CELL, V21, P431, DOI 10.1016/j.stem.2017.09.006
   Qi LS, 2013, CELL, V152, P1173, DOI 10.1016/j.cell.2013.02.022
   Qin SK, 2020, LANCET ONCOL, V21, P571, DOI 10.1016/S1470-2045(20)30011-5
   Ran FA, 2015, NATURE, V520, P186, DOI 10.1038/nature14299
   Rauch S, 2018, J AM CHEM SOC, V140, P11974, DOI 10.1021/jacs.8b05012
   Ribas A, 2016, JAMA-J AM MED ASSOC, V315, P1600, DOI 10.1001/jama.2016.4059
   Rivenbark AG, 2012, EPIGENETICS-US, V7, P350, DOI 10.4161/epi.19507
   Rosenbluh J, 2017, NAT COMMUN, V8, DOI 10.1038/ncomms15403
   Rosenblum D, 2020, SCI ADV, V6, DOI 10.1126/sciadv.abc9450
   Sade-Feldman M, 2018, CELL, V175, P998, DOI 10.1016/j.cell.2018.10.038
   Saifullah, 2020, INT J MOL SCI, V21, DOI 10.3390/ijms21238904
   Saito T, 2016, NAT MED, V22, P679, DOI 10.1038/nm.4086
   Sanchez-Rivera FJ, 2015, NAT REV CANCER, V15, P387, DOI 10.1038/nrc3950
   Schadendorf D, 2015, J CLIN ONCOL, V33, P1889, DOI 10.1200/JCO.2014.56.2736
   Schober K, 2019, NAT BIOMED ENG, V3, P974, DOI 10.1038/s41551-019-0409-0
   Schuijers J, 2018, CELL REP, V23, P349, DOI 10.1016/j.celrep.2018.03.056
   Sekiba K, 2017, BIOCHEM BIOPH RES CO, V486, P521, DOI 10.1016/j.bbrc.2017.03.076
   Serova M, 2015, ONCOTARGET, V6, P21614, DOI 10.18632/oncotarget.4308
   Sgro A, 2020, NUCLEIC ACIDS RES, V48, P12453, DOI 10.1093/nar/gkaa1000
   Siddiqui I, 2019, IMMUNITY, V50, P195, DOI 10.1016/j.immuni.2018.12.021
   Siddle HV, 2013, P NATL ACAD SCI USA, V110, P5103, DOI 10.1073/pnas.1219920110
   Siegel PM, 2003, P NATL ACAD SCI USA, V100, P8430, DOI 10.1073/pnas.0932636100
   Simhadri VL, 2018, MOL THER-METH CLIN D, V10, P105, DOI 10.1016/j.omtm.2018.06.006
   Song YQ, 2020, LEUKEMIA, V34, P533, DOI 10.1038/s41375-019-0545-2
   Stadtmauer EA, 2020, SCIENCE, V367, P1001, DOI 10.1126/science.aba7365
   Stolzenburg S, 2015, ONCOGENE, V34, P5427, DOI 10.1038/onc.2014.470
   Stolzenburg S, 2012, NUCLEIC ACIDS RES, V40, P6725, DOI 10.1093/nar/gks360
   Strutt SC, 2018, ELIFE, V7, DOI 10.7554/eLife.32724
   Sun C, 2017, ONCOIMMUNOLOGY, V6, DOI 10.1080/2162402X.2016.1264562
   Tanenbaum ME, 2014, CELL, V159, P635, DOI 10.1016/j.cell.2014.09.039
   Taube JM, 2012, SCI TRANSL MED, V4, DOI 10.1126/scitranslmed.3003689
   Terme M, 2013, CANCER RES, V73, P539, DOI 10.1158/0008-5472.CAN-12-2325
   Tsai SQ, 2015, NAT BIOTECHNOL, V33, P187, DOI 10.1038/nbt.3117
   Tumeh PC, 2014, NATURE, V515, P568, DOI 10.1038/nature13954
   Vahl JM, 2017, BRIT J CANCER, V117, P1644, DOI 10.1038/bjc.2017.336
   Wagner DL, 2021, NAT REV CLIN ONCOL, V18, P379, DOI 10.1038/s41571-021-00476-2
   Wagner DL, 2019, NAT MED, V25, P242, DOI 10.1038/s41591-018-0204-6
   Wang GC, 2019, NAT IMMUNOL, V20, P1494, DOI 10.1038/s41590-019-0500-4
   Wang HY, 2013, CELL, V153, P910, DOI 10.1016/j.cell.2013.04.025
   Wang H, 2018, MOL THER-NUCL ACIDS, V11, P23, DOI 10.1016/j.omtn.2018.01.002
   Wang Q, 2019, CANCER LETT, V448, P132, DOI 10.1016/j.canlet.2019.01.040
   Wu JF, 2019, GENES IMMUN, V20, P103, DOI 10.1038/s41435-018-0011-6
   Xiao B, 2019, P NATL ACAD SCI USA, V116, P255, DOI 10.1073/pnas.1813542116
   Xu XX, 2016, CELL DISCOV, V2, DOI 10.1038/celldisc.2016.9
   Yamada M, 2017, MOL CELL, V65, P1109, DOI 10.1016/j.molcel.2017.02.007
   Yeo NC, 2018, NAT METHODS, V15, P611, DOI 10.1038/s41592-018-0048-5
   You LT, 2019, MOL THER-METH CLIN D, V13, P359, DOI 10.1016/j.omtm.2019.02.008
   Zhang SY, 2018, NUCLEIC ACIDS RES, V46, P11115, DOI 10.1093/nar/gky884
   Zhang XH, 2015, MOL THER-NUCL ACIDS, V4, DOI 10.1038/mtna.2015.37
   Zhang Y, 2013, MOL CELL, V50, P488, DOI 10.1016/j.molcel.2013.05.001
   Zhang ZZ, 2019, ADV MATER, V31, DOI 10.1002/adma.201905751
   Zhang ZF, 2021, FRONT MOL BIOSCI, V7, DOI 10.3389/fmolb.2020.627774
   Zhao K, 2017, CANCER LETT, V406, P12, DOI 10.1016/j.canlet.2017.07.022
   Zhao X, 2018, CANCER LETT, V431, P171, DOI 10.1016/j.canlet.2018.05.042
   Zhou JS, 2016, CELL SIGNAL, V28, P838, DOI 10.1016/j.cellsig.2016.03.016
NR 183
TC 1
Z9 1
U1 2
U2 2
PU CELL PRESS
PI CAMBRIDGE
PA 50 HAMPSHIRE ST, FLOOR 5, CAMBRIDGE, MA 02139 USA
EI 2329-0501
J9 MOL THER-METH CLIN D
JI Mol.Ther.-Methods Clin. Dev.
PD JUN 11
PY 2021
VL 21
BP 592
EP 606
DI 10.1016/j.omtm.2021.04.009
PG 15
WC Medicine, Research & Experimental
SC Research & Experimental Medicine
GA SR6SY
UT WOS:000661173900045
PM 34095343
OA gold, Green Published
DA 2021-10-29
ER

PT J
AU Moirangthem, RD
   Ma, KY
   Lizot, S
   Cordesse, A
   Olivre, J
   de Chappedelaine, C
   Joshi, A
   Cieslak, A
   Tchen, J
   Cagnard, N
   Asnafi, V
   Rausell, A
   Simons, L
   Zuber, J
   Taghon, T
   Staal, FJT
   Pflumio, F
   Six, E
   Cavazzana, M
   Lagresle-Peyrou, C
   Soheili, T
   Andre, I
AF Moirangthem, Ranjita Devi
   Ma, Kuiying
   Lizot, Sabrina
   Cordesse, Anne
   Olivre, Juliette
   de Chappedelaine, Corinne
   Joshi, Akshay
   Cieslak, Agata
   Tchen, John
   Cagnard, Nicolas
   Asnafi, Vahid
   Rausell, Antonio
   Simons, Laura
   Zuber, Julien
   Taghon, Tom
   Staal, Frank J. T.
   Pflumio, Francoise
   Six, Emmanuelle
   Cavazzana, Marina
   Lagresle-Peyrou, Chantal
   Soheili, Tayebeh
   Andre, Isabelle
TI A DL-4-and TNF alpha-based culture system to generate high numbers of
   nonmodified or genetically modified immunotherapeutic human T-lymphoid
   progenitors
SO CELLULAR & MOLECULAR IMMUNOLOGY
LA English
DT Article
DE Human T-lymphoid progenitor; Tumor necrosis factor alpha; Delta-like
   ligand 4; Hematopoietic stem and progenitor cells; Mobilized peripheral
   blood
ID TUMOR-NECROSIS-FACTOR; HUMAN HEMATOPOIETIC STEM; DELTA-LIKE 4; CORD
   BLOOD; PERIPHERAL-BLOOD; CELL TRANSPLANTATION; IMMUNE RECONSTITUTION;
   EXPRESSION; RISK; FAS
AB Several obstacles to the production, expansion and genetic modification of immunotherapeutic T cells in vitro have restricted the widespread use of T-cell immunotherapy. In the context of HSCT, delayed naive T-cell recovery contributes to poor outcomes. A novel approach to overcome the major limitations of both T-cell immunotherapy and HSCT would be to transplant human T-lymphoid progenitors (HTLPs), allowing reconstitution of a fully functional naive T-cell pool in the patient thymus. However, it is challenging to produce HTLPs in the high numbers required to meet clinical needs. Here, we found that adding tumor necrosis factor alpha (TNF alpha) to a DL-4-based culture system led to the generation of a large number of nonmodified or genetically modified HTLPs possessing highly efficient in vitro and in vivo T-cell potential from either CB HSPCs or mPB HSPCs through accelerated T-cell differentiation and enhanced HTLP cell cycling and survival. This study provides a clinically suitable cell culture platform to generate high numbers of clinically potent nonmodified or genetically modified HTLPs for accelerating immune recovery after HSCT and for T-cell-based immunotherapy (including CAR T-cell therapy).
C1 [Moirangthem, Ranjita Devi; Ma, Kuiying; Lizot, Sabrina; Cordesse, Anne; Olivre, Juliette; de Chappedelaine, Corinne; Joshi, Akshay; Tchen, John; Zuber, Julien; Six, Emmanuelle; Cavazzana, Marina; Lagresle-Peyrou, Chantal; Soheili, Tayebeh; Andre, Isabelle] Univ Paris, Imagine Inst, Lab Human Lymphohematopoiesis, INSERM,UMR 1163, Paris, France.
   [Cieslak, Agata; Asnafi, Vahid] Hop Necker Enfants Malad, AP HP, Lab Oncohematol, Paris, France.
   [Cieslak, Agata; Asnafi, Vahid] Univ Paris, Inst Necker Enfants Malad INEM, INSERM, UMR 1151, Paris, France.
   [Cagnard, Nicolas] Univ Paris 05, Struct Federat Rech Necker, Plateforme Bioinformat, INSERM US24 CNRS UMS 3633, Paris, France.
   [Rausell, Antonio] Univ Paris, Imagine Inst, Lab Clin Bioinformat, INSERM,UMR 1163, Paris, France.
   [Simons, Laura; Cavazzana, Marina; Lagresle-Peyrou, Chantal] Hop Necker Enfants Malad, AP HP, Dept Biotherapy Clin Invest Ctr, Paris, France.
   [Zuber, Julien] Hop Necker Enfants Malad, AP HP, Dept Adult Kidney Transplantat, Paris, France.
   [Taghon, Tom] Canc Res Inst Ghent CRIG, Ghent, Belgium.
   [Taghon, Tom] Univ Ghent, Fac Med & Hlth Sci, Dept Diagnost Sci, Ghent, Belgium.
   [Staal, Frank J. T.] Leiden Univ, Dept Immunohematol & Blood Transfus, Med Ctr, Leiden, Netherlands.
   [Pflumio, Francoise] Univ Paris, Team Niche & Canc Hematopoiesis, Fontenay Aux Roses, France.
   [Pflumio, Francoise] Univ Paris Saclay, INSERM, iRCM IBFJ CEA, UMR Stabilite Genet Cellules Souches & Radiat, Fontenay Aux Roses, France.
RP Andre, I (corresponding author), Univ Paris, Imagine Inst, Lab Human Lymphohematopoiesis, INSERM,UMR 1163, Paris, France.
EM isabelle.andre@inserm.fr
RI ; Six, Emmanuelle/H-7891-2017; Moirangthem, Ranjita Devi/H-7911-2017
OI Cieslak, Agata/0000-0003-1015-9448; Six, Emmanuelle/0000-0001-7806-0968;
   Zuber, Julien/0000-0001-6741-9330; Moirangthem, Ranjita
   Devi/0000-0003-2182-0959
FU French Institut National de la Sante et de la Recherche Medicale
   (INSERM)Institut National de la Sante et de la Recherche Medicale
   (Inserm); European Union Seventh Framework ProgrammeEuropean Commission
   [269037, 261387]; European UnionEuropean Commission [666908]; Agence
   Nationale de la RechercheFrench National Research Agency (ANR)European
   Commission [ANR-10-IAHU-01]; Paris Ile-de-France Region under the "DIM
   Therapie genique" initiative; China Scholarship CouncilChina Scholarship
   Council; Fondation pour la Recherche MedicaleFondation pour la Recherche
   Medicale; French Institut National du CancerInstitut National du Cancer
   (INCA) France
FX The authors thank Sven Kracker and Antoine Toubert for reading the
   manuscript and engaging in helpful discussions; Ellen Rothenberg for
   fruitful discussions; Anne Puel for helpful discussions of some
   experiments; and Christine Bole for RNA-sequencing contributions. We
   also thank the staff at the Imagine Institute's genomics platform,
   bioinformatic, flow cytometry and animal facilities. This work was
   supported by the French Institut National de la Sante et de la Recherche
   Medicale (INSERM), the European Union Seventh Framework Programme under
   grant agreements No 269037 and No 261387, the European Union's Horizon
   2020 research and innovation programme under grant agreement No 666908,
   and state funding from the Agence Nationale de la Recherche under the
   "Investissement d'avenir" program (ANR-10-IAHU-01) and the Paris
   Ile-de-France Region under the "DIM Therapie genique" initiative. K.M.
   was funded by the China Scholarship Council and the Fondation pour la
   Recherche Medicale. A.C. was funded by the French Institut National du
   Cancer.
CR Ali T, 2013, DRUG HEALTHC PATIENT, V5, P79, DOI 10.2147/DHPS.S28801
   Andr? I., 2019, FOCIS W, V50, P74
   Androulla MN, 2018, CURR PHARM BIOTECHNO, V19, P5, DOI 10.2174/1389201019666180418095526
   BACKX B, 1991, LEUKEMIA, V5, P66
   Bartelink IH, 2013, BIOL BLOOD MARROW TR, V19, P305, DOI 10.1016/j.bbmt.2012.10.010
   Bichele R, 2016, MOL IMMUNOL, V72, P92, DOI 10.1016/j.molimm.2016.02.015
   Boitano AE, 2010, SCIENCE, V329, P1345, DOI 10.1126/science.1191536
   Carlin SM, 2013, CYTOTHERAPY, V15, P224, DOI 10.1016/j.jcyt.2012.10.014
   Chaudhry MS, 2017, J IMMUNOL, V198, P40, DOI 10.4049/jimmunol.1601100
   Chen HL, 2019, FRONT MED-PRC, V13, P610, DOI 10.1007/s11684-019-0714-8
   Clave E, 2013, FRONT IMMUNOL, V4, DOI 10.3389/fimmu.2013.00054
   Fares I, 2014, SCIENCE, V345, P1509, DOI 10.1126/science.1256337
   Fukuda S, 2001, BLOOD, V98, P2091, DOI 10.1182/blood.V98.7.2091
   Gaur U, 2003, BIOCHEM PHARMACOL, V66, P1403, DOI 10.1016/S0006-2952(03)00490-8
   GIROIR BP, 1992, P NATL ACAD SCI USA, V89, P4864, DOI 10.1073/pnas.89.11.4864
   Hao QL, 2008, BLOOD, V111, P1318, DOI 10.1182/blood-2007-08-106294
   Herbein G, 1996, J VIROL, V70, P7388, DOI 10.1128/JVI.70.11.7388-7397.1996
   Hosokawa H, 2018, CSH PERSPECT BIOL, V10, DOI 10.1101/cshperspect.a028621
   Hozumi K, 2008, J EXP MED, V205, P2507, DOI 10.1084/jem.20080134
   Huijskens MJAJ, 2014, J LEUKOCYTE BIOL, V96, P1165, DOI 10.1189/jlb.1TA0214-121RR
   Kim SY, 2010, NAT REV RHEUMATOL, V6, P165, DOI 10.1038/nrrheum.2009.279
   Koch U, 2008, J EXP MED, V205, P2515, DOI 10.1084/jem.20080829
   KORNER M, 1991, BIOCHEM BIOPH RES CO, V181, P80, DOI 10.1016/S0006-291X(05)81384-1
   Lane BR, 1999, J IMMUNOL, V163, P3653
   Mahmud SA, 2014, NAT IMMUNOL, V15, P473, DOI 10.1038/ni.2849
   MESTAN J, 1986, NATURE, V323, P816, DOI 10.1038/323816a0
   Mizrahi K, 2014, BONE MARROW TRANSPL, V49, P640, DOI 10.1038/bmt.2014.12
   Mizrahi K, 2010, LEUKEMIA, V24, P1325, DOI 10.1038/leu.2010.97
   Nagafuji K, 1996, LEUKEMIA LYMPHOMA, V24, P43, DOI 10.3109/10428199609045713
   Osipo C, 2008, LAB INVEST, V88, P11, DOI 10.1038/labinvest.3700700
   Pearl-Yafe M, 2007, EXP HEMATOL, V35, P1601, DOI 10.1016/j.exphem.2007.07.010
   Pearl-Yafe M, 2010, STEM CELLS, V28, P1270, DOI 10.1002/stem.448
   Portt L, 2011, BBA-MOL CELL RES, V1813, P238, DOI 10.1016/j.bbamcr.2010.10.010
   Qasim W, 2019, AM J HEMATOL, V94, pS50, DOI 10.1002/ajh.25399
   Qi JX, 2020, FRONT IMMUNOL, V11, DOI 10.3389/fimmu.2020.00361
   Rahman Masmudur M, 2006, PLoS Pathog, V2, pe4
   Reimann C, 2012, STEM CELLS, V30, P1771, DOI 10.1002/stem.1145
   Robin M, 2015, BIOL BLOOD MARROW TR, V21, P489, DOI 10.1016/j.bbmt.2014.11.675
   Rothenberg EV, 2012, CURR OPIN IMMUNOL, V24, P132, DOI 10.1016/j.coi.2011.12.012
   Schmitt TM, 2005, CRIT REV IMMUNOL, V25, P141, DOI 10.1615/CritRevImmunol.v25.i2.40
   SCHUSTER SJ, 2017, NEW ENGL J MED, V377, P2545, DOI [DOI 10.1056/NEJMOA1708566, 10.1056/NEJMoa1708566]
   Seet CS, 2017, NAT METHODS, V14, P521, DOI [10.1038/NMETH.4237, 10.1038/nmeth.4237]
   Shukla S, 2017, NAT METHODS, V14, P531, DOI 10.1038/nmeth.4258
   Simons L, 2018, J ALLERGY CLIN IMMUN, V141, P1491, DOI 10.1016/j.jaci.2017.10.034
   Singh J, 2019, BLOOD ADV, V3, P2934, DOI 10.1182/bloodadvances.2018026575
   Six EM, 2007, J EXP MED, V204, P3085, DOI 10.1084/jem.20071003
   Six EM, 2011, BLOOD CELL MOL DIS, V47, P72, DOI 10.1016/j.bcmd.2011.04.001
   Smits K, 2007, EXP HEMATOL, V35, P1272, DOI 10.1016/j.exphem.2007.04.009
   Storek J, 1997, BLOOD, V90, P4705, DOI 10.1182/blood.V90.12.4705.4705_4705_4709
   Taghon T, 2012, CURR TOP MICROBIOL, V360, P75, DOI 10.1007/82_2012_230
   Thomas LW, 2010, FEBS LETT, V584, P2981, DOI 10.1016/j.febslet.2010.05.061
   van Dongen JJM, 2003, LEUKEMIA, V17, P2257, DOI 10.1038/sj.leu.2403202
   Wang CY, 1998, SCIENCE, V281, P1680, DOI 10.1126/science.281.5383.1680
   Wang ZK, 2020, FRONT IMMUNOL, V11, DOI 10.3389/fimmu.2020.00792
   Weekx SFA, 2000, BLOOD, V95, P2806, DOI 10.1182/blood.V95.9.2806.009k01_2806_2812
   Weerkamp F, 2006, BLOOD, V107, P3131, DOI 10.1182/blood-2005-08-3412
   WONG GHW, 1986, NATURE, V323, P819, DOI 10.1038/323819a0
   Yasui K, 2003, STEM CELLS, V21, P143, DOI 10.1634/stemcells.21-2-143
   Zhang QF, 2018, FRONT IMMUNOL, V9, DOI 10.3389/fimmu.2018.02359
NR 59
TC 0
Z9 0
U1 0
U2 0
PU CHIN SOCIETY IMMUNOLOGY
PI BEING
PA 5 DONGDAN SANTIAO, DONGCHEN DISTRICT, BEING, 100005, PEOPLES R CHINA
SN 1672-7681
EI 2042-0226
J9 CELL MOL IMMUNOL
JI Cell. Mol. Immunol.
PD JUL
PY 2021
VL 18
IS 7
BP 1662
EP 1676
DI 10.1038/s41423-021-00706-8
EA JUN 2021
PG 15
WC Immunology
SC Immunology
GA TC4EB
UT WOS:000660411500002
PM 34117371
OA hybrid, Green Published
DA 2021-10-29
ER

PT J
AU Dores, GM
   Jason, C
   Niu, MT
   Perez-Vilar, S
AF Dores, Graca M.
   Jason, Christopher
   Niu, Manette T.
   Perez-Vilar, Silvia
TI Adverse events reported to the US Food and Drug Administration Adverse
   Event Reporting System for tisagenlecleucel
SO AMERICAN JOURNAL OF HEMATOLOGY
LA English
DT Article
ID CHILDHOOD-CANCER; CAR-T; CELL; PANCREATITIS; LEUKEMIAS; LYMPHOMA;
   CHILDREN; ADULTS
AB The U.S. Food and Drug Administration (FDA) approved the first chimeric antigen receptor T-cell therapy, tisagenlecleucel, in August 2017. We sought to describe adverse events (AEs) reported to the FDA Adverse Event Reporting System (FAERS) for tisagenlecleucel in the post-marketing period. We searched FAERS reports to identify U.S. patients treated with tisagenlecleucel between August 30, 2017-August 31, 2019. We reviewed individual reports, calculated AE frequencies and reporting rates (RRs), and used Empirical Bayesian Geometric Mean methods to identify disproportionate reporting. We identified 646 de-duplicated reports with a median age at AE of 18 (interquartile range: 11-56) years. The overall RR was 81.0%, and more than 95% of reports described a serious outcome. Cytokine release syndrome (CRS) was the most frequently reported AE (51.1%) with a RR of 41.4%; neurotoxicity was reported less frequently (21.2%), with a RR of 17.2%. Most disproportionately reported AEs were listed on the package insert or confounded by indication. We identified 13 subsequent neoplasms (SPN), the majority occurring within 6 months of tisagenlecleucel administration, and none reporting evidence of insertional mutagenesis. A total of 165 reports (26%) described a death outcome; most deaths occurred >30 days after treatment. The majority of deaths (64%) were due to progression of the underlying lymphoid neoplasm, and few (<5%) were attributed to CRS or neurotoxicity. We did not identify new safety concerns reported for tisagenlecleucel in the post-marketing period. Reporting rates for CRS and neurotoxicity were lower than identified in the prelicensure clinical trials.
C1 [Dores, Graca M.; Jason, Christopher; Niu, Manette T.; Perez-Vilar, Silvia] US FDA, Ctr Biol Evaluat & Res, Off Biostat & Epidemiol, 10903 New Hampshire Ave, Silver Spring, MD 20993 USA.
RP Dores, GM (corresponding author), US FDA, Ctr Biol Evaluat & Res, Off Biostat & Epidemiol, 10903 New Hampshire Ave, Silver Spring, MD 20993 USA.
EM graca.dores@fda.hhs.gov
OI Dores, Graca/0000-0002-3985-2935
CR 21 CFR Part 600.80 , 1997, FED REGISTER, V62, P52252
   Advani PG, 2019, LEUKEMIA, V33, P2947, DOI 10.1038/s41375-019-0520-y
   Alatawi YM, 2017, EXPERT OPIN DRUG SAF, V16, P761, DOI 10.1080/14740338.2017.1323867
   Aldoss I, 2020, BLOOD, V135, P987, DOI 10.1182/blood.2019002477
   Almenoff JS, 2003, PHARMACOEPIDEM DR S, V12, P517, DOI 10.1002/pds.885
   Alvarez-Requejo A, 1998, EUR J CLIN PHARMACOL, V54, P483, DOI 10.1007/s002280050498
   Ball Robert, 2002, Expert Rev Vaccines, V1, P161, DOI 10.1586/14760584.1.2.161
   Brudno JN, 2019, BLOOD REV, V34, P45, DOI 10.1016/j.blre.2018.11.002
   Cordeiro A, 2020, BIOL BLOOD MARROW TR, V26, P26, DOI 10.1016/j.bbmt.2019.08.003
   Duggan DB, 2003, J CLIN ONCOL, V21, P607, DOI 10.1200/JCO.2003.12.086
   DuMouchel W, 1999, AM STAT, V53, P177, DOI 10.2307/2686093
   Fajgenbaum DC, 2020, NEW ENGL J MED, V383, P2255, DOI 10.1056/NEJMra2026131
   Forestier E, 2008, BLOOD, V111, P1575, DOI 10.1182/blood-2007-09-114231
   Gajra A, 2020, IMMUNOTHERAPY-UK, V12, P1077, DOI 10.2217/imt-2020-0161
   Gassman AL, 2017, NEW ENGL J MED, V376, P674, DOI 10.1056/NEJMra1602972
   Gudiol C, 2021, LANCET HAEMATOL, V8, pE216, DOI 10.1016/S2352-3026(20)30376-8
   Guha A, 2020, BIOL BLOOD MARROW TR, V26, P2211, DOI 10.1016/j.bbmt.2020.08.036
   Hill JA, 2018, BLOOD, V131, P121, DOI 10.1182/blood-2017-07-793760
   Lee DW, 2019, BIOL BLOOD MARROW TR, V25, P625, DOI 10.1016/j.bbmt.2018.12.758
   Maude SL, 2018, NEW ENGL J MED, V378, P439, DOI 10.1056/NEJMoa1709866
   Morton LM, 2010, J CLIN ONCOL, V28, P4935, DOI 10.1200/JCO.2010.29.1112
   O'Leary MC, 2019, CLIN CANCER RES, V25, P1142, DOI 10.1158/1078-0432.CCR-18-2035
   Park JH, 2018, CLIN INFECT DIS, V67, P533, DOI 10.1093/cid/ciy152
   Pasquini MC, 2020, BLOOD ADV, V4, P5414, DOI 10.1182/bloodadvances.2020003092
   Rank CU, 2020, J CLIN ONCOL, V38, P145, DOI 10.1200/JCO.19.02208
   Salem JE, 2020, J AM COLL CARDIOL, V75, P2521, DOI 10.1016/j.jacc.2020.02.070
   Schindler M, 2016, INT J CANCER, V139, P322, DOI 10.1002/ijc.30080
   Schuster SJ, 2019, NEW ENGL J MED, V380, P45, DOI 10.1056/NEJMoa1804980
   Stefanovic M, 2016, CANCER MED-US, V5, P827, DOI 10.1002/cam4.649
   Swaminathan M, 2019, CSH MOL CASE STUD, V5, DOI 10.1101/mcs.a003210
   Szarfman A, 2004, PHARMACOTHERAPY, V24, P1099, DOI 10.1592/phco.24.13.1099.38090
   Szarfman A, 2002, DRUG SAFETY, V25, P381, DOI 10.2165/00002018-200225060-00001
   Szarfman A, 2006, PHARMACOTHERAPY, V26, P748, DOI 10.1592/phco.26.6.748
   US Food and Drug Administration, QUEST ANSW FDAS ADV
   WEETMAN RM, 1974, CANCER, V34, P780, DOI 10.1002/1097-0142(197409)34:3<780::AID-CNCR2820340338>3.0.CO;2-U
   Weil BR, 2018, J CLIN ONCOL, V36, P1571, DOI [10.1200/JCO.2017.76.1643, 10.1200/jco.2017.76.1643]
   Winters AC, 2017, FRONT PEDIATR, V5, DOI 10.3389/fped.2017.00004
   Zettler ME, 2021, J GERIATR ONCOL, V12, P239, DOI 10.1016/j.jgo.2020.07.006
   Zhang J, 2020, BIOL BLOOD MARROW TR, V26, pE333, DOI 10.1016/j.bbmt.2020.08.032
   Zhang J, 2020, ADV THER, V37, P3040, DOI 10.1007/s12325-020-01397-9
NR 40
TC 0
Z9 0
U1 4
U2 4
PU WILEY
PI HOBOKEN
PA 111 RIVER ST, HOBOKEN 07030-5774, NJ USA
SN 0361-8609
EI 1096-8652
J9 AM J HEMATOL
JI Am. J. Hematol.
PD SEP 1
PY 2021
VL 96
IS 9
BP 1087
EP 1100
DI 10.1002/ajh.26246
EA JUN 2021
PG 14
WC Hematology
SC Hematology
GA TY0DY
UT WOS:000661219300001
PM 34050534
DA 2021-10-29
ER

PT J
AU Strati, P
   Ahmed, S
   Furqan, F
   Fayad, LE
   Lee, HJ
   Iyer, SP
   Nair, R
   Nastoupil, LJ
   Parmar, S
   Rodriguez, MA
   Samaniego, F
   Steiner, RE
   Wang, M
   Pinnix, CC
   Horowitz, SB
   Feng, L
   Sun, R
   Claussen, CM
   Hawkins, MC
   Johnson, NA
   Singh, P
   Mistry, H
   Johncy, S
   Adkins, S
   Kebriaei, P
   Shpall, EJ
   Green, MR
   Flowers, CR
   Westin, J
   Neelapu, SS
AF Strati, Paolo
   Ahmed, Sairah
   Furqan, Fateeha
   Fayad, Luis E.
   Lee, Hun J.
   Iyer, Swaminathan P.
   Nair, Ranjit
   Nastoupil, Loretta J.
   Parmar, Simrit
   Rodriguez, Maria A.
   Samaniego, Felipe
   Steiner, Raphael E.
   Wang, Michael
   Pinnix, Chelsea C.
   Horowitz, Sandra B.
   Feng, Lei
   Sun, Ryan
   Claussen, Catherine M.
   Hawkins, Misha C.
   Johnson, Nicole A.
   Singh, Prachee
   Mistry, Haleigh
   Johncy, Swapna
   Adkins, Sherry
   Kebriaei, Partow
   Shpall, Elizabeth J.
   Green, Michael R.
   Flowers, Christopher R.
   Westin, Jason
   Neelapu, Sattva S.
TI Prognostic impact of corticosteroids on efficacy of chimeric antigen
   receptor T-cell therapy in large B-cell lymphoma
SO BLOOD
LA English
DT Article
AB Corticosteroids are commonly used for the management of severe toxicities associated with chimeric antigen receptor (CAR) T-cell therapy. However, it remains unclear whether their dose, duration, and timing may affect clinical efficacy. Here, we determined the impact of corticosteroids on clinical outcomes in patients with relapsed or refractory large B-cell lymphoma treated with standard of care anti-CD19 CAR T-cell therapy. Among 100 patients evaluated, 60 (60%) received corticosteroids for management of CAR T-cell therapy-associated toxicities. The median cumulative dexamethasone-equivalent dose was 186 mg (range, 8-1803) and the median duration of corticosteroid treatment was 9 days (range, 1-30). Corticosteroid treatment was started between days 0 and 7 in 45 (75%) patients and beyond day 7 in 15 (25%). After a median follow-up of 10 months (95% confidence interval, 8-12 months), use of higher cumulative dose of corticosteroids was associated with significantly shorter progression-free survival. More importantly, higher cumulative dose of corticosteroids, and prolonged and early use after CAR T-cell infusion were associated with significantly shorter overall survival. These results suggest that corticosteroids should be used at the lowest dose and for the shortest duration and their initiation should be delayed whenever clinically feasible while managing CAR T-cell therapy-associated toxicities.
C1 [Strati, Paolo; Ahmed, Sairah; Furqan, Fateeha; Fayad, Luis E.; Lee, Hun J.; Iyer, Swaminathan P.; Nair, Ranjit; Nastoupil, Loretta J.; Parmar, Simrit; Rodriguez, Maria A.; Samaniego, Felipe; Steiner, Raphael E.; Wang, Michael; Claussen, Catherine M.; Hawkins, Misha C.; Johnson, Nicole A.; Singh, Prachee; Mistry, Haleigh; Johncy, Swapna; Adkins, Sherry; Green, Michael R.; Flowers, Christopher R.; Westin, Jason; Neelapu, Sattva S.] Univ Texas MD Anderson Canc Ctr, Dept Lymphoma & Myeloma, Houston, TX 77030 USA.
   [Pinnix, Chelsea C.] Univ Texas MD Anderson Canc Ctr, Dept Radiat Oncol, Houston, TX 77030 USA.
   [Horowitz, Sandra B.] Univ Texas MD Anderson Canc Ctr, Dept Clin Pharmacol, Houston, TX 77030 USA.
   [Feng, Lei; Sun, Ryan] Univ Texas MD Anderson Canc Ctr, Dept Biostat, Houston, TX 77030 USA.
   [Kebriaei, Partow; Shpall, Elizabeth J.] Univ Texas MD Anderson Canc Ctr, Dept Stem Cell Transplantat & Cellular Therapy, Houston, TX 77030 USA.
   [Green, Michael R.] Univ Texas MD Anderson Canc Ctr, Dept Genom Med, Houston, TX 77030 USA.
RP Neelapu, SS (corresponding author), Univ Texas MD Anderson Canc Ctr, Dept Lymphoma & Myeloma, Div Canc Med, 1515 Holcombe Blvd,Unit 429, Houston, TX 77030 USA.
EM sneelapu@mdanderson.org
RI ; Green, Michael/F-3482-2013
OI Rodriguez, M. Alma/0000-0002-3564-8697; Iyer, Swaminathan
   P./0000-0002-1646-813X; ahmed, sairah/0000-0001-7302-8299; Green,
   Michael/0000-0001-6309-9472; Westin, Jason/0000-0002-1824-2337
FU University of Texas Anderson Cancer Center Support Grant from National
   Institutes of Health, National Cancer Institute [P30 CA016672]; Lymphoma
   Research Foundation Career Development Award; Leukemia and Lymphoma
   SocietyLeukemia and Lymphoma Society
FX This research is supported in part by The University of Texas Anderson
   Cancer Center Support Grant from National Institutes of Health, National
   Cancer Institute (P30 CA016672) and generous philanthropic contributions
   to the University of Texas Anderson Moon Shots Program. P. Strati's
   salary is supported by the Lymphoma Research Foundation Career
   Development Award. M.R.G. is supported by a Scholar Award from the
   Leukemia and Lymphoma Society.
CR Abramson JS, 2020, LANCET, V396, P839, DOI 10.1016/S0140-6736(20)31366-0
   Cheson BD, 2014, J CLIN ONCOL, V32, P3059, DOI 10.1200/JCO.2013.54.8800
   Deng Q, 2020, NAT MED, V26, DOI 10.1038/s41591-020-1061-7
   Franchimont D, 1998, REGUL PEPTIDES, V73, P59, DOI 10.1016/S0167-0115(97)01063-X
   Hay KA, 2017, BLOOD, V130, P2295, DOI 10.1182/blood-2017-06-793141
   Jacobson CA, 2020, J CLIN ONCOL, V38, P3095, DOI [10.1200/JCO.19.02103, DOI 10.1200/JCO.19.02103]
   Kochenderfer JN, 2017, J CLIN ONCOL, V35, DOI 10.1200/JCO.2016.71.3024
   Lanza L, 1996, CLIN EXP IMMUNOL, V103, P482
   Liadi I, 2015, CANCER IMMUNOL RES, V3, P473, DOI 10.1158/2326-6066.CIR-14-0195
   Locke FL, 2020, BLOOD ADV, V4, P4898, DOI 10.1182/bloodadvances.2020002394
   Locke FL, 2019, LANCET ONCOL, V20, P31, DOI 10.1016/S1470-2045(18)30864-7
   Nastoupil LJ, 2020, J CLIN ONCOL, V38, P3119, DOI 10.1200/JCO.19.02104
   Nastoupil LJ, 2018, BLOOD, V132, DOI 10.1182/blood-2018-99-114152
   Neelapu SS, 2017, NEW ENGL J MED, V377, P2531, DOI 10.1056/NEJMoa1707447
   Neelapu SS, 2018, NAT REV CLIN ONCOL, V15, P47, DOI 10.1038/nrclinonc.2017.148
   PALIOGIANNI F, 1993, J IMMUNOL, V151, P4081
   Pasquini MC, 2019, BLOOD, V134, DOI 10.1182/blood-2019-124750
   Santomasso BD, 2018, CANCER DISCOV, V8, P958, DOI 10.1158/2159-8290.CD-17-1319
   Schuster SJ, 2019, NEW ENGL J MED, V380, P45, DOI 10.1056/NEJMoa1804980
   Strati P, 2020, BLOOD ADV, V4, P3943, DOI 10.1182/bloodadvances.2020002228
   Strati P, 2020, BLOOD ADV, V4, P3123, DOI 10.1182/bloodadvances.2020002328
   Turtle CJ, 2016, SCI TRANSL MED, V8, DOI 10.1126/scitranslmed.aaf8621
NR 22
TC 12
Z9 12
U1 3
U2 3
PU AMER SOC HEMATOLOGY
PI WASHINGTON
PA 2021 L ST NW, SUITE 900, WASHINGTON, DC 20036 USA
SN 0006-4971
EI 1528-0020
J9 BLOOD
JI Blood
PD JUN 10
PY 2021
VL 137
IS 23
BP 3272
EP 3276
DI 10.1182/blood.2020008865
PG 5
WC Hematology
SC Hematology
GA TB5OY
UT WOS:000667997800011
PM 33534891
OA Green Published
DA 2021-10-29
ER

PT J
AU Wu, ZG
   Li, S
   Zhu, X
AF Wu, Zhengguo
   Li, Shang
   Zhu, Xiao
TI The Mechanism of Stimulating and Mobilizing the Immune System Enhancing
   the Anti-Tumor Immunity
SO FRONTIERS IN IMMUNOLOGY
LA English
DT Review
DE anti-tumor immunity; CAR-T; checkpoint inhibitors; immune system;
   immunotherapy
ID T-CELLS; MICROSATELLITE INSTABILITY; IMMUNOLOGICAL THERAPY;
   COLORECTAL-CANCER; PHASE-I/II; IMMUNOTHERAPY; EXPRESSION; CHEMOTHERAPY;
   VACCINATION; METASTASIS
AB Cancer immunotherapy is a kind of therapy that can control and eliminate tumors by restarting and maintaining the tumor-immune cycle and restoring the body's normal anti-tumor immune response. Although immunotherapy has great potential, it is currently only applicable to patients with certain types of tumors, such as melanoma, lung cancer, and cancer with high mutation load and microsatellite instability, and even in these types of tumors, immunotherapy is not effective for all patients. In order to enhance the effectiveness of tumor immunotherapy, this article reviews the research progress of tumor microenvironment immunotherapy, and studies the mechanism of stimulating and mobilizing immune system to enhance anti-tumor immunity. In this review, we focused on immunotherapy against tumor microenvironment (TME) and discussed the important research progress. TME is the environment for the survival and development of tumor cells, which is composed of cell components and non-cell components; immunotherapy for TME by stimulating or mobilizing the immune system of the body, enhancing the anti-tumor immunity. The checkpoint inhibitors can effectively block the inhibitory immunoregulation, indirectly strengthen the anti-tumor immune response and improve the effect of immunotherapy. We also found the checkpoint inhibitors have brought great changes to the treatment model of advanced tumors, but the clinical treatment results show great individual differences. Based on the close attention to the future development trend of immunotherapy, this study summarized the latest progress of immunotherapy and pointed out a new direction. To study the mechanism of stimulating and mobilizing the immune system to enhance anti-tumor immunity can provide new opportunities for cancer treatment, expand the clinical application scope and effective population of cancer immunotherapy, and improve the survival rate of cancer patients.
C1 [Wu, Zhengguo] Yantian Dist Peoples Hosp, Dept Thorac Surg, Shenzhen, Peoples R China.
   [Li, Shang] Guangdong Med Univ, Guangdong Key Lab Res & Dev Nat Drugs, Zhanjiang, Peoples R China.
   [Zhu, Xiao] Yijishan Hosp, Cent Lab, Affiliated Hosp 1, Wannan Med Coll, Wuhu, Peoples R China.
   [Zhu, Xiao] Shenzhen Univ, Affiliated Hosp 1, Dept Urol,Guangdong Prov Key Lab Syst Biol & Synt, Shenzhen Second Peoples Hosp,Shenzhen Inst Transl, Shenzhen, Peoples R China.
   [Zhu, Xiao] Bengbu Med Coll, Affiliated Hosp 1, Bengbu, Peoples R China.
RP Zhu, X (corresponding author), Yijishan Hosp, Cent Lab, Affiliated Hosp 1, Wannan Med Coll, Wuhu, Peoples R China.; Zhu, X (corresponding author), Shenzhen Univ, Affiliated Hosp 1, Dept Urol,Guangdong Prov Key Lab Syst Biol & Synt, Shenzhen Second Peoples Hosp,Shenzhen Inst Transl, Shenzhen, Peoples R China.; Zhu, X (corresponding author), Bengbu Med Coll, Affiliated Hosp 1, Bengbu, Peoples R China.
EM bioxzhu@yahoo.com
FU National Natural Science Foundation of ChinaNational Natural Science
   Foundation of China (NSFC) [81541153]; Guangdong Key Laboratory funds of
   Systems Biology and Synthetic Biology for Urogenital Tumors
   [2017B030301015]; Doctoral Research Initiation Fund of Guangdong Medical
   University [B2012001]
FX This work was supported partly by National Natural Science Foundation of
   China (81541153), Guangdong Key Laboratory funds of Systems Biology and
   Synthetic Biology for Urogenital Tumors (2017B030301015) and Doctoral
   Research Initiation Fund of Guangdong Medical University (B2012001). The
   funders had no role in study design, data collection and analysis,
   decision to publish, or preparation of the manuscript.
CR Akasaki Y, 2016, CANCER IMMUNOL IMMUN, V65, P1499, DOI 10.1007/s00262-016-1905-7
   Atchley WT, 2021, CHEST, V160, P731, DOI 10.1016/j.chest.2021.02.032
   Avanzi MP, 2017, J NATL COMPR CANC NE, V15, P1429, DOI 10.6004/jnccn.2017.7045
   Avigan DE, 2007, J IMMUNOTHER, V30, P749, DOI 10.1097/CJI.0b013e3180de4ce8
   Beckmann N, 2020, FRONT IMMUNOL, V11, DOI 10.3389/fimmu.2020.00876
   Bezu L, 2018, ONCOIMMUNOLOGY, V7, DOI 10.1080/2162402X.2018.1511506
   Bilusic M, 2017, CLIN CANCER RES, V23, P6764, DOI 10.1158/1078-0432.CCR-17-0019
   Brown C, 2016, NATURE, V537, pS106, DOI 10.1038/537S106a
   Ceppi F, 2017, EUR J PEDIATR, V176, P1163, DOI 10.1007/s00431-017-2982-0
   Chen DS, 2012, CLIN CANCER RES, V18, P6580, DOI 10.1158/1078-0432.CCR-12-1362
   Choi Bryan D, 2017, J Target Ther Cancer, V6, P22
   Clark CA, 2016, CANCER RES, V76, P6964, DOI 10.1158/0008-5472.CAN-16-0258
   Cook KW, 2018, BIOMEDICINES, V6, DOI 10.3390/biomedicines6020037
   Dashtsoodol N, 2019, FRONT IMMUNOL, V10, DOI 10.3389/fimmu.2019.00841
   Galgani M, 2021, MOL ASPECTS MED, V77, DOI 10.1016/j.mam.2020.100936
   Gallerano D, 2020, INT J CANCER, V147, P2597, DOI 10.1002/ijc.33131
   Gomes-Silva D, 2018, BIOTECHNOL J, V13, DOI 10.1002/biot.201700097
   Gordeeva O, 2018, SEMIN CANCER BIOL, V53, P75, DOI 10.1016/j.semcancer.2018.08.006
   Gordon SR, 2017, NATURE, V545, P495, DOI 10.1038/nature22396
   Guo BH, 2020, CANCER METAST REV, V39, P567, DOI 10.1007/s10555-020-09863-0
   Hodi FS, 2010, NEW ENGL J MED, V363, P711, DOI 10.1056/NEJMoa1003466
   Jaiswal S, 2009, CELL, V138, P271, DOI 10.1016/j.cell.2009.05.046
   Jarr KU, 2021, NEW ENGL J MED, V384, P382, DOI 10.1056/NEJMc2029834
   Jiang P, 2018, NAT MED, V24, P1550, DOI 10.1038/s41591-018-0136-1
   Kang J, 2021, CANCER COMMUN, V41, P287, DOI 10.1002/cac2.12153
   Kon E, 2019, DRUG RESIST UPDATE, V45, P13, DOI 10.1016/j.drup.2019.07.004
   Kooreman NG, 2018, CELL STEM CELL, V22, P501, DOI 10.1016/j.stem.2018.01.016
   Krieg C, 2018, NAT MED, V24, P144, DOI 10.1038/nm.4466
   Leighl NB, 2021, J THORAC ONCOL, V16, P187, DOI 10.1016/j.jtho.2020.11.018
   Li K, 2020, CANCER CELL INT, V20, DOI 10.1186/s12935-019-1091-8
   Li S, 2020, BIOMED PHARMACOTHER, V130, DOI 10.1016/j.biopha.2020.110639
   Lin BS, 2020, BIOMED PHARMACOTHER, V132, DOI 10.1016/j.biopha.2020.110873
   Lin XB, 2019, J HEMATOL ONCOL, V12, DOI 10.1186/s13045-019-0708-7
   Liu JH, 2019, MOL ASPECTS MED, V70, P141, DOI 10.1016/j.mam.2019.10.006
   Lu GH, 2020, FRONT MED-LAUSANNE, V7, DOI 10.3389/fmed.2020.00351
   Lu WJ, 2021, BIOMED PHARMACOTHER, V134, DOI 10.1016/j.biopha.2020.111103
   Moesta AK, 2020, NAT REV IMMUNOL, V20, P739, DOI 10.1038/s41577-020-0376-4
   Overman MJ, 2017, LANCET ONCOL, V18, P1182, DOI 10.1016/S1470-2045(17)30422-9
   Pan D, 2021, J THORAC ONCOL, V16, P419, DOI 10.1016/j.jtho.2020.11.021
   Parkhurst M, 2017, CLIN CANCER RES, V23, P2491, DOI 10.1158/1078-0432.CCR-16-2680
   Prakash R, 2019, FRONT NEUROSCI-SWITZ, V13, DOI 10.3389/fnins.2019.00297
   Reck M, 2021, J THORAC ONCOL, V16, P665, DOI 10.1016/j.jtho.2020.12.019
   Rivera MP., 2021, CHEST, DOI [10.1016/j.chest.2021.04.014, DOI 10.1016/J.CHEST.2021.04.014]
   Robert C, 2011, NEW ENGL J MED, V364, P2517, DOI 10.1056/NEJMoa1104621
   Rosenblatt J, 2016, SCI TRANSL MED, V8, DOI 10.1126/scitranslmed.aag1298
   Roszik J, 2011, EUR J IMMUNOL, V41, P1288, DOI 10.1002/eji.200940233
   Ruffini PA, 2002, HAEMATOLOGICA, V87, P989
   Scheper W, 2019, NAT MED, V25, P89, DOI 10.1038/s41591-018-0266-5
   Schumacher K, 2001, CANCER RES, V61, P3932
   Segatori VI, 2018, CANCER IMMUNOL IMMUN, V67, P1285, DOI 10.1007/s00262-018-2188-y
   Shuford S, 2019, SCI REP-UK, V9, DOI 10.1038/s41598-019-47578-7
   Sibaud V, 2018, AM J CLIN DERMATOL, V19, P345, DOI 10.1007/s40257-017-0336-3
   Simoni Y, 2018, NATURE, V557, P575, DOI 10.1038/s41586-018-0130-2
   Sivori S, 2021, MOL ASPECTS MED, V80, DOI 10.1016/j.mam.2020.100870
   Song C, 2020, BIOMED PHARMACOTHER, V129, DOI 10.1016/j.biopha.2020.110445
   Stambrook PJ, 2017, MOL CANCER RES, V15, P635, DOI 10.1158/1541-7786.MCR-16-0427
   Tajarernmuang P, 2021, CHEST, V160, P743, DOI 10.1016/j.chest.2021.02.053
   Tan SZ, 2020, BIOMED PHARMACOTHER, V124, DOI 10.1016/j.biopha.2020.109821
   Tang L, 2018, NAT BIOTECHNOL, V36, P707, DOI 10.1038/nbt.4181
   Tang XM, 2019, CELL BIOSCI, V9, DOI 10.1186/s13578-019-0314-y
   Tang ZY, 2021, CANCER COMMUN, V41, P16, DOI 10.1002/cac2.12112
   Vivier E, 2012, NAT REV IMMUNOL, V12, P239, DOI 10.1038/nri3174
   Volkov NM, 2020, INVEST NEW DRUG, V38, P894, DOI 10.1007/s10637-019-00842-z
   Wang QH, 2020, AGING-US, V12, P10827, DOI 10.18632/aging.103296
   Wang Y., 2020, CANC DRUG RESIST, V3, P232, DOI [10.20517/cdr.2019.98, DOI 10.20517/CDR.2019.98]
   Xia SY, 2020, MOL ASPECTS MED, V76, DOI 10.1016/j.mam.2020.100890
   Xiao Q, 2020, INFECT GENET EVOL, V85, DOI 10.1016/j.meegid.2020.104423
   Xu PJ, 2020, BIOMED PHARMACOTHER, V131, DOI 10.1016/j.biopha.2020.110640
   Xu X, 2019, CLIN CANCER RES, V25, P7126, DOI 10.1158/1078-0432.CCR-19-0421
   Yang W, 2019, NAT MED, V25, P767, DOI 10.1038/s41591-019-0434-2
   Yang YF, 2021, CANCER COMMUN, V41, P511, DOI 10.1002/cac2.12157
   Ye ZC, 2021, BIOMED PHARMACOTHER, V133, DOI 10.1016/j.biopha.2020.111079
   Yeong J., 2021, J THORAC ONCOL, DOI [10.1016/j.jtho.2021.04.016, DOI 10.1016/J.JTHO.2021.04.016]
   Young A, 2000, J ROY SOC MED, V93, P10, DOI 10.1177/014107680009300104
   Zeng DQ, 2019, CANCER IMMUNOL RES, V7, P737, DOI 10.1158/2326-6066.CIR-18-0436
   Zhang MT, 2021, BIOMED PHARMACOTHER, V133, DOI 10.1016/j.biopha.2020.111007
   Zhang XS, 2021, FRONT ONCOL, V11, DOI 10.3389/fonc.2021.623170
   Zhou LY, 2021, CANCER METAST REV, V40, P141, DOI 10.1007/s10555-020-09944-0
   Zhu Xiao, 2021, Biomed Pharmacother, V133, P111016, DOI 10.1016/j.biopha.2020.111016
   Zhu X, 2019, CELL BIOSCI, V9, DOI 10.1186/s13578-019-0356-1
   Zhu X, 2013, CARCINOGENESIS, V34, P1273, DOI 10.1093/carcin/bgt061
   Zou ZL, 2021, MOL OMICS, V17, P438, DOI 10.1039/d0mo00113a
   Zou ZL, 2020, CELL BIOSCI, V10, DOI 10.1186/s13578-020-00396-1
NR 83
TC 3
Z9 3
U1 6
U2 6
PU FRONTIERS MEDIA SA
PI LAUSANNE
PA AVENUE DU TRIBUNAL FEDERAL 34, LAUSANNE, CH-1015, SWITZERLAND
SN 1664-3224
J9 FRONT IMMUNOL
JI Front. Immunol.
PD JUN 10
PY 2021
VL 12
AR 682435
DI 10.3389/fimmu.2021.682435
PG 9
WC Immunology
SC Immunology
GA TA5VK
UT WOS:000667316600001
PM 34194437
OA Green Published, gold
DA 2021-10-29
ER

PT J
AU Trojaniello, C
   Luke, JJ
   Ascierto, PA
AF Trojaniello, Claudia
   Luke, Jason J.
   Ascierto, Paolo A.
TI Therapeutic Advancements Across Clinical Stages in Melanoma, With a
   Focus on Targeted Immunotherapy
SO FRONTIERS IN ONCOLOGY
LA English
DT Review
DE immunotherapy; advanced melanoma; immune system; target therapy; immune
   checkpoint inhibitor (ICI)
ID HISTONE DEACETYLASE INHIBITORS; NEOADJUVANT IPILIMUMAB IPI; NIVOLUMAB
   PLUS IPILIMUMAB; COLONY-STIMULATING FACTOR; METASTATIC MELANOMA;
   DOUBLE-BLIND; PHASE-II; TALIMOGENE LAHERPAREPVEC; ADJUVANT NIVOLUMAB;
   SINGLE-CENTER
AB Melanoma is the most fatal skin cancer. In the early stages, it can be safely treated with surgery alone. However, since 2011, there has been an important revolution in the treatment of melanoma with new effective treatments. Targeted therapy and immunotherapy with checkpoint inhibitors have changed the history of this disease. To date, more than half of advanced melanoma patients are alive at 5 years; despite this breakthrough, approximately half of the patients still do not respond to treatment. For these reasons, new therapeutic strategies are required to expand the number of patients who can benefit from immunotherapy or combination with targeted therapy. Current research aims at preventing primary and acquired resistance, which are both responsible for treatment failure in about 50% of patients. This could increase the effectiveness of available drugs and allow for the evaluation of new combinations and new targets. The main pathways and molecules under study are the IDO inhibitor, TLR9 agonist, STING, LAG-3, TIM-3, HDAC inhibitors, pegylated IL-2 (NKTR-214), GITR, and adenosine pathway inhibitors, among others (there are currently about 3000 trials that are evaluating immunotherapeutic combinations in different tumors). Other promising strategies are cancer vaccines and oncolytic viruses. Another approach is to isolate and remove immune cells (DCs, T cells, and NK cells) from the patient's blood or tumor infiltrates, add specific gene fragments, expand them in culture with growth factors, and re-inoculate into the same patient. TILs, TCR gene transfer, and CAR-T therapy follow this approach. In this article, we give an overview over the current status of melanoma therapies, the clinical rationale for choosing treatments, and the new immunotherapy approaches.
C1 [Trojaniello, Claudia; Ascierto, Paolo A.] Ist Nazl Tumori IRCCS Fdn G Pascale, Unit Melanoma Canc Immunotherapy & Dev Therapeut, Naples, Italy.
   [Luke, Jason J.] Univ Pittsburgh, Med Ctr, Canc Immunotherapeut Ctr, Pittsburgh, PA USA.
   [Luke, Jason J.] Hillman Canc Ctr, Pittsburgh, PA USA.
RP Ascierto, PA (corresponding author), Ist Nazl Tumori IRCCS Fdn G Pascale, Unit Melanoma Canc Immunotherapy & Dev Therapeut, Naples, Italy.
EM p.ascierto@istitutotumori.na.it
OI Trojaniello, Claudia/0000-0002-5677-5679
FU Department of Defense Career Development Award [W81XWH-17-1-0265]; Sy
   Holzer Endowed Immunotherapy Research Award; Hillman Fellowship for
   Innovative Cancer Research
FX JL acknowledges the Department of Defense Career Development Award
   (W81XWH-17-1-0265), the Sy Holzer Endowed Immunotherapy Research Award,
   and the Hillman Fellowship for Innovative Cancer Research.
CR Adams L, 2020, J IMMUNOTHER CANCER, V8, pA183, DOI 10.1136/jitc-2020-SITC2020.0300
   Algazi A, 2020, ANN ONCOL, V31, P532, DOI 10.1016/j.annonc.2019.12.008
   Algazi AP, 2020, CLIN CANCER RES, V26, P2827, DOI 10.1158/1078-0432.CCR-19-2217
   Amaria RN, 2018, NAT MED, V24, P1649, DOI 10.1038/s41591-018-0197-1
   Amaria RN, 2018, LANCET ONCOL, V19, P181, DOI 10.1016/S1470-2045(18)30015-9
   Andtbacka RHI, 2019, J IMMUNOTHER CANCER, V7, DOI 10.1186/s40425-019-0623-z
   [Anonymous], NTR, DOI 11/44679/index.htm
   [Anonymous], 2019, NTR
   [Anonymous], 2020, NTR
   Arance Fernandez AM., 2020, ANN ONCOL, V31, P1142, DOI [10.1016/annonc/annonc325, DOI 10.1016/ANNONC/ANNONC325]
   Ascierto PA, 2020, LANCET ONCOL, V21, P1465, DOI 10.1016/S1470-2045(20)30494-0
   Ascierto PA, 2020, EUR J CANCER, V126, P33, DOI 10.1016/j.ejca.2019.11.016
   Ascierto PA, 2017, J CLIN ONCOL, V35, DOI 10.1200/JCO.2017.35.15_suppl.9520
   Atkinson V, 2020, J IMMUNOTHER CANCER, V8, DOI 10.1136/jitc-2020-001681
   Beasley GM, 2021, J IMMUNOTHER CANCER, V9, DOI 10.1136/jitc-2020-002203
   Besser MJ, 2010, CLIN CANCER RES, V16, P2646, DOI 10.1158/1078-0432.CCR-10-0041
   Bhatia S, 2009, ONCOLOGY-NY, V23, P488
   Blank CU, 2020, CANCER RES, V80, DOI 10.1158/1538-7445.AM2020-3412
   Blank CU, 2020, J CLIN ONCOL, V38
   Blank CU, 2018, NAT MED, V24, P1655, DOI 10.1038/s41591-018-0198-0
   Bommareddy PK, 2017, AM J CLIN DERMATOL, V18, P1, DOI 10.1007/s40257-016-0238-9
   Burton EM., 2019, ANN ONCOL, V30, P533, DOI [10.1093/annonc/mdz255, DOI 10.1093/ANNONC/MDZ255]
   Cao K, 2015, ONCOGENE, V34, P5960, DOI 10.1038/onc.2015.46
   Chang FM, 2003, INT J ONCOL, V22, P469
   Charych D, 2017, PLOS ONE, V12, DOI 10.1371/journal.pone.0179431
   Chesney J, 2018, J CLIN ONCOL, V36, P1658, DOI 10.1200/JCO.2017.73.7379
   Da Silva IP, 2020, J CLIN ONCOL, V38
   Daud A, 2018, J CLIN ONCOL, V36, DOI 10.1200/JCO.2018.36.15_suppl.9511
   Davar D, 2020, J IMMUNOTHER CANCER, V8, pA185, DOI 10.1136/jitc-2020-SITC2020.0303
   Diab A., 2017, ANN ONCOL, V28, P403, DOI [DOI 10.1093/ANNONC/MDX376.052, 10.1093/annonc/mdx376.052]
   Diab A., 2018, IMMUNE MONITORING NK, P4
   Diab A, 2020, J IMMUNOTHER CANCER, V8, pA256, DOI 10.1136/jitc-2020-SITC2020.0420
   Diab A, 2020, J TRANSL MED, V18
   Dummer R., 2019, 16 INT C SOC MEL RES
   Dummer R, 2020, J IMMUNOTHER CANCER, V8, pA263, DOI 10.1136/jitc-2020-SITC2020.0432
   Dummer R, 2020, NEW ENGL J MED, V383, P1139, DOI 10.1056/NEJMoa2005493
   Dummer R, 2018, LANCET ONCOL, V19, P1315, DOI 10.1016/S1470-2045(18)30497-2
   Dummer R, 2018, J CLIN ONCOL, V36, DOI 10.1200/JCO.2018.36.5_suppl.189
   Dummer R, 2018, LANCET ONCOL, V19, P603, DOI 10.1016/S1470-2045(18)30142-6
   Eggermont AMM, 2020, ANN ONCOL, V31, pS1175, DOI 10.1016/j.annonc.2020.08.2276
   Eggermont AMM, 2020, EUR J CANCER, V133, P94, DOI 10.1016/j.ejca.2020.04.015
   Eggermont AMM, 2020, JAMA ONCOL, V6, P519, DOI 10.1001/jamaoncol.2019.5570
   Eggermont AMM, 2018, NEW ENGL J MED, V378, P1789, DOI 10.1056/NEJMoa1802357
   Eggermont AMM., 2019, ASCO ANN M J CLIN ON, V37, P2512, DOI [10.1200/JCO.2019.37.15_suppl.2512, DOI 10.1200/JCO.2019.37.15_SUPPL.2512]
   Eggermont AMM., 2014, J CLIN ONCOL, V32, pLBA9008, DOI [10.1200/jco.2014.32.18_suppl.lba9008, DOI 10.1200/JCO.2014.32.18_SUPPL.LBA9008]
   Faries MB, 2017, NEW ENGL J MED, V376, P2211, DOI 10.1056/NEJMoa1613210
   Fattore L, 2020, CANCERS, V12, DOI 10.3390/cancers12113368
   Fernandez-Penas P., 2020, 2020 SITC ANN M NOV, P799
   Ferrucci PF, 2020, J IMMUNOTHER CANCER, V8, DOI 10.1136/jitc-2020-001806
   Forde PM, 2018, NEW ENGL J MED, V378, P1976, DOI 10.1056/NEJMoa1716078
   Gershenwald JE, 2017, CA-CANCER J CLIN, V67, P472, DOI 10.3322/caac.21409
   Glen H, 2011, BMC CANCER, V11, DOI 10.1186/1471-2407-11-309
   Golan T., 2018, 2018 SITC ANN M
   Grossmann KF, 2016, J CLIN ONCOL, V34, DOI 10.1200/JCO.2016.34.15_suppl.e21032
   Gutzmer R, 2020, LANCET, V395, P1835, DOI 10.1016/S0140-6736(20)30934-X
   Hamid O., 2017, ANN ONCOL, V28, pV428, DOI [10.1093/annonc/mdx377, DOI 10.1093/ANNONC/MDX377]
   Harrington KJ, 2016, ONCOTARGETS THER, V9, P7081, DOI 10.2147/OTT.S115245
   Haymaker C, 2020, ANN ONCOL, V31, pS736, DOI 10.1016/j.annonc.2020.08.1207
   Haymaker C, 2017, J IMMUNOTHER CANCER, V5
   Hodi FS, 2010, NEW ENGL J MED, V363, P711, DOI 10.1056/NEJMoa1003466
   KAWAKAMI Y, 1994, J EXP MED, V180, P347, DOI 10.1084/jem.180.1.347
   Khushalani NI., 2020, J IMMUNOTHER CANCER, V8, DOI [10.1136/jitc-2020-SITC2020.0797, DOI 10.1136/JITC-2020-SITC2020.0797]
   Lakhani N., 2018, 2018 SITC ANN M
   Larkin J, 2014, NEW ENGL J MED, V371, P1867, DOI 10.1056/NEJMoa1408868
   Lebbe C, 2019, J CLIN ONCOL, V37, P867, DOI 10.1200/JCO.18.01998
   Lemke-Miltner CD, 2020, J IMMUNOL, V204, P1386, DOI 10.4049/jimmunol.1900742
   Lipson E J, 2018, Ann Oncol, V29 Suppl 8, pviii464, DOI 10.1093/annonc/mdy289.058
   Liu J, 2016, CANCER DISCOV, V6, P1382, DOI 10.1158/2159-8290.CD-16-0577
   Liu XD, 2010, BLOOD, V115, P3520, DOI 10.1182/blood-2009-09-246124
   Long G., 2019, PIGM CELL MELANOMA R, V32, P133, DOI [10.1136/jitc-2020-SITC2020.0429, DOI 10.1136/JITC-2020-SITC2020.0429]
   Long GV, 2017, NEW ENGL J MED, V377, P1813, DOI 10.1056/NEJMoa1708539
   Long G, 2020, J IMMUNOTHER CANCER, V8, pA261, DOI 10.1136/jitc-2020-SITC2020.0429
   Long GV, 2019, LANCET ONCOL, V20, P1083, DOI 10.1016/S1470-2045(19)30274-8
   Long GV, 2019, LANCET ONCOL, V20, P961, DOI 10.1016/S1470-2045(19)30331-6
   Long GV, 2018, J CLIN ONCOL, V36, P667, DOI 10.1200/JCO.2017.74.1025
   Long GV, 2015, LANCET, V386, P444, DOI 10.1016/S0140-6736(15)60898-4
   Marks PA, 2005, CELL CYCLE, V4, P549, DOI 10.4161/cc.4.4.1564
   McArthur G, 2019, 16 INT C SOC MEL RES
   Menzies AM, 2021, NAT MED, V27, P301, DOI 10.1038/s41591-020-01188-3
   Meric-Bernstam F, 2019, J CLIN ONCOL, V37, DOI 10.1200/JCO.2019.37.15_suppl.2507
   Michielin O, 2020, ANN ONCOL, V31, P1449, DOI 10.1016/j.annonc.2020.07.005
   Middleton MR, 2020, CLIN CANCER RES, V26, P5869, DOI 10.1158/1078-0432.CCR-20-1247
   Milhem M, 2020, J IMMUNOTHER CANCER, V8, pA186, DOI 10.1136/jitc-2020-SITC2020.0304
   Milhem M, 2020, J IMMUNOTHER CANCER, V8, pA2, DOI 10.1136/LBA2019.4
   Milhem MM, 2019, J CLIN ONCOL, V37, DOI 10.1200/JCO.2019.37.15_suppl.9534
   Mocellin S, 2013, COCHRANE DB SYST REV, DOI [10.1002/14651858.CD008955.pub2., 10.1002/14651858.CD008955.pub2]
   Mocellin S, 2010, JNCI-J NATL CANCER I, V102, P493, DOI 10.1093/jnci/djq009
   Muller AJ, 2005, NAT MED, V11, P312, DOI 10.1038/nm1196
   Nathan P, 2020, ANN ONCOL, V31, pS1172, DOI 10.1016/j.annonc.2020.08.2273
   Nguyen LT, 2019, CANCER IMMUNOL IMMUN, V68, P773, DOI 10.1007/s00262-019-02307-x
   Olson D, 2020, J CLIN ONCOL, V38
   Perez RP, 2017, J CLIN ONCOL, V35, DOI 10.1200/JCO.2017.35.15_suppl.3003
   Pitcher B., 2019, ANN ONCOL, V30, pV851
   Postow MA, 2020, J CLIN ONCOL, V38
   Puzanov I, 2020, J IMMUNOTHER CANCER, V8, pA263, DOI 10.1136/jitc-2020-SITC2020.0433
   Ribas A, 2017, ANN ONCOL, V28, P428, DOI [10.1093/annonc/mdx377, DOI 10.1093/ANNONC/MDX377]
   Ribas A, 2012, CLIN CANCER RES, V18, P336, DOI 10.1158/1078-0432.CCR-11-2323
   Robert C, 2019, NEW ENGL J MED, V381, P626, DOI 10.1056/NEJMoa1904059
   Robert C., 2019, 16 INT C SOC MEL RES
   Robert C, 2019, LANCET ONCOL, V20, P1239, DOI 10.1016/S1470-2045(19)30388-2
   Robert C, 2015, NEW ENGL J MED, V372, P2521, DOI 10.1056/NEJMoa1503093
   Robert C, 2015, NEW ENGL J MED, V372, P320, DOI 10.1056/NEJMoa1412082
   Robert C, 2015, NEW ENGL J MED, V372, P30, DOI 10.1056/NEJMoa1412690
   Rohaan MW., 2019, ABSTRACT IMMUNOTH S5, V30, P481, DOI [10.1093/annonc/mdz253.010, DOI 10.1093/ANNONC/MDZ253.010]
   Rosenberg SA, 2011, CLIN CANCER RES, V17, P4550, DOI 10.1158/1078-0432.CCR-11-0116
   Rozeman EA, 2020, J CLIN ONCOL, V38
   Rozeman EA, 2019, LANCET ONCOL, V20, P948, DOI 10.1016/S1470-2045(19)30151-2
   Saberian C, 2020, J IMMUNOTHER CANCER, V8, pA191, DOI 10.1136/jitc-2020-SITC2020.0311
   SALGALLER ML, 1995, CANCER RES, V55, P4972
   Sarnaik A, 2020, J CLIN ONCOL, V38
   Scholl FA, 2005, CANCER LETT, V230, P1, DOI 10.1016/j.canlet.2004.12.013
   Schulze A, 2004, MOL BIOL CELL, V15, P3450, DOI 10.1091/mbc.E03-11-0807
   Sharma M, 2020, ANN ONCOL, V31, pS704, DOI 10.1016/j.annonc.2020.08.1140
   Sharma P, 2015, SCIENCE, V348, P56, DOI 10.1126/science.aaa8172
   Spagnolo F, 2014, ONCOTARGET, V5, P10206, DOI 10.18632/oncotarget.2602
   Spranger S, 2014, J IMMUNOTHER CANCER, V2, DOI 10.1186/2051-1426-2-3
   Sullivan Ryan, 2015, Am Soc Clin Oncol Educ Book, P177, DOI 10.14694/EdBook_AM.2015.35.177
   Sullivan RJ, 2019, CANCER RES, V79, DOI 10.1158/1538-7445.AM2019-CT072
   Sun C, 2014, NATURE, V508, P118, DOI 10.1038/nature13121
   Tawbi HAH, 2018, J CLIN ONCOL, V36, DOI 10.1200/JCO.2018.36.15_suppl.9560
   Taylor MH, 2019, J CLIN ONCOL, V37, DOI 10.1200/JCO.2019.37.8_suppl.15
   Tetzlaff MT, 2018, ANN ONCOL, V29, P1861, DOI 10.1093/annonc/mdy226
   Valsecchi ME, 2015, NEW ENGL J MED, V373, P1270, DOI [10.1056/NEJMoa1504030, 10.1056/NEJMc1509660]
   Van den Heuvel NMJ, 2020, ANN ONCOL, V31, pS737, DOI 10.1016/j.annonc.2020.08.1209
   Vatner RE, 2019, MOL IMMUNOL, V110, P13, DOI 10.1016/j.molimm.2017.12.001
   Versluis JM, 2020, J IMMUNOTHER CANCER, V8, pA2, DOI 10.1136/jitc-2020-ITOC7.3
   Versluis JM, 2020, ANN ONCOL, V31, pS742, DOI 10.1016/j.annonc.2020.08.1221
   Weber J, 2017, NEW ENGL J MED, V377, P1824, DOI 10.1056/NEJMoa1709030
   Yu X, 2009, NAT IMMUNOL, V10, P48, DOI 10.1038/ni.1674
   Yushak Melinda, 2019, Am Soc Clin Oncol Educ Book, V39, pe207, DOI 10.1200/EDBK_239283
   Zimmer L, 2020, LANCET, V395, P1558, DOI 10.1016/S0140-6736(20)30417-7
NR 131
TC 1
Z9 1
U1 4
U2 4
PU FRONTIERS MEDIA SA
PI LAUSANNE
PA AVENUE DU TRIBUNAL FEDERAL 34, LAUSANNE, CH-1015, SWITZERLAND
SN 2234-943X
J9 FRONT ONCOL
JI Front. Oncol.
PD JUN 10
PY 2021
VL 11
AR 670726
DI 10.3389/fonc.2021.670726
PG 17
WC Oncology
SC Oncology
GA SX1CN
UT WOS:000664949400001
PM 34178657
OA Green Published, gold
DA 2021-10-29
ER

PT J
AU Marofi, F
   Al-Awad, AS
   Rahman, HS
   Markov, A
   Abdelbasset, WK
   Enina, YI
   Mahmoodi, M
   Hassanzadeh, A
   Yazdanifar, M
   Chartrand, MS
   Jarahian, M
AF Marofi, Faroogh
   Al-Awad, Alaa S.
   Sulaiman Rahman, Heshu
   Markov, Alexander
   Abdelbasset, Walid Kamal
   Ivanovna Enina, Yulianna
   Mahmoodi, Mahnaz
   Hassanzadeh, Ali
   Yazdanifar, Mahboubeh
   Stanley Chartrand, Max
   Jarahian, Mostafa
TI CAR-NK Cell: A New Paradigm in Tumor Immunotherapy
SO FRONTIERS IN ONCOLOGY
LA English
DT Review
DE chimeric antigen receptor; natural killer cells; solid tumors;
   immunotherapy; tumor-associated antigens
ID NATURAL-KILLER-CELLS; CHIMERIC ANTIGEN RECEPTOR; T-CELLS; NK-92 CELLS;
   CLINICAL-TRIAL; OVARIAN-CANCER; SOLID TUMORS; PROGNOSTIC-SIGNIFICANCE;
   MONOCLONAL-ANTIBODY; ANTITUMOR-ACTIVITY
AB The tumor microenvironment (TME) is greatly multifaceted and immune escape is an imperative attribute of tumors fostering tumor progression and metastasis. Based on reports, the restricted achievement attained by T cell immunotherapy reflects the prominence of emerging other innovative immunotherapeutics, in particular, natural killer (NK) cells-based treatments. Human NK cells act as the foremost innate immune effector cells against tumors and are vastly heterogeneous in the TME. Currently, there exists a rapidly evolving interest in the progress of chimeric antigen receptor (CAR)-engineered NK cells for tumor immunotherapy. CAR-NK cells superiorities over CAR-T cells in terms of better safety (e.g., absence or minimal cytokine release syndrome (CRS) and graft-versus-host disease (GVHD), engaging various mechanisms for stimulating cytotoxic function, and high feasibility for 'off-the-shelf' manufacturing. These effector cells could be modified to target various antigens, improve proliferation and persistence in vivo, upturn infiltration into tumors, and defeat resistant TME, which in turn, result in a desired anti-tumor response. More importantly, CAR-NK cells represent antigen receptors against tumor-associated antigens (TAAs), thereby redirecting the effector NK cells and supporting tumor-related immunosurveillance. In the current review, we focus on recent progress in the therapeutic competence of CAR-NK cells in solid tumors and offer a concise summary of the present hurdles affecting therapeutic outcomes of CAR-NK cell-based tumor immunotherapies.
C1 [Marofi, Faroogh] Tabriz Univ Med Sci, Immunol Res Ctr IRC, Tabriz, Iran.
   [Al-Awad, Alaa S.] Univ Babylon, Coll Med, Babylon, Iraq.
   [Sulaiman Rahman, Heshu] Univ Sulaimani, Coll Med, Sulaymaniyah, Iraq.
   [Sulaiman Rahman, Heshu] Komar Univ Sci & Technol, Dept Med Lab Sci, Sulaymaniyah, Iraq.
   [Markov, Alexander] Tyumen State Med Univ, Tyumen, Russia.
   [Markov, Alexander] Tyumen Ind Univ, Tyumen, Russia.
   [Abdelbasset, Walid Kamal] Prince Sattam bin Abdulaziz Univ, Dept Hlth & Rehabil Sci, Coll Appl Med Sci, Al Kharj, Saudi Arabia.
   [Abdelbasset, Walid Kamal] Cairo Univ, Kasr Al Aini Hosp, Dept Phys Therapy, Giza, Egypt.
   [Ivanovna Enina, Yulianna] Sechenov First Moscow State Med Univ, Moscow, Russia.
   [Mahmoodi, Mahnaz] Islamic Azad Univ, Sch Basic Sci, Sci & Res Branch, Dept Biol, Tehran, Iran.
   [Hassanzadeh, Ali] Univ Tehran Med Sci, Sch Adv Technol Med, Dept Appl Cell Sci, Tehran, Iran.
   [Yazdanifar, Mahboubeh] Stanford Univ, Sch Med, Dept Pediat, Stem Cell Transplantat & Regenerat Med, Palo Alto, CA 94304 USA.
   [Stanley Chartrand, Max] DigiCare Behav Res, Casa Grande, AZ USA.
   [Jarahian, Mostafa] German Canc Res Ctr, Toxicol & Chemotherapy Unit G401, Heidelberg, Germany.
RP Jarahian, M (corresponding author), German Canc Res Ctr, Toxicol & Chemotherapy Unit G401, Heidelberg, Germany.
EM mostafajarahian@gmail.com
RI Abdelbasset, Walid Kamal/T-8648-2017
OI Abdelbasset, Walid Kamal/0000-0003-4703-661X
CR Alkins R, 2013, CANCER RES, V73, P1892, DOI 10.1158/0008-5472.CAN-12-2609
   Anwer F, 2017, IMMUNOTHERAPY-UK, V9, P123, DOI 10.2217/imt-2016-0127
   Ao X, 2019, J IMMUNOTHER, V42, P284, DOI 10.1097/CJI.0000000000000286
   Baggio L, 2017, CLIN IMMUNOL, V177, P3, DOI 10.1016/j.clim.2016.02.003
   Bald T, 2020, NAT IMMUNOL, V21, P835, DOI 10.1038/s41590-020-0728-z
   Batchu RB, 2019, SURGERY, V166, P503, DOI 10.1016/j.surg.2019.05.047
   Becker PSA, 2016, CANCER IMMUNOL IMMUN, V65, P477, DOI 10.1007/s00262-016-1792-y
   BETT AJ, 1993, J VIROL, V67, P5911, DOI 10.1128/JVI.67.10.5911-5921.1993
   Boissel L, 2012, LEUKEMIA LYMPHOMA, V53, P958, DOI 10.3109/10428194.2011.634048
   Cao BH, 2020, BIOCHEM BIOPH RES CO, V524, P96, DOI 10.1016/j.bbrc.2020.01.053
   Chan CJ, 2014, NAT IMMUNOL, V15, P431, DOI 10.1038/ni.2850
   Chen XL, 2016, ONCOTARGET, V7, P27764, DOI 10.18632/oncotarget.8526
   Chiu J, 2018, FRONT IMMUNOL, V9, DOI 10.3389/fimmu.2018.00267
   Ciurea SO, 2017, BLOOD, V130, P1857, DOI 10.1182/blood-2017-05-785659
   Clark K, 2009, J BIOL CHEM, V284, P14136, DOI 10.1074/jbc.M109.000414
   Coca S, 1997, CANCER-AM CANCER SOC, V79, P2320, DOI 10.1002/(SICI)1097-0142(19970615)79:12<2320::AID-CNCR5>3.0.CO;2-P
   Concha-Benavente F, 2018, CANCER IMMUNOL RES, V6, P1548, DOI 10.1158/2326-6066.CIR-18-0062
   Coughlan Diarmuid, 2017, Pediatr Hematol Oncol, V34, P320, DOI 10.1080/08880018.2017.1373315
   Daldrup-Link HE, 2005, EUR RADIOL, V15, P4, DOI 10.1007/s00330-004-2526-7
   Del Zotto G, 2020, CYTOM PART A, V97, P891, DOI 10.1002/cyto.a.24001
   Della Chiesa M, 2012, BLOOD, V119, P399, DOI 10.1182/blood-2011-08-372003
   Dong WJ, 2019, CANCER DISCOV, V9, P1422, DOI 10.1158/2159-8290.CD-18-1259
   Dranoff G, 2002, IMMUNOL REV, V188, P147, DOI 10.1034/j.1600-065X.2002.18813.x
   Esser R, 2012, J CELL MOL MED, V16, P569, DOI 10.1111/j.1582-4934.2011.01343.x
   Fitzgerald JC, 2017, CRIT CARE MED, V45, pE124, DOI 10.1097/CCM.0000000000002053
   Gardner RA, 2017, BLOOD, V129, P3322, DOI 10.1182/blood-2017-02-769208
   Genssler S, 2016, ONCOIMMUNOLOGY, V5, DOI 10.1080/2162402X.2015.1119354
   Gilham DE, 2012, TRENDS MOL MED, V18, P377, DOI 10.1016/j.molmed.2012.04.009
   Glienke W, 2015, FRONT PHARMACOL, V6, DOI 10.3389/fphar.2015.00021
   Golan I, 2018, CANCERS, V10, DOI 10.3390/cancers10120522
   Gotthardt D, 2014, BLOOD, V124, P2370, DOI 10.1182/blood-2014-03-564450
   Grund EM, 2005, J IMMUNOL METHODS, V296, P31, DOI 10.1016/j.jim.2004.10.008
   Guerra N, 2008, IMMUNITY, V28, P571, DOI 10.1016/j.immuni.2008.02.016
   Han B, 2018, J IMMUNOL RES, V2018, DOI 10.1155/2018/6248590
   Han JF, 2015, SCI REP-UK, V5, DOI 10.1038/srep11483
   Harrison C, 2010, NAT REV DRUG DISCOV, V9, P360, DOI 10.1038/nrd3162
   Hartmann J, 2017, EMBO MOL MED, V9, P1183, DOI 10.15252/emmm.201607485
   Hatjiharissi E, 2007, BLOOD, V110, P2561, DOI 10.1182/blood-2007-01-070656
   Heintz Nathaniel, 2020, Cold Spring Harb Protoc, V2020, P098079, DOI 10.1101/pdb.prot098079
   HERBERMAN RB, 1975, INT J CANCER, V16, P216, DOI 10.1002/ijc.2910160204
   Herrera L, 2019, SCI REP-UK, V9, DOI 10.1038/s41598-019-55239-y
   Heyman B, 2019, CANCERS, V11, DOI 10.3390/cancers11020191
   Hilmi M, 2020, CANCERS, V12, DOI 10.3390/cancers12010077
   Hilton HG, 2017, IMMUNOGENETICS, V69, P567, DOI 10.1007/s00251-017-1001-y
   Hoogstad-van Evert JS, 2020, GYNECOL ONCOL, V157, P810, DOI 10.1016/j.ygyno.2020.03.020
   Hu Y, 2018, ACTA PHARMACOL SIN, V39, P167, DOI 10.1038/aps.2017.125
   Hu ZW, 2020, SCI REP-UK, V10, DOI 10.1038/s41598-020-59736-3
   Husain Z, 2013, J IMMUNOL, V191, P1486, DOI 10.4049/jimmunol.1202702
   Imai C, 2005, BLOOD, V106, P376, DOI 10.1182/blood-2004-12-4797
   Imai K, 2000, LANCET, V356, P1795, DOI 10.1016/S0140-6736(00)03231-1
   Iyer JG, 2011, CLIN CANCER RES, V17, P6671, DOI 10.1158/1078-0432.CCR-11-1513
   Jewett A., SEMIN CANCER BIOL
   Jinushi M, 2004, J IMMUNOL, V173, P6072, DOI 10.4049/jimmunol.173.10.6072
   Kailayangiri S, 2017, ONCOIMMUNOLOGY, V6, DOI 10.1080/2162402X.2016.1250050
   Kalos M, 2011, SCI TRANSL MED, V3, DOI 10.1126/scitranslmed.3002842
   Klapdor R, 2019, INT J MOL SCI, V20, DOI 10.3390/ijms20030660
   Klapdor R, 2017, HUM GENE THER, V28, P886, DOI 10.1089/hum.2017.168
   Klingemann H G, 1996, Biol Blood Marrow Transplant, V2, P68
   Kotanides H, 2020, MOL CANCER THER, V19, P988, DOI 10.1158/1535-7163.MCT-19-0893
   Kruschinski A, 2008, P NATL ACAD SCI USA, V105, P17481, DOI 10.1073/pnas.0804788105
   Lanier LL, 1998, IMMUNITY, V8, P693, DOI 10.1016/S1074-7613(00)80574-9
   Li CJ, 2020, J CANCER RES THER, V16, P393, DOI 10.4103/jcrt.JCRT_190_20
   Li Y, 2018, CELL STEM CELL, V23, P181, DOI 10.1016/j.stem.2018.06.002
   Li ZY, 2020, NAT PROTOC, V15, P2705, DOI 10.1038/s41596-020-0351-3
   Littwitz E, 2013, RETROVIROLOGY, V10, DOI 10.1186/1742-4690-10-127
   Liu B, 2019, MOL MED REP, V20, P2823, DOI 10.3892/mmr.2019.10529
   Liu H, 2015, ONCOL REP, V33, P95, DOI 10.3892/or.2014.3548
   Liu XJ, 2016, CANCER RES, V76, P1578, DOI 10.1158/0008-5472.CAN-15-2524
   Liu Y, 2020, CELL PROLIFERAT, V53, DOI 10.1111/cpr.12858
   LJUNGGREN HG, 1986, J IMMUNOGENET, V13, P141
   Loibl S, 2017, LANCET, V389, P2415, DOI 10.1016/S0140-6736(16)32417-5
   Lu CG, 2020, MOL IMMUNOL, V122, P200, DOI 10.1016/j.molimm.2020.04.016
   Luevano M, 2014, PLOS ONE, V9, DOI 10.1371/journal.pone.0087086
   Luevano M, 2012, HUM IMMUNOL, V73, P248, DOI 10.1016/j.humimm.2011.12.015
   Lupo KB, 2020, J HEMATOL ONCOL, V13, DOI 10.1186/s13045-020-00913-2
   MacKay M, 2020, NAT BIOTECHNOL, V38, P233, DOI 10.1038/s41587-019-0329-2
   Maude SL, 2014, NEW ENGL J MED, V371, P1507, DOI 10.1056/NEJMoa1407222
   McNerney KO, 2020, FRONT IMMUNOL, V11, DOI 10.3389/fimmu.2020.00873
   Melaiu O, 2020, FRONT IMMUNOL, V10, DOI 10.3389/fimmu.2019.03038
   Merker M, 2017, ONCOTARGET, V8, P66137, DOI 10.18632/oncotarget.19821
   MILLER AD, 1992, CURR TOP MICROBIOL, V158, P1
   Minetto P, 2019, FRONT IMMUNOL, V10, DOI 10.3389/fimmu.2019.02836
   Morandi F, 2020, CELLS-BASEL, V9, DOI 10.3390/cells9081757
   MORETTA A, 1990, J EXP MED, V171, P695, DOI 10.1084/jem.171.3.695
   Moretta A, 1996, ANNU REV IMMUNOL, V14, P619, DOI 10.1146/annurev.immunol.14.1.619
   Muller N, 2015, J IMMUNOTHER, V38, P197, DOI 10.1097/CJI.0000000000000082
   Murakami T, 2018, ANTICANCER RES, V38, P5049, DOI 10.21873/anticanres.12824
   Nakamura K, 2017, ONCOL REP, V37, P3189, DOI 10.3892/or.2017.5583
   Nakazawa T, 2014, J NEURO-ONCOL, V116, P31, DOI 10.1007/s11060-013-1258-4
   Ng YY, 2020, MOL THER-ONCOLYTICS, V16, P75, DOI 10.1016/j.omto.2019.12.006
   Nham T, 2018, CANCER IMMUNOL IMMUN, V67, P575, DOI 10.1007/s00262-017-2112-x
   Okada K, 2018, ONCOLOGY-BASEL, V95, P288, DOI 10.1159/000491019
   Otegbeye F, 2018, PLOS ONE, V13, DOI 10.1371/journal.pone.0191358
   Parihar R, 2019, CANCER IMMUNOL RES, V7, P363, DOI 10.1158/2326-6066.CIR-18-0572
   Pinthus JH, 2003, CANCER RES, V63, P2470
   Platten M, 2017, NEURO-ONCOLOGY, V19, P1425, DOI 10.1093/neuonc/nox167
   Qiu JT, 2019, CANCERS, V11, DOI 10.3390/cancers11030368
   Qu Y, 2018, Zhonghua Yi Xue Za Zhi, V98, P860, DOI 10.3760/cma.j.issn.0376-2491.2018.11.014
   Robbins Y, 2020, ELIFE, V9, DOI 10.7554/eLife.54854
   Rohr-Udilova N, 2018, SCI REP-UK, V8, DOI 10.1038/s41598-018-24437-5
   Sahm C, 2012, CANCER IMMUNOL IMMUN, V61, P1451, DOI 10.1007/s00262-012-1212-x
   Sakamoto N, 2015, J TRANSL MED, V13, DOI 10.1186/s12967-015-0632-8
   Sarvaria A, 2017, FRONT IMMUNOL, V8, DOI 10.3389/fimmu.2017.00329
   Schmidt P, 2021, FRONT IMMUNOL, V11, DOI 10.3389/fimmu.2020.611163
   Schonfeld K, 2015, MOL THER, V23, P330, DOI [10.1038/mt.2014.21, 10.1038/mt.2014.219]
   Seidel D, 2015, CANCER IMMUNOL IMMUN, V64, P621, DOI 10.1007/s00262-015-1669-5
   Seliger B., SEMIN CANCER BIOL
   Shiozawa M, 2018, BMC IMMUNOL, V19, DOI 10.1186/s12865-018-0262-z
   Siegler EL, 2018, CELL STEM CELL, V23, P160, DOI 10.1016/j.stem.2018.07.007
   Slamon DJ, 2001, NEW ENGL J MED, V344, P783, DOI 10.1056/NEJM200103153441101
   Spanholtz J, 2011, PLOS ONE, V6, DOI 10.1371/journal.pone.0020740
   Sun C, 2015, ACTA PHARMACOL SIN, V36, P1191, DOI 10.1038/aps.2015.41
   Sun YS, 2017, INT J BIOL SCI, V13, P1387, DOI 10.7150/ijbs.21635
   Sutlu T, 2012, HUM GENE THER, V23, P1090, DOI 10.1089/hum.2012.080
   Szmania S, 2015, J IMMUNOTHER, V38, P24, DOI 10.1097/CJI.0000000000000059
   Tanaka H, 2003, EUR J HAEMATOL, V71, P29, DOI 10.1034/j.1600-0609.2003.00081.x
   Tang XW, 2018, AM J CANCER RES, V8, P1083
   Tomanin R, 2004, CURR GENE THER, V4, P357
   Tonn T, 2013, CYTOTHERAPY, V15, P1563, DOI 10.1016/j.jcyt.2013.06.017
   Tseng HC, 2020, NAT COMMUN, V11, DOI 10.1038/s41467-020-18444-2
   Ueda T, 2020, CANCER SCI, V111, P1478, DOI 10.1111/cas.14374
   Uherek C, 2002, BLOOD, V100, P1265, DOI 10.1182/blood.V100.4.1265.h81602001265_1265_1273
   Vanichapol T, 2018, BIOMED RES INT, V2018, DOI 10.1155/2018/1812535
   Vaquero J, 2012, INT J SURG ONCOL, V2012, DOI 10.1155/2012/834852
   Villegas FR, 2002, LUNG CANCER-J IASLC, V35, P23, DOI 10.1016/S0169-5002(01)00292-6
   Wang FX, 2021, ONCOGENE, V40, P717, DOI 10.1038/s41388-020-01561-z
   Wang J, 2018, J IMMUNOTHER CANCER, V6, DOI 10.1186/s40425-018-0441-8
   Wang LY, 2019, INT IMMUNOPHARMACOL, V74, DOI 10.1016/j.intimp.2019.105695
   Wang ZJ, 2017, CANCER IMMUNOL IMMUN, V66, P537, DOI 10.1007/s00262-017-1959-1
   Webb JR, 2014, CLIN CANCER RES, V20, P434, DOI 10.1158/1078-0432.CCR-13-1877
   Whiteside TL, 2013, BIOCHEM SOC T, V41, P245, DOI 10.1042/BST20120265
   Widowati W, 2020, AFR HEALTH SCI, V20, P822, DOI 10.4314/ahs.v20i2.36
   Wu X, 2019, B CANCER, V106, P946, DOI 10.1016/j.bulcan.2019.03.012
   Xiao L, 2019, MOL THER, V27, P1114, DOI 10.1016/j.ymthe.2019.03.011
   Xie GZ, 2020, EBIOMEDICINE, V59, DOI 10.1016/j.ebiom.2020.102975
   Xie MZ, 2021, MED SCI MONITOR, V27, DOI 10.12659/MSM.927464
   Xu YX, 2019, J HEMATOL ONCOL, V12, DOI 10.1186/s13045-019-0732-7
   Yang HL, 2017, REPRODUCTION, V154, P815, DOI 10.1530/REP-17-0342
   Yang S, 2020, FRONT PHARMACOL, V11, DOI 10.3389/fphar.2020.01089
   Yarden Y, 2001, ONCOLOGY-BASEL, V61, P1, DOI 10.1159/000055396
   Yilmaz A, 2020, J HEMATOL ONCOL, V13, DOI 10.1186/s13045-020-00998-9
   Yin H, 2014, NAT REV GENET, V15, P541, DOI 10.1038/nrg3763
   Yu M, 2018, MOL THER, V26, P366, DOI 10.1016/j.ymthe.2017.12.012
   Zakiryanova GK, 2017, IMMUN INFLAMM DIS, V5, P493, DOI 10.1002/iid3.179
   Zamai L, 2007, J IMMUNOL, V178, P4011, DOI 10.4049/jimmunol.178.7.4011
   Zeng JM, 2017, STEM CELL REP, V9, P1796, DOI 10.1016/j.stemcr.2017.10.020
   Zhang C, 2020, FRONT IMMUNOL, V11, DOI 10.3389/fimmu.2020.01295
   Zhang C, 2017, BIOMARK RES, V5, DOI 10.1186/s40364-017-0102-y
   Zhang C, 2017, FRONT IMMUNOL, V8, DOI 10.3389/fimmu.2017.00533
   Zhang CC, 2016, JNCI-J NATL CANCER I, V108, DOI 10.1093/jnci/djv375
   Zhang Q, 2018, J IMMUNOL RES, V2018, DOI 10.1155/2018/4263520
   Zhang Q, 2017, J IMMUNOL RES, V2017, DOI 10.1155/2017/6915912
NR 152
TC 2
Z9 2
U1 12
U2 12
PU FRONTIERS MEDIA SA
PI LAUSANNE
PA AVENUE DU TRIBUNAL FEDERAL 34, LAUSANNE, CH-1015, SWITZERLAND
SN 2234-943X
J9 FRONT ONCOL
JI Front. Oncol.
PD JUN 10
PY 2021
VL 11
AR 673276
DI 10.3389/fonc.2021.673276
PG 16
WC Oncology
SC Oncology
GA SX2MJ
UT WOS:000665044300001
PM 34178661
OA gold, Green Published
DA 2021-10-29
ER

PT J
AU Nezhad, MS
   Abdollahpour-Alitappeh, M
   Rezaei, B
   Yazdanifar, M
   Seifalian, AM
AF Sadeqi Nezhad, Muhammad
   Abdollahpour-Alitappeh, Meghdad
   Rezaei, Behzad
   Yazdanifar, Mahboubeh
   Seifalian, Alexander Marcus
TI Induced Pluripotent Stem Cells (iPSCs) Provide a Potentially Unlimited T
   Cell Source for CAR-T Cell Development and Off-the-Shelf Products
SO PHARMACEUTICAL RESEARCH
LA English
DT Review
DE CAR-T cell; iPSC; iPSC-derived T cell; off-the-shelf; stem cells; T
   cell; tumor cell
ID CANCER REGRESSION; HUMAN FIBROBLASTS; SURFACE-MARKERS; GENERATION;
   ANTIGEN; MOUSE; INDUCTION; THERAPY; DONOR; DIFFERENTIATION
AB Chimeric antigen receptor T (CAR-T) cell therapy has been increasingly conducted for cancer patients in clinical settings. Progress in this therapeutic approach is hampered by the lack of a solid manufacturing process, T lymphocytes, and tumor-specific antigens. T cell source used in CAR-T cell therapy is derived predominantly from the patient's own T lymphocytes, which makes this approach impracticable to patients with progressive diseases and T leukemia. The generation of autologous CAR-T cells is time-consuming due to the lack of readily available T lymphocytes and is not applicable for third-party patients. Pluripotent stem cells, such as human induced pluripotent stem cells (hiPSCs), can provide an unlimited T cell source for CAR-T cell development with the potential of generating off-the-shelf T cell products. T-iPSCs (iPSC-derived T cells) are phenotypically defined, expandable, and as functional as physiological T cells. The combination of iPSC and CAR technologies provides an exciting opportunity to oncology and greatly facilitates cell-based therapy for cancer patients. However, T-iPSCs, in combination with CARs, are at the early stage of development and need further pre-clinical and clinical studies. This review will critically discuss the progress made in iPSC-derived T cells and provides a roadmap for the development of CAR iPSC-derived T cells and off-the-shelf T-iPSCs.
C1 [Sadeqi Nezhad, Muhammad] Islamic Azad Univ, Dept Clin Lab Sci, Gorgan Branch, Young Researchers & Elites Club, Gorgan, Iran.
   [Rezaei, Behzad] Larestan Univ Med Sci, Cellular & Mol Biol Res Ctr, Larestan, Iran.
   [Rezaei, Behzad] Larestan Univ Med Sci, Dept Surg, Larestan, Iran.
   [Yazdanifar, Mahboubeh] Stanford Univ, Dept Pediat, Stem Cell Transplantat & Regenerat Med, Sch Med, Stanford, CA USA.
   [Seifalian, Alexander Marcus] London BioSci Innovat Ctr, Nanotechnol & Regenerat Med Commercializat Ctr, London, England.
RP Seifalian, AM (corresponding author), London BioSci Innovat Ctr, Nanotechnol & Regenerat Med Commercializat Ctr, London, England.
EM a.seifalian@gmail.com
RI Nezhad, Muhammad Sadeqi/ABI-4048-2020; Abdollahpour-Alitappeh,
   Meghdad/X-6395-2018
OI Nezhad, Muhammad Sadeqi/0000-0001-6244-385X; seifalian,
   Alexander/0000-0002-8334-9376; Abdollahpour-Alitappeh,
   Meghdad/0000-0002-5260-2527
CR Abreu TR, 2020, J CONTROL RELEASE, V319, P246, DOI 10.1016/j.jconrel.2019.12.047
   Abujarour R, 2013, SCI REP-UK, V3, DOI 10.1038/srep01179
   Azzaoui I, 2016, BLOOD, V128, P1081, DOI 10.1182/blood-2015-08-662783
   Ban H, 2011, P NATL ACAD SCI USA, V108, P14234, DOI 10.1073/pnas.1103509108
   Ben-David U, 2011, NAT REV CANCER, V11, P268, DOI 10.1038/nrc3034
   Bharathan SP, 2017, BIOL OPEN, V6, P100, DOI 10.1242/bio.022111
   Birnbaum ME, 2014, P NATL ACAD SCI USA, V111, P17576, DOI 10.1073/pnas.1420936111
   Blelloch R, 2007, CELL STEM CELL, V1, P245, DOI 10.1016/j.stem.2007.08.008
   Brentjens RJ, 2011, BLOOD, V118, P4817, DOI 10.1182/blood-2011-04-348540
   CAMPBELL A, 1985, J CLIN INVEST, V75, P2085, DOI 10.1172/JCI111928
   Chapuis AG, 2013, SCI TRANSL MED, V5, DOI 10.1126/scitranslmed.3004916
   Cheadle EJ, 2012, GENE THER, V19, P1114, DOI 10.1038/gt.2011.192
   Crook JM, 2010, IN VITRO CELL DEV-AN, V46, P169, DOI 10.1007/s11626-010-9301-7
   Cunningham JJ, 2012, NAT BIOTECHNOL, V30, P849, DOI 10.1038/nbt.2329
   Das RK, 2019, CANCER DISCOV, V9, P492, DOI 10.1158/2159-8290.CD-18-1314
   Dekel-Naftali M, 2012, EUR J HUM GENET, V20, P1248, DOI 10.1038/ejhg.2012.128
   Deol A, 2010, CANCER TREAT REV, V36, P528, DOI 10.1016/j.ctrv.2010.03.004
   Depil S, 2020, NAT REV DRUG DISCOV, V19, P185, DOI 10.1038/s41573-019-0051-2
   Dotti G, 2015, SAFETY MULTIPLE DOSE
   Duncan EJ, 2014, J EXP ZOOL PART B, V322, P208, DOI 10.1002/jez.b.22571
   Elliott AM, 2010, MOL BIOTECHNOL, V46, P234, DOI 10.1007/s12033-010-9294-1
   Fernandez TD, 2013, BIOMED RES INT, V2013, DOI 10.1155/2013/430290
   Garfall AL, 2019, BLOOD ADV, V3, P2812, DOI 10.1182/bloodadvances.2019000600
   Gattinoni L, 2011, NAT MED, V17, P1290, DOI 10.1038/nm.2446
   Haridhasapavalan KK, 2019, GENE, V686, P146, DOI 10.1016/j.gene.2018.11.069
   Hu YX, 2019, BONE MARROW TRANSPL, V54, P1208, DOI 10.1038/s41409-018-0403-2
   Huang CY, 2019, J BIOMED SCI, V26, DOI 10.1186/s12929-019-0578-x
   Iriguchi S, 2021, NAT COMMUN, V12, DOI 10.1038/s41467-020-20658-3
   Ito E, 2019, SCI REP-UK, V9, DOI 10.1038/s41598-018-38325-5
   Iyer RK, 2018, FRONT MED-LAUSANNE, V5, DOI 10.3389/fmed.2018.00150
   Jang Y, 2019, EXP MOL MED, V51, DOI 10.1038/s12276-018-0190-2
   Johnson LA, 2009, BLOOD, V114, P535, DOI 10.1182/blood-2009-03-211714
   Keller A, 2018, HUM REPROD UPDATE, V24, P162, DOI 10.1093/humupd/dmx042
   Kelly JM, 2002, NAT IMMUNOL, V3, P83, DOI 10.1038/ni746
   Kim D, 2009, CELL STEM CELL, V4, P472, DOI 10.1016/j.stem.2009.05.005
   Kim K, 2011, NAT BIOTECHNOL, V29, P1117, DOI 10.1038/nbt.2052
   Kim SJ, 2005, YONSEI MED J, V46, P693, DOI 10.3349/ymj.2005.46.5.693
   Kochenderfer JN, 2013, BLOOD, V122, P4129, DOI 10.1182/blood-2013-08-519413
   Kumazaki T, 2011, HUM CELL, V24, P96, DOI 10.1007/s13577-011-0016-1
   La Motte-Mohs RN, 2005, BLOOD, V105, P1431, DOI 10.1182/blood-2004-04-1293
   Li CG, 2020, BRIEF FUNCT GENOMICS, V19, P175, DOI 10.1093/bfgp/elz042
   Li Y, 2018, CELL STEM CELL, V23, P181, DOI 10.1016/j.stem.2018.06.002
   Liu G, 2020, STEM CELL REV REP, V16, P3, DOI 10.1007/s12015-019-09935-x
   Liu J, 2019, FRONT IMMUNOL, V10, DOI 10.3389/fimmu.2019.00456
   Liu X, 2017, FRONT PSYCHOL, V8, DOI 10.3389/fpsyg.2017.00508
   Loh YH, 2010, CELL STEM CELL, V7, P15, DOI 10.1016/j.stem.2010.06.004
   Luther DC, 2018, EXPERT OPIN DRUG DEL, V15, P905, DOI 10.1080/17425247.2018.1517746
   Maeda T, 2016, CANCER RES, V76, P6839, DOI 10.1158/0008-5472.CAN-16-1149
   Matutes E, 2007, J CLIN PATHOL, V60, P1373, DOI 10.1136/jcp.2007.052456
   Maude SL, 2018, NEW ENGL J MED, V378, P439, DOI 10.1056/NEJMoa1709866
   Milone MC, 2018, MOL THER-METH CLIN D, V8, P210, DOI 10.1016/j.omtm.2018.01.010
   Minagawa A, 2018, CELL STEM CELL, V23, P850, DOI 10.1016/j.stem.2018.10.005
   Miyoshi N, 2011, CELL STEM CELL, V8, P633, DOI 10.1016/j.stem.2011.05.001
   Morgan RA, 2006, SCIENCE, V314, P126, DOI 10.1126/science.1129003
   Munshi NC, 2021, NEW ENGL J MED, V384, P705, DOI 10.1056/NEJMoa2024850
   Nagano S, 2020, MOL THER-METH CLIN D, V16, P126, DOI 10.1016/j.omtm.2019.12.006
   NAKANO T, 1994, SCIENCE, V265, P1098, DOI 10.1126/science.8066449
   Nandan MO, 2009, HISTOL HISTOPATHOL, V24, P1343, DOI 10.14670/HH-24.1343
   Narsinh KH, 2011, NAT PROTOC, V6, P78, DOI 10.1038/nprot.2010.173
   Nazareth EJP, 2013, NAT METHODS, V10, P1225, DOI [10.1038/NMETH.2684, 10.1038/nmeth.2684]
   Neelapu SS, 2017, NEW ENGL J MED, V377, P2531, DOI 10.1056/NEJMoa1707447
   Netsrithong R, 2019, STEM CELL RES, V39, DOI 10.1016/j.scr.2019.101487
   Nezhad MS, 2020, FRONT IMMUNOL, V11, DOI 10.3389/fimmu.2020.603237
   Liem NT, 2019, INT J MOL SCI, V20, DOI 10.3390/ijms20133166
   Nianias A, 2019, CURR HEMATOL MALIG R, V14, P261, DOI 10.1007/s11899-019-00528-6
   Nishimura T, 2013, CELL STEM CELL, V12, P114, DOI 10.1016/j.stem.2012.11.002
   Niwa H, 2009, NATURE, V460, P118, DOI 10.1038/nature08113
   Ou JF, 2019, J BIOL ENG, V13, DOI 10.1186/s13036-019-0167-2
   Paik EJ, 2018, SCI REP-UK, V8, DOI 10.1038/s41598-018-19291-4
   Palomero T, 2017, NAT MED, V23, P1402, DOI 10.1038/nm.4458
   Papathanasiou MM, 2020, CANCER GENE THER, V27, P799, DOI 10.1038/s41417-019-0157-z
   Parrotta E, 2017, STEM CELL RES THER, V8, DOI 10.1186/s13287-017-0720-1
   Perdomo-Celis F, 2019, FRONT IMMUNOL, V10, DOI 10.3389/fimmu.2019.01896
   Popp B, 2018, SCI REP-UK, V8, DOI 10.1038/s41598-018-35506-0
   Quinlan AR, 2011, CELL STEM CELL, V9, P366, DOI 10.1016/j.stem.2011.07.018
   Raetz EA, 2016, HEMATOL-AM SOC HEMAT, P580, DOI 10.1182/asheducation-2016.1.580
   Ramos-Mejia V, 2012, PLOS ONE, V7, DOI 10.1371/journal.pone.0035824
   Ritchie DS, 2013, MOL THER, V21, P2122, DOI 10.1038/mt.2013.154
   Rodda DJ, 2005, J BIOL CHEM, V280, P24731, DOI 10.1074/jbc.M502573200
   Rohaan MW, 2019, VIRCHOWS ARCH, V474, P449, DOI 10.1007/s00428-018-2484-0
   Rosenberg SA, 2011, CLIN CANCER RES, V17, P4550, DOI 10.1158/1078-0432.CCR-11-0116
   Rudolph MG, 2006, ANNU REV IMMUNOL, V24, P419, DOI 10.1146/annurev.immunol.23.021704.115658
   Ruella M, 2018, NAT MED, V24, P1499, DOI 10.1038/s41591-018-0201-9
   Saito H, 2016, STEM CELLS INT, V2016, DOI 10.1155/2016/8394960
   Sarafian R, 2018, STEM CELL RES, V28, P66, DOI 10.1016/j.scr.2018.01.030
   Scheper W, 2009, STEM CELL REV REP, V5, P204, DOI 10.1007/s12015-009-9077-x
   Schuster SJ, 2017, NEW ENGL J MED, V377, P2545, DOI 10.1056/NEJMoa1708566
   Secher JO, 2017, MOL REPROD DEV, V84, P229, DOI 10.1002/mrd.22771
   Seki T, 2010, CELL STEM CELL, V7, P11, DOI 10.1016/j.stem.2010.06.003
   Shi GL, 2010, STEM CELL RES THER, V1, DOI 10.1186/scrt39
   Shyh-Chang N, 2013, CELL STEM CELL, V12, P395, DOI 10.1016/j.stem.2013.03.005
   Singh U, 2012, STEM CELL REV REP, V8, P1021, DOI 10.1007/s12015-012-9359-6
   Sohn YD, 2013, BIOMATERIALS, V34, P4235, DOI 10.1016/j.biomaterials.2013.02.005
   Song J, 1884, METHOD MOL BIOL, V2019, P43
   Srivastava S, 2018, J IMMUNOL, V200, P459, DOI 10.4049/jimmunol.1701155
   Stadtfeld M, 2008, SCIENCE, V322, P945, DOI 10.1126/science.1162494
   Staerk J, 2010, CELL STEM CELL, V7, P20, DOI 10.1016/j.stem.2010.06.002
   Sullivan S, 2018, REGEN MED, V13, P859, DOI 10.2217/rme-2018-0095
   Taapken SM, 2011, NAT BIOTECHNOL, V29, P313, DOI 10.1038/nbt.1835
   Takahashi K, 2007, CELL, V131, P861, DOI 10.1016/j.cell.2007.11.019
   Takahashi K, 2006, CELL, V126, P663, DOI 10.1016/j.cell.2006.07.024
   Taylor CJ, 2012, CELL STEM CELL, V11, P147, DOI 10.1016/j.stem.2012.07.014
   Themeli M, 2013, NAT BIOTECHNOL, V31, P928, DOI 10.1038/nbt.2678
   Townsend MH, 2020, IMMUNOL RES, V68, P63, DOI 10.1007/s12026-020-09119-7
   Tumaini B, 2013, CYTOTHERAPY, V15, P1406, DOI 10.1016/j.jcyt.2013.06.003
   Vizcardo R, 2013, CELL STEM CELL, V12, P31, DOI 10.1016/j.stem.2012.12.006
   Wang MH, 2020, NEW ENGL J MED, V382, P1331, DOI 10.1056/NEJMoa1914347
   Wang XY, 2016, MOL THER-ONCOLYTICS, V3, DOI 10.1038/mto.2016.15
   Wang ZD, 2020, FRONT IMMUNOL, V11, DOI 10.3389/fimmu.2020.00176
   Warren L, 2010, CELL STEM CELL, V7, P618, DOI 10.1016/j.stem.2010.08.012
   Wattanapanitch M, 2019, STEM CELLS INT, V2019, DOI 10.1155/2019/5171032
   Weisel KC, 2006, EXP HEMATOL, V34, P1505, DOI 10.1016/j.exphem.2006.06.013
   Wieczorek M, 2017, FRONT IMMUNOL, V8, DOI 10.3389/fimmu.2017.00292
   Wu YH, 2010, STEM CELL RES, V4, P180, DOI 10.1016/j.scr.2010.02.003
   Xiang M, 2019, THERANOSTICS, V9, P290, DOI 10.7150/thno.28671
   Xu HG, 2019, CELL STEM CELL, V24, P566, DOI 10.1016/j.stem.2019.02.005
   Yadav RK, 2020, HELIYON, V6, DOI 10.1016/j.heliyon.2020.e03779
   Yamanaka S, 2020, CELL STEM CELL, V27, P523, DOI 10.1016/j.stem.2020.09.014
   Yanada M, 2020, BIOL BLOOD MARROW TR, V26, P307, DOI 10.1016/j.bbmt.2019.09.036
   Yang YM, 2015, CURR OPIN HEMATOL, V22, P509, DOI 10.1097/MOH.0000000000000181
   Yu JY, 2007, SCIENCE, V318, P1917, DOI 10.1126/science.1151526
   Yusa K, 2009, NAT METHODS, V6, P363, DOI [10.1038/NMETH.1323, 10.1038/nmeth.1323]
   Zhou HY, 2009, CELL STEM CELL, V4, P381, DOI 10.1016/j.stem.2009.04.005
   Zhou WB, 2009, STEM CELLS, V27, P2667, DOI 10.1002/stem.201
NR 124
TC 1
Z9 1
U1 1
U2 1
PU SPRINGER/PLENUM PUBLISHERS
PI NEW YORK
PA 233 SPRING ST, NEW YORK, NY 10013 USA
SN 0724-8741
EI 1573-904X
J9 PHARM RES-DORDR
JI Pharm. Res.
PD JUN
PY 2021
VL 38
IS 6
BP 931
EP 945
DI 10.1007/s11095-021-03067-z
EA JUN 2021
PG 15
WC Chemistry, Multidisciplinary; Pharmacology & Pharmacy
SC Chemistry; Pharmacology & Pharmacy
GA SV9TX
UT WOS:000659809300003
PM 34114161
DA 2021-10-29
ER

PT J
AU Khanali, J
   Azangou-Khyavy, M
   Boroomand-Saboor, M
   Ghasemi, M
   Niknejad, H
AF Khanali, Javad
   Azangou-Khyavy, Mohammadreza
   Boroomand-Saboor, Melika
   Ghasemi, Mobina
   Niknejad, Hassan
TI JAK/STAT-Dependent Chimeric Antigen Receptor (CAR) Expression: A Design
   Benefiting From a Dual AND/OR Gate Aiming to Increase Specificity,
   Reduce Tumor Escape and Affect Tumor Microenvironment
SO FRONTIERS IN IMMUNOLOGY
LA English
DT Article
DE cancer; adoptive immunotherapy; chimeric antigen receptors T cells;
   tumor escape and relapse; tumor microenvironment; cancer-associated
   fibroblasts; on-target; off-tumor toxicity; bispecific T cell engagers
   (BiTEs)
ID CANCER-ASSOCIATED FIBROBLASTS; T-CELL THERAPY; ACTIVATION PROTEIN;
   ON-TARGET; INHIBITION; STROMA; LONG
AB Recent advances in cancer immunotherapy have attracted great interest due to the natural capacity of the immune system to fight cancer. This field has been revolutionized by the advent of chimeric antigen receptor (CAR) T cell therapy that is utilizing an antigen recognition domain to redirect patients' T cells to selectively attack cancer cells. CAR T cells are designed with antigen-binding moieties fused to signaling and co-stimulatory intracellular domains. Despite significant success in hematologic malignancies, CAR T cells encounter many obstacles for treating solid tumors due to tumor heterogeneity, treatment-associated toxicities, and immunosuppressive tumor microenvironment. Although the current strategies for enhancing CAR T cell efficacy and specificity are promising, they have their own limitations, making it necessary to develop new genetic engineering strategies. In this article, we have proposed a novel logic gate for recognizing tumor-associated antigens by employing intracellular JAK/STAT signaling pathway to enhance CAR T Cells potency and specificity. Moreover, this new-generation CAR T cell is empowered to secrete bispecific T cell engagers (BiTEs) against cancer-associated fibroblasts (CAFs) to diminish tumor metastasis and angiogenesis and increase T cell infiltration.
C1 [Khanali, Javad; Azangou-Khyavy, Mohammadreza; Boroomand-Saboor, Melika; Ghasemi, Mobina] Shahid Beheshti Univ Med Sci, Sch Med, Tehran, Iran.
   [Niknejad, Hassan] Shahid Beheshti Univ Med Sci, Dept Pharmacol, Sch Med, Tehran, Iran.
RP Niknejad, H (corresponding author), Shahid Beheshti Univ Med Sci, Dept Pharmacol, Sch Med, Tehran, Iran.
EM niknejad@sbmu.ac.ir
RI Khanali, Javad/AAR-6816-2021
OI Khanali, Javad/0000-0002-9853-454X
CR Bielamowicz K, 2018, NEURO-ONCOLOGY, V20, P506, DOI 10.1093/neuonc/nox182
   Chen LL, 2017, BIOCHEM BIOPH RES CO, V487, P8, DOI 10.1016/j.bbrc.2017.03.039
   Choi BD, 2019, NAT BIOTECHNOL, V37, P1049, DOI 10.1038/s41587-019-0192-1
   D'Aloia MM, 2018, CELL DEATH DIS, V9, DOI 10.1038/s41419-018-0278-6
   de Sostoa J, 2019, J IMMUNOTHER CANCER, V7, DOI 10.1186/s40425-019-0505-4
   Drent E, 2017, MOL THER, V25, P1946, DOI 10.1016/j.ymthe.2017.04.024
   Ellerman D, 2019, METHODS, V154, P102, DOI 10.1016/j.ymeth.2018.10.026
   Eshima K, 2018, MICROBIOL IMMUNOL, V62, P348, DOI 10.1111/1348-0421.12586
   Fesnak AD, 2016, NAT REV CANCER, V16, P566, DOI 10.1038/nrc.2016.97
   Floss DM, 2016, MOL BIOL CELL, V27, P2301, DOI 10.1091/mbc.E14-12-1645
   Freedman JD, 2018, CANCER RES, V78, P6852, DOI 10.1158/0008-5472.CAN-18-1750
   Gordon WR, 2015, DEV CELL, V33, P729, DOI 10.1016/j.devcel.2015.05.004
   Goswami R, 2017, INT REV CEL MOL BIO, V331, P123, DOI 10.1016/bs.ircmb.2016.09.012
   Ham S, 2020, FRONT IMMUNOL, V11, DOI 10.3389/fimmu.2020.01308
   Hoyos V, 2010, LEUKEMIA, V24, P1160, DOI 10.1038/leu.2010.75
   Huehls AM, 2015, IMMUNOL CELL BIOL, V93, P290, DOI 10.1038/icb.2014.93
   Jacobsen T, 2020, PLOS ONE, V15, DOI 10.1371/journal.pone.0232046
   Jan M, 2021, SCI TRANSL MED, V13, DOI 10.1126/scitranslmed.abb6295
   Kagoya Y, 2018, NAT MED, V24, P352, DOI 10.1038/nm.4478
   Kulemzin SV, 2017, MOL BIOL+, V51, P237, DOI [10.1134/S0026893317020145, 10.7868/S0026898417020148]
   Labanieh L, 2018, NAT BIOMED ENG, V2, P377, DOI 10.1038/s41551-018-0235-9
   LeBleu VS, 2018, DIS MODEL MECH, V11, DOI 10.1242/dmm.029447
   Li D, 2019, SIGNAL TRANSDUCT TAR, V4, DOI 10.1038/s41392-019-0070-9
   Li QS, 2006, J IMMUNOL, V177, P7618, DOI 10.4049/jimmunol.177.11.7618
   Lienert F, 2014, NAT REV MOL CELL BIO, V15, P95, DOI 10.1038/nrm3738
   Liu TY, 2019, J HEMATOL ONCOL, V12, DOI 10.1186/s13045-019-0770-1
   Luo H, 2019, FRONT ONCOL, V9, DOI 10.3389/fonc.2019.01448
   Morgan RA, 2010, MOL THER, V18, P843, DOI 10.1038/mt.2010.24
   Morris R, 2018, PROTEIN SCI, V27, P1984, DOI 10.1002/pro.3519
   Morrison BJ, 2018, BMC CANCER, V18, DOI 10.1186/s12885-018-4389-3
   Newick K, 2017, ANNU REV MED, V68, P139, DOI 10.1146/annurev-med-062315-120245
   Newick K, 2016, MOL THER-ONCOLYTICS, V3, DOI 10.1038/mto.2016.6
   Ni WD, 2017, BIOCHEM BIOPH RES CO, V486, P607, DOI 10.1016/j.bbrc.2017.03.021
   Niknejad H, 2016, CELL TISSUE RES, V363, P599, DOI 10.1007/s00441-016-2364-3
   Niknejad H, 2012, MED HYPOTHESES, V78, P690, DOI 10.1016/j.mehy.2012.02.014
   Nurmik M, 2020, INT J CANCER, V146, P895, DOI 10.1002/ijc.32193
   O'Shea JJ, 2015, ANNU REV MED, V66, P311, DOI 10.1146/annurev-med-051113-024537
   Ratajczak-Wielgomas K, 2016, ONCOL REP, V36, P2745, DOI 10.3892/or.2016.5095
   Roybal KT, 2016, CELL, V167, P419, DOI 10.1016/j.cell.2016.09.011
   Roybal KT, 2016, CELL, V164, P770, DOI 10.1016/j.cell.2016.01.011
   Ruella M, 2016, J CLIN INVEST, V126, P3814, DOI 10.1172/JCI87366
   Schneider D, 2017, J IMMUNOTHER CANCER, V5, DOI 10.1186/s40425-017-0246-1
   Shaw AR, 2017, MOL THER, V25, P2440, DOI 10.1016/j.ymthe.2017.09.010
   Smits NC, 2016, J CLIN ONCOL, V34, P1131, DOI 10.1200/JCO.2015.64.9970
   Srivastava S, 2019, CANCER CELL, V35, P489, DOI 10.1016/j.ccell.2019.02.003
   Stenger D, 2020, BLOOD, V136, P1407, DOI 10.1182/blood.2020005185
   Sun YZ, 2017, TUMOR BIOL, V39, DOI 10.1177/1010428317712592
   US Food  Drug Administratation, 2017, FDA APPR CAR T CELL
   Wang LCS, 2014, CANCER IMMUNOL RES, V2, P154, DOI 10.1158/2326-6066.CIR-13-0027
   Watanabe K, 2018, FRONT IMMUNOL, V9, DOI 10.3389/fimmu.2018.02486
   Wei L, 2010, IMMUNITY, V32, P840, DOI 10.1016/j.immuni.2010.06.003
   Wu L, 2020, CELL MOL IMMUNOL, V17, P600, DOI 10.1038/s41423-020-0470-3
   Yager N, 2018, J INVEST DERMATOL, V138, P1435, DOI 10.1016/j.jid.2017.12.028
   Yang ZJ, 2020, COMMUN BIOL, V3, DOI 10.1038/s42003-020-0848-x
   Yu Y, 2014, BRIT J CANCER, V110, P724, DOI 10.1038/bjc.2013.768
NR 55
TC 0
Z9 0
U1 2
U2 2
PU FRONTIERS MEDIA SA
PI LAUSANNE
PA AVENUE DU TRIBUNAL FEDERAL 34, LAUSANNE, CH-1015, SWITZERLAND
SN 1664-3224
J9 FRONT IMMUNOL
JI Front. Immunol.
PD JUN 9
PY 2021
VL 12
AR 638639
DI 10.3389/fimmu.2021.638639
PG 10
WC Immunology
SC Immunology
GA SW4UD
UT WOS:000664511200001
PM 34177890
OA Green Published, gold
DA 2021-10-29
ER

PT J
AU Ayuk, FA
   Berger, C
   Badbaran, A
   Zabelina, T
   Sonntag, T
   Riecken, K
   Geffken, M
   Wichmann, D
   Frenzel, C
   Thayssen, G
   Zeschke, S
   Kroger, N
   Fehse, B
AF Ayuk, Francis A.
   Berger, Carolina
   Badbaran, Anita
   Zabelina, Tatjana
   Sonntag, Tanja
   Riecken, Kristoffer
   Geffken, Maria
   Wichmann, Dominic
   Frenzel, Christian
   Thayssen, Guenther
   Zeschke, Silke
   Kroeger, Nicolaus
   Fehse, Boris
TI Axicabtagene ciloleucel in vivo expansion and treatment outcome in
   aggressive B-cell lymphoma in a real-world setting
SO BLOOD ADVANCES
LA English
DT Article
AB Data on the association between chimeric antigen receptor (CAR)-T-cell kinetics and patient outcome in the nontrial setting are missing, mainly due to the lack of broadly available CAR-T-cell diagnostic quantification tools. We performed prospective quantification of axicabtagene ciloleucel (axi-cel) in 21 patients treated for aggressive B-cell lymphoma at our clinic. Median peak CAR-T-cell count was 16.14 CAR-T cells/mL. Patients with 16.14/mL or higher peak CAR-T cells (strong expanders) had more day-30 objective responses (91% vs 40%, P=.02). In univariate analysis, peak CAR-T cell >= 16.14 (P<.001), normal platelet counts at start of lymphodepletion (P<.001), no prior stem cell transplant (P = .04), and peak CAR-T cells as continuous variable (P = .03) were associated with better progression-free survival (PFS). After adjusting for platelet counts and prior stem cell transplantation, peak CAR-T cells below median was still associated with shorter PFS (relative risk, 0.15, 95% confidence interval, 0.04-0.59, P = .007). Low platelet counts also maintained significant impact on PFS. Our data demonstrate association of axi-cel levels and outcome in a nontrial setting and for the first time use a cutoff to segregate weak and strong expanders with respective outcomes.
C1 [Ayuk, Francis A.; Berger, Carolina; Badbaran, Anita; Zabelina, Tatjana; Sonntag, Tanja; Riecken, Kristoffer; Zeschke, Silke; Kroeger, Nicolaus; Fehse, Boris] Univ Med Ctr Hamburg Eppendorf, Dept Stem Cell Transplantat, Hamburg, Germany.
   [Geffken, Maria] Univ Med Ctr Hamburg Eppendorf, Inst Transfus Med, Hamburg, Germany.
   [Wichmann, Dominic] Univ Med Ctr Hamburg Eppendorf, Dept Intens Care Med, Hamburg, Germany.
   [Frenzel, Christian] Univ Med Ctr Hamburg Eppendorf, Dept Hematol & Oncol, Hamburg, Germany.
   [Thayssen, Guenther] Univ Med Ctr Hamburg Eppendorf, Dept Neurol, Hamburg, Germany.
RP Ayuk, FA; Fehse, B (corresponding author), Univ Med Ctr Hamburg Eppendorf, Dept Stem Cell Transplantat, Hamburg, Germany.
EM ayuketang@uke.de; fehse@uke.de
RI Riecken, Kristoffer/AAD-2371-2020
OI Riecken, Kristoffer/0000-0001-9050-6766
FU Barbara and Wilfried Mohr-Stiftung [DM1669/100]
FX This work was partly supported by a grant from the Barbara and Wilfried
   Mohr-Stiftung, (DM1669/100) (C.B. and B.F.). The funders had no role in
   the design of the study; the collection, analyses, or interpretation of
   data; the writing of the manuscript; or the decision to publish the
   results.
CR Badbaran A, 2020, CANCERS, V12, DOI 10.3390/cancers12071970
   Cheson BD, 2014, J CLIN ONCOL, V32, P3059, DOI 10.1200/JCO.2013.54.8800
   Fehse B, 2020, MOL THER-METH CLIN D, V16, P172, DOI 10.1016/j.omtm.2019.12.018
   Jacobson CA, 2020, J CLIN ONCOL, V38, P3095, DOI 10.1200/JCO.19.02103
   Lee DW, 2019, BIOL BLOOD MARROW TR, V25, P625, DOI 10.1016/j.bbmt.2018.12.758
   Locke FL, 2020, BLOOD ADV, V4, P4898, DOI 10.1182/bloodadvances.2020002394
   Nastoupil LJ, 2020, J CLIN ONCOL, V38, P3119, DOI 10.1200/JCO.19.02104
   Neelapu SS, 2017, NEW ENGL J MED, V377, P2531, DOI 10.1056/NEJMoa1707447
   Schuster SJ, 2019, NEW ENGL J MED, V380, P45, DOI 10.1056/NEJMoa1804980
NR 9
TC 1
Z9 1
U1 0
U2 0
PU AMER SOC HEMATOLOGY
PI WASHINGTON
PA 2021 L ST NW, SUITE 900, WASHINGTON, DC 20036 USA
SN 2473-9529
EI 2473-9537
J9 BLOOD ADV
JI Blood Adv.
PD JUN 8
PY 2021
VL 5
IS 11
BP 2523
EP 2527
DI 10.1182/bloodadvances.2020003959
PG 5
WC Hematology
SC Hematology
GA SR4XR
UT WOS:000661045100006
PM 34100900
OA Green Published, gold
DA 2021-10-29
ER

PT J
AU Walti, CS
   Krantz, EM
   Maalouf, J
   Boonyaratanakornkit, J
   Keane-Candib, J
   Joncas-Schronce, L
   Stevens-Ayers, T
   Dasgupta, S
   Taylor, JJ
   Hirayama, AV
   Bar, M
   Gardner, RA
   Cowan, AJ
   Green, DJ
   Boeckh, MJ
   Maloney, DG
   Turtle, CJ
   Hill, JA
AF Walti, Carla S.
   Krantz, Elizabeth M.
   Maalouf, Joyce
   Boonyaratanakornkit, Jim
   Keane-Candib, Jacob
   Joncas-Schronce, Laurel
   Stevens-Ayers, Terry
   Dasgupta, Sayan
   Taylor, Justin J.
   Hirayama, Alexandre, V
   Bar, Merav
   Gardner, Rebecca A.
   Cowan, Andrew J.
   Green, Damian J.
   Boeckh, Michael J.
   Maloney, David G.
   Turtle, Cameron J.
   Hill, Joshua A.
TI Antibodies against vaccine-preventable infections after CAR-T cell
   therapy for B cell malignancies
SO JCI INSIGHT
LA English
DT Article
ID LIVED PLASMA-CELLS; HUMORAL IMMUNITY; INTRAVENOUS IMMUNOGLOBULIN;
   TRANSPLANT RECIPIENTS; MULTIPLE-MYELOMA; PASSIVE TRANSFER; VIRUS
   INFECTION; UNITED-STATES; ANTIGEN; SEROPREVALENCE
AB BACKGROUND. Little is known about pathogen-specific humoral immunity after chimeric antigen receptor-modified T (CAR-T) cell therapy for B cell malignancies.
   METHODS. We conducted a prospective cross-sectional study of CD19-targeted or B cell maturation antigen-targeted (BCMA-targeted) CAR-T cell therapy recipients at least 6 months posttreatment and in remission. We measured pathogen-specific IgG against 12 vaccine-preventable infections and the number of viral and bacterial epitopes to which IgG was detected ("epitope hits") using a serological profiling assay. The primary outcome was the proportion of participants with IgG levels above a threshold correlated with seroprotection for vaccine-preventable infections.
   RESULTS. We enrolled 65 children and adults a median of 20 months after CD19- (n = 54) or BCMA(n = 11) CAR-T cell therapy. Among 30 adults without IgG replacement therapy (IGRT) in the prior 16 weeks, 27 (90%) had hypogammaglobulinemia. These individuals had seroprotection to a median of 67% (IQR, 59%-73%) of tested infections. Proportions of participants with seroprotection per pathogen were comparable to population-based studies, but most individuals lacked seroprotection to specific pathogens. Compared with CD19-CAR-T cell recipients, BCMA-CAR-T cell recipients were half as likely to have seroprotection (prevalence ratio, 0.47; 95% CI, 0.18-1.25) and had fewer pathogen-specific epitope hits (mean difference, -90 epitope hits; 95% CI, -157 to -22).
   CONCLUSION. Seroprotection for vaccine-preventable infections in adult CD19-CAR-T cell recipients was comparable to the general population. BCMA-CAR-T cell recipients had fewer pathogen-specific antibodies. Deficits in both groups support the need for vaccine and immunoglobulin replacement therapy studies.
C1 [Walti, Carla S.; Krantz, Elizabeth M.; Maalouf, Joyce; Boonyaratanakornkit, Jim; Keane-Candib, Jacob; Joncas-Schronce, Laurel; Stevens-Ayers, Terry; Dasgupta, Sayan; Taylor, Justin J.; Boeckh, Michael J.; Hill, Joshua A.] Fred Hutchinson Canc Res Ctr, Vaccine & Infect Dis Div, Seattle, WA USA.
   [Boonyaratanakornkit, Jim; Bar, Merav; Cowan, Andrew J.; Green, Damian J.; Boeckh, Michael J.; Maloney, David G.; Turtle, Cameron J.; Hill, Joshua A.] Univ Washington, Dept Med, Seattle, WA USA.
   [Hirayama, Alexandre, V; Bar, Merav; Gardner, Rebecca A.; Cowan, Andrew J.; Green, Damian J.; Boeckh, Michael J.; Maloney, David G.; Turtle, Cameron J.; Hill, Joshua A.] Fred Hutchinson Canc Res Ctr, Clin Res Div, Seattle, WA USA.
   [Hirayama, Alexandre, V; Bar, Merav; Cowan, Andrew J.; Green, Damian J.; Boeckh, Michael J.; Maloney, David G.; Turtle, Cameron J.; Hill, Joshua A.] Fred Hutchinson Canc Res Ctr, Immunotherapy Integrated Res Ctr, Seattle, WA USA.
   [Gardner, Rebecca A.] Seattle Childrens Hosp, Seattle, WA USA.
RP Hill, JA (corresponding author), Univ Washington, Fred Hutchinson Canc Res Ctr, 1100 Fairview Ave N E4-100, Seattle, WA 98109 USA.
EM jahill3@fredhutch.org
FU Swiss National Science FoundationSwiss National Science Foundation
   (SNSF)European Commission [P2BSP3_188162]; NIH/NCIUnited States
   Department of Health & Human ServicesNational Institutes of Health (NIH)
   - USANIH National Cancer Institute (NCI) [U01CA247548, P01CA018029];
   NIH/NCI Cancer Center Support Grants [P30CA0087-48, P30CA015704-44];
   American Society for Transplantation and Cellular Therapy; Juno
   Therapeutics/BMS
FX The authors thank the patients' local provider for assistance with
   sample collection and medical records; the Elledge Lab (Harvard Medical
   School) for providing the VirScan library; Barney Graham (NIH) for
   providing the RSV preF expression construct; Jessica Morris, Cassandra
   Job, and Jessica Hirianto for assistance with sample processing and data
   management; and Ashley Sherrid for assistance with formatting.; This
   work was supported by the Swiss National Science Foundation (Early
   Postdoc Mobility grant P2BSP3_188162 to CSW), the NIH/NCI (U01CA247548
   to JAH and P01CA018029 to DJG), the NIH/NCI Cancer Center Support Grants
   (P30CA0087-48 and P30CA015704-44), the American Society for
   Transplantation and Cellular Therapy (to JB), and Juno Therapeutics/BMS.
   The content is solely the responsibility of the authors and does not
   necessarily represent the official views of the funding institutions.;
   Preliminary results have been presented as an oral abstract at IDWeek
   2020. Virtual conference, October 21, 2020. Oral abstract 196.; Address
   correspondence to: Joshua A. Hill, University of Washington, Fred
   Hutchinson Cancer Research Center, 1100 Fairview Ave N. E4-100, Seattle,
   Washington 98109, USA. Phone: 206.667.6504; Email:
   jahill3@fredhutch.org.
CR Abramson JS, 2020, LANCET, V396, P839, DOI 10.1016/S0140-6736(20)31366-0
   Amanna IJ, 2007, NEW ENGL J MED, V357, P1903, DOI 10.1056/NEJMoa066092
   Backhaus E, 2016, BMC INFECT DIS, V16, DOI 10.1186/s12879-016-1648-2
   Berger M, 2018, TRANSFUSION, V58, P3096, DOI 10.1111/trf.15017
   Bhatraju PK, 2020, NEW ENGL J MED, V382, P2012, DOI 10.1056/NEJMoa2004500
   Bhella S, 2018, BIOL BLOOD MARROW TR, V24, P909, DOI 10.1016/j.bbmt.2018.01.017
   Bhoj VG, 2016, BLOOD, V128, P360, DOI 10.1182/blood-2016-01-694356
   Carpenter PA, 2016, BLOOD, V127, P2824, DOI 10.1182/blood-2015-12-550475
   Carpenter RO, 2013, CLIN CANCER RES, V19, P2048, DOI 10.1158/1078-0432.CCR-12-2422
   Cordeiro A, 2020, BIOL BLOOD MARROW TR, V26, P26, DOI 10.1016/j.bbmt.2019.08.003
   Cordonnier C, 2019, LANCET INFECT DIS, V19, pE200, DOI 10.1016/S1473-3099(18)30600-5
   Danziger-Isakov L, 2019, CLIN TRANSPLANT, V33, DOI 10.1111/ctr.13563
   Das A, 2004, AM J EPIDEMIOL, V159, P891, DOI 10.1093/aje/kwh114
   Davidkin I, 2008, J INFECT DIS, V197, P950, DOI 10.1086/528993
   GIEBINK GS, 1986, J INFECT DIS, V154, P590, DOI 10.1093/infdis/154.4.590
   Gilman MSA, 2016, SCI IMMUNOL, V1, DOI 10.1126/sciimmunol.aaj1879
   Halliley JL, 2015, IMMUNITY, V43, P132, DOI 10.1016/j.immuni.2015.06.016
   Hammarlund E, 2017, NAT COMMUN, V8, DOI 10.1038/s41467-017-01901-w
   HAMMARSTROM V, 1993, SUPPORT CARE CANCER, V1, P195, DOI 10.1007/BF00366446
   HARGREAVES RM, 1995, J CLIN PATHOL, V48, P260, DOI 10.1136/jcp.48.3.260
   Hill JA, 2020, BLOOD, V136, P925, DOI 10.1182/blood.2019004000
   Hill JA, 2019, BLOOD ADV, V3, P3590, DOI 10.1182/bloodadvances.2019000717
   Hill JA, 2019, BLOOD REV, V38, DOI 10.1016/j.blre.2019.100596
   Hill JA, 2018, BLOOD, V131, P121, DOI 10.1182/blood-2017-07-793760
   Jain T, 2019, BIOL BLOOD MARROW TR, V25, P2305, DOI 10.1016/j.bbmt.2019.08.015
   Kansagra Ankit J, 2019, Biol Blood Marrow Transplant, V25, pe76, DOI 10.1016/j.bbmt.2018.12.068
   Karlsson J, 2011, CLIN VACCINE IMMUNOL, V18, P969, DOI 10.1128/CVI.00021-11
   Klevens RM, 2011, PUBLIC HEALTH REP, V126, P522, DOI 10.1177/003335491112600408
   Kochenderfer JN, 2017, MOL THER, V25, P2245, DOI 10.1016/j.ymthe.2017.07.004
   Koleba T, 2006, PHARMACOTHERAPY, V26, P813, DOI 10.1592/phco.26.6.813
   Lebo EJ, 2015, OPEN FORUM INFECT DI, V2, DOI 10.1093/ofid/ofv006
   Locke FL, 2019, LANCET ONCOL, V20, P31, DOI 10.1016/S1470-2045(18)30864-7
   Logue JM, 2021, HAEMATOLOGICA, V106, P978, DOI 10.3324/haematol.2019.238634
   LORTAN JE, 1992, CLIN EXP IMMUNOL, V88, P512
   Lu HF, 2018, LANCET HAEMATOL, V5, pE474, DOI 10.1016/S2352-3026(18)30152-2
   MANKARIOUS S, 1988, J LAB CLIN MED, V112, P634
   Maude SL, 2018, NEW ENGL J MED, V378, P439, DOI 10.1056/NEJMoa1709866
   McQuillan GM, 2002, ANN INTERN MED, V136, P660, DOI 10.7326/0003-4819-136-9-200205070-00008
   Mei HE, 2015, BLOOD, V125, P1739, DOI 10.1182/blood-2014-02-555169
   Mikulska M, 2019, LANCET INFECT DIS, V19, pE188, DOI 10.1016/S1473-3099(18)30601-7
   Mina MJ, 2019, SCIENCE, V366, P599, DOI 10.1126/science.aay6485
   Morbach H, 2010, CLIN EXP IMMUNOL, V162, P271, DOI 10.1111/j.1365-2249.2010.04206.x
   Perez-Andres M, 2010, CYTOM PART B-CLIN CY, V78B, pS47, DOI 10.1002/cyto.b.20547
   Pihlgren M, 2001, EUR J IMMUNOL, V31, P939, DOI 10.1002/1521-4141(200103)31:3<939::AID-IMMU939>3.0.CO;2-I
   Plotkin SA, 2020, VACCINE, V38, P2250, DOI 10.1016/j.vaccine.2019.10.046
   Plotkin SA, 2013, CLIN INFECT DIS, V56, P1458, DOI 10.1093/cid/cit048
   Raanani P, 2009, J CLIN ONCOL, V27, P770, DOI 10.1200/JCO.2008.16.8450
   Raanani P, 2009, LEUKEMIA LYMPHOMA, V50, P764, DOI 10.1080/10428190902856824
   Raje N, 2019, NEW ENGL J MED, V380, P1726, DOI 10.1056/NEJMoa1817226
   Ramsay I, 2016, CLIN INFECT DIS, V63, P57, DOI 10.1093/cid/ciw222
   Robertson JD, 2000, BRIT J CANCER, V82, P1261, DOI 10.1054/bjoc.1999.1088
   Rubin LG, 2014, CLIN INFECT DIS, V58, P309, DOI [10.1093/cid/cit816, 10.1093/cid/cit684]
   Schuster SJ, 2019, NEW ENGL J MED, V380, P45, DOI 10.1056/NEJMoa1804980
   Schuster SJ, 2017, NEW ENGL J MED, V377, P2545, DOI 10.1056/NEJMoa1708566
   Slifka MK, 1998, IMMUNITY, V8, P363, DOI 10.1016/S1074-7613(00)80541-5
   Talan DA, 2004, ANN EMERG MED, V43, P305, DOI 10.1016/j.annemergmed.2003.09.017
   Thibault V, 2016, CLIN INFECT DIS, V63, P709, DOI 10.1093/cid/ciw337
   Tomblyn M, 2009, BIOL BLOOD MARROW TR, V15, P1143, DOI 10.1016/j.bbmt.2009.06.019
   Wallace GS, 2016, BMC PUBLIC HEALTH, V16, DOI 10.1186/s12889-016-3386-1
   Wang MH, 2020, NEW ENGL J MED, V382, P1331, DOI 10.1056/NEJMoa1914347
   Wasley A, 2010, J INFECT DIS, V202, P192, DOI 10.1086/653622
   WEEKS JC, 1991, NEW ENGL J MED, V325, P81, DOI 10.1056/NEJM199107113250202
   Wendelboe Aaron M, 2005, Pediatr Infect Dis J, V24, pS58, DOI 10.1097/01.inf.0000160914.59160.41
   Winters JL, 2011, BMC HEALTH SERV RES, V11, DOI 10.1186/1472-6963-11-101
   Xu GJ, 2015, SCIENCE, V348, DOI 10.1126/science.aaa0698
NR 65
TC 2
Z9 2
U1 1
U2 1
PU AMER SOC CLINICAL INVESTIGATION INC
PI ANN ARBOR
PA 2015 MANCHESTER RD, ANN ARBOR, MI 48104 USA
EI 2379-3708
J9 JCI INSIGHT
JI JCI Insight
PD JUN 8
PY 2021
VL 6
IS 11
AR e146743
DI 10.1172/jci.insight.146743
PG 15
WC Medicine, Research & Experimental
SC Research & Experimental Medicine
GA SP8QN
UT WOS:000659928100011
PM 33914708
OA Green Published, gold
DA 2021-10-29
ER

PT J
AU Torun, A
   Hupalowska, A
   Trzonkowski, P
   Kierkus, J
   Pyrzynska, B
AF Torun, Anna
   Hupalowska, Anna
   Trzonkowski, Piotr
   Kierkus, Jaroslaw
   Pyrzynska, Beata
TI Intestinal Microbiota in Common Chronic Inflammatory Disorders Affecting
   Children
SO FRONTIERS IN IMMUNOLOGY
LA English
DT Review
DE chronic inflammatory disorders; pediatric diseases; microbiota; immune
   homeostasis; adoptive cell therapy; regulatory T cells
ID REGULATORY T-CELLS; CELIAC-DISEASE PATIENTS; HUMAN GUT MICROBIOME;
   PEDIATRIC ULCERATIVE-COLITIS; ADVERSE DRUG-REACTIONS; CHAIN FATTY-ACIDS;
   GLUTEN-FREE DIET; BOWEL-DISEASE; FECAL MICROBIOTA; CROHNS-DISEASE
AB The incidence and prevalence rate of chronic inflammatory disorders is on the rise in the pediatric population. Recent research indicates the crucial role of interactions between the altered intestinal microbiome and the immune system in the pathogenesis of several chronic inflammatory disorders in children, such as inflammatory bowel disease (IBD) and autoimmune diseases, such as type 1 diabetes mellitus (T1DM) and celiac disease (CeD). Here, we review recent knowledge concerning the pathogenic mechanisms underlying these disorders, and summarize the facts suggesting that the initiation and progression of IBD, T1DM, and CeD can be partially attributed to disturbances in the patterns of composition and abundance of the gut microbiota. The standard available therapies for chronic inflammatory disorders in children largely aim to treat symptoms. Although constant efforts are being made to maximize the quality of life for children in the long-term, sustained improvements are still difficult to achieve. Additional challenges are the changing physiology associated with growth and development of children, a population that is particularly susceptible to medication-related adverse effects. In this review, we explore new promising therapeutic approaches aimed at modulation of either gut microbiota or the activity of the immune system to induce a long-lasting remission of chronic inflammatory disorders. Recent preclinical studies and clinical trials have evaluated new approaches, for instance the adoptive transfer of immune cells, with genetically engineered regulatory T cells expressing antigen-specific chimeric antigen receptors. These approaches have revolutionized cancer treatments and have the potential for the protection of high-risk children from developing autoimmune diseases and effective management of inflammatory disorders. The review also focuses on the findings of studies that indicate that the responses to a variety of immunotherapies can be enhanced by strategic manipulation of gut microbiota, thus emphasizing on the importance of proper interaction between the gut microbiota and immune system for sustained health benefits and improvement of the quality of life of pediatric patients.
C1 [Torun, Anna; Pyrzynska, Beata] Med Univ Warsaw, Chair & Dept Biochem, Warsaw, Poland.
   [Hupalowska, Anna] Broad Inst MIT & Harvard, Klarman Cell Observ, Cambridge, MA 02142 USA.
   [Trzonkowski, Piotr] Med Univ Gdansk, Dept Med Immunol, Gdansk, Poland.
   [Kierkus, Jaroslaw] Childrens Mem Hlth Inst, Dept Gastroenterol Hepatol Feeding Disorders & Pe, Warsaw, Poland.
RP Pyrzynska, B (corresponding author), Med Univ Warsaw, Chair & Dept Biochem, Warsaw, Poland.
EM beata.pyrzynska@wum.edu.pl
FU National Science Centre (NCN, Poland)National Science Centre, Poland
   [2016/23/B/NZ5/02622]
FX This work was supported by the National Science Centre (NCN, Poland)
   with grant no: 2016/23/B/NZ5/02622.
CR Aakko J, 2017, BENEF MICROBES, V8, P563, DOI 10.3920/BM2016.0185
   Abadie V, 2011, ANNU REV IMMUNOL, V29, P493, DOI 10.1146/annurev-immunol-040210-092915
   Abdellatif AM, 2019, J DIABETES, V11, P632, DOI 10.1111/1753-0407.12915
   Abid MB, 2019, EXP HEMATOL ONCOL, V8, DOI 10.1186/s40164-019-0155-8
   Achenbach P, 2005, DIABETES, V54, pS25, DOI 10.2337/diabetes.54.suppl_2.S25
   Akobeng AK, 2007, ARCH DIS CHILD, V92, P483, DOI 10.1136/adc.2006.097667
   Al Nabhani Z, 2020, MUCOSAL IMMUNOL, V13, P183, DOI 10.1038/s41385-020-0257-y
   Al Nabhani Z, 2019, IMMUNITY, V50, P1276, DOI 10.1016/j.immuni.2019.02.014
   Ali MA, 2017, SCI TRANSL MED, V9, DOI 10.1126/scitranslmed.aaf7779
   Alipour M, 2016, J CROHNS COLITIS, V10, P462, DOI 10.1093/ecco-jcc/jjv223
   Alkanani AK, 2015, DIABETES, V64, P3510, DOI 10.2337/db14-1847
   Allan SE, 2008, MOL THER, V16, P194, DOI 10.1038/sj.mt.6300341
   Allegretti JR, 2019, LANCET, V394, P420, DOI 10.1016/S0140-6736(19)31266-8
   Alleva DG, 2006, SCAND J IMMUNOL, V63, P59, DOI 10.1111/j.1365-3083.2005.01705.x
   Alomar MJ, 2014, SAUDI PHARM J, V22, P83, DOI 10.1016/j.jsps.2013.02.003
   Amer Diabet Assoc, 2021, DIABETES CARE, V44, pS180, DOI 10.2337/dc21-S013
   Amer Diabet Assoc, 2021, DIABETES CARE, V44, pS73, DOI 10.2337/dc21-S006
   Amer Diabet Assoc, 2021, DIABETES CARE, V44, pS111, DOI 10.2337/dc21-S009
   Amer Diabet Assoc, 2018, DIABETES CARE, V41, pS13, DOI 10.2337/dc18-S002
   An DD, 2014, CELL, V156, P123, DOI 10.1016/j.cell.2013.11.042
   Andersen V, 2020, CLIN EPIDEMIOL, V12, P287, DOI 10.2147/CLEP.S229056
   [Anonymous], 2007, J PEDIATR GASTR NUTR, V44, P653
   Arabyan N, 2016, SCI REP-UK, V6, DOI 10.1038/srep29525
   Armstrong H, 2021, FRONT PEDIATR, V8, DOI 10.3389/fped.2020.620189
   Armstrong H, 2019, MICROBIOME, V7, DOI 10.1186/s40168-018-0604-3
   Ashton JJ, 2016, J PEDIATR SURG, V51, P277, DOI 10.1016/j.jpedsurg.2015.10.077
   Atarashi K, 2011, SEMIN IMMUNOL, V23, P146, DOI 10.1016/j.smim.2011.01.010
   Atarashi K, 2011, SCIENCE, V331, P337, DOI 10.1126/science.1198469
   Aujnarain Amiirah, 2013, Curr Gastroenterol Rep, V15, P326, DOI 10.1007/s11894-013-0326-4
   Azad MB, 2013, CAN MED ASSOC J, V185, P385, DOI 10.1503/cmaj.121189
   Bacchetta R, 2007, J ALLERGY CLIN IMMUN, V120, P227, DOI 10.1016/j.jaci.2007.06.023
   Bach JF, 2012, CSH PERSPECT MED, V2, DOI 10.1101/cshperspect.a007799
   Barko PC, 2018, J VET INTERN MED, V32, P9, DOI 10.1111/jvim.14875
   Baydoun A, 2012, SCAND J GASTROENTERO, V47, P1401, DOI 10.3109/00365521.2012.706828
   Belkaid Y, 2014, CELL, V157, P121, DOI 10.1016/j.cell.2014.03.011
   Benchimol EI, 2017, AM J GASTROENTEROL, V112, P1120, DOI 10.1038/ajg.2017.97
   Benckert J, 2011, J CLIN INVEST, V121, P1946, DOI 10.1172/JCI44447
   Bergenstal RM, 2015, DIABETES CARE, V38, P1615, DOI 10.2337/dc15-0099
   Bernstein CN, 2006, AM J GASTROENTEROL, V101, P993, DOI 10.1111/j.1572-0241.2006.00381.x
   Betran AP, 2016, PLOS ONE, V11, DOI 10.1371/journal.pone.0148343
   Biassoni R, 2020, J CLIN ENDOCR METAB, V105, pE3114, DOI 10.1210/clinem/dgaa407
   Bibbo S, 2016, EUR REV MED PHARMACO, V20, P4742
   Bibbo S, 2017, ANN MED, V49, P11, DOI 10.1080/07853890.2016.1222449
   Black M, 2015, JAMA-J AM MED ASSOC, V314, P2271, DOI 10.1001/jama.2015.16176
   Blackburn SC, 2014, ARCH DIS CHILD, V99, P420, DOI 10.1136/archdischild-2013-305214
   Blaser MJ, 2017, NAT REV IMMUNOL, V17, P461, DOI 10.1038/nri.2017.77
   Blaser MJ, 2016, SCIENCE, V352, P544, DOI 10.1126/science.aad9358
   Blat D, 2014, MOL THER, V22, P1018, DOI 10.1038/mt.2014.41
   Bluestone JA, 2015, SCI TRANSL MED, V7, DOI 10.1126/scitranslmed.aad4134
   Bluestone JA, 2015, J CLIN INVEST, V125, P2250, DOI 10.1172/JCI78089
   Bodkhe R, 2019, FRONT MICROBIOL, V10, DOI 10.3389/fmicb.2019.00164
   Bonifacio E, 2011, DIABETES, V60, P3300, DOI 10.2337/db11-0729
   Borrelli O, 2006, CLIN GASTROENTEROL H, V4, P744, DOI 10.1016/j.cgh.2006.03.010
   Boursi B, 2015, EUR J ENDOCRINOL, V172, P639, DOI 10.1530/EJE-14-1163
   Brown CT, 2011, PLOS ONE, V6, DOI 10.1371/journal.pone.0025792
   Brunstein CG, 2011, BLOOD, V117, P1061, DOI 10.1182/blood-2010-07-293795
   Brusko TM, 2010, PLOS ONE, V5, DOI 10.1371/journal.pone.0011726
   Bunesova V, 2016, BMC MICROBIOL, V16, DOI 10.1186/s12866-016-0867-4
   Buzzetti R, 2017, NAT REV ENDOCRINOL, V13, P674, DOI 10.1038/nrendo.2017.99
   Caminero A, 2019, NAT COMMUN, V10, DOI 10.1038/s41467-019-09037-9
   Caminero A, 2019, GASTROENTEROLOGY, V156, P2266, DOI 10.1053/j.gastro.2019.02.028
   Canavan JB, 2016, GUT, V65, P584, DOI 10.1136/gutjnl-2014-306919
   Canova C, 2014, AM J EPIDEMIOL, V180, P76, DOI 10.1093/aje/kwu101
   Carding Simon, 2015, Microbial Ecology in Health and Disease, V26, P26191, DOI 10.3402/mehd.v26.26191
   Cardwell CR, 2012, DIABETES CARE, V35, P2215, DOI 10.2337/dc12-0438
   Cenit MC, 2015, NUTRIENTS, V7, P6900, DOI 10.3390/nu7085314
   Castro F, 2019, NUTRIENTS, V11, DOI 10.3390/nu11061398
   Castro-Dopico T, 2019, FRONT IMMUNOL, V10, DOI 10.3389/fimmu.2019.00805
   Chander AM, 2018, FRONT MICROBIOL, V9, DOI 10.3389/fmicb.2018.02597
   Cheng M, 2018, NAT IMMUNOL, V19, P659, DOI 10.1038/s41590-018-0128-9
   Chiang JL, 2018, DIABETES CARE, V41, P2026, DOI 10.2337/dci18-0023
   Childers RE, 2014, J CROHNS COLITIS, V8, P1480, DOI 10.1016/j.crohns.2014.05.008
   Cho YH, 2014, PEDIATR DIABETES, V15, P18, DOI 10.1111/pedi.12112
   Chung HC, 2012, CELL, V149, P1578, DOI 10.1016/j.cell.2012.04.037
   Clausen TD, 2016, PLOS ONE, V11, DOI 10.1371/journal.pone.0161654
   Clausen TD, 2016, EPIDEMIOLOGY, V27, P547, DOI 10.1097/EDE.0000000000000488
   Cleynen I, 2016, LANCET, V387, P156, DOI 10.1016/S0140-6736(15)00465-1
   Clooney AG, 2021, GUT, V70, P499, DOI 10.1136/gutjnl-2020-321106
   Collado MC, 2009, J CLIN PATHOL, V62, P264, DOI 10.1136/jcp.2008.061366
   Conlon MA, 2015, NUTRIENTS, V7, P17, DOI 10.3390/nu7010017
   Cook DP, 2018, FRONT IMMUNOL, V8, DOI 10.3389/fimmu.2017.01961
   Coombes JL, 2005, IMMUNOL REV, V204, P184, DOI 10.1111/j.0105-2896.2005.00250.x
   Coppa GV, 2006, PEDIATR RES, V59, P377, DOI 10.1203/01.pdr.0000200805.45593.17
   Costello SP, 2019, JAMA-J AM MED ASSOC, V321, P156, DOI 10.1001/jama.2018.20046
   D'Argenio V, 2016, AM J GASTROENTEROL, V111, P879, DOI 10.1038/ajg.2016.95
   D'Arienzo R, 2011, SCAND J IMMUNOL, V74, P335, DOI 10.1111/j.1365-3083.2011.02582.x
   D'Arienzo R, 2008, IMMUNOL LETT, V119, P78, DOI 10.1016/j.imlet.2008.04.006
   Dabelea D, 2014, PEDIATRICS, V133, pE938, DOI 10.1542/peds.2013-2795
   Daifotis AG, 2013, CLIN IMMUNOL, V149, P268, DOI 10.1016/j.clim.2013.05.001
   Danese S, 2011, NEW ENGL J MED, V365, P1713, DOI 10.1056/NEJMra1102942
   Danne C, 2021, NAT REV GASTRO HEPAT, V18, P503, DOI 10.1038/s41575-021-00441-5
   David LA, 2014, NATURE, V505, P559, DOI 10.1038/nature12820
   Davis-Richardson AG, 2015, DIABETOLOGIA, V58, P1386, DOI 10.1007/s00125-015-3614-8
   Davis-Richardson AG, 2014, FRONT MICROBIOL, V5, DOI 10.3389/fmicb.2014.00678
   De Angelis M, 2006, BBA-MOL BASIS DIS, V1762, P80, DOI 10.1016/j.bbadis.2005.09.008
   De Angelis M, 2016, INT J FOOD MICROBIOL, V239, P125, DOI 10.1016/j.ijfoodmicro.2016.07.025
   de Goffau MC, 2014, DIABETOLOGIA, V57, P1569, DOI 10.1007/s00125-014-3274-0
   de Goffau MC, 2013, DIABETES, V62, P1238, DOI 10.2337/db12-0526
   de Groot P, 2021, GUT, V70, P92, DOI [10.1136/gutjnl-2020-323252, 10.1136/gutjnl-2020-322630]
   de Groot PF, 2017, PLOS ONE, V12, DOI 10.1371/journal.pone.0188475
   Moreno MD, 2017, GUT, V66, P250, DOI 10.1136/gutjnl-2015-310148
   De Palma G, 2010, J LEUKOCYTE BIOL, V87, P765, DOI 10.1189/jlb.0709471
   De Palma G, 2012, PLOS ONE, V7, DOI 10.1371/journal.pone.0030791
   De Palma G, 2010, BMC MICROBIOL, V10, DOI 10.1186/1471-2180-10-63
   de Souza HSP, 2017, NAT REV GASTRO HEPAT, V14, P739, DOI 10.1038/nrgastro.2017.110
   Dedrick S, 2020, FRONT ENDOCRINOL, V11, DOI 10.3389/fendo.2020.00078
   Deora V, 2017, J PEDIATR GASTR NUTR, V65, P185, DOI 10.1097/MPG.0000000000001475
   Desreumaux P, 2012, GASTROENTEROLOGY, V143, P1207, DOI 10.1053/j.gastro.2012.07.116
   Dethlefsen L, 2008, PLOS BIOL, V6, P2383, DOI 10.1371/journal.pbio.0060280
   Di Cagno R, 2011, BMC MICROBIOL, V11, DOI 10.1186/1471-2180-11-219
   Diaz-Gallo LM, 2011, INFLAMM BOWEL DIS, V17, P2287, DOI 10.1002/ibd.21630
   Dignass A, 2010, J CROHNS COLITIS, V4, P28, DOI 10.1016/j.crohns.2009.12.002
   Ding X, 2019, DRUG SAFETY, V42, P869, DOI 10.1007/s40264-019-00809-2
   Dogra S, 2015, MBIO, V6, DOI 10.1128/mBio.02419-14
   Dominguez-Bello MG, 2010, P NATL ACAD SCI USA, V107, P11971, DOI 10.1073/pnas.1002601107
   Duan LH, 2019, J IMMUNOL RES, V2019, DOI 10.1155/2019/7403796
   Duar RM, 2015, J APPL MICROBIOL, V118, P515, DOI 10.1111/jam.12687
   DuBose SN, 2015, J PEDIATR-US, V167, P627, DOI 10.1016/j.jpeds.2015.05.046
   Ducarmon QR, 2019, MICROBIOL MOL BIOL R, V83, DOI 10.1128/MMBR.00007-19
   Duijts L, 2010, PEDIATRICS, V126, pE18, DOI 10.1542/peds.2008-3256
   EISENBARTH GS, 1986, NEW ENGL J MED, V314, P1360
   Elinav E, 2008, GASTROENTEROLOGY, V134, P2014, DOI 10.1053/j.gastro.2008.02.060
   Elzagallaai AA, 2017, CLIN PHARMACOL THER, V101, P725, DOI 10.1002/cpt.677
   Endesfelder D, 2014, DIABETES, V63, P2006, DOI 10.2337/db13-1676
   Fang P, 2018, J HEMATOL ONCOL, V11, DOI 10.1186/s13045-018-0637-x
   Ferrat LA, 2020, NAT MED, V26, P1247, DOI 10.1038/s41591-020-0930-4
   Ford AC, 2014, AM J GASTROENTEROL, V109, P1547, DOI 10.1038/ajg.2014.202
   Forster CS, 2021, PEDIATR RES, V90, P315, DOI 10.1038/s41390-020-01298-1
   Foussat A, 2003, J IMMUNOL, V171, P5018, DOI 10.4049/jimmunol.171.10.5018
   Fousteri G, 2012, DIABETES, V61, P1169, DOI 10.2337/db11-0671
   Fox Thomas Peter, 2012, ISRN Gastroenterol, V2012, P628317, DOI 10.5402/2012/628317
   Francavilla R, 2017, APPL ENVIRON MICROB, V83, DOI [10.1128/AEM.00376-17, 10.1128/aem.00376-17]
   Francavilla R, 2014, APPL ENVIRON MICROB, V80, P3416, DOI 10.1128/AEM.00362-14
   Frank DN, 2007, P NATL ACAD SCI USA, V104, P13780, DOI 10.1073/pnas.0706625104
   Franzosa EA, 2019, NAT MICROBIOL, V4, P293, DOI 10.1038/s41564-018-0306-4
   Friedmann-Morvinski D, 2005, BLOOD, V105, P3087, DOI 10.1182/blood-2004-09-3737
   Fujinami RS, 2006, CLIN MICROBIOL REV, V19, P80, DOI 10.1128/CMR.19.1.80-94.2006
   Fukuda S, 2011, NATURE, V469, P543, DOI 10.1038/nature09646
   Furman D, 2019, NAT MED, V25, P1822, DOI 10.1038/s41591-019-0675-0
   Furusawa Y, 2013, NATURE, V504, P446, DOI 10.1038/nature12721
   Gabrielli O, 2011, PEDIATRICS, V128, pE1520, DOI 10.1542/peds.2011-1206
   Gareau MG, 2010, NAT REV GASTRO HEPAT, V7, P503, DOI 10.1038/nrgastro.2010.117
   Gaudier E, 2004, AM J PHYSIOL-GASTR L, V287, pG1168, DOI 10.1152/ajpgi.00219.2004
   Gaudino SJ, 2019, FRONT IMMUNOL, V10, DOI 10.3389/fimmu.2019.00360
   Geltink RIK, 2018, ANNU REV IMMUNOL, V36, P461, DOI 10.1146/annurev-immunol-042617-053019
   Gensollen T, 2016, SCIENCE, V352, P539, DOI 10.1126/science.aad9378
   Gevers D, 2014, CELL HOST MICROBE, V15, P382, DOI 10.1016/j.chom.2014.02.005
   Ghouri YA, 2014, CLIN EXP GASTROENTER, V7, P473, DOI 10.2147/CEG.S27530
   Gibiino G, 2017, MINERVA GASTROENTERO, V63, P329, DOI 10.23736/S1121-421X.17.02405-9
   Gibson GR, 2017, NAT REV GASTRO HEPAT, V14, P491, DOI 10.1038/nrgastro.2017.75
   Gilbert JA, 2018, NAT MED, V24, P392, DOI 10.1038/nm.4517
   Giongo A, 2011, ISME J, V5, P82, DOI 10.1038/ismej.2010.92
   Girbovan A, 2017, MED MICROBIOL IMMUN, V206, P83, DOI 10.1007/s00430-017-0496-z
   Gliwinski M, 2020, BMJ OPEN DIAB RES CA, V8, DOI 10.1136/bmjdrc-2019-000873
   Goel G, 2017, LANCET GASTROENTEROL, V2, P479, DOI 10.1016/S2468-1253(17)30110-3
   Goldberg R, 2019, GASTROENTEROLOGY, V156, P1775, DOI 10.1053/j.gastro.2019.01.025
   Golovina TN, 2011, PLOS ONE, V6, DOI 10.1371/journal.pone.0015868
   Goncalves P, 2018, INFLAMM BOWEL DIS, V24, P558, DOI 10.1093/ibd/izx029
   Goodrich JK, 2014, CELL, V159, P789, DOI 10.1016/j.cell.2014.09.053
   Gophna U, 2006, J CLIN MICROBIOL, V44, P4136, DOI 10.1128/JCM.01004-06
   Pircalabioru GG, 2021, INT J MOL SCI, V22, DOI 10.3390/ijms22052763
   Greco L, 2011, CLIN GASTROENTEROL H, V9, P24, DOI 10.1016/j.cgh.2010.09.025
   Griffiths AM, 2004, BEST PRACT RES CL GA, V18, P509, DOI 10.1016/j.bpg.2004.01.002
   Grimm AJ, 2015, SCI REP-UK, V5, DOI 10.1038/srep15907
   Groele L, 2017, BMJ OPEN, V7, DOI 10.1136/bmjopen-2017-017178
   Grover Z, 2014, J GASTROENTEROL, V49, P638, DOI 10.1007/s00535-013-0815-0
   Guandalini Stefano, 2017, Int J Pediatr Adolesc Med, V4, P124, DOI 10.1016/j.ijpam.2017.08.002
   Gutin L, 2019, UNITED EUR GASTROENT, V7, P807, DOI 10.1177/2050640619845986
   Hagopian WA, 2011, PEDIATR DIABETES, V12, P733, DOI 10.1111/j.1399-5448.2011.00774.x
   Halfdanarson TR, 2007, BLOOD, V109, P412, DOI 10.1182/blood-2006-07-031104
   Halfvarson J, 2017, NAT MICROBIOL, V2, DOI 10.1038/nmicrobiol.2017.4
   HALL EJ, 1992, GUT, V33, P198, DOI 10.1136/gut.33.2.198
   Han TT, 2021, J GASTROEN HEPATOL, V36, P39, DOI 10.1111/jgh.15322
   Hannoodee S., 2021, ACUTE INFLAMMATORY R
   Hapfelmeier S, 2010, SCIENCE, V328, P1705, DOI 10.1126/science.1188454
   Harjutsalo V, 2006, DIABETES, V55, P1517, DOI 10.2337/db05-1296
   Harjutsalo V, 2008, LANCET, V371, P1777, DOI 10.1016/S0140-6736(08)60765-5
   Harmsen HJM, 2012, CLIN VACCINE IMMUNOL, V19, P515, DOI 10.1128/CVI.05517-11
   Healey G, 2018, BRIT J NUTR, V119, P176, DOI [10.1017/S0007114517003440, 10.1017/s0007114517003440]
   Henderson IR, 1999, INFECT IMMUN, V67, P5587, DOI 10.1128/IAI.67.11.5587-5596.1999
   Henderson P, 2014, AM J GASTROENTEROL, V109, P637, DOI 10.1038/ajg.2013.131
   Herold KC, 2019, NEW ENGL J MED, V381, P603, DOI 10.1056/NEJMoa1902226
   Hill CJ, 2017, MICROBIOME, V5, DOI 10.1186/s40168-016-0213-y
   Hills RD, 2019, NUTRIENTS, V11, DOI 10.3390/nu11071613
   Hisamatsu Tadakazu, 2016, Inflamm Intest Dis, V1, P52, DOI 10.1159/000445133
   Hoeppli RE, 2019, AM J TRANSPLANT, V19, P62, DOI 10.1111/ajt.14936
   Holohan DR, 2019, PLOS ONE, V14, DOI 10.1371/journal.pone.0217728
   Honaker Y, 2020, SCI TRANSL MED, V12, DOI 10.1126/scitranslmed.aay6422
   Hori S, 2003, SCIENCE, V299, P1057, DOI 10.1126/science.1079490
   Hou JK, 2011, AM J GASTROENTEROL, V106, P563, DOI 10.1038/ajg.2011.44
   Hummel M, 2004, ANN INTERN MED, V140, P882, DOI 10.7326/0003-4819-140-11-200406010-00009
   Husby S, 2012, J PEDIATR GASTR NUTR, V54, P136, DOI 10.1097/MPG.0b013e31821a23d0
   Huurman VAL, 2008, PLOS ONE, V3, DOI 10.1371/journal.pone.0002435
   Hvas CL, 2019, GASTROENTEROLOGY, V156, P1324, DOI 10.1053/j.gastro.2018.12.019
   Ievins R, 2007, DIABETIC MED, V24, P664, DOI 10.1111/j.1464-5491.2007.02147.x
   Imam S, 2019, SCI REP-UK, V9, DOI 10.1038/s41598-018-38341-5
   Imdad A, 2018, COCHRANE DB SYST REV, DOI 10.1002/14651858.CD012774.pub2
   Insel R, 2018, PEDIATR DIABETES, V19, P1400, DOI 10.1111/pedi.12756
   Irvine DJ, 2015, CHEM REV, V115, P11109, DOI 10.1021/acs.chemrev.5b00109
   Itoh A, 2017, IMMUNOTARGETS THER, V6, P31, DOI 10.2147/ITT.S117264
   Iughetti L, 2003, J PEDIATR ENDOCR MET, V16, P805
   Ivarsson A, 2002, AM J CLIN NUTR, V75, P914, DOI 10.1093/ajcn/75.5.914
   Ivarsson A, 2013, PEDIATRICS, V131, pE687, DOI 10.1542/peds.2012-1015
   Iwaszkiewicz-Grzes D, 2020, CYTOTHERAPY, V22, P629, DOI 10.1016/j.jcyt.2020.07.001
   Izcue A, 2008, IMMUNITY, V28, P559, DOI 10.1016/j.immuni.2008.02.019
   Jabri B, 2017, J IMMUNOL, V198, P3005, DOI 10.4049/jimmunol.1601693
   Jackson MA, 2018, NAT COMMUN, V9, DOI 10.1038/s41467-018-05184-7
   Jacob V, 2017, INFLAMM BOWEL DIS, V23, P903, DOI 10.1097/MIB.0000000000001132
   Jakobsson HE, 2014, GUT, V63, P559, DOI 10.1136/gutjnl-2012-303249
   Jakobsson HE, 2010, PLOS ONE, V5, DOI 10.1371/journal.pone.0009836
   Jandhyala SM, 2015, WORLD J GASTROENTERO, V21, P8787, DOI 10.3748/wjg.v21.i29.8787
   Jelinkova L, 2004, FEBS LETT, V571, P81, DOI 10.1016/j.febslet.2004.06.057
   Jericho H, 2018, NUTRIENTS, V10, DOI 10.3390/nu10060755
   Jericho H, 2017, J PEDIATR GASTR NUTR, V65, P75, DOI [10.1097/MPG.0000000000001420, 10.1097/mpg.0000000000001420]
   Jernberg C, 2007, ISME J, V1, P56, DOI 10.1038/ismej.2007.3
   Jiang ZD, 2017, ALIMENT PHARM THER, V45, P899, DOI 10.1111/apt.13969
   Jin Yu-Ting, 2019, World J Clin Pediatr, V8, P23, DOI 10.5409/wjcp.v8.i2.23
   Kallio S, 2019, CLIN EXP ALLERGY, V49, P506, DOI 10.1111/cea.13321
   Kallionpaa H, 2014, CLIN IMMUNOL, V155, P136, DOI 10.1016/j.clim.2014.09.009
   Kamycheva E, 2017, OSTEOPOROSIS INT, V28, P781, DOI 10.1007/s00198-016-3791-4
   Kaplan GG, 2015, NAT REV GASTRO HEPAT, V12, P720, DOI 10.1038/nrgastro.2015.150
   Kaur A, 2020, J INFLAMM-LOND, V17, DOI 10.1186/s12950-020-00246-4
   Keeney KM, 2014, ANNU REV MICROBIOL, V68, P217, DOI 10.1146/annurev-micro-091313-103456
   Kemppainen KM, 2017, JAMA PEDIATR, V171, P1217, DOI 10.1001/jamapediatrics.2017.2905
   Kent SC, 2017, CURR OPIN ENDOCRINOL, V24, P98, DOI 10.1097/MED.0000000000000323
   Khan KJ, 2011, AM J GASTROENTEROL, V106, P661, DOI 10.1038/ajg.2011.72
   Khan MT, 2012, ISME J, V6, P1578, DOI 10.1038/ismej.2012.5
   Khor B, 2011, NATURE, V474, P307, DOI 10.1038/nature10209
   King MA, 2009, CLIN EXP IMMUNOL, V157, P104, DOI 10.1111/j.1365-2249.2009.03933.x
   Kishimoto TK, 2018, FRONT IMMUNOL, V9, DOI 10.3389/fimmu.2018.00230
   Kivela L, 2015, J PEDIATR-US, V167, P1109, DOI 10.1016/j.jpeds.2015.07.057
   Koch MA, 2016, CELL, V165, P827, DOI 10.1016/j.cell.2016.04.055
   Konig J, 2017, ALIMENT PHARM THER, V45, P222, DOI 10.1111/apt.13868
   Korpela K, 2018, MICROBIOME, V6, DOI 10.1186/s40168-018-0567-4
   Korsgren S, 2012, AM J PATHOL, V181, P1735, DOI 10.1016/j.ajpath.2012.07.022
   Kostic AD, 2015, CELL HOST MICROBE, V17, P260, DOI 10.1016/j.chom.2015.01.001
   Kronman MP, 2015, J PEDIATR GASTR NUTR, V60, P23, DOI 10.1097/MPG.0000000000000545
   Kruis W, 2004, GUT, V53, P1617, DOI 10.1136/gut.2003.037747
   Kugathasan S, 2003, J PEDIATR-US, V143, P525, DOI 10.1067/S0022-3476(03)00444-X
   Kuitunen M, 2009, J ALLERGY CLIN IMMUN, V123, P335, DOI 10.1016/j.jaci.2008.11.019
   Laforest-Lapointe I, 2017, FRONT IMMUNOL, V8, DOI 10.3389/fimmu.2017.00788
   Ng LG, 2019, NAT REV IMMUNOL, V19, P255, DOI 10.1038/s41577-019-0141-8
   Lamas B, 2016, NAT MED, V22, P598, DOI 10.1038/nm.4102
   Lamb CA, 2019, GUT, V68, pS1, DOI 10.1136/gutjnl-2019-318484
   Lammers KM, 2011, IMMUNOLOGY, V132, P432, DOI 10.1111/j.1365-2567.2010.03378.x
   Lampasona V, 2016, CURR DIABETES REP, V16, DOI 10.1007/s11892-016-0738-2
   Laparra JM, 2010, J CELL BIOCHEM, V109, P801, DOI 10.1002/jcb.22459
   Laparra JM, 2012, PLOS ONE, V7, DOI 10.1371/journal.pone.0030744
   Lazar V, 2018, FRONT IMMUNOL, V9, DOI 10.3389/fimmu.2018.01830
   Leake Isobel, 2014, Nat Rev Gastroenterol Hepatol, V11, P642, DOI 10.1038/nrgastro.2014.166
   Lebwohl B, 2015, BMJ-BRIT MED J, V351, DOI 10.1136/bmj.h4347
   Lee D, 2015, INFLAMM BOWEL DIS, V21, P1786, DOI 10.1097/MIB.0000000000000426
   Lee HY, 2015, EUR J PUBLIC HEALTH, V25, P1024, DOI 10.1093/eurpub/ckv059
   Leffler DA, 2015, GASTROENTEROLOGY, V148, P1311, DOI 10.1053/j.gastro.2015.02.008
   Leiva-Gea I, 2018, DIABETES CARE, V41, P2385, DOI 10.2337/dc18-0253
   Levine A, 2020, CLIN GASTROENTEROL H, V18, P1381, DOI 10.1016/j.cgh.2020.01.046
   Levine A, 2014, J PEDIATR GASTR NUTR, V58, P795, DOI 10.1097/MPG.0000000000000239
   Lewis JD, 2017, CELL HOST MICROBE, V22, P246, DOI 10.1016/j.chom.2017.07.011
   Li D, 2019, SIGNAL TRANSDUCT TAR, V4, DOI 10.1038/s41392-019-0070-9
   Lin JF, 2014, INFLAMM BOWEL DIS, V20, P1407, DOI 10.1097/MIB.0000000000000057
   Lindfors K, 2008, CLIN EXP IMMUNOL, V152, P552, DOI 10.1111/j.1365-2249.2008.03635.x
   Ling Q, 2018, J AUTOIMMUN, V86, P9, DOI 10.1016/j.jaut.2017.09.012
   Lionetti E, 2014, NEW ENGL J MED, V371, P1295, DOI 10.1056/NEJMoa1400697
   Liu E, 2017, GASTROENTEROLOGY, V152, P1329, DOI 10.1053/j.gastro.2017.02.002
   Liu E, 2014, NEW ENGL J MED, V371, P42, DOI 10.1056/NEJMoa1313977
   Liu HY, 2018, ONCOTARGET, V9, P2887, DOI 10.18632/oncotarget.20812
   Liu JZ, 2015, NAT GENET, V47, P979, DOI 10.1038/ng.3359
   Ludvigsson JF, 2018, GUT, V67, P1410, DOI 10.1136/gutjnl-2017-314853
   Lugli GA, 2020, FEMS MICROBIOL ECOL, V96, DOI 10.1093/femsec/fiaa049
   Lund-Blix NA, 2017, DIABETES CARE, V40, P920, DOI 10.2337/dc17-0016
   Lundin KEA, 2015, SCAND J GASTROENTERO, V50, P708, DOI 10.3109/00365521.2015.1030766
   Ma B, 2018, FRONT MICROBIOL, V9, DOI 10.3389/fmicb.2018.02755
   MacDonald KG, 2016, J CLIN INVEST, V126, P1413, DOI 10.1172/JCI82771
   Macpherson AJ, 2009, SEMIN IMMUNOPATHOL, V31, P145, DOI 10.1007/s00281-009-0174-3
   Majri SS, 2018, J IMMUNOL, V200, P110, DOI 10.4049/jimmunol.1701133
   Mandile R, 2017, ALIMENT PHARM THER, V46, P440, DOI 10.1111/apt.14175
   MANTLE M, 1993, INFECT IMMUN, V61, P4131, DOI 10.1128/IAI.61.10.4131-4138.1993
   Marek-Trzonkowska N, 2016, J TRANSL MED, V14, DOI 10.1186/s12967-016-1090-7
   Marek-Trzonkowska N, 2014, CLIN IMMUNOL, V153, P23, DOI 10.1016/j.clim.2014.03.016
   Marek-Trzonkowska N, 2012, DIABETES CARE, V35, P1817, DOI 10.2337/dc12-0038
   Mariat D, 2009, BMC MICROBIOL, V9, DOI 10.1186/1471-2180-9-123
   Marild K, 2013, BMC GASTROENTEROL, V13, DOI 10.1186/1471-230X-13-109
   Marino E, 2017, NAT IMMUNOL, V18, P552, DOI 10.1038/ni.3713
   Mars RAT, 2020, CELL, V182, P1460, DOI 10.1016/j.cell.2020.08.007
   Maul J, 2005, GASTROENTEROLOGY, V128, P1868, DOI 10.1053/j.gastro.2005.03.043
   McKnight JA, 2015, DIABETIC MED, V32, P1036, DOI 10.1111/dme.12676
   Medina M, 2008, J INFLAMM-LOND, V5, DOI 10.1186/1476-9255-5-19
   Menard S, 2012, AM J PATHOL, V180, P608, DOI 10.1016/j.ajpath.2011.10.019
   Mercader J, 2009, SCIENCE, V326, P1680, DOI 10.1126/science.1173966
   Meyer S, 2017, NUTRIENTS, V9, DOI 10.3390/nu9090929
   Michail S, 2012, INFLAMM BOWEL DIS, V18, P1799, DOI 10.1002/ibd.22860
   Rodriguez JM, 2015, MICROB ECOL HEALTH D, V26, DOI 10.3402/mehd.v26.26050
   Miller KM, 2015, DIABETES CARE, V38, P971, DOI 10.2337/dc15-0078
   Moayyedi P, 2015, GASTROENTEROLOGY, V149, P102, DOI 10.1053/j.gastro.2015.04.001
   Moossavi S, 2018, FRONT PEDIATR, V6, DOI 10.3389/fped.2018.00197
   Mosca Fabio, 2017, Pediatr Med Chir, V39, P155, DOI 10.4081/pmc.2017.155
   Mottet C, 2003, J IMMUNOL, V170, P3939, DOI 10.4049/jimmunol.170.8.3939
   Mukhatayev Z, 2021, AUTOIMMUN REV, V20, DOI 10.1016/j.autrev.2021.102761
   Murray JA, 2017, GASTROENTEROLOGY, V152, P787, DOI 10.1053/j.gastro.2016.11.004
   Murri M, 2013, BMC MED, V11, DOI 10.1186/1741-7015-11-46
   Na SY, 2019, GUT LIVER, V13, P604, DOI 10.5009/gnl19019
   Na YR, 2019, NAT REV GASTRO HEPAT, V16, P531, DOI 10.1038/s41575-019-0172-4
   Netea MG, 2017, NAT IMMUNOL, V18, P826, DOI 10.1038/ni.3790
   Neyrinck AM, 2011, PLOS ONE, V6, DOI 10.1371/journal.pone.0020944
   Ng SC, 2017, LANCET, V390, P2769, DOI 10.1016/S0140-6736(17)32448-0
   Nishio J, 2015, P NATL ACAD SCI USA, V112, P12770, DOI 10.1073/pnas.1516617112
   Nistal E, 2012, INFLAMM BOWEL DIS, V18, P649, DOI 10.1002/ibd.21830
   Norsa L, 2015, INT J FOOD SCI NUTR, V66, P590, DOI 10.3109/09637486.2015.1064872
   Nurminen S, 2019, ACTA PAEDIATR, V108, P681, DOI 10.1111/apa.14324
   Nurminen S, 2015, BMC GASTROENTEROL, V15, DOI 10.1186/s12876-015-0357-4
   Odenwald MA, 2017, NAT REV GASTRO HEPAT, V14, P9, DOI 10.1038/nrgastro.2016.169
   ODONOGHUE DP, 1977, ARCH DIS CHILD, V52, P627, DOI 10.1136/adc.52.8.627
   Ogino H, 2012, J GASTROENTEROL, V47, P366, DOI 10.1007/s00535-011-0502-y
   Ohland CL, 2010, AM J PHYSIOL-GASTR L, V298, pG807, DOI 10.1152/ajpgi.00243.2009
   Olivares M, 2015, GUT, V64, P406, DOI 10.1136/gutjnl-2014-306931
   Olivares M, 2018, GUT MICROBES, V9, P551, DOI 10.1080/19490976.2018.1451276
   Olivares M, 2012, J PROTEOMICS, V77, P310, DOI 10.1016/j.jprot.2012.09.005
   Oliveira SB, 2017, BMJ-BRIT MED J, V357, DOI 10.1136/bmj.j2083
   Olshan KL, 2020, EXPERT REV CLIN IMMU, V16, P1075, DOI 10.1080/1744666X.2021.1840354
   Olszak T, 2012, SCIENCE, V336, P489, DOI 10.1126/science.1219328
   Ooijevaar RE, 2021, MICROORGANISMS, V9, DOI 10.3390/microorganisms9030548
   Ou GW, 2009, AM J GASTROENTEROL, V104, P3058, DOI 10.1038/ajg.2009.524
   Pabst O, 2012, NAT REV IMMUNOL, V12, P821, DOI 10.1038/nri3322
   Pagliari D, 2015, J IMMUNOL RES, V2015, DOI 10.1155/2015/123653
   Palm NW, 2014, CELL, V158, P1000, DOI 10.1016/j.cell.2014.08.006
   Paludan SR, 2021, NAT REV IMMUNOL, V21, P137, DOI 10.1038/s41577-020-0391-5
   Pandey PK, 2012, J BIOSCIENCES, V37, P989, DOI 10.1007/s12038-012-9268-5
   Paramsothy S, 2017, J CROHNS COLITIS, V11, P1180, DOI 10.1093/ecco-jcc/jjx063
   Paramsothy S, 2017, LANCET, V389, P1218, DOI 10.1016/S0140-6736(17)30182-4
   Parigi SM, 2015, FRONT IMMUNOL, V6, DOI 10.3389/fimmu.2015.00415
   Parikka V, 2012, DIABETOLOGIA, V55, P1926, DOI 10.1007/s00125-012-2523-3
   Pascal V, 2017, GUT, V66, P813, DOI 10.1136/gutjnl-2016-313235
   Pascale A, 2018, ENDOCRINE, V61, P357, DOI 10.1007/s12020-018-1605-5
   Patki S, 2012, CYTOKINE, V59, P305, DOI 10.1016/j.cyto.2012.04.010
   Patterson CC, 2019, DIABETOLOGIA, V62, P408, DOI 10.1007/s00125-018-4763-3
   Pavlovic K, 2020, FRONT IMMUNOL, V11, DOI 10.3389/fimmu.2020.570672
   Pearson RM, 2019, NANOMED-NANOTECHNOL, V18, P282, DOI 10.1016/j.nano.2018.10.001
   Pecora F, 2020, FRONT IMMUNOL, V11, DOI 10.3389/fimmu.2020.00957
   Penders J, 2006, PEDIATRICS, V118, P511, DOI 10.1542/peds.2005-2824
   Peterson DA, 2007, CELL HOST MICROBE, V2, P328, DOI 10.1016/j.chom.2007.09.013
   Picarelli A, 1999, SCAND J GASTROENTERO, V34, P1099, DOI 10.1080/003655299750024896
   Pinto E, 2017, MICROBIOL-SGM, V163, P161, DOI 10.1099/mic.0.000412
   Pisapia L, 2016, J AUTOIMMUN, V70, P63, DOI 10.1016/j.jaut.2016.03.016
   Pishesha N, 2017, P NATL ACAD SCI USA, V114, P3157, DOI 10.1073/pnas.1701746114
   Pociot F, 2010, DIABETES, V59, P1561, DOI 10.2337/db10-0076
   Ponder Alexis, 2013, Clin Epidemiol, V5, P237, DOI 10.2147/CLEP.S33961
   POWRIE F, 1994, IMMUNITY, V1, P553, DOI 10.1016/1074-7613(94)90045-0
   Pozuelo M, 2015, SCI REP-UK, V5, DOI 10.1038/srep12693
   Prantera C, 2012, GASTROENTEROLOGY, V142, P473, DOI 10.1053/j.gastro.2011.11.032
   Presa M, 2015, J IMMUNOL, V195, P3011, DOI 10.4049/jimmunol.1402446
   Primec M, 2017, ANAL BIOCHEM, V526, P9, DOI 10.1016/j.ab.2017.03.007
   Pugliese A, 2017, J CLIN INVEST, V127, P2881, DOI 10.1172/JCI94549
   Qin JJ, 2012, NATURE, V490, P55, DOI 10.1038/nature11450
   Qin JJ, 2010, NATURE, V464, P59, DOI 10.1038/nature08821
   Quigley Eamonn M M, 2020, F1000Res, V9, DOI 10.12688/f1000research.20204.1
   Quraishi MN, 2020, CLIN EXP IMMUNOL, V199, P24, DOI 10.1111/cei.13397
   Quraishi MN, 2017, ALIMENT PHARM THER, V46, P479, DOI 10.1111/apt.14201
   Radjabzadeh D, 2020, SCI REP-UK, V10, DOI 10.1038/s41598-020-57734-z
   Radlovic NP, 2010, CROAT MED J, V51, P417, DOI 10.3325/cmj.2010.51.417
   Raisanen L, 2021, EUR J PEDIATR, V180, P2115, DOI 10.1007/s00431-021-03987-3
   Rana J, 2020, CELL IMMUNOL, V356, DOI 10.1016/j.cellimm.2020.104193
[truncated: 4,606,945 more chars]
