# Supplementary material for: A Bibliometric and Knowledge-Map Analysis of CAR-T Cells From 2009 to 2021
Source: Front Immunol. 2022 Mar 18;13:840956. doi: 10.3389/fimmu.2022.840956 (PMC8971369; doi:10.3389/fimmu.2022.840956)
Supplement: Supplementary file 2 [file DataSheet_2.zip › Annexes 2/download_5501-6000.txt]

FN Clarivate Analytics Web of Science
VR 1.0
PT J
AU Schubert, ML
   Ckelhoven, AH
   Hoffmann, JM
   Schmitt, A
   Wuchter, P
   Sellner, L
   Hofmann, S
   Ho, AD
   Dreger, P
   Schmitt, M
AF Schubert, Maria-Luisa
   Ckelhoven, Angela Hu
   Hoffmann, Jean-Marc
   Schmitt, Anita
   Wuchter, Patrick
   Sellner, Leopold
   Hofmann, Susanne
   Ho, Anthony D.
   Dreger, Peter
   Schmitt, Michael
TI Chimeric Antigen Receptor T Cell Therapy Targeting CD19-Positive
   Leukemia and Lymphoma in the Context of Stem Cell Transplantation
SO HUMAN GENE THERAPY
LA English
DT Review
ID CHRONIC LYMPHOCYTIC-LEUKEMIA; B-CELL; ADOPTIVE TRANSFER; CLINICAL-TRIAL;
   ADVERSE EVENT; MALIGNANCIES; CHEMOTHERAPY; REMISSIONS; MEMORY; TUMORS
AB Novel therapies with chimeric antigen receptor (CAR)-transduced T cells (TCs) sparked new hope for patients with relapsed or refractory CD19-positive leukemia or lymphoma even after stem cell therapies. This review focuses on CARs recognizing the B cell antigen CD19. Both retroviral and lentiviral vectors are used, encoding various anti-CD19 CAR constructs comprising costimulatory molecules such as CD28, CD137/4-1BB, and OX40 either alone (second-generation CARs) or in combination (third-generation CARs). Current, up-to-date published studies on anti-CD19 CAR therapy for acute lymphoblastic leukemia (ALL), chronic lymphocytic leukemia (CLL), and non-Hodgkin lymphoma (NHL) with observed side effects are discussed and an outlook on 58 ongoing trials is given. Clinical responses were achieved in up to 81% of ALL, 50% of CLL, and 40% of NHL patients. Factors with potential influence on the clinical outcome might be the design of the vector, the preconditioning regimen, and the number and quality of transfused CAR TCs. The applicability of clinical CAR TC therapy might include relapse after allogeneic stem cell transplantation (alloSCT), and ineligibility for or "bridging'' until alloSCT. In summary, CAR therapy represents a highly promising treatment option even in heavily pretreated patients.
C1 [Schubert, Maria-Luisa; Ckelhoven, Angela Hu; Hoffmann, Jean-Marc; Schmitt, Anita; Wuchter, Patrick; Sellner, Leopold; Hofmann, Susanne; Ho, Anthony D.; Dreger, Peter; Schmitt, Michael] Univ Heidelberg Hosp, Dept Internal Med 5, Heidelberg, Germany.
RP Schmitt, M (corresponding author), Univ Heidelberg Hosp, Dept Internal Med 5, Cellular Immunotherapy, GMP Core Facil, Neuenheimer Feld 410, D-69120 Heidelberg, Germany.
EM michael.schmitt@med.uni-heidelberg.de
RI Sellner, Leopold/L-3372-2019
OI Sellner, Leopold/0000-0002-7893-401X
CR Attianese GMPG, 2011, BLOOD, V117, P4736, DOI 10.1182/blood-2010-10-311845
   Bacher U, 2012, BIOL BLOOD MARROW TR, V18, pS62, DOI 10.1016/j.bbmt.2011.10.028
   Barrett DM, 2014, CYTOTHERAPY, V16, P619, DOI 10.1016/j.jcyt.2013.10.013
   Berger C, 2008, J CLIN INVEST, V118, P294, DOI 10.1172/JCI32103
   Brentjens R, 2010, MOL THER, V18, P666, DOI 10.1038/mt.2010.31
   Brentjens RJ, 2007, CLIN CANCER RES, V13, P5426, DOI 10.1158/1078-0432.CCR-07-0674
   Brentjens RJ, 2013, SCI TRANSL MED, V5, DOI 10.1126/scitranslmed.3005930
   Brentjens RJ, 2011, BLOOD, V118, P4817, DOI 10.1182/blood-2011-04-348540
   Brentjens RJ, 2003, NAT MED, V9, P279, DOI 10.1038/nm827
   Brocker T, 2000, BLOOD, V96, P1999, DOI 10.1182/blood.V96.5.1999.h8001999_1999_2001
   Brudno JN, 2016, J CLIN ONCOL, V34, P1112, DOI 10.1200/JCO.2015.64.5929
   Chinnasamy D, 2012, CLIN CANCER RES, V18, P1672, DOI 10.1158/1078-0432.CCR-11-3050
   Chmielewski M, 2011, CANCER RES, V71, P5697, DOI 10.1158/0008-5472.CAN-11-0103
   Cruz CRY, 2013, BLOOD, V122, P2965, DOI 10.1182/blood-2013-06-506741
   Dai HR, 2016, JNCI-J NATL CANCER I, V108, DOI 10.1093/jnci/djv439
   Davila ML, 2014, SCI TRANSL MED, V6, DOI 10.1126/scitranslmed.3008226
   Devaud C, 2013, ONCOIMMUNOLOGY, V2, DOI 10.4161/onci.25961
   Di Stasi A, 2011, NEW ENGL J MED, V365, P1673, DOI 10.1056/NEJMoa1106152
   Dotti G, 2009, HUM GENE THER, V20, P1229, DOI 10.1089/hum.2009.142
   Dudley ME, 2005, J CLIN ONCOL, V23, P2346, DOI 10.1200/JCO.2005.00.240
   Fearon DT, 2000, ANNU REV IMMUNOL, V18, P393, DOI 10.1146/annurev.immunol.18.1.393
   Frey NV, 2008, BEST PRACT RES CL HA, V21, P205, DOI 10.1016/j.beha.2008.02.007
   Gattinoni L, 2012, NAT REV CANCER, V12, P671, DOI 10.1038/nrc3322
   Gill S, 2015, IMMUNOL REV, V263, P68, DOI 10.1111/imr.12243
   Grupp SA, 2013, NEW ENGL J MED, V368, P1509, DOI 10.1056/NEJMoa1215134
   Guimond M, 2009, NAT IMMUNOL, V10, P149, DOI 10.1038/ni.1695
   Haso W, 2013, BLOOD, V121, P1165, DOI 10.1182/blood-2012-06-438002
   Heslop HE, 2010, MOL THER, V18, P661, DOI 10.1038/mt.2010.42
   Jensen MC, 2010, BIOL BLOOD MARROW TR, V16, P1245, DOI 10.1016/j.bbmt.2010.03.014
   Kalos M, 2011, SCI TRANSL MED, V3, DOI 10.1126/scitranslmed.3002842
   Kim JV, 2004, NAT BIOTECHNOL, V22, P403, DOI 10.1038/nbt955
   Kochenderfer JN, 2015, J CLIN ONCOL, V33, P540, DOI 10.1200/JCO.2014.56.2025
   Kochenderfer JN, 2013, NAT REV CLIN ONCOL, V10, P267, DOI 10.1038/nrclinonc.2013.46
   Kochenderfer JN, 2012, BLOOD, V119, P2709, DOI 10.1182/blood-2011-10-384388
   Kochenderfer JN, 2011, NEW ENGL J MED, V365, P1937, DOI 10.1056/NEJMc1111004
   Kochenderfer JN, 2010, BLOOD, V116, P4099, DOI 10.1182/blood-2010-04-281931
   Kolb HJ, 2008, BLOOD, V112, P4371, DOI 10.1182/blood-2008-03-077974
   KOLB HJ, 1995, BLOOD, V86, P2041, DOI 10.1182/blood.V86.5.2041.bloodjournal8652041
   Lee DW, 2015, LANCET, V385, P517, DOI 10.1016/S0140-6736(14)61403-3
   Long AH, 2015, NAT MED, V21, P581, DOI 10.1038/nm.3838
   Maetzig T, 2011, VIRUSES-BASEL, V3, P677, DOI 10.3390/v3060677
   Magnani C, 2014, CYTOTHERAPY, V16, pS32, DOI 10.1016/j.jcyt.2014.01.107
   Maude SL, 2015, BLOOD, V125, P4017, DOI 10.1182/blood-2014-12-580068
   Maude SL, 2014, NEW ENGL J MED, V371, P1507, DOI 10.1056/NEJMoa1407222
   Milone MC, 2009, MOL THER, V17, P1453, DOI 10.1038/mt.2009.83
   Morgan RA, 2010, MOL THER, V18, P843, DOI 10.1038/mt.2010.24
   NADLER LM, 1983, J IMMUNOL, V131, P244
   Naldini L, 1996, SCIENCE, V272, P263, DOI 10.1126/science.272.5259.263
   Poirot L, 2015, CANCER RES, V75, P3853, DOI 10.1158/0008-5472.CAN-14-3321
   Porter DL, 2015, SCI TRANSL MED, V7, DOI 10.1126/scitranslmed.aac5415
   Porter DL, 2011, NEW ENGL J MED, V365, P725, DOI 10.1056/NEJMoa1103849
   Riches JC, 2013, BLOOD, V121, P1612, DOI 10.1182/blood-2012-09-457531
   Sadelain M, 2016, CURR OPIN IMMUNOL, V41, P68, DOI 10.1016/j.coi.2016.06.004
   Savoldo B, 2011, J CLIN INVEST, V121, P1822, DOI 10.1172/JCI46110
   SCHEUERMANN RH, 1995, LEUKEMIA LYMPHOMA, V18, P385, DOI 10.3109/10428199509059636
   Scholler J, 2012, SCI TRANSL MED, V4, DOI 10.1126/scitranslmed.3003761
   Seder RA, 2008, NAT REV IMMUNOL, V8, P247, DOI 10.1038/nri2274
   Stephan MT, 2007, NAT MED, V13, P1440, DOI 10.1038/nm1676
   Suggs JL, 2007, EXP MOL PATHOL, V83, P471, DOI 10.1016/j.yexmp.2007.08.012
   Sugita J, 2010, ANN HEMATOL, V89, P115, DOI 10.1007/s00277-009-0780-0
   Suhoski MM, 2007, MOL THER, V15, P981, DOI 10.1038/mt.sj.6300134
   Till BG, 2012, BLOOD, V119, P3940, DOI 10.1182/blood-2011-10-387969
   van den Brink MRM, 2010, BIOL BLOOD MARROW TR, V16, pS138, DOI 10.1016/j.bbmt.2009.10.023
   Wallen H, 2009, PLOS ONE, V4, DOI 10.1371/journal.pone.0004749
   Westwood JA, 2008, GENE THER, V15, P1056, DOI 10.1038/gt.2008.47
   Westwood JA, 2005, P NATL ACAD SCI USA, V102, P19051, DOI 10.1073/pnas.0504312102
   Zhang TF, 2015, ONCOTARGET, V6, P33961, DOI 10.18632/oncotarget.5582
NR 67
TC 23
Z9 26
U1 0
U2 23
PU MARY ANN LIEBERT, INC
PI NEW ROCHELLE
PA 140 HUGUENOT STREET, 3RD FL, NEW ROCHELLE, NY 10801 USA
SN 1043-0342
EI 1557-7422
J9 HUM GENE THER
JI Hum. Gene Ther.
PD OCT
PY 2016
VL 27
IS 10
BP 758
EP 771
DI 10.1089/hum.2016.097
PG 14
WC Biotechnology & Applied Microbiology; Genetics & Heredity; Medicine,
   Research & Experimental
SC Biotechnology & Applied Microbiology; Genetics & Heredity; Research &
   Experimental Medicine
GA DX5ZY
UT WOS:000384462600005
PM 27479233
DA 2021-10-29
ER

PT J
AU Mirzaei, HR
   Mirzaei, H
   Lee, SY
   Hadjati, J
   Till, BG
AF Mirzaei, Hamid Reza
   Mirzaei, Hamed
   Lee, Sang Yun
   Hadjati, Jamshid
   Till, Brian G.
TI Prospects for chimeric antigen receptor (CAR) gamma delta T cells: A
   potential game changer for adoptive T cell cancer immunotherapy
SO CANCER LETTERS
LA English
DT Review
DE gamma delta T cells; Chimeric antigen receptor; Cancer therapy
ID TUMOR-INFILTRATING LYMPHOCYTES; ESCHERICHIA-COLI INFECTION;
   ANTITUMOR-ACTIVITY; INTRAEPITHELIAL LYMPHOCYTES; TNF-ALPHA; METASTATIC
   MELANOMA; CLINICAL-EVALUATION; IMMUNE-RESPONSE; IN-VITRO; RECOGNITION
AB Excitement is growing for therapies that harness the power of patients' immune systems to combat their diseases. One approach to immunotherapy involves engineering patients' own T cells to express a chimeric antigen receptor (CAR) to treat advanced cancers, particularly those refractory to conventional therapeutic agents. Although these engineered immune cells have made remarkable strides in the treatment of patients with certain hematologic malignancies, success with solid tumors has been limited, probably due to immunosuppressive mechanisms in the tumor niche. In nearly all studies to date, T cells bearing alpha beta receptors have been used to generate CART cells. In this review, we highlight biological characteristics of gamma delta T cells that are distinct from those of alpha beta T cells, including homing to epithelial and mucosal tissues and unique functions such as direct antigen recognition, lack of alloreactivity, and ability to present antigens. We offer our perspective that these features make gamma delta T cells promising for use in cellular therapy against several types of solid tumors, including melanoma and gastrointestinal cancers. Engineered 16 T cells should be considered as a new platform for adoptive T cell cancer therapy for mucosal tumors. (C) 2016 Elsevier Ireland Ltd. All rights reserved.
C1 [Mirzaei, Hamid Reza; Hadjati, Jamshid] Univ Tehran Med Sci, Sch Med, Dept Immunol, Tehran, Iran.
   [Mirzaei, Hamid Reza; Lee, Sang Yun; Till, Brian G.] Fred Hutchinson Canc Res Ctr, Div Clin Res, Seattle, WA 98104 USA.
   [Mirzaei, Hamed] Mashhad Univ Med Sci, Sch Med, Dept Med Biotechnol, Mashhad, Iran.
   [Hadjati, Jamshid] Univ Tehran Med Sci, Canc Biol Res Ctr, Tehran, Iran.
RP Hadjati, J (corresponding author), Univ Tehran Med Sci, Sch Med, Dept Immunol, Tehran, Iran.; Till, BG (corresponding author), Fred Hutchinson Canc Res Ctr, Div Clin Res, Seattle, WA 98104 USA.; Hadjati, J (corresponding author), Univ Tehran Med Sci, Canc Biol Res Ctr, Tehran, Iran.
EM Hajatij@tums.ac.ir; tillb@fredhutch.org
RI Hadjati, Jamshid/Q-5407-2019; Mirzaei, Hamid Reza/I-4673-2019; Mirzaei,
   Hamed/X-2374-2018
OI Hadjati, Jamshid/0000-0002-8747-123X; Mirzaei, Hamid
   Reza/0000-0002-3303-2565; Mirzaei, Hamed/0000-0002-9399-8281
FU NATIONAL CANCER INSTITUTEUnited States Department of Health & Human
   ServicesNational Institutes of Health (NIH) - USANIH National Cancer
   Institute (NCI) [K23CA154874] Funding Source: NIH RePORTER; NCI NIH
   HHSUnited States Department of Health & Human ServicesNational
   Institutes of Health (NIH) - USANIH National Cancer Institute (NCI) [K23
   CA154874] Funding Source: Medline
CR Adams EJ, 2015, CELL IMMUNOL, V296, P31, DOI 10.1016/j.cellimm.2015.04.008
   Ali Z, 2007, J IMMUNOL, V179, P8287, DOI 10.4049/jimmunol.179.12.8287
   Asarnow D.M., 1989, DISTINCT ANTIGEN REC
   Bacon L, 2004, J IMMUNOL, V173, P1078, DOI 10.4049/jimmunol.173.2.1078
   Bai L, 2012, EUR J IMMUNOL, V42, P2505, DOI 10.1002/eji.201242531
   Barrett DM, 2015, J IMMUNOL, V195, P755, DOI 10.4049/jimmunol.1500751
   Beatty GL, 2014, CANCER IMMUNOL RES, V2, P112, DOI 10.1158/2326-6066.CIR-13-0170
   Beck BH, 2010, BREAST CANCER RES TR, V122, P135, DOI 10.1007/s10549-009-0527-6
   Bendle GM, 2009, CURR OPIN IMMUNOL, V21, P209, DOI 10.1016/j.coi.2009.02.007
   Bieback K, 2003, J GEN VIROL, V84, P1179, DOI 10.1099/vir.0.19027-0
   Boismenu R, 1998, CLIN IMMUNOL IMMUNOP, V86, P121, DOI 10.1006/clin.1997.4468
   Boismenu R, 1996, J IMMUNOL, V157, P985
   Brandes M, 2003, BLOOD, V102, P3693, DOI 10.1182/blood-2003-04-1016
   Brandes M, 2005, SCIENCE, V309, P264, DOI 10.1126/science.1110267
   Brentjens RJ, 2013, SCI TRANSL MED, V5, DOI 10.1126/scitranslmed.3005930
   Brentjens RJ, 2011, BLOOD, V118, P4817, DOI 10.1182/blood-2011-04-348540
   Bruder J, 2012, J BIOL CHEM, V287, P20986, DOI 10.1074/jbc.M112.356709
   BUKOWSKI JF, 1995, J IMMUNOL, V154, P998
   Bukowski JF, 1999, IMMUNITY, V11, P57, DOI 10.1016/S1074-7613(00)80081-3
   CARDING SR, 1990, GENE DEV, V4, P1304, DOI 10.1101/gad.4.8.1304
   CARDING SR, 1993, J EXP MED, V177, P475, DOI 10.1084/jem.177.2.475
   Caruana I, 2015, NAT MED, V21, P524, DOI 10.1038/nm.3833
   Cepek K.L., 1994, ADHESION EPITHELIAL
   CERFBENSUSSAN N, 1983, J IMMUNOL, V130, P2615
   Chen YP, 2002, P NATL ACAD SCI USA, V99, P14338, DOI 10.1073/pnas.212290499
   CONSTANT P, 1994, SCIENCE, V264, P267, DOI 10.1126/science.8146660
   Conti L, 2005, J IMMUNOL, V174, P252, DOI 10.4049/jimmunol.174.1.252
   Corvaisier M, 2005, J IMMUNOL, V175, P5481, DOI 10.4049/jimmunol.175.8.5481
   Cowan JE, 2015, EUR J IMMUNOL, V45, P652, DOI 10.1002/eji.201445108
   Craddock JA, 2010, J IMMUNOTHER, V33, P780, DOI 10.1097/CJI.0b013e3181ee6675
   Curran KJ, 2015, MOL THER, V23, P769, DOI 10.1038/mt.2015.4
   D'Asaro M, 2010, J IMMUNOL, V184, P3260, DOI 10.4049/jimmunol.0903454
   Dai HR, 2016, JNCI-J NATL CANCER I, V108, DOI 10.1093/jnci/djv439
   Dai YM, 2012, J BIOL CHEM, V287, P16812, DOI 10.1074/jbc.M111.327650
   Dasgupta S, 2005, J IMMUNOL, V175, P5541, DOI 10.4049/jimmunol.175.8.5541
   deBarros A, 2011, EUR J IMMUNOL, V41, P195, DOI 10.1002/eji.201040905
   Deniger DC, 2013, MOL THER, V21, P638, DOI 10.1038/mt.2012.267
   Devaud C, 2009, CANCER RES, V69, P3971, DOI 10.1158/0008-5472.CAN-08-3037
   Devine L, 2002, J IMMUNOL, V168, P3881, DOI 10.4049/jimmunol.168.8.3881
   Ebert LM, 2006, J IMMUNOL, V176, P4331, DOI 10.4049/jimmunol.176.7.4331
   Espinosa E, 2001, J BIOL CHEM, V276, P18337, DOI 10.1074/jbc.M100495200
   Fahrer AM, 2001, P NATL ACAD SCI USA, V98, P10261, DOI 10.1073/pnas.171320798
   Fedorov VD, 2013, SCI TRANSL MED, V5, DOI 10.1126/scitranslmed.3006597
   Galon J, 2006, SCIENCE, V313, P1960, DOI 10.1126/science.1129139
   Girardi M, 2001, SCIENCE, V294, P605, DOI 10.1126/science.1063916
   Gober HJ, 2003, J EXP MED, V197, P163, DOI 10.1084/jem.20021500
   Godder KT, 2007, BONE MARROW TRANSPL, V39, P751, DOI 10.1038/sj.bmt.1705650
   Gray EE, 2011, J IMMUNOL, V186, P6091, DOI 10.4049/jimmunol.1100427
   Groh V, 1999, P NATL ACAD SCI USA, V96, P6879, DOI 10.1073/pnas.96.12.6879
   Groh V, 1998, SCIENCE, V279, P1737, DOI 10.1126/science.279.5357.1737
   Harly C, 2012, BLOOD, V120, P2269, DOI 10.1182/blood-2012-05-430470
   Hayday AC, 2000, ANNU REV IMMUNOL, V18, P975, DOI 10.1146/annurev.immunol.18.1.975
   Heidemann J, 2004, AM J PHYSIOL-GASTR L, V286, pG1059, DOI 10.1152/ajpgi.00417.2003
   HEILIG JS, 1986, NATURE, V322, P836, DOI 10.1038/322836a0
   Hiasa A, 2009, GENE THER, V16, P620, DOI 10.1038/gt.2009.6
   Hoyos V, 2010, LEUKEMIA, V24, P1160, DOI 10.1038/leu.2010.75
   Hua F, 2013, IMMUNOL RES, V56, P172, DOI 10.1007/s12026-013-8390-2
   Hudspeth K, 2012, BLOOD, V119, P4013, DOI 10.1182/blood-2011-11-390153
   Hughes MS, 2005, HUM GENE THER, V16, P457, DOI 10.1089/hum.2005.16.457
   IKUTA K, 1990, CELL, V62, P863, DOI 10.1016/0092-8674(90)90262-D
   ITOHARA S, 1993, CELL, V72, P337, DOI 10.1016/0092-8674(93)90112-4
   ITOHARA S, 1990, NATURE, V343, P754, DOI 10.1038/343754a0
   Izumi T, 2013, CYTOTHERAPY, V15, P481, DOI 10.1016/j.jcyt.2012.12.004
   JOHNSON RM, 1992, J IMMUNOL, V148, P983
   Kabelitz D, 2000, INT ARCH ALLERGY IMM, V122, P1, DOI 10.1159/000024353
   Kabelitz D, 2015, FRONT IMMUNOL, V6, P1, DOI 10.3389/fimmu.2015.00371
   Kalos M, 2011, SCI TRANSL MED, V3, DOI 10.1126/scitranslmed.3002842
   Kapp JA, 2004, IMMUNOLOGY, V111, P155, DOI 10.1111/j.0019-2805.2003.01793.x
   KAUR I, 1994, CELL IMMUNOL, V156, P54, DOI 10.1006/cimm.1994.1152
   Kershaw MH, 2006, CLIN CANCER RES, V12, P6106, DOI 10.1158/1078-0432.CCR-06-1183
   Kim ST, 2013, AM J CLIN ONCOL-CANC, V36, P224, DOI 10.1097/COC.0b013e3182467d90
   Kloss CC, 2013, NAT BIOTECHNOL, V31, P71, DOI 10.1038/nbt.2459
   Kmiecik J, 2013, J NEUROIMMUNOL, V264, P71, DOI 10.1016/j.jneuroim.2013.08.013
   Kochenderfer JN, 2015, J CLIN ONCOL, V33, P540, DOI 10.1200/JCO.2014.56.2025
   Kochenderfer JN, 2010, BLOOD, V116, P4099, DOI 10.1182/blood-2010-04-281931
   Koneru M, 2015, ONCOIMMUNOLOGY, V4, DOI 10.4161/2162402X.2014.994446
   Kong Y, 2009, BLOOD, V114, P310, DOI 10.1182/blood-2008-12-196287
   Kunzmann V, 2012, J IMMUNOTHER, V35, P205, DOI 10.1097/CJI.0b013e318245bb1e
   LAFAILLE JJ, 1989, CELL, V59, P859, DOI 10.1016/0092-8674(89)90609-0
   Laggner U, 2011, J IMMUNOL, V187, P2783, DOI 10.4049/jimmunol.1100804
   Lamb L., 2001, BONE MARROW TRANSPLA, V27
   Lamb L S Jr, 1996, J Hematother, V5, P503, DOI 10.1089/scd.1.1996.5.503
   Lamers CH, 2006, J CLIN ONCOL, V24, P20, DOI DOI 10.1200/JCO.2006.05.9964
   Lamers CHJ, 2013, MOL THER, V21, P904, DOI 10.1038/mt.2013.17
   LEFRANCOIS L, 1990, CELL, V63, P333, DOI 10.1016/0092-8674(90)90166-C
   Li HS, 2008, J IMMUNOL, V181, P7131, DOI 10.4049/jimmunol.181.10.7131
   Li HS, 2011, CANCER IMMUNOL IMMUN, V60, P361, DOI 10.1007/s00262-010-0945-7
   Li K, 2009, CANCER IMMUNOL IMMUN, V58, P641, DOI 10.1007/s00262-008-0585-3
   Liu XJ, 2016, CANCER RES, V76, P1578, DOI 10.1158/0008-5472.CAN-15-2524
   Liu YW, 2003, IMMUNITY, V18, P205, DOI 10.1016/S1074-7613(03)00027-X
   Liu ZY, 2008, J IMMUNOL, V180, P6044, DOI 10.4049/jimmunol.180.9.6044
   Liu ZY, 2005, J UROLOGY, V173, P1552, DOI 10.1097/01.ju.0000154355.45816.0b
   Lockhart E, 2006, J IMMUNOL, V177, P4662, DOI 10.4049/jimmunol.177.7.4662
   Lopez RD, 2000, BLOOD, V96, P3827, DOI 10.1182/blood.V96.12.3827.h8003827_3827_3837
   Louis CU, 2011, BLOOD, V118, P6050, DOI 10.1182/blood-2011-05-354449
   Ma YT, 2011, J EXP MED, V208, P491, DOI 10.1084/jem.20100269
   Mabuchi T, 2013, J INVEST DERMATOL, V133, P164, DOI 10.1038/jid.2012.260
   Maeurer M.J., 1996, HUMAN INTESTINAL V81
   Mangan BA, 2013, J IMMUNOL, V191, P30, DOI 10.4049/jimmunol.1300121
   Maniar A, 2010, BLOOD, V116, P1726, DOI 10.1182/blood-2009-07-234211
   Mantovani A, 2008, LANCET, V371, P771, DOI 10.1016/S0140-6736(08)60241-X
   MATSUE H, 1993, J INVEST DERMATOL, V101, P537, DOI 10.1111/1523-1747.ep12365917
   MATSUE H, 1993, J INVEST DERMATOL, V101, P543, DOI 10.1111/1523-1747.ep12365938
   Maus MV, 2014, BLOOD, V123, P2625, DOI 10.1182/blood-2013-11-492231
   McVay LD, 1999, CRIT REV IMMUNOL, V19, P431
   Medler TR, 2015, TRENDS CANCER, V1, P66, DOI 10.1016/j.trecan.2015.07.008
   Mocellin S, 2001, J IMMUNOTHER, V24, P392, DOI 10.1097/00002371-200109000-00002
   Mookerjee-Basu J, 2010, J IMMUNOL, V184, P6920, DOI 10.4049/jimmunol.0904024
   Moon EK, 2011, CLIN CANCER RES, V17, P4719, DOI 10.1158/1078-0432.CCR-11-0351
   Morgan RA, 2010, MOL THER, V18, P843, DOI 10.1038/mt.2010.24
   Moser B, 2011, CELL MOL LIFE SCI, V68, P2443, DOI 10.1007/s00018-011-0706-6
   Munn DH, 2016, CURR OPIN IMMUNOL, V39, P1, DOI 10.1016/j.coi.2015.10.009
   Nicol AJ, 2011, BRIT J CANCER, V105, P778, DOI 10.1038/bjc.2011.293
   Nitahara A, 2006, J INVEST DERMATOL, V126, P1052, DOI 10.1038/sj.jid.5700112
   Orimo A, 2005, CELL, V121, P335, DOI 10.1016/j.cell.2005.02.034
   Pegram HJ, 2015, LEUKEMIA, V29, P415, DOI 10.1038/leu.2014.215
   Peng G, 2007, IMMUNITY, V27, P334, DOI 10.1016/j.immuni.2007.05.020
   Petrovic RM, 2016, CANCER IMMUNOL RES, V4, DOI 10.1158/2326-6074.CRICIMTEATIAACR15-A082
   Piersma SJ, 2007, CANCER RES, V67, P354, DOI 10.1158/0008-5472.CAN-06-3388
   Pociask DA, 2011, AM J PATHOL, V178, P1167, DOI 10.1016/j.ajpath.2010.11.055
   Pule MA, 2008, NAT MED, V14, P1264, DOI 10.1038/nm.1882
   Ribot JC, 2012, J IMMUNOL, V189, P1202, DOI 10.4049/jimmunol.1200268
   Rincon-Orozco B, 2005, J IMMUNOL, V175, P2144, DOI 10.4049/jimmunol.175.4.2144
   Rischer M, 2004, BRIT J HAEMATOL, V126, P583, DOI 10.1111/j.1365-2141.2004.05077.x
   ROSENBERG SA, 1988, NEW ENGL J MED, V319, P1676, DOI 10.1056/NEJM198812223192527
   Rosenberg SA, 2011, CLIN CANCER RES, V17, P4550, DOI 10.1158/1078-0432.CCR-11-0116
   Roybal KT, 2016, CELL, V164, P770, DOI 10.1016/j.cell.2016.01.011
   Schultze JL, 1999, J MOL MED, V77, P322, DOI 10.1007/s001090050358
   Scotet E, 2005, IMMUNITY, V22, P71, DOI 10.1016/j.immuni.2004.11.012
   Shibata K, 2007, J IMMUNOL, V178, P4466, DOI 10.4049/jimmunol.178.7.4466
   Shires J, 2001, IMMUNITY, V15, P419, DOI 10.1016/S1074-7613(01)00192-3
   Siegers GM, 2013, CANCER IMMUNOL IMMUN, V62, P571, DOI 10.1007/s00262-012-1353-y
   Singh H, 2014, IMMUNOL REV, V257, P181, DOI 10.1111/imr.12137
   Singh N, 2016, SCI TRANSL MED, V8, DOI 10.1126/scitranslmed.aad5222
   Song DG, 2012, BLOOD, V119, P696, DOI 10.1182/blood-2011-03-344275
   Spada FM, 2000, J EXP MED, V191, P937, DOI 10.1084/jem.191.6.937
   Spranger S, 2016, ADV IMMUNOL, V130, P75, DOI 10.1016/bs.ai.2015.12.003
   Stevanovic S, 2015, J CLIN ONCOL, V58, P9093
   Sumaria N, 2011, J EXP MED, V208, P505, DOI 10.1084/jem.20101824
   Tagawa T, 2004, J IMMUNOL, V173, P5156, DOI 10.4049/jimmunol.173.8.5156
   Taghon T, 2006, IMMUNITY, V24, P53, DOI 10.1016/j.immuni.2005.11.012
   Till BG, 2012, BLOOD, V119, P3940, DOI 10.1182/blood-2011-10-387969
   Todaro M, 2009, J IMMUNOL, V182, P7287, DOI 10.4049/jimmunol.0804288
   Traxlmayr MW, 2010, J IMMUNOTHER, V33, P40, DOI 10.1097/CJI.0b013e3181b51447
   Turtle CJ, 2016, J CLIN INVEST, V126, P2123, DOI 10.1172/JCI85309
   Uldrich AP, 2013, NAT IMMUNOL, V14, P1137, DOI 10.1038/ni.2713
   van der Burg SH, 2016, NAT REV CANCER, V16, P219, DOI 10.1038/nrc.2016.16
   van der Veken LT, 2009, J IMMUNOL, V182, P164, DOI 10.4049/jimmunol.182.1.164
   van der Veken LT, 2006, CANCER RES, V66, P3331, DOI 10.1158/0008-5472.CAN-05-4190
   Vermijlen D, 2007, J IMMUNOL, V178, P4304, DOI 10.4049/jimmunol.178.7.4304
   Viey E, 2005, J IMMUNOL, V174, P1338, DOI 10.4049/jimmunol.174.3.1338
   Vincent MS, 1998, J IMMUNOL, V161, P5762
   Wang LS, 2001, J IMMUNOL, V167, P6195, DOI 10.4049/jimmunol.167.11.6195
   Wilhelm M, 2014, J TRANSL MED, V12, DOI 10.1186/1479-5876-12-45
   Willcox CR, 2012, NAT IMMUNOL, V13, P872, DOI 10.1038/ni.2394
   Wu XL, 2013, J INFECT DIS, V208, P1294, DOI 10.1093/infdis/jit312
   Xu B, 2011, P NATL ACAD SCI USA, V108, P2414, DOI 10.1073/pnas.1015433108
   Xu CP, 2007, MOL IMMUNOL, V44, P302, DOI 10.1016/j.molimm.2006.03.010
   Yee C, 1996, J IMMUNOL, V157, P4079
   Zeng X, 2012, IMMUNITY, V37, P524, DOI 10.1016/j.immuni.2012.06.011
   ZHAO X, 1995, IMMUNOL INVEST, V24, P607, DOI 10.3109/08820139509066861
   Zou WP, 2006, NAT REV IMMUNOL, V6, P295, DOI 10.1038/nri1806
NR 162
TC 77
Z9 81
U1 1
U2 38
PU ELSEVIER IRELAND LTD
PI CLARE
PA ELSEVIER HOUSE, BROOKVALE PLAZA, EAST PARK SHANNON, CO, CLARE, 00000,
   IRELAND
SN 0304-3835
EI 1872-7980
J9 CANCER LETT
JI Cancer Lett.
PD OCT 1
PY 2016
VL 380
IS 2
BP 413
EP 423
DI 10.1016/j.canlet.2016.07.001
PG 11
WC Oncology
SC Oncology
GA DV9ZI
UT WOS:000383300300006
PM 27392648
OA Green Accepted
DA 2021-10-29
ER

PT J
AU Lin, Y
   Okada, H
AF Lin, Yi
   Okada, Hideho
TI Cellular immunotherapy for malignant gliomas
SO EXPERT OPINION ON BIOLOGICAL THERAPY
LA English
DT Review
DE Glioma; cellular immunotherapy; dendritic cell vaccine; adoptive cell
   transfer; CAR-T cell therapy
ID CHIMERIC ANTIGEN RECEPTOR; TUMOR-INFILTRATING LYMPHOCYTES; DELTA
   T-CELLS; NEWLY-DIAGNOSED GLIOBLASTOMA; COLONY-STIMULATING FACTOR;
   PEPTIDE-BASED VACCINES; CYTOKINE GENE-THERAPY; GAMMA-DELTA; ANTITUMOR
   IMMUNITY; DENDRITIC CELLS
AB Introduction: Cancer immunotherapy has made much progress in recent years. Clinical trials evaluating a variety of immunotherapeutic approaches are underway in patients with malignant gliomas. Thanks to recent advancements in cell engineering technologies, infusion of ex vivo prepared immune cells have emerged as promising strategies of cancer immunotherapy.
   Areas covered: Herein, the authors review recent and current studies using cellular immunotherapies for malignant gliomas. Specifically, they cover the following areas: a) cellular vaccine approaches using tumor cell-based or dendritic cell (DC)-based vaccines, and b) adoptive cell transfer (ACT) approaches, including lymphokine-activated killer (LAK) cells, gamma(delta) T cells, tumor-infiltrating lymphocytes (TIL), chimeric antigen receptor (CAR)-T cells and T-cell receptor (TCR) transduced T cells.
   Expert opinion: While some of the recent studies have shown promising results, the ultimate success of cellular immunotherapy in brain tumor patients would require improvements in the following areas: 1) feasibility in producing cellular therapeutics; 2) identification and characterization of targetable antigens given the paucity and heterogeneity of tumor specific antigens; 3) the development of strategies to promote effector T-cell trafficking; 4) overcoming local and systemic immune suppression, and 5) proper interpretation of imaging data for brain tumor patients receiving immunotherapy.
C1 [Lin, Yi; Okada, Hideho] Univ Calif San Francisco, Neurol Surg, 1450 3rd St, San Francisco, CA 94143 USA.
RP Okada, H (corresponding author), Univ Calif San Francisco, Neurol Surg, 1450 3rd St, San Francisco, CA 94143 USA.
EM hideho.okada@ucsf.edu
FU NIH/NINDSUnited States Department of Health & Human ServicesNational
   Institutes of Health (NIH) - USANIH National Institute of Neurological
   Disorders & Stroke (NINDS) [R21NS083171]; NATIONAL INSTITUTE OF
   NEUROLOGICAL DISORDERS AND STROKEUnited States Department of Health &
   Human ServicesNational Institutes of Health (NIH) - USANIH National
   Institute of Neurological Disorders & Stroke (NINDS) [R21NS083171]
   Funding Source: NIH RePORTER
FX This work is supported by NIH/NINDS grant R21NS083171 through H Okada.
CR Abate-Daga D, 2013, BLOOD, V122, P1399, DOI 10.1182/blood-2013-04-495531
   Ahmed N, 2010, CLIN CANCER RES, V16, P474, DOI 10.1158/1078-0432.CCR-09-1322
   Ajay Divya, 2012, Curr Drug Discov Technol, V9, P237
   Ardon H, 2012, CANCER IMMUNOL IMMUN, V61, P2033, DOI 10.1007/s00262-012-1261-1
   BALCH CM, 1990, ARCH SURG-CHICAGO, V125, P200
   Barkholt L, 2009, IMMUNOTHERAPY, V1, P753, DOI 10.2217/IMT.09.47
   Beckman RA, 2007, CANCER-AM CANCER SOC, V109, P170, DOI 10.1002/cncr.22402
   Bloch O, 2014, NEURO-ONCOLOGY, V16, P274, DOI 10.1093/neuonc/not203
   Bollard CM, 2002, BLOOD, V99, P3179, DOI 10.1182/blood.V99.9.3179
   Brown CE, 2015, CLIN CANCER RES, V21, P4062, DOI 10.1158/1078-0432.CCR-15-0428
   Bryant NL, 2011, J NEURO-ONCOL, V101, P179, DOI 10.1007/s11060-010-0245-2
   Bullain SS, 2009, J NEURO-ONCOL, V94, P373, DOI 10.1007/s11060-009-9889-1
   Cameron BJ, 2013, SCI TRANSL MED, V5, DOI 10.1126/scitranslmed.3006034
   Chmielewski M, 2015, EXPERT OPIN BIOL TH, V15, P1145, DOI 10.1517/14712598.2015.1046430
   Chmielewski M, 2011, CANCER RES, V71, P5697, DOI 10.1158/0008-5472.CAN-11-0103
   Chow KKH, 2013, MOL THER, V21, P629, DOI 10.1038/mt.2012.210
   Cobbs CS, 2002, CANCER RES, V62, P3347
   Craddock JA, 2010, J IMMUNOTHER, V33, P780, DOI 10.1097/CJI.0b013e3181ee6675
   Curry WT, 2016, CLIN CANCER RES, V22, P2885, DOI 10.1158/1078-0432.CCR-15-2163
   De Vleeschouwer S, 2005, CHILD NERV SYST, V21, P7, DOI 10.1007/s00381-004-0994-3
   Deniger DC, 2014, CLIN CANCER RES, V20, P5708, DOI 10.1158/1078-0432.CCR-13-3451
   Di Stasi A, 2009, BLOOD, V113, P6392, DOI 10.1182/blood-2009-03-209650
   Dilloo D, 1996, NAT MED, V2, P1090, DOI 10.1038/nm1096-1090
   Dols A, 2003, HUM GENE THER, V14, P1117, DOI 10.1089/104303403322124828
   DRANOFF G, 1993, P NATL ACAD SCI USA, V90, P3539, DOI 10.1073/pnas.90.8.3539
   Dziurzynski K, 2012, NEURO-ONCOLOGY, V14, P246, DOI 10.1093/neuonc/nor227
   Eguchi J, 2005, GENE THER, V12, P733, DOI 10.1038/sj.gt.3302401
   Fujisaki H, 2009, CANCER RES, V69, P4010, DOI 10.1158/0008-5472.CAN-08-3712
   Girardi M, 2001, SCIENCE, V294, P605, DOI 10.1126/science.1063916
   Glitza IC, 2015, CANCER IMMUNOL RES, V3, P1201, DOI 10.1158/2326-6066.CIR-15-0071
   Govers C, 2010, TRENDS MOL MED, V16, P77, DOI 10.1016/j.molmed.2009.12.004
   Grada Z, 2013, MOL THER-NUCL ACIDS, V2, DOI 10.1038/mtna.2013.32
   GROH V, 1989, J EXP MED, V169, P1277, DOI 10.1084/jem.169.4.1277
   Grossman SA, 2011, CLIN CANCER RES, V17, P5473, DOI 10.1158/1078-0432.CCR-11-0774
   Grupp SA, 2013, NEW ENGL J MED, V368, P1509, DOI 10.1056/NEJMoa1215134
   Hegde M, 2013, MOL THER, V21, P2087, DOI 10.1038/mt.2013.185
   Hodi FS, 2010, NEW ENGL J MED, V363, P711, DOI 10.1056/NEJMoa1003466
   Ishikawa E, 2014, J NEUROSURG, V121, P543, DOI 10.3171/2014.5.JNS132392
   Ishikawa E, 2012, ADV EXP MED BIOL, V746, P109, DOI 10.1007/978-1-4614-3146-6_9
   John LB, 2013, ONCOIMMUNOLOGY, V2, DOI 10.4161/onci.26286
   John LB, 2013, CLIN CANCER RES, V19, P5636, DOI 10.1158/1078-0432.CCR-13-0458
   Johnson LA, 2015, SCI TRANSL MED, V7, DOI 10.1126/scitranslmed.aaa4963
   Johnson LA, 2009, BLOOD, V114, P535, DOI 10.1182/blood-2009-03-211714
   Kahlon KS, 2004, CANCER RES, V64, P9160, DOI 10.1158/0008-5472.CAN-04-0454
   Kalinski P, 2011, IMMUNOL RES, V50, P235, DOI 10.1007/s12026-011-8224-z
   Kantoff PW, 2010, NEW ENGL J MED, V363, P411, DOI 10.1056/NEJMoa1001294
   Kerkar SP, 2010, CANCER RES, V70, P6725, DOI 10.1158/0008-5472.CAN-10-0735
   Kershaw MH, 2002, HUM GENE THER, V13, P1971, DOI 10.1089/10430340260355374
   Kloss CC, 2013, NAT BIOTECHNOL, V31, P71, DOI 10.1038/nbt.2459
   Kohanbash G, 2012, IMMUNOL INVEST, V41, P658, DOI 10.3109/08820139.2012.689591
   Kusumoto M, 2001, CANCER IMMUNOL IMMUN, V50, P373, DOI 10.1007/s002620100213
   Kuwashima N, 2005, J IMMUNOL, V175, P2730, DOI 10.4049/jimmunol.175.4.2730
   Lamb LS, 2013, PLOS ONE, V8, DOI 10.1371/journal.pone.0051805
   Lamb LS, 2009, IMMUNOL RES, V45, P85, DOI 10.1007/s12026-009-8114-9
   LAW TM, 1995, CANCER-AM CANCER SOC, V76, P824, DOI 10.1002/1097-0142(19950901)76:5<824::AID-CNCR2820760517>3.0.CO;2-N
   Liau L M, 2000, Neurosurg Focus, V9, pe8
   Litterman AJ, 2013, J IMMUNOL, V190, P6259, DOI 10.4049/jimmunol.1203539
   Maude SL, 2014, NEW ENGL J MED, V371, P1507, DOI 10.1056/NEJMoa1407222
   Maus MV, 2016, CLIN CANCER RES, V22, P1875, DOI 10.1158/1078-0432.CCR-15-1433
   MERCHANT RE, 1990, J NEURO-ONCOL, V8, P173
   Minagawa K, 2015, PHARMACEUTICALS, V8, P230, DOI 10.3390/ph8020230
   Mitchell DA, 2015, NATURE, V519, P366, DOI 10.1038/nature14320
   Moeller M, 2004, CANCER GENE THER, V11, P371, DOI 10.1038/sj.cgt.7700710
   Moon EK, 2011, CLIN CANCER RES, V17, P4719, DOI 10.1158/1078-0432.CCR-11-0351
   Morgan RA, 2006, SCIENCE, V314, P126, DOI 10.1126/science.1129003
   Morgan RA, 2013, J IMMUNOTHER, V36, P133, DOI 10.1097/CJI.0b013e3182829903
   Morgan RA, 2010, MOL THER, V18, P843, DOI 10.1038/mt.2010.24
   Ngo MC, 2011, HUM MOL GENET, V20, pR93, DOI 10.1093/hmg/ddr102
   Nicol AJ, 2011, BRIT J CANCER, V105, P778, DOI 10.1038/bjc.2011.293
   Ohno M, 2013, J IMMUNOTHER CANCER, V1, DOI 10.1186/2051-1426-1-21
   Okada H, 2004, CANCER RES, V64, P5830, DOI 10.1158/0008-5472.CAN-04-0130
   Okada H, 2001, GENE THER, V8, P1157, DOI 10.1038/sj.gt.3301496
   Okada H, 1999, GENE THER, V6, P219, DOI 10.1038/sj.gt.3300798
   Okada Hideho, 2015, Lancet Oncol, V16, pe534, DOI 10.1016/S1470-2045(15)00088-1
   Okada H, 2015, CLIN CANCER RES, V21, P286, DOI 10.1158/1078-0432.CCR-14-1790
   Okada H, 2011, EXPERT REV NEUROTHER, V11, P619, DOI [10.1586/ern.11.49, 10.1586/ERN.11.49]
   Okada H, 2011, J CLIN ONCOL, V29, P330, DOI 10.1200/JCO.2010.30.7744
   Okada H, 2009, ANN NY ACAD SCI, V1174, P18, DOI 10.1111/j.1749-6632.2009.04932.x
   Okada H, 2007, J TRANSL MED, V5, DOI 10.1186/1479-5876-5-67
   Okamoto S, 2009, CANCER RES, V69, P9003, DOI 10.1158/0008-5472.CAN-09-1450
   Ostrom QT, 2015, NEURO-ONCOLOGY, V17, P1, DOI 10.1093/neuonc/nov189
   Parkhurst MR, 2011, MOL THER, V19, P620, DOI 10.1038/mt.2010.272
   Pereboeva L, 2015, CANCER IMMUNOL IMMUN, V64, P551, DOI 10.1007/s00262-015-1662-z
   Phuphanich S, 2013, CANCER IMMUNOL IMMUN, V62, P125, DOI 10.1007/s00262-012-1319-0
   Plautz GE, 1998, J NEUROSURG, V89, P42, DOI 10.3171/jns.1998.89.1.0042
   Plautz GE, 2000, CLIN CANCER RES, V6, P2209
   Pollack IF, 2014, J CLIN ONCOL, V32, P2050, DOI 10.1200/JCO.2013.54.0526
   Prins RM, 2011, CLIN CANCER RES, V17, P1603, DOI 10.1158/1078-0432.CCR-10-2563
   Pule MA, 2008, NAT MED, V14, P1264, DOI 10.1038/nm.1882
   Quattrocchi KB, 1999, J NEURO-ONCOL, V45, P141, DOI 10.1023/A:1006293606710
   Rapoport AP, 2015, NAT MED, V21, P914, DOI 10.1038/nm.3910
   Reardon DA, 2014, NEURO-ONCOLOGY, V16, P1441, DOI 10.1093/neuonc/nou212
   Reardon DA, 2013, EXPERT REV VACCINES, V12, P597, DOI [10.1586/ERV.13.41, 10.1586/erv.13.41]
   Rezvani K, 2015, FRONT IMMUNOL, V6, DOI 10.3389/fimmu.2015.00578
   Robbins PF, 2015, CLIN CANCER RES, V21, P1019, DOI 10.1158/1078-0432.CCR-14-2708
   Robert C, 2015, NEW ENGL J MED, V372, P320, DOI 10.1056/NEJMoa1412082
   Robert C, 2014, LANCET, V384, P1109, DOI 10.1016/S0140-6736(14)60958-2
   Rosenberg SA, 2015, SCIENCE, V348, P62, DOI 10.1126/science.aaa4967
   Roybal KT, 2016, CELL, V164, P770, DOI 10.1016/j.cell.2016.01.011
   Sampson JH, 2015, NEURO-ONCOLOGY, V17, P15, DOI 10.1093/neuonc/nov159
   Sampson JH, 2010, J CLIN ONCOL, V28, P4722, DOI 10.1200/JCO.2010.28.6963
   SARIS SC, 1992, J NEUROSURG, V76, P513, DOI 10.3171/jns.1992.76.3.0513
   Schumacher T, 2014, NATURE, V512, P324, DOI 10.1038/nature13387
   Slingluff CL, 2003, J CLIN ONCOL, V21, P4016, DOI 10.1200/JCO.2003.10.005
   Stanislawski T, 2001, NAT IMMUNOL, V2, P962, DOI 10.1038/ni1001-962
   Stupp R, 2005, NEW ENGL J MED, V352, P987, DOI 10.1056/NEJMoa043330
   Sundar R, 2015, THER ADV MED ONCOL, V7, P85, DOI 10.1177/1758834014567470
   von Lilienfeld-Toal M, 2006, CLIN EXP IMMUNOL, V144, P528, DOI 10.1111/j.1365-2249.2006.03078.x
   Weijtens MEM, 1996, J IMMUNOL, V157, P836
   Wen PY, 2010, J CLIN ONCOL, V28, P1963, DOI 10.1200/JCO.2009.26.3541
   Wheeler CJ, 2008, CANCER RES, V68, P5955, DOI 10.1158/0008-5472.CAN-07-5973
   Wheeler CJ, 2004, CLIN CANCER RES, V10, P5316, DOI 10.1158/1078-0432.CCR-04-0497
   Wilkie S, 2012, J CLIN IMMUNOL, V32, P1059, DOI 10.1007/s10875-012-9689-9
   Wolchok JD, 2009, CLIN CANCER RES, V15, P7412, DOI 10.1158/1078-0432.CCR-09-1624
   Xue SA, 2010, HAEMATOL-HEMATOL J, V95, P126, DOI 10.3324/haematol.2009.006486
   Yu JS, 2001, CANCER RES, V61, P842
   Zhang L, 2012, ADV DRUG DELIVER REV, V64, P756, DOI 10.1016/j.addr.2011.11.009
   Zhang L, 2011, MOL THER, V19, P751, DOI 10.1038/mt.2010.313
NR 118
TC 24
Z9 26
U1 0
U2 34
PU TAYLOR & FRANCIS LTD
PI ABINGDON
PA 2-4 PARK SQUARE, MILTON PARK, ABINGDON OR14 4RN, OXON, ENGLAND
SN 1471-2598
EI 1744-7682
J9 EXPERT OPIN BIOL TH
JI Expert Opin. Biol. Ther.
PD OCT
PY 2016
VL 16
IS 10
BP 1265
EP 1275
DI 10.1080/14712598.2016.1214266
PG 11
WC Biotechnology & Applied Microbiology; Medicine, Research & Experimental
SC Biotechnology & Applied Microbiology; Research & Experimental Medicine
GA DW7GG
UT WOS:000383818600008
PM 27434205
OA Green Accepted
DA 2021-10-29
ER

PT J
AU Papadantonakis, N
   Advani, AS
AF Papadantonakis, Nikolaos
   Advani, Anjali S.
TI Recent advances and novel treatment paradigms in acute lymphocytic
   leukemia
SO THERAPEUTIC ADVANCES IN HEMATOLOGY
LA English
DT Review
DE blinatumomab; chimeric antigen receptor; immunoconjugates;
   immunotherapy; inotuzumab; leukemia; relapsed; refractory
ID ACUTE LYMPHOBLASTIC-LEUKEMIA; B-CELL PRECURSOR; MINIMAL RESIDUAL
   DISEASE; SINGLE-CHAIN ANTIBODY; MODIFIED T-CELLS; MONOCLONAL-ANTIBODY;
   ADULT PATIENTS; PHASE-II; PH-LIKE; INOTUZUMAB OZOGAMICIN
AB This is an exciting time in the treatment of acute lymphoblastic leukemia (ALL) given the advances in the relapsed/refractory setting. The development of antibody treatments (including antibody drug conjugates with toxins) offers a different treatment approach compared with conventional chemotherapy regimens. Moreover, the use of bispecific T-cell-engager antibodies (BiTEs) such as blinatumomab harness the cytotoxic activity of T cells against CD19-positive lymphoblasts. Another strategy involves the use of chimeric antigen receptor (CAR) T cells. CAR T cells have demonstrated promising results in the relapsed/refractory setting. However, the use of BiTEs and CAR T cells is also associated with a distinct set of adverse reactions that must be taken into account by the treating physician. Apart from the above strategies, the use of other targeted therapies has attracted interest. Namely, the discovery of the Philadelphia (Ph)-like signature in children and young adults with ALL has led to the use of tyrosine kinase inhibitors (TKI) in these patients. The different drugs and strategies that are being tested in the relapsed/refractory ALL setting pose a unique challenge in identifying the optimum sequence of treatment and determining which approaches should be considered for frontline treatment.
C1 [Papadantonakis, Nikolaos; Advani, Anjali S.] Cleveland Clin Fdn, Taussig Canc Ctr, Cleveland, OH 44120 USA.
RP Advani, AS (corresponding author), Cleveland Clin Fdn, Taussig Canc Ctr, Cleveland, OH 44120 USA.
EM Advania@ccf.org
FU PfizerPfizer; AmgenAmgen
FX Anjali S. Advani has the following financial disclosures: research
   funding and honoraria from Pfizer, research funding from Amgen and
   honoraria from Seattle Genetics.
CR Adachi N, 2006, DNA CELL BIOL, V25, P19, DOI 10.1089/dna.2006.25.19
   Advani AS, 2014, BRIT J HAEMATOL, V165, P504, DOI 10.1111/bjh.12778
   Advani AS, 2010, BRIT J HAEMATOL, V151, P430, DOI 10.1111/j.1365-2141.2010.08387.x
   Alinari L, 2007, ONCOGENE, V26, P3644, DOI 10.1038/sj.onc.1210380
   Almond JB, 2001, LEUKEMIA, V15, P1388, DOI 10.1038/sj.leu.2402201
   Awasthi A, 2014, BLOOD, V124, DOI 10.1182/blood.V124.21.2251.2251
   Baluna R, 1997, IMMUNOPHARMACOLOGY, V37, P117, DOI 10.1016/S0162-3109(97)00041-6
   Barta SK, 2012, LEUKEMIA LYMPHOMA, V53, P1999, DOI 10.3109/10428194.2012.679267
   Brentjens RJ, 2013, SCI TRANSL MED, V5, DOI 10.1126/scitranslmed.3005930
   Bruggemann M, 2006, BLOOD, V107, P1116, DOI 10.1182/blood-2005-07-2708
   Bumma N, 2015, FUTURE ONCOL, V11, P1729, DOI [10.2217/FON.15.84, 10.2217/fon.15.84]
   Carol H, 2013, CLIN CANCER RES, V19, P1795, DOI 10.1158/1078-0432.CCR-12-3613
   Chevallier P, 2015, HAEMATOLOGICA, V100, pE128, DOI 10.3324/haematol.2014.120220
   Chiaretti S, 2014, MEDITERR J HEMATOL I, V6, DOI 10.4084/MJHID.2014.073
   Cortes J, 2004, CLIN CANCER RES, V10, P3371, DOI 10.1158/1078-0432.CCR-03-0508
   Cvek B, 2012, PROG MOL BIOL TRANSL, V109, P161, DOI 10.1016/B978-0-12-397863-9.00005-5
   Daenen S, 2012, LEUKEMIA, V26, P1726, DOI 10.1038/leu.2012.53
   Deangelo D., 2015, 2015 EUR HEM ASS VIE
   Den Boer ML, 2009, LANCET ONCOL, V10, P125, DOI 10.1016/S1470-2045(08)70339-5
   DiJoseph JF, 2004, CLIN CANCER RES, V10, P8620, DOI 10.1158/1078-0432.CCR-04-1134
   Doronina SO, 2003, NAT BIOTECHNOL, V21, P778, DOI 10.1038/nbt832
   Dotti G, 2014, IMMUNOL REV, V257, P107, DOI 10.1111/imr.12131
   Dou QP, 2014, CURR CANCER DRUG TAR, V14, P517, DOI 10.2174/1568009614666140804154511
   Dreier T, 2002, INT J CANCER, V100, P690, DOI 10.1002/ijc.10557
   Du XL, 2013, ACTA HAEMATOL-BASEL, V129, P207, DOI 10.1159/000345260
   Dworzak MN, 2008, BLOOD, V112, P3982, DOI 10.1182/blood-2008-06-164129
   Fathi A. T., 2014, BLOOD, V124, P963, DOI DOI 10.1182/BLOOD.V124.21.963.963
   Fielding AK, 2007, BLOOD, V109, P944, DOI 10.1182/blood-2006-05-018192
   Furman Richard R, 2004, Curr Treat Options Oncol, V5, P283, DOI 10.1007/s11864-004-0019-1
   Geahlen RL, 2014, TRENDS PHARMACOL SCI, V35, P414, DOI 10.1016/j.tips.2014.05.007
   Gill S, 2014, EXPERT OPIN BIOL TH, V14, P37, DOI 10.1517/14712598.2014.860442
   GILLEECE MH, 1993, BLOOD, V82, P807
   Ginaldi L, 1998, LEUKEMIA RES, V22, P185, DOI 10.1016/S0145-2126(97)00158-6
   Gorin NC, 2013, EUR J HAEMATOL, V91, P315, DOI 10.1111/ejh.12154
   Grupp SA, 2014, BEST PRACT RES CL HA, V27, P222, DOI 10.1016/j.beha.2014.10.014
   Grupp SA, 2013, NEW ENGL J MED, V368, P1509, DOI 10.1056/NEJMoa1215134
   Harrison CJ, 2013, HEMATOL-AM SOC HEMAT, P118, DOI 10.1182/asheducation-2013.1.118
   Haso W, 2013, BLOOD, V121, P1165, DOI 10.1182/blood-2012-06-438002
   Herold T., 2014, BLOOD, V124, P3787
   Herrera L, 2006, LEUKEMIA LYMPHOMA, V47, P2380, DOI 10.1080/10428190600821989
   Herrera L, 2000, LEUKEMIA, V14, P853, DOI 10.1038/sj.leu.2401779
   Herrera L, 2003, LEUKEMIA, V17, P334, DOI 10.1038/sj.leu.2402790
   Herrera L, 2009, J PEDIAT HEMATOL ONC, V31, P936, DOI 10.1097/MPH.0b013e3181bdf211
   Hochberg J, 2013, BRIT J HAEMATOL, V161, P27, DOI 10.1111/bjh.12239
   Hoelzer D, 2010, BLOOD, V116, P77, DOI 10.1182/blood.V116.21.170.170
   Hoelzer D, 2007, BLOOD, V110, p159A, DOI 10.1182/blood.V110.11.518.518
   Hoffmann P, 2005, INT J CANCER, V115, P98, DOI 10.1002/ijc.20908
   Hu YP, 2009, IMMUNOLOGY, V128, P260, DOI 10.1111/j.1365-2567.2009.03115.x
   Huguet F, 2009, J CLIN ONCOL, V27, P911, DOI 10.1200/JCO.2008.18.6916
   Iacobucci I, 2016, CANCER CELL, V29, P186, DOI 10.1016/j.ccell.2015.12.013
   Inaba H, 2013, LANCET, V381, P1943, DOI 10.1016/S0140-6736(12)62187-4
   Jabbour E, 2014, J CLIN ONCOL, V32, DOI 10.1200/jco.2014.32.15_suppl.7065
   Jabbour E, 2015, AM J HEMATOL, V90, P193, DOI 10.1002/ajh.23901
   Jain Nitin, 2014, Front Biosci (Elite Ed), V6, P40
   Kantarjian H, 2013, CANCER-AM CANCER SOC, V119, P2728, DOI 10.1002/cncr.28136
   Kobayashi K, 2015, PEDIATR BLOOD CANCER, V62, P1058, DOI 10.1002/pbc.25327
   Kochenderfer JN, 2013, NAT REV CLIN ONCOL, V10, P267, DOI 10.1038/nrclinonc.2013.46
   Kowolik CM, 2006, CANCER RES, V66, P10995, DOI 10.1158/0008-5472.CAN-06-0160
   Krisenko MO, 2015, BBA-MOL CELL RES, V1853, P254, DOI 10.1016/j.bbamcr.2014.10.022
   Law CL, 2011, CANCER RES, V71, DOI 10.1158/1538-7445.AM2011-625
   Lee DW, 2015, LANCET, V385, P517, DOI 10.1016/S0140-6736(14)61403-3
   Lee ST, 2015, NUCLEIC ACIDS RES, V43, P2590, DOI 10.1093/nar/gkv103
   Leonard JP, 2004, CLIN CANCER RES, V10, P5327, DOI 10.1158/1078-0432.CCR-04-0294
   Litzow MR, 2015, BLOOD, V126, P833, DOI 10.1182/blood-2014-10-551895
   Loffler A, 2000, BLOOD, V95, P2098, DOI 10.1182/blood.V95.6.2098
   Lukenbill J, 2013, CURR HEMATOL MALIG R, V8, P91, DOI 10.1007/s11899-013-0159-0
   Mansfield E, 1996, BIOCONJUGATE CHEM, V7, P557, DOI 10.1021/bc960043y
   Marks David I, 2015, Am Soc Clin Oncol Educ Book, pe343, DOI 10.14694/EdBook_AM.2015.35.e343
   Mascarenhas J, 2012, CLIN CANCER RES, V18, P3008, DOI 10.1158/1078-0432.CCR-11-3145
   Maude SL, 2014, NEW ENGL J MED, V371, P1507, DOI 10.1056/NEJMoa1407222
   Maude SL, 2012, BLOOD, V120, P3510, DOI 10.1182/blood-2012-03-415448
   McGregor S, 2012, SEMIN DIAGN PATHOL, V29, P2, DOI 10.1053/j.semdp.2011.07.004
   Messinger YH, 2012, BLOOD, V120, P285, DOI 10.1182/blood-2012-04-418640
   Milone MC, 2009, MOL THER, V17, P1453, DOI 10.1038/mt.2009.83
   Morisot S, 2006, MOL THER, V13, pS131, DOI 10.1016/j.ymthe.2006.08.403
   Mujtaba T, 2011, DISCOV MED, V12, P471
   Murthy GSG, 2015, LEUKEMIA LYMPHOMA, V56, P2296, DOI 10.3109/10428194.2014.991921
   Mussai F, 2010, BRIT J HAEMATOL, V150, P352, DOI 10.1111/j.1365-2141.2010.08251.x
   Nagorsen D, 2012, PHARMACOL THERAPEUT, V136, P334, DOI 10.1016/j.pharmthera.2012.07.013
   O'Brien S, 2010, CL LYMPH MYELOM LEUK, V10, P361, DOI 10.3816/CLML.2010.n.069
   Osterborg A, 2010, EXPERT OPIN BIOL TH, V10, P439, DOI 10.1517/14712590903586239
   Ottosson-Wadlund A, 2013, MOL PHARMACOL, V83, P245, DOI 10.1124/mol.112.080788
   Perez-Andreu V, 2015, BLOOD, V125, P680, DOI 10.1182/blood-2014-09-595744
   Piccaluga PP, 2005, LEUKEMIA, V19, P135, DOI 10.1038/sj.leu.2403578
   Porter DL, 2011, NEW ENGL J MED, V365, P725, DOI 10.1056/NEJMoa1103849
   Porwit A, 2015, AM J CLIN PATHOL, V144, P361, DOI 10.1309/AJCPSTU55DRQEGTE
   Raetz EA, 2008, J CLIN ONCOL, V26, P3756, DOI 10.1200/JCO.2007.15.3528
   Reagan JL, 2014, FUTURE ONCOL, V10, P1147, DOI 10.2217/fon.14.73
   REMILLARD S, 1975, SCIENCE, V189, P1002, DOI 10.1126/science.1241159
   Roberts K., 2014, BLOOD, V124, P786
   Roberts KG, 2014, NEW ENGL J MED, V371, P1005, DOI 10.1056/NEJMoa1403088
   Roberts KG, 2015, NAT REV CLIN ONCOL, V12, P344, DOI 10.1038/nrclinonc.2015.38
   Schindler J, 2011, BRIT J HAEMATOL, V154, P471, DOI 10.1111/j.1365-2141.2011.08762.x
   Shah NN, 2015, PEDIATR BLOOD CANCER, V62, P964, DOI 10.1002/pbc.25410
   Stock W, 2009, BLOOD, V114, P838
   Stock W, 2010, HEMATOL-AM SOC HEMAT, P21, DOI 10.1182/asheducation-2010.1.21
   Swartz MA, 2012, SCI TRANSL MED, V4, DOI 10.1126/scitranslmed.3003763
   Tasian SK, 2015, THER ADV HEMATOL, V6, P228, DOI 10.1177/2040620715588916
   Thomas DA, 2006, CANCER-AM CANCER SOC, V106, P1569, DOI 10.1002/cncr.21776
   Thomas DA, 2009, BLOOD, V113, P6330, DOI 10.1182/blood-2008-04-151860
   Thorson JS, 2000, CURR PHARM DESIGN, V6, P1841, DOI 10.2174/1381612003398564
   Topp MS, 2015, LANCET ONCOL, V16, P57, DOI 10.1016/S1470-2045(14)71170-2
   Topp MS, 2014, J CLIN ONCOL, V32, P4134, DOI 10.1200/JCO.2014.56.3247
   Topp MS, 2012, BLOOD, V120, P5185, DOI 10.1182/blood-2012-07-441030
   Topp MS, 2011, J CLIN ONCOL, V29, P2493, DOI 10.1200/JCO.2010.32.7270
   Uckun Fatih M, 2014, J Cancer Ther, V5, P124
   Wadleigh M, 2003, BLOOD, V102, P1578, DOI 10.1182/blood-2003-01-0255
   Wang ZH, 2015, AM J CANCER RES, V5, P639
   Wayne AS, 2011, BLOOD, V118, P113, DOI 10.1182/blood.V118.21.248.248
   Wayne AS, 2009, BLOOD, V114, P345, DOI 10.1182/blood.V114.22.839.839
   Wei H, 2012, P NATL ACAD SCI USA, V109, P6898, DOI 10.1073/pnas.1204523109
   Weston BW, 2013, J CLIN ONCOL, V31, pE413, DOI 10.1200/JCO.2012.47.6770
   ZEIN N, 1988, SCIENCE, V240, P1198, DOI 10.1126/science.3240341
   Zent CS, 2008, LEUKEMIA RES, V32, P1849, DOI 10.1016/j.leukres.2008.05.014
   Zhao J, 2015, EBIOMEDICINE, V2, P486, DOI 10.1016/j.ebiom.2015.05.001
   Zhao JM, 2015, INT J GEN MED, V8, P211, DOI 10.2147/IJGM.S59537
NR 116
TC 16
Z9 18
U1 0
U2 11
PU SAGE PUBLICATIONS LTD
PI LONDON
PA 1 OLIVERS YARD, 55 CITY ROAD, LONDON EC1Y 1SP, ENGLAND
SN 2040-6207
EI 2040-6215
J9 THER ADV HEMATOL
JI Ther. Adv. Hematol.
PD OCT
PY 2016
VL 7
IS 5
BP 252
EP 269
DI 10.1177/2040620716652289
PG 18
WC Hematology
SC Hematology
GA DW4YC
UT WOS:000383647900002
PM 27695616
OA Green Published, Bronze
DA 2021-10-29
ER

PT J
AU Abboud, R
   Keller, J
   Slade, M
   DiPersio, JF
   Westervelt, P
   Rettig, MP
   Meier, S
   Fehniger, TA
   Abboud, CN
   Uy, GL
   Vij, R
   Trinkaus, KM
   Schroeder, MA
   Romee, R
AF Abboud, Ramzi
   Keller, Jesse
   Slade, Michael
   DiPersio, John F.
   Westervelt, Peter
   Rettig, Michael P.
   Meier, Stephanie
   Fehniger, Todd A.
   Abboud, Camille N.
   Uy, Geoffrey L.
   Vij, Ravi
   Trinkaus, Kathryn M.
   Schroeder, Mark A.
   Romee, Rizwan
TI Severe Cytokine-Release Syndrome after T Cell-Replete Peripheral Blood
   Haploidentical Donor Transplantation Is Associated with Poor Survival
   and Anti-IL-6 Therapy Is Safe and Well Tolerated
SO BIOLOGY OF BLOOD AND MARROW TRANSPLANTATION
LA English
DT Article
DE Cytokine-release syndrome (CRS); Haploidentical; Tocilizumab;
   Transplantation-related mortality (TRM)
ID BONE-MARROW-TRANSPLANTATION; VERSUS-HOST-DISEASE; PHASE 1/2 TRIAL;
   POSTTRANSPLANTATION CYCLOPHOSPHAMIDE; STEM-CELLS; HEMATOLOGIC
   MALIGNANCIES; FEBRILE REACTION; 2-STEP APPROACH; G-CSF; LEUKEMIA
AB Use of high-dose post-transplantation cyclophosphamide for graft-versus-host disease prophylaxis has expanded the use of unmanipulated haploidentical hematopoietic cell transplantation. The immediate post transplantation course in T cell-replete peripheral blood haploidentical hematopoietic cell transplantation (haplo-HCT) is often complicated by symptoms resembling cytokine-release syndrome (CRS), previously described in recipients of targeted cellular therapeutics. However, we know little about the incidence and impact of CRS on outcomes in these patients. To understand this syndrome in haplo-HCT patients, we reviewed data from 75 consecutive patients who received granulocyte colony-stimulating factor-mobilized T cell-replete peripheral blood haplo-HCT at a single center. Using CRS criteria described in recipients of chimeric antigen receptor T cell therapies, we found 65 of 75 (87%) met criteria for CRS, although most cases were only mild (grades 1 or 2). However, 9 patients (12%) experienced severe (grades 3 or 4) CRS. Median survival was 2.6 months (95% confidence interval [CI],.43 to 5.8) in patients with severe CRS, compared with 13.1 months (95% CI, 8.1 to not reached) in patients with mild CRS. Transplantation-related mortality was worse in the severe CRS cohort with a hazard ratio of 4.59 (95% CI, 1.43 to 14.67) compared with that in the mild CRS cohort. Severe CRS patients had a significant delay in median time for neutrophil engraftment Serum IL-6 levels were measured in 10 haplo-HCT patients and were elevated in the early post-transplantation setting. Seven patients with CRS were treated with tocilizumab, resulting in a complete resolution of their CRS symptoms. Severe CRS represents a potential complication of peripheral blood haplo-HCT and is associated with worse outcomes. Anti-IL-6 receptor therapy is associated with rapid resolution of the CRS symptoms. (C) 2016 American Society for Blood and Marrow Transplantation.
C1 [Abboud, Ramzi; Keller, Jesse; Slade, Michael; DiPersio, John F.; Westervelt, Peter; Rettig, Michael P.; Meier, Stephanie; Fehniger, Todd A.; Abboud, Camille N.; Uy, Geoffrey L.; Vij, Ravi; Schroeder, Mark A.; Romee, Rizwan] Washington Univ, Sch Med, BMT & Leukemia Program, St Louis, MO USA.
   [Trinkaus, Kathryn M.] Washington Univ, Sch Med, Dept Surg, Div Publ Hlth Sci, St Louis, MO 63110 USA.
RP Romee, R (corresponding author), Washington Univ, Sch Med St Louis, BMT & Leukemia Program, 660 South Euclid Ave, St Louis, MO 63110 USA.
EM rromee@wustl.edu
RI Abboud, Ramzi/AAW-2283-2020; Slade, Michael/K-5810-2019; Uy,
   Geoffrey/AAD-9815-2021
OI Slade, Michael/0000-0001-8092-6644; Rettig, Michael/0000-0002-1091-0564;
   Uy, Geoffrey/0000-0002-7809-0996
FU Mentors in Medicine Program, Division of Medical Education, Department
   of Internal Medicine, Washington University School of Medicine;
   Washington University Institute of Clinical and Translational Sciences
   from the National Center for Advancing Translational Sciences (NCATS) of
   the National Institutes of Health (NIH)United States Department of
   Health & Human ServicesNational Institutes of Health (NIH) - USANIH
   National Center for Advancing Translational Sciences (NCATS)
   [UL1TR000448, TL1TR000449]; NATIONAL CANCER INSTITUTEUnited States
   Department of Health & Human ServicesNational Institutes of Health (NIH)
   - USANIH National Cancer Institute (NCI) [P30CA091842] Funding Source:
   NIH RePORTER; NATIONAL CENTER FOR ADVANCING TRANSLATIONAL SCIENCESUnited
   States Department of Health & Human ServicesNational Institutes of
   Health (NIH) - USANIH National Center for Advancing Translational
   Sciences (NCATS) [TL1TR000449, UL1TR000448] Funding Source: NIH RePORTER
FX R.A was supported by the Mentors in Medicine Program, Division of
   Medical Education, Department of Internal Medicine, Washington
   University School of Medicine.; M.S. was supported by the Washington
   University Institute of Clinical and Translational Sciences grant
   UL1TR000448, sub-award TL1TR000449, from the National Center for
   Advancing Translational Sciences (NCATS) of the National Institutes of
   Health (NIH). The content is solely the responsibility of the authors
   and does not necessarily represent the official view of the NIH.
CR Anasetti C, 2012, NEW ENGL J MED, V367, P1487, DOI 10.1056/NEJMoa1203517
   Bashey A, 2014, BONE MARROW TRANSPL, V49, P999, DOI 10.1038/bmt.2014.62
   Bashey A, 2013, J CLIN ONCOL, V31, P1310, DOI 10.1200/JCO.2012.44.3523
   Beloosesky Y, 2007, J GERONTOL A-BIOL, V62, P420, DOI 10.1093/gerona/62.4.420
   Bhamidipati PK, 2014, BONE MARROW TRANSPL, V49, P1124, DOI 10.1038/bmt.2014.108
   BROXMEYER HE, 1986, J IMMUNOL, V136, P4487
   Castagna L, 2014, BIOL BLOOD MARROW TR, V20, P724, DOI 10.1016/j.bbmt.2014.02.001
   Chen F, 2016, J IMMUNOL METHODS, V434, P1, DOI 10.1016/j.jim.2016.03.005
   Chen Y, 2015, PEDIATR TRANSPLANT, V19, P918, DOI 10.1111/petr.12586
   Chen Y, 2015, TRANSFUSION, V55, P2023, DOI 10.1111/trf.13167
   Ciurea SO, 2012, BIOL BLOOD MARROW TR, V18, P1835, DOI 10.1016/j.bbmt.2012.07.003
   Colvin GA, 2009, BIOL BLOOD MARROW TR, V15, P421, DOI 10.1016/j.bbmt.2008.12.503
   Couban S, 2002, BLOOD, V100, P1525, DOI 10.1182/blood-2002-01-0048
   Davila ML, 2014, SCI TRANSL MED, V6, DOI 10.1126/scitranslmed.3008226
   Gragert L, 2014, NEW ENGL J MED, V371, P339, DOI 10.1056/NEJMsa1311707
   Grosso D, 2015, BIOL BLOOD MARROW TR, V21, P646, DOI 10.1016/j.bbmt.2014.12.019
   Grosso D, 2011, BLOOD, V118, P4732, DOI 10.1182/blood-2011-07-365338
   Grupp SA, 2013, NEW ENGL J MED, V368, P1509, DOI 10.1056/NEJMoa1215134
   Jules-Elysee KM, 2012, J BONE JOINT SURG AM, V94A, P2120, DOI 10.2106/JBJS.K.00995
   Kanakry JA, 2013, BIOL BLOOD MARROW TR, V19, P602, DOI 10.1016/j.bbmt.2013.01.006
   Kasamon YL, 2010, BIOL BLOOD MARROW TR, V16, P482, DOI 10.1016/j.bbmt.2009.11.011
   KATAYAMA K, 1990, EXP HEMATOL, V18, P390
   Kennedy GA, 2014, LANCET ONCOL, V15, P1451, DOI 10.1016/S1470-2045(14)71017-4
   Lee DW, 2014, BLOOD, V124, P188, DOI 10.1182/blood-2014-05-552729
   Luznik L, 2008, BIOL BLOOD MARROW TR, V14, P641, DOI 10.1016/j.bbmt.2008.03.005
   Luznik L, 2012, SEMIN ONCOL, V39, P683, DOI 10.1053/j.seminoncol.2012.09.005
   Maude SL, 2014, NEW ENGL J MED, V371, P1507, DOI 10.1056/NEJMoa1407222
   O'Donnell P, 2015, BIOL BLOOD MARROW TR, V21, P197, DOI 10.1016/j.bbmt.2014.10.008
   Oehler L, 1997, BLOOD, V89, P1147, DOI 10.1182/blood.V89.4.1147
   Porter DL, 2014, BLOOD, P124
   PRZEPIORKA D, 1995, BONE MARROW TRANSPL, V15, P825
   Raiola AM, 2013, BIOL BLOOD MARROW TR, V19, P117, DOI 10.1016/j.bbmt.2012.08.014
   Raj K, 2014, BIOL BLOOD MARROW TR, V20, P1875, DOI [10.1016/j.bbmt.2014.10.005, 10.1016/j.bbmt.2014.03.003]
   SATO T, 1990, Journal of UOEH, V12, P163
   Solomon SR, 2015, BIOL BLOOD MARROW TR, V21, P1299, DOI 10.1016/j.bbmt.2015.03.003
   Solomon SR, 2012, BIOL BLOOD MARROW TR, V18, P1859, DOI 10.1016/j.bbmt.2012.06.019
   Sorror ML, 2005, BLOOD, V106, P2912, DOI 10.1182/blood-2005-05-2004
   Spitzer TR, 2015, BONE MARROW TRANSPL, V50, P469, DOI 10.1038/bmt.2014.296
   SULLIVAN KM, 1981, BLOOD, V57, P267, DOI 10.1182/blood.V57.2.267.267
   Suntharalingam G, 2006, NEW ENGL J MED, V355, P1018, DOI 10.1056/NEJMoa063842
   Teachey DT, 2016, CANCER DISCOV, V6, P664, DOI 10.1158/2159-8290.CD-16-0040
   Teachey DT, 2013, BLOOD, V121, P5154, DOI 10.1182/blood-2013-02-485623
   Tisoncik JR, 2012, MICROBIOL MOL BIOL R, V76, P16, DOI 10.1128/MMBR.05015-11
   Vasu S, 2016, BIOL BLOOD MARROW TR, V22, P658, DOI 10.1016/j.bbmt.2015.12.015
   Wing MG, 1996, J CLIN INVEST, V98, P2819, DOI 10.1172/JCI119110
   Winkler U, 1999, BLOOD, V94, P2217, DOI 10.1182/blood.V94.7.2217.419k02_2217_2224
NR 46
TC 70
Z9 73
U1 0
U2 3
PU ELSEVIER SCIENCE INC
PI NEW YORK
PA 360 PARK AVE SOUTH, NEW YORK, NY 10010-1710 USA
SN 1083-8791
EI 1523-6536
J9 BIOL BLOOD MARROW TR
JI Biol. Blood Marrow Transplant.
PD OCT
PY 2016
VL 22
IS 10
BP 1851
EP 1860
DI 10.1016/j.bbmt.2016.06.010
PG 10
WC Hematology; Immunology; Transplantation
SC Hematology; Immunology; Transplantation
GA DY3BG
UT WOS:000384965200017
PM 27318038
OA Green Accepted, hybrid
DA 2021-10-29
ER

PT J
AU Davila, ML
   Brentjens, RJ
AF Davila, Marco L.
   Brentjens, Renier J.
TI CD19-Targeted CAR T Cells as Novel Cancer Immunotherapy for Relapsed or
   Refractory B-Cell Acute Lymphoblastic Leukemia
SO CLINICAL ADVANCES IN HEMATOLOGY & ONCOLOGY
LA English
DT Article
DE Adoptive T-cell therapy; B-cell acute lymphoblastic leukemia; CD19;
   chimeric antigen receptor; immunotherapy
ID CHIMERIC-ANTIGEN-RECEPTOR; TUMOR-INFILTRATING LYMPHOCYTES; CYTOKINE
   RELEASE SYNDROME; IN-VIVO; MONOCLONAL-ANTIBODY; THERAPY; PERSISTENCE;
   BLINATUMOMAB; REMISSIONS; TRIAL
AB Immunotherapy has demonstrated significant potential for the treatment of patients with chemotherapy-resistant hematologic malignancies and solid tumors. One type of immunotherapy involves the adoptive transfer of T cells that have been genetically modified with a chimeric antigen receptor (CAR) to target a tumor. These hybrid proteins are composed of the antigen-binding domains of an antibody fused to T-cell receptor signaling machinery. CAR T cells that target CD19 recently have made the jump from the laboratory to the clinic, and the results have been remarkable. CD19-targeted CAR T cells have induced complete remissions of disease in up to 90% of patients with relapsed or refractory B-cell acute lymphoblastic leukemia (B-ALL), who have an expected complete response rate of 30% in response to chemotherapy. The high efficacy of CAR T cells in B-ALL suggests that regulatory approval of this therapy for this routinely fatal leukemia is on the horizon. We review the preclinical development of CAR T cells and their early clinical application for lymphoma. We also provide a comprehensive analysis of the use of CAR T cells in patients with B-ALL. In addition, we discuss the unique toxicities associated with this therapy and the management schemes that have been developed.
C1 [Davila, Marco L.] H Lee Moffitt Canc Ctr & Res Inst, Dept Blood & Marrow Transplantat, 12902 Magnolia Dr, Tampa, FL 33612 USA.
   [Davila, Marco L.] H Lee Moffitt Canc Ctr & Res Inst, Cell Transfer Facil, Tampa, FL USA.
   [Brentjens, Renier J.] Mem Sloan Kettering Canc Ctr, Cellular Therapeut, 1275 York Ave, New York, NY 10021 USA.
   [Brentjens, Renier J.] Mem Sloan Kettering Canc Ctr, Leukemia Serv, 1275 York Ave, New York, NY 10021 USA.
RP Davila, ML (corresponding author), H Lee Moffitt Canc Ctr & Res Inst, Dept Blood & Marrow Transplantat, 12902 Magnolia Dr, Tampa, FL 33612 USA.
EM marco.davila@moffitt.org
FU NATIONAL CANCER INSTITUTEUnited States Department of Health & Human
   ServicesNational Institutes of Health (NIH) - USANIH National Cancer
   Institute (NCI) [P30CA008748] Funding Source: NIH RePORTER; NCI NIH
   HHSUnited States Department of Health & Human ServicesNational
   Institutes of Health (NIH) - USANIH National Cancer Institute (NCI) [P30
   CA008748] Funding Source: Medline
CR Bhoj VG, 2016, BLOOD, V128, P360, DOI 10.1182/blood-2016-01-694356
   Brentjens RJ, 2007, CLIN CANCER RES, V13, P5426, DOI 10.1158/1078-0432.CCR-07-0674
   Brentjens RJ, 2013, SCI TRANSL MED, V5, DOI 10.1126/scitranslmed.3005930
   Brentjens RJ, 2011, BLOOD, V118, P4817, DOI 10.1182/blood-2011-04-348540
   Brentjens RJ, 2003, NAT MED, V9, P279, DOI 10.1038/nm827
   BROCKER T, 1995, J EXP MED, V181, P1653, DOI 10.1084/jem.181.5.1653
   Davila ML, 2014, SCI TRANSL MED, V6, DOI 10.1126/scitranslmed.3008226
   Dudley ME, 2003, J IMMUNOTHER, V26, P332, DOI 10.1097/00002371-200307000-00005
   ESHHAR Z, 1993, P NATL ACAD SCI USA, V90, P720, DOI 10.1073/pnas.90.2.720
   Finney HM, 1998, J IMMUNOL, V161, P2791
   Gardner R, 2016, BLOOD, V127, P2406, DOI 10.1182/blood-2015-08-665547
   Grupp SA, 2013, NEW ENGL J MED, V368, P1509, DOI 10.1056/NEJMoa1215134
   Hollyman D, 2009, J IMMUNOTHER, V32, P169, DOI 10.1097/CJI.0b013e318194a6e8
   Imai C, 2004, LEUKEMIA, V18, P676, DOI 10.1038/sj.leu.2403302
   Jin JJ, 2012, J IMMUNOTHER, V35, P283, DOI 10.1097/CJI.0b013e31824e801f
   Kalos M, 2011, SCI TRANSL MED, V3, DOI 10.1126/scitranslmed.3002842
   Kawalekar OU, 2016, IMMUNITY, V44, P380, DOI 10.1016/j.immuni.2016.01.021
   Kochenderfer JN, 2015, J CLIN ONCOL, V33, P540, DOI 10.1200/JCO.2014.56.2025
   Kochenderfer JN, 2012, BLOOD, V119, P2709, DOI 10.1182/blood-2011-10-384388
   Kochenderfer JN, 2010, BLOOD, V116, P4099, DOI 10.1182/blood-2010-04-281931
   Kochenderfer JN, 2009, J IMMUNOTHER, V32, P689, DOI 10.1097/CJI.0b013e3181ac6138
   Kowolik CM, 2006, CANCER RES, V66, P10995, DOI 10.1158/0008-5472.CAN-06-0160
   Krause A, 1998, J EXP MED, V188, P619, DOI 10.1084/jem.188.4.619
   Lee DW, 2015, LANCET, V385, P517, DOI 10.1016/S0140-6736(14)61403-3
   Lee DW, 2014, BLOOD, V124, P188, DOI 10.1182/blood-2014-05-552729
   Maude SL, 2014, NEW ENGL J MED, V371, P1507, DOI 10.1056/NEJMoa1407222
   Porter DL, 2015, SCI TRANSL MED, V7, DOI 10.1126/scitranslmed.aac5415
   Porter DL, 2011, NEW ENGL J MED, V365, P725, DOI 10.1056/NEJMoa1103849
   ROSENBERG SA, 1988, NEW ENGL J MED, V319, P1676, DOI 10.1056/NEJM198812223192527
   Sadelain M, 2003, NAT REV CANCER, V3, P35, DOI 10.1038/nrc971
   Sadelain M, 2013, CANCER DISCOV, V3, P388, DOI 10.1158/2159-8290.CD-12-0548
   Savoldo B, 2011, J CLIN INVEST, V121, P1822, DOI 10.1172/JCI46110
   Sommermeyer D, 2016, LEUKEMIA, V30, P492, DOI 10.1038/leu.2015.247
   Song DG, 2012, BLOOD, V119, P696, DOI 10.1182/blood-2011-03-344275
   Sotillo E, 2015, CANCER DISCOV, V5, P1282, DOI 10.1158/2159-8290.CD-15-1020
   Suntharalingam G, 2006, NEW ENGL J MED, V355, P1018, DOI 10.1056/NEJMoa063842
   Teachey DT, 2013, BLOOD, V121, P5154, DOI 10.1182/blood-2013-02-485623
   Thomas DA, 1999, CANCER-AM CANCER SOC, V86, P1216, DOI 10.1002/(SICI)1097-0142(19991001)86:7<1216::AID-CNCR17>3.0.CO;2-O
   Topp MS, 2015, LANCET ONCOL, V16, P57, DOI 10.1016/S1470-2045(14)71170-2
   Topp MS, 2014, J CLIN ONCOL, V32, P4134, DOI 10.1200/JCO.2014.56.3247
   Turtle CJ, 2016, J CLIN INVEST, V126, P2123, DOI 10.1172/JCI85309
   Zhao ZG, 2015, CANCER CELL, V28, P415, DOI 10.1016/j.ccell.2015.09.004
   ZOLA H, 1991, IMMUNOL CELL BIOL, V69, P411, DOI 10.1038/icb.1991.58
NR 43
TC 50
Z9 55
U1 1
U2 12
PU MILLENNIUM MEDICAL PUBLISHING, INC
PI NEW YORK
PA 611 BROADWAY, STE 310, NEW YORK, NY 10012 USA
SN 1543-0790
J9 CLIN ADV HEMATOL ONC
JI Clin. Adv. Hematol. Oncol.
PD OCT
PY 2016
VL 14
IS 10
BP 802
EP 808
PG 7
WC Oncology
SC Oncology
GA EB4KF
UT WOS:000387339700013
PM 27930631
DA 2021-10-29
ER

PT J
AU Ruella, M
   Barrett, DM
   Kenderian, SS
   Shestova, O
   Hofmann, TJ
   Perazzelli, J
   Klichinsky, M
   Aikawa, V
   Nazimuddin, F
   Kozlowski, M
   Scholler, J
   Lacey, SF
   Melenhorst, JJ
   Morrissette, JJD
   Christian, DA
   Hunter, CA
   Kalos, M
   Porter, DL
   June, CH
   Grupp, SA
   Gill, S
AF Ruella, Marco
   Barrett, David M.
   Kenderian, Saad S.
   Shestova, Olga
   Hofmann, Ted J.
   Perazzelli, Jessica
   Klichinsky, Michael
   Aikawa, Vania
   Nazimuddin, Farzana
   Kozlowski, Miroslaw
   Scholler, John
   Lacey, Simon F.
   Melenhorst, Jan J.
   Morrissette, Jennifer J. D.
   Christian, David A.
   Hunter, Christopher A.
   Kalos, Michael
   Porter, David L.
   June, Carl H.
   Grupp, Stephan A.
   Gill, Saar
TI Dual CD19 and CD123 targeting prevents antigen-loss relapses after
   CD19-directed immunotherapies
SO JOURNAL OF CLINICAL INVESTIGATION
LA English
DT Article
ID ACUTE LYMPHOBLASTIC-LEUKEMIA; RECEPTOR T-CELLS; ACUTE MYELOID-LEUKEMIA;
   B-CELL; CHIMERIC RECEPTORS; EFFECTOR FUNCTIONS; ALPHA CHAIN;
   BLINATUMOMAB; INVOLVEMENT; ELIMINATION
AB Potent CD19-directed immunotherapies, such as chimeric antigen receptor T cells (CART) and blinatumomab, have drastically changed the outcome of patients with relapsed/refractory B cell acute lymphoblastic leukemia (B-ALL). However, CD19-negative relapses have emerged as a major problem that is observed in approximately 30% of treated patients. Developing approaches to preventing and treating antigen-loss escapes would therefore represent a vertical advance in the field. Here, we found that in primary patient samples, the IL-3 receptor a chain CD123 was highly expressed on leukemia-initiating cells and CD19-negative blasts in bulk B-ALL at baseline and at relapse after CART19 administration. Using intravital imaging in an antigen-loss CD19-negative relapse xenograft model, we determined that CART123, but not CART19, recognized leukemic blasts, established protracted synapses, and eradicated CD19-negative leukemia, leading to prolonged survival. Furthermore, combining CART19 and CART123 prevented antigen-loss relapses in xenograft models. Finally, we devised a dual CAR expressing construct that combined CD19- and CD123-mediated T cell activation and demonstrated that it provides superior in vivo activity against B-ALL compared with single-expressing CART or pooled combination CART. In conclusion, these findings indicate that targeting CD19 and CD123 on leukemic blasts represents an effective strategy for treating and preventing antigen-loss relapses occurring after CD19-directed therapies
C1 [Ruella, Marco; Kenderian, Saad S.; Shestova, Olga; Klichinsky, Michael; Nazimuddin, Farzana; Kozlowski, Miroslaw; Scholler, John; Lacey, Simon F.; Melenhorst, Jan J.; Kalos, Michael; June, Carl H.; Gill, Saar] Univ Penn, Perelman Sch Med, Ctr Cellular Immunotherapies, Philadelphia, PA 19104 USA.
   [Ruella, Marco; Aikawa, Vania; Lacey, Simon F.; Melenhorst, Jan J.; Morrissette, Jennifer J. D.; June, Carl H.] Univ Penn, Dept Pathol & Lab Med, Perelman Sch Med, Philadelphia, PA USA.
   [Ruella, Marco; Porter, David L.; June, Carl H.; Gill, Saar] Univ Penn, Abramson Canc Ctr, Philadelphia, PA 19104 USA.
   [Barrett, David M.; Hofmann, Ted J.; Perazzelli, Jessica; Grupp, Stephan A.] Childrens Hosp Philadelphia, Div Oncol, Philadelphia, PA 19104 USA.
   [Kenderian, Saad S.; Hunter, Christopher A.] Mayo Clin, Dept Internal Med, Div Hematol, Rochester, MN USA.
   [Christian, David A.] Univ Penn, Sch Vet Med, Dept Pathobiol, Philadelphia, PA 19104 USA.
   [Christian, David A.; Gill, Saar] Univ Penn, Dept Med, Perelman Sch Med, Div Hematol Oncol, Philadelphia, PA 19104 USA.
RP Gill, S (corresponding author), Smilow Translat Res Ctr, 8-101,3400 Civ Ctr Blvd, Philadelphia, PA 19104 USA.; Grupp, SA (corresponding author), Colket Translat Res Bldg,3-006,3501 Civ Ctr Blvd, Philadelphia, PA 19104 USA.
EM grupp@email.chop.edu; grupp@email.chop.edu
RI Melenhorst, Jan/AAW-2546-2020; Christian, David/AAE-6425-2019
OI Melenhorst, Jan/0000-0001-7677-537X; Kenderian,
   Saad/0000-0003-2767-3830; Ruella, Marco/0000-0003-4301-5811
FU University of Pennsylvania-Novartis Alliance; NIH grantUnited States
   Department of Health & Human ServicesNational Institutes of Health (NIH)
   - USA [5R01CA120409, CA016520]; EMD-Serono Cancer Immunotherapy Clinical
   Fellowship by the Society for Immunotherapy of Cancer (SITC);
   Bristol-Myers Squibb Oncology Fellowship in Clinical Cancer Research by
   the American Association for Cancer Research (AACR); Gabrielle's Angel
   Foundation; SIES-AIL fellowship by the Italian Society for Experimental
   Hematology; Italian Leukemia Association; St. Baldrick's Foundation
   Scholar Award; NATIONAL CANCER INSTITUTEUnited States Department of
   Health & Human ServicesNational Institutes of Health (NIH) - USANIH
   National Cancer Institute (NCI) [P30CA016520, R01CA120409] Funding
   Source: NIH RePORTER; NATIONAL INSTITUTE OF GENERAL MEDICAL
   SCIENCESUnited States Department of Health & Human ServicesNational
   Institutes of Health (NIH) - USANIH National Institute of General
   Medical Sciences (NIGMS) [T32GM008076] Funding Source: NIH RePORTER
FX The authors would like to thank Fang Chen and Natalka Kengle for the
   support with the Luminex cytokine assays. The authors would like to
   thank Charles "Hank" Pletcher and Paul Hallberg (Flow Cytometry Core,
   University of Pennsylvania) for help with the flow cytometry sorting of
   leukemia CD19-negative subsets. The chimeric antigen receptor used in
   this study was obtained under a materials transfer agreement from Dario
   Campana, Chihaya Imai, and the St. Jude Children's Research Hospital and
   was subsequently modified by cloning into a lentiviral vector and
   expressed with a eukaryotic promoter (62). This work was supported by
   grants from the University of Pennsylvania-Novartis Alliance (PI: CHJ
   and SG), NIH grant 5R01CA120409 (PI: CHJ), the EMD-Serono Cancer
   Immunotherapy Clinical Fellowship by the Society for Immunotherapy of
   Cancer (SITC) (PI: MR), the Bristol-Myers Squibb Oncology Fellowship in
   Clinical Cancer Research by the American Association for Cancer Research
   (AACR) (PI: MR), the Gabrielle's Angel Foundation (PI: MR), the SIES-AIL
   fellowship by the Italian Society for Experimental Hematology and the
   Italian Leukemia Association (PI: MR), and the St. Baldrick's Foundation
   Scholar Award and SU2C (PI: DMB and SAG). Imaging was performed at the
   University of Pennsylvania Small Animal Imaging Facility (SAIF)
   Optical/Bioluminescence Core, supported by NIH grant CA016520.
CR Angelot-Delettre F, 2015, HAEMATOLOGICA, V100, P223, DOI 10.3324/haematol.2014.111740
   Anurathapan U, 2014, MOL THER, V22, P623, DOI 10.1038/mt.2013.262
   Barrett DM, 2011, BLOOD, V118, pE112, DOI 10.1182/blood-2011-04-346528
   Bassan R, 2011, J CLIN ONCOL, V29, P532, DOI 10.1200/JCO.2010.30.1382
   Belaud-Rotureau MA, 2002, MODERN PATHOL, V15, P517, DOI 10.1038/modpathol.3880556
   Bernt KM, 2009, SEMIN HEMATOL, V46, P33, DOI 10.1053/j.seminhematol.2008.09.010
   Bhojwani D, 2013, LANCET ONCOL, V14, pE205, DOI 10.1016/S1470-2045(12)70580-6
   Castor A, 2005, NAT MED, V11, P630, DOI 10.1038/nm1253
   Chichili GR, 2015, SCI TRANSL MED, V7, DOI 10.1126/scitranslmed.aaa5693
   Chu SH, 2009, DRUG RESIST UPDATE, V12, P8, DOI 10.1016/j.drup.2008.12.001
   Chung EY, 2012, J CLIN INVEST, V122, P2257, DOI 10.1172/JCI45851
   Cohen KA, 2005, CANCER IMMUNOL IMMUN, V54, P799, DOI 10.1007/s00262-004-0643-4
   Cox CV, 2004, BLOOD, V104, P2919, DOI 10.1182/blood-2004-03-0901
   Davila ML, 2014, SCI TRANSL MED, V6, DOI 10.1126/scitranslmed.3008226
   Del Giudice I, 2004, HAEMATOLOGICA, V89, P303
   Djokic M, 2009, HAEMATOL-HEMATOL J, V94, P1016, DOI 10.3324/haematol.2008.000299
   Fan DM, 2015, J HEMATOL ONCOL, V8, DOI 10.1186/s13045-015-0205-6
   Fedorov VD, 2013, SCI TRANSL MED, V5, DOI 10.1126/scitranslmed.3006597
   Fielding AK, 2007, BLOOD, V109, P944, DOI 10.1182/blood-2006-05-018192
   Francis J, 2013, LEUKEMIA LYMPHOMA, V54, P1517, DOI 10.3109/10428194.2012.754096
   Fromm JR, 2011, CYTOM PART B-CLIN CY, V80B, P91, DOI 10.1002/cyto.b.20561
   Gill S, 2014, BLOOD, V123, P2343, DOI 10.1182/blood-2013-09-529537
   Grupp SA, 2015, BLOOD, V126, P681
   Grupp SA, 2013, NEW ENGL J MED, V368, P1509, DOI 10.1056/NEJMoa1215134
   Harris TH, 2012, NATURE, V486, P545, DOI 10.1038/nature11098
   Hassanein NM, 2009, AM J CLIN PATHOL, V132, P573, DOI 10.1309/AJCPO4DS0GTLSOEI
   He SZ, 2015, LEUKEMIA LYMPHOMA, V56, P1406, DOI 10.3109/10428194.2014.956316
   Hegde M, 2013, MOL THER, V21, P2087, DOI 10.1038/mt.2013.185
   Hwang K, 2013, HISTOPATHOLOGY, V62, P764, DOI 10.1111/his.12079
   Imai C, 2004, LEUKEMIA, V18, P676, DOI 10.1038/sj.leu.2403302
   Jordan CT, 2000, LEUKEMIA, V14, P1777, DOI 10.1038/sj.leu.2401903
   Kalos M, 2011, SCI TRANSL MED, V3, DOI 10.1126/scitranslmed.3002842
   Kenderian SS, 2015, LEUKEMIA, V29, P1637, DOI 10.1038/leu.2015.52
   Kloss CC, 2013, NAT BIOTECHNOL, V31, P71, DOI 10.1038/nbt.2459
   Kugler M, 2010, BRIT J HAEMATOL, V150, P574, DOI 10.1111/j.1365-2141.2010.08300.x
   Kuo SR, 2012, PROTEIN ENG DES SEL, V25, P561, DOI 10.1093/protein/gzs040
   Lanitis E, 2013, CANCER IMMUNOL RES, V1, P43, DOI 10.1158/2326-6066.CIR-13-0008
   Lee DW, 2015, LANCET, V385, P517, DOI 10.1016/S0140-6736(14)61403-3
   Liu KQ, 2015, LIFE SCI, V122, P59, DOI 10.1016/j.lfs.2014.10.013
   Luo Y, 2015, BLOOD, V126, P3778
   Mardiros A, 2013, BLOOD, V122, P3138, DOI 10.1182/blood-2012-12-474056
   Maude SL, 2014, NEW ENGL J MED, V371, P1507, DOI 10.1056/NEJMoa1407222
   Milone MC, 2009, MOL THER, V17, P1453, DOI 10.1038/mt.2009.83
   Moon H, 2007, KOREAN J LAB MED, V27, P253, DOI 10.3343/kjlm.2007.27.4.253
   Mullighan CG, 2008, SCIENCE, V322, P1377, DOI 10.1126/science.1164266
   Munoz L, 2001, HAEMATOLOGICA, V86, P1261
   Niizuma H, 2007, PEDIATR BLOOD CANCER, V49, P990, DOI 10.1002/pbc.20782
   Riccioni R, 2004, LEUKEMIA LYMPHOMA, V45, P1511, DOI 10.1080/104281090310001646031
   Ruella M, 2016, CLIN CANCER RES, V22, P2684, DOI 10.1158/1078-0432.CCR-15-1527
   Ruella M, 2015, EXPERT OPIN BIOL TH, V15, P761, DOI 10.1517/14712598.2015.1009888
   Ruella M, 2014, IMMUNOL REV, V257, P14, DOI 10.1111/imr.12136
   Sotillo E, 2015, CANCER DISCOV, V5, P1282, DOI 10.1158/2159-8290.CD-15-1020
   Soverini S, 2011, BLOOD, V118, P1208, DOI 10.1182/blood-2010-12-326405
   Sultan I, 2004, PEDIATR BLOOD CANCER, V43, P66, DOI 10.1002/pbc.20063
   Tasian SK, 2015, BLOOD, V126, P565
   Tavernier E, 2007, LEUKEMIA, V21, P1907, DOI 10.1038/sj.leu.2404824
   Testa U, 2002, BLOOD, V99, P4634, DOI 10.1182/blood.V99.12.4634
   Tettamanti S, 2013, IMMUNOL LETT, V155, P43, DOI 10.1016/j.imlet.2013.09.013
   Topp MS, 2014, J CLIN ONCOL, V32, P4134, DOI 10.1200/JCO.2014.56.3247
   Topp MS, 2012, BLOOD, V120, P5185, DOI 10.1182/blood-2012-07-441030
   Turtle CJ, 2016, J CLIN INVEST, V126, P2123, DOI 10.1172/JCI85309
   Vago L, 2009, NEW ENGL J MED, V361, P478, DOI 10.1056/NEJMoa0811036
   Wilkie S, 2012, J CLIN IMMUNOL, V32, P1059, DOI 10.1007/s10875-012-9689-9
   Zah E, 2016, CANCER IMMUNOL RES, V4, P498, DOI 10.1158/2326-6066.CIR-15-0231
   Zereshkian A, 2014, NUCL MED BIOL, V41, P377, DOI 10.1016/j.nucmedbio.2014.02.003
NR 65
TC 294
Z9 309
U1 2
U2 46
PU AMER SOC CLINICAL INVESTIGATION INC
PI ANN ARBOR
PA 2015 MANCHESTER RD, ANN ARBOR, MI 48104 USA
SN 0021-9738
EI 1558-8238
J9 J CLIN INVEST
JI J. Clin. Invest.
PD OCT
PY 2016
VL 126
IS 10
BP 3814
EP 3826
DI 10.1172/JCI87366
PG 13
WC Medicine, Research & Experimental
SC Research & Experimental Medicine
GA DX9HD
UT WOS:000384703300022
PM 27571406
OA Green Published, Bronze
HC Y
HP N
DA 2021-10-29
ER

PT J
AU Frey, NV
   Porter, DL
AF Frey, Noelle V.
   Porter, David L.
TI The Promise of Chimeric Antigen Receptor T-Cell Therapy
SO ONCOLOGY-NEW YORK
LA English
DT Review
ID ACUTE LYMPHOBLASTIC-LEUKEMIA; TERM-FOLLOW-UP; B-CELL; RELAPSE;
   CHEMOTHERAPY; EFFICACY; LYMPHOMA; SURVIVAL; ANTIBODY; CANCER
AB Chimeric antigen receptors (CARs) are engineered molecules that can be introduced into T cells to enable them to target specific tumor antigens. CAR T cells targeting CD19 have shown promise in patients with relapsed and refractory B-cell neoplasms, including those with acute lymphoblastic leukemia, chronic lymphocytic leukemia, and non-Hodgkin lymphomas. Notably, durable responses have been observed in patients who had not undergone consolidative stem cell transplant, a finding that correlates with reports of T-cell persistence and B-cell aplasia in studies of anti-CD19 treatment in vivo. Cytokine release syndrome, correlating with activation and expansion of T cells, and neurologic toxicity are the most significant treatment-related adverse effects. Efforts are underway to extend the benefits of immunotherapy with anti-CD19 CAR T cells to other targets and tumor types.
C1 [Frey, Noelle V.; Porter, David L.] Univ Penn, Div Hematol Oncol, 3400 Civ Ctr Blvd,12 PCAM South, Philadelphia, PA 19104 USA.
   [Frey, Noelle V.; Porter, David L.] Univ Penn, Ctr Cellular Immunotherapies, 3400 Civ Ctr Blvd,12 PCAM South, Philadelphia, PA 19104 USA.
RP Porter, DL (corresponding author), Univ Penn, Div Hematol Oncol, 3400 Civ Ctr Blvd,12 PCAM South, Philadelphia, PA 19104 USA.; Porter, DL (corresponding author), Univ Penn, Ctr Cellular Immunotherapies, 3400 Civ Ctr Blvd,12 PCAM South, Philadelphia, PA 19104 USA.
EM david.porter@uphs.upenn.edu
FU NovartisNovartis
FX Dr. Frey receives research support from Novartis. Dr. Porter receives
   research support and royalty payments, and holds intellectual property
   rights (managed according to policies of the University of Pennsylvania)
   from Novartis; and his spouse is employed by Genentech.
CR Ai J, 2015, BRIT J HAEMATOL, V168, P471, DOI 10.1111/bjh.13205
   Annino L, 2002, BLOOD, V99, P863, DOI 10.1182/blood.V99.3.863
   Bhojwani D, 2013, LANCET ONCOL, V14, pE205, DOI 10.1016/S1470-2045(12)70580-6
   Brentjens R, 2009, BLOOD, V144, p3436a
   Brentjens RJ, 2011, BLOOD, V118, P4817, DOI 10.1182/blood-2011-04-348540
   Christopoulos P, 2011, BLOOD, V117, P3836, DOI 10.1182/blood-2010-07-299321
   Cruz CRY, 2013, BLOOD, V122, P2965, DOI 10.1182/blood-2013-06-506741
   Davila ML, 2014, SCI TRANSL MED, V6, DOI 10.1126/scitranslmed.3008226
   de Lima M, 2014, BIOL BLOOD MARROW TR, V20, P4, DOI 10.1016/j.bbmt.2013.08.012
   Dreger P, 2014, BLOOD, V124, P3841, DOI 10.1182/blood-2014-07-586826
   Fielding AK, 2007, BLOOD, V109, P944, DOI 10.1182/blood-2006-05-018192
   Fraietta JA, 2016, BLOOD, V127, P1117, DOI 10.1182/blood-2015-11-679134
   Frey NV, 2016, AM J HEMATOL, V91, P146, DOI 10.1002/ajh.24238
   Frey NV, 2015, BLOOD, V126, P589, DOI 10.1182/blood-2014-09-551937
   Garfall AL, 2015, NEW ENGL J MED, V373, P1040, DOI 10.1056/NEJMoa1504542
   Gill S, 2016, BLOOD REV, V30, P157, DOI 10.1016/j.blre.2015.10.003
   Gokbuget N, 2012, BLOOD, V120, P2032, DOI 10.1182/blood-2011-12-399287
   Grupp SA, 2013, NEW ENGL J MED, V368, P1509, DOI 10.1056/NEJMoa1215134
   Hoyos V, 2010, LEUKEMIA, V24, P1160, DOI 10.1038/leu.2010.75
   Jensen MC, 2010, BIOL BLOOD MARROW TR, V16, P1245, DOI 10.1016/j.bbmt.2010.03.014
   Johnson LA, 2015, SCI TRANSL MED, V7, DOI 10.1126/scitranslmed.aaa4963
   June CH, 2009, NAT REV IMMUNOL, V9, P704, DOI 10.1038/nri2635
   Kakarla S, 2014, CANCER J, V20, P151, DOI 10.1097/PPO.0000000000000032
   Kantarjian H, 2004, CANCER-AM CANCER SOC, V101, P2788, DOI 10.1002/cncr.20668
   Kantarjian H, 2013, CANCER-AM CANCER SOC, V119, P2728, DOI 10.1002/cncr.28136
   Kim JV, 2004, NAT BIOTECHNOL, V22, P403, DOI 10.1038/nbt955
   Klebanoff CA, 2005, TRENDS IMMUNOL, V26, P111, DOI 10.1016/j.it.2004.12.003
   Kloss CC, 2013, NAT BIOTECHNOL, V31, P71, DOI 10.1038/nbt.2459
   Kochenderfer JN, 2015, J CLIN ONCOL, V33, P540, DOI 10.1200/JCO.2014.56.2025
   Lee DW, 2015, LANCET, V385, P517, DOI 10.1016/S0140-6736(14)61403-3
   Levine BL, 1998, J HEMATOTHER, V7, P437, DOI 10.1089/scd.1.1998.7.437
   Levine BL, 2008, EXPERT OPIN BIOL TH, V8, P475, DOI 10.1517/14712598.8.4.475 
   Maher J, 2002, NAT BIOTECHNOL, V20, P70, DOI 10.1038/nbt0102-70
   Marks DI, 2009, BLOOD, V114, P5136, DOI 10.1182/blood-2009-08-231217
   Maude SL, 2015, BLOOD, V125, P4017, DOI 10.1182/blood-2014-12-580068
   Maude SL, 2014, NEW ENGL J MED, V371, P1507, DOI 10.1056/NEJMoa1407222
   Maus MV, 2013, CANCER IMMUNOL RES, V1, P26, DOI 10.1158/2326-6066.CIR-13-0006
   Maus MV, 2014, BLOOD, V123, P2625, DOI 10.1182/blood-2013-11-492231
   Milone MC, 2009, MOL THER, V17, P1453, DOI 10.1038/mt.2009.83
   Morgan RA, 2010, MOL THER, V18, P843, DOI 10.1038/mt.2010.24
   Newick K, 2016, CANCER IMMUNOL RES, V4, P541, DOI 10.1158/2326-6066.CIR-15-0263
   Nguyen K, 2008, LEUKEMIA, V22, P2142, DOI 10.1038/leu.2008.251
   Oriol A, 2010, HAEMATOL-HEMATOL J, V95, P589, DOI 10.3324/haematol.2009.014274
   Porter DL, 2015, SCI TRANSL MED, V7, DOI 10.1126/scitranslmed.aac5415
   Ramsay AG, 2008, J CLIN INVEST, V118, P2427, DOI 10.1172/JCI35017
   Riches JC, 2013, HEMATOL ONCOL CLIN N, V27, P207, DOI 10.1016/j.hoc.2013.01.003
   Robbins PF, 2011, J CLIN ONCOL, V29, P917, DOI 10.1200/JCO.2010.32.2537
   Savoldo B, 2011, J CLIN INVEST, V121, P1822, DOI 10.1172/JCI46110
   Schrappe M, 2012, NEW ENGL J MED, V366, P1371, DOI 10.1056/NEJMoa1110169
   SCHUSTER SJ, 2015, BLOOD, V126, P183
   Shah NN, 2015, PEDIATR BLOOD CANCER, V62, P964, DOI 10.1002/pbc.25410
   Thomas X, 2004, J CLIN ONCOL, V22, P4075, DOI 10.1200/JCO.2004.10.050
   Till BG, 2008, BLOOD, V112, P2261, DOI 10.1182/blood-2007-12-128843
   Topp MS, 2012, BLOOD, V120, P5185, DOI 10.1182/blood-2012-07-441030
   Turtle CJ, 2016, J CLIN INVEST, V126, P2123, DOI 10.1172/JCI85309
   Turtle CJ, 2015, BLOOD, V126, DOI 10.1182/blood.V126.23.184.184
   Valton J, 2015, MOL THER, V23, P1507, DOI 10.1038/mt.2015.104
   Wu CY, 2015, SCIENCE, V350, DOI 10.1126/science.aab4077
   Zou WP, 2005, NAT REV CANCER, V5, P263, DOI 10.1038/nrc1586
NR 59
TC 17
Z9 17
U1 0
U2 18
PU UBM MEDICA
PI NORWALK
PA 535 CONNECTICUT AVE, STE 300, NORWALK, CT 06854 USA
SN 0890-9091
J9 ONCOLOGY-NY
JI Oncology-NY
PD OCT
PY 2016
VL 30
IS 10
BP 880
EP +
PG 10
WC Oncology
SC Oncology
GA DZ2TF
UT WOS:000385693800002
PM 27744645
DA 2021-10-29
ER

PT J
AU Beatty, GL
   O'Hara, M
AF Beatty, Gregory L.
   O'Hara, Mark
TI Chimeric antigen receptor-modified T cells for the treatment of solid
   tumors: Defining the challenges and next steps
SO PHARMACOLOGY & THERAPEUTICS
LA English
DT Review
DE CART cells; Chimeric antigen receptor; Solid malignancies; Tumor
   microenvironment; Cellular immunity
ID ANTITUMOR-ACTIVITY; IN-VIVO; PHASE-I; INDOLEAMINE 2,3-DIOXYGENASE;
   IMMUNE PRIVILEGE; CLINICAL-TRIAL; SAFETY SWITCH; GENE-THERAPY;
   IFN-GAMMA; CANCER
AB Chimeric antigen receptor (CAR) T cell therapy has shown promise in CD19 expressing hematologic malignancies, but how to translate this success to solid malignancies remains elusive. Effective translation of CART cells to solid tumors will require an understanding of potential therapeutic barriers, including factors that regulate CART cells expansion, persistence, trafficking, and fate within tumors. Herein, we describe the current state of CART cells in solid tumors; define key barriers to CART cell efficacy and mechanisms underlying these barriers, outline potential avenues for overcoming these therapeutic obstacles, and discuss the future of translating CART cells for the treatment of patients with solid malignancies. (C) 2016 Elsevier Inc. All rights reserved.
C1 Univ Penn, Abramson Canc Ctr, Philadelphia, PA 19104 USA.
   Univ Penn, Dept Med, Div Hematol Oncol, Perelman Sch Med, Philadelphia, PA 19104 USA.
RP Beatty, GL (corresponding author), Univ Penn, Abramson Canc Ctr, Smilow Ctr Translat Res, Room 8-112,3400 Civ Ctr Blvd,Bldg 421, Philadelphia, PA 19104 USA.
EM gregory.beatty@uphs.upenn.edu
OI Beatty, Gregory/0000-0001-7165-5993; O'Hara, Mark/0000-0003-2751-6122
FU National Institutes of HealthUnited States Department of Health & Human
   ServicesNational Institutes of Health (NIH) - USA [K08 CA138907];
   Precision Medical Research Associates [PMRA_2014-0612.1]; Doris Duke
   Charitable FoundationDoris Duke Charitable Foundation (DDCF) [2013107];
   NATIONAL CANCER INSTITUTEUnited States Department of Health & Human
   ServicesNational Institutes of Health (NIH) - USANIH National Cancer
   Institute (NCI) [K08CA138907] Funding Source: NIH RePORTER
FX This work was supported by a National Institutes of Health grant K08
   CA138907, by a grant from Precision Medical Research Associates (Grant #
   PMRA_2014-0612.1), and by grant 2013107 from the Doris Duke Charitable
   Foundation,
CR Ahmed N, 2015, J CLIN ONCOL, V33, P1688, DOI 10.1200/JCO.2014.58.0225
   Ali K, 2014, NATURE, V510, P407, DOI 10.1038/nature13444
   Barrett DM, 2013, HUM GENE THER, V24, P717, DOI 10.1089/hum.2013.075
   Bayne LJ, 2012, CANCER CELL, V21, P822, DOI 10.1016/j.ccr.2012.04.025
   Beatty GL, 2015, GASTROENTEROLOGY, V149, P201, DOI 10.1053/j.gastro.2015.04.010
   Beatty GL, 2015, CLIN CANCER RES, V21, P687, DOI 10.1158/1078-0432.CCR-14-1860
   Beatty GL, 2014, ONCOIMMUNOLOGY, V3, DOI 10.4161/onci.28327
   Beatty GL, 2014, CANCER IMMUNOL RES, V2, P112, DOI 10.1158/2326-6066.CIR-13-0170
   Beatty GL, 2013, CLIN CANCER RES, V19, P6286, DOI 10.1158/1078-0432.CCR-13-1320
   Beatty GL, 2011, SCIENCE, V331, P1612, DOI 10.1126/science.1198443
   Beatty GL, 2015, J CLIN ONCOL, V33, DOI 10.1200/jco.2015.33.15_suppl.3007
   Berger C, 2006, BLOOD, V107, P2294, DOI 10.1182/blood-2005-08-3503
   Bonecchi R, 2011, CANCER CELL, V19, P434, DOI 10.1016/j.ccr.2011.03.017
   Bonini C, 1997, SCIENCE, V276, P1719, DOI 10.1126/science.276.5319.1719
   Bot A., 2015, CYCLOPHOSPHAMIDE FLU, V126, P4426
   Brentjens RJ, 2013, SCI TRANSL MED, V5, DOI 10.1126/scitranslmed.3005930
   Bronte V, 2005, NAT REV IMMUNOL, V5, P641, DOI 10.1038/nri1668
   Brudno JN, 2016, J CLIN ONCOL, V34, P1112, DOI 10.1200/JCO.2015.64.5929
   Buckanovich RJ, 2008, NAT MED, V14, P28, DOI 10.1038/nm1699
   Cameron BJ, 2013, SCI TRANSL MED, V5, DOI 10.1126/scitranslmed.3006034
   Caruana I, 2015, NAT MED, V21, P524, DOI 10.1038/nm.3833
   Davila ML, 2014, SCI TRANSL MED, V6, DOI 10.1126/scitranslmed.3008226
   Di Stasi A, 2011, NEW ENGL J MED, V365, P1673, DOI 10.1056/NEJMoa1106152
   Dudley ME, 2005, J CLIN ONCOL, V23, P2346, DOI 10.1200/JCO.2005.00.240
   Feig C, 2013, P NATL ACAD SCI USA, V110, P20212, DOI 10.1073/pnas.1320318110
   Fraietta JA, 2016, BLOOD, V127, P1117, DOI 10.1182/blood-2015-11-679134
   Frank O, 2004, BLOOD, V104, P3543, DOI 10.1182/blood-2004-03-0852
   Gajewski TF, 2007, CLIN CANCER RES, V13, P5256, DOI 10.1158/1078-0432.CCR-07-0892
   Gajewski TF, 2013, NAT IMMUNOL, V14, P1014, DOI 10.1038/ni.2703
   Galon J, 2013, IMMUNITY, V39, P11, DOI 10.1016/j.immuni.2013.07.008
   Gill S, 2015, IMMUNOL REV, V263, P68, DOI 10.1111/imr.12243
   Grupp SA, 2013, NEW ENGL J MED, V368, P1509, DOI 10.1056/NEJMoa1215134
   Guest RD, 2005, J IMMUNOTHER, V28, P203, DOI 10.1097/01.cji.0000161397.96582.59
   Gunderson AJ, 2016, CANCER DISCOV, V6, P270, DOI 10.1158/2159-8290.CD-15-0827
   Hegde M, 2013, MOL THER, V21, P2087, DOI 10.1038/mt.2013.185
   Huang YH, 2013, CANCER RES, V73, P2943, DOI 10.1158/0008-5472.CAN-12-4354
   Huang YH, 2012, P NATL ACAD SCI USA, V109, P17561, DOI 10.1073/pnas.1215397109
   Hudecek M, 2013, CLIN CANCER RES, V19, P3153, DOI 10.1158/1078-0432.CCR-13-0330
   Jain RK, 2014, CANCER CELL, V26, P605, DOI 10.1016/j.ccell.2014.10.006
   James ST, 2008, J IMMUNOL, V180, P7028, DOI 10.4049/jimmunol.180.10.7028
   John LB, 2013, CLIN CANCER RES, V19, P5636, DOI 10.1158/1078-0432.CCR-13-0458
   Johnson LA, 2015, SCI TRANSL MED, V7, DOI 10.1126/scitranslmed.aaa4963
   Johnson LA, 2009, BLOOD, V114, P535, DOI 10.1182/blood-2009-03-211714
   Joyce JA, 2015, SCIENCE, V348, P74, DOI 10.1126/science.aaa6204
   Katz SC, 2015, CLIN CANCER RES, V21, P3149, DOI 10.1158/1078-0432.CCR-14-1421
   Kawalekar OU, 2016, IMMUNITY, V44, P380, DOI 10.1016/j.immuni.2016.01.021
   Kershaw MH, 2006, CLIN CANCER RES, V12, P6106, DOI 10.1158/1078-0432.CCR-06-1183
   Kieback E, 2008, P NATL ACAD SCI USA, V105, P623, DOI 10.1073/pnas.0710198105
   Kochenderfer JN, 2012, BLOOD, V119, P2709, DOI 10.1182/blood-2011-10-384388
   Koneru M, 2015, J TRANSL MED, V13, DOI 10.1186/s12967-015-0460-x
   Koneru M, 2015, ONCOIMMUNOLOGY, V4, DOI 10.4161/2162402X.2014.994446
   Lamers CH, 2006, J CLIN ONCOL, V24, P20, DOI DOI 10.1200/JCO.2006.05.9964
   Lamers CHJ, 2013, MOL THER, V21, P904, DOI 10.1038/mt.2013.17
   Lanitis E, 2013, CANCER IMMUNOL RES, V1, P43, DOI 10.1158/2326-6066.CIR-13-0008
   Lee DW, 2015, LANCET, V385, P517, DOI 10.1016/S0140-6736(14)61403-3
   Linette GP, 2013, BLOOD, V122, P863, DOI 10.1182/blood-2013-03-490565
   Liu XJ, 2015, NAT MED, V21, P1209, DOI 10.1038/nm.3931
   Liu XJ, 2016, CANCER RES, V76, P1578, DOI 10.1158/0008-5472.CAN-15-2524
   Long AH, 2015, NAT MED, V21, P581, DOI 10.1038/nm.3838
   Long KB, 2016, CANCER DISCOV, V6, P400, DOI 10.1158/2159-8290.CD-15-1032
   Long KB, 2013, ONCOIMMUNOLOGY, V2, DOI 10.4161/onci.26860
   Louis CU, 2011, BLOOD, V118, P6050, DOI 10.1182/blood-2011-05-354449
   Maher J, 2009, CANCER RES, V69, P4559, DOI 10.1158/0008-5472.CAN-09-0564
   Maude SL, 2014, NEW ENGL J MED, V371, P1507, DOI 10.1056/NEJMoa1407222
   Maus MV, 2013, CANCER IMMUNOL RES, V1, P26, DOI 10.1158/2326-6066.CIR-13-0006
   Mellor AL, 2008, NAT REV IMMUNOL, V8, P74, DOI 10.1038/nri2233
   Mlecnik B, 2014, SCI TRANSL MED, V6, DOI 10.1126/scitranslmed.3007240
   Moon EK, 2014, CLIN CANCER RES, V20, P4262, DOI 10.1158/1078-0432.CCR-13-2627
   Moon EK, 2011, CLIN CANCER RES, V17, P4719, DOI 10.1158/1078-0432.CCR-11-0351
   Morello A, 2016, CANCER DISCOV, V6, P133, DOI 10.1158/2159-8290.CD-15-0583
   Morgan RA, 2010, MOL THER, V18, P843, DOI 10.1038/mt.2010.24
   Morsut L, 2016, CELL, V164, P780, DOI 10.1016/j.cell.2016.01.012
   Mukasa A, 2010, P NATL ACAD SCI USA, V107, P2616, DOI 10.1073/pnas.0914356107
   Munn DH, 2007, J CLIN INVEST, V117, P1147, DOI 10.1172/JCI31178
   Mussai F, 2015, CANCER RES, V75, P3043, DOI 10.1158/0008-5472.CAN-14-3443
   Ninomiya S, 2015, BLOOD, V125, P3905, DOI 10.1182/blood-2015-01-621474
   O'Rourke D., 2015, NEURO-ONCOLOGY, V17, pv110
   Palazon A, 2012, CLIN CANCER RES, V18, P1207, DOI 10.1158/1078-0432.CCR-11-1591
   Pardoll DM, 2012, NAT REV CANCER, V12, P252, DOI 10.1038/nrc3239
   Park JR, 2007, MOL THER, V15, P825, DOI 10.1038/sj.mt.6300104
   Peng WY, 2016, CANCER DISCOV, V6, P202, DOI 10.1158/2159-8290.CD-15-0283
   Porter DL, 2015, SCI TRANSL MED, V7, DOI 10.1126/scitranslmed.aac5415
   Porter DL, 2011, NEW ENGL J MED, V365, P725, DOI 10.1056/NEJMoa1103849
   Pule MA, 2008, NAT MED, V14, P1264, DOI 10.1038/nm.1882
   Pyonteck SM, 2013, NAT MED, V19, P1264, DOI 10.1038/nm.3337
   Qian BZ, 2011, NATURE, V475, P222, DOI 10.1038/nature10138
   Riddell SR, 1996, NAT MED, V2, P216, DOI 10.1038/nm0296-216
   Robbins PF, 2011, J CLIN ONCOL, V29, P917, DOI 10.1200/JCO.2010.32.2537
   Rosenberg SA, 2008, NAT REV CANCER, V8, P299, DOI 10.1038/nrc2355
   Sampson JH, 2014, CLIN CANCER RES, V20, P972, DOI 10.1158/1078-0432.CCR-13-0709
   Sampson JH, 2009, MOL CANCER THER, V8, P2773, DOI 10.1158/1535-7163.MCT-09-0124
   Schumacher TNM, 2002, NAT REV IMMUNOL, V2, P512, DOI 10.1038/nri841
   Shrimali R. K., 2012, CANCER RES, V70, P6171
   Singh N, 2016, SCI TRANSL MED, V8, DOI 10.1126/scitranslmed.aad5222
   Sparmann A, 2004, CANCER CELL, V6, P447, DOI 10.1016/j.ccr.2004.09.028
   Spear P, 2012, J IMMUNOL, V188, P6389, DOI 10.4049/jimmunol.1103019
   Spranger S, 2015, NATURE, V523, P231, DOI 10.1038/nature14404
   Straathof KC, 2005, BLOOD, V105, P4247, DOI 10.1182/blood-2004-11-4564
   Stromnes IM, 2014, GUT
   Stromnes IM, 2015, CANCER CELL, V28, P638, DOI 10.1016/j.ccell.2015.09.022
   Tanyi JL, 2015, CANCER RES, V75, DOI 10.1158/1538-7445.AM2015-CT105
   Tseng D, 2013, P NATL ACAD SCI USA, V110, P11103, DOI 10.1073/pnas.1305569110
   Tumeh PC, 2014, NATURE, V515, P568, DOI 10.1038/nature13954
   Vogler I, 2010, MOL THER, V18, P1330, DOI 10.1038/mt.2010.83
   Wang GC, 2016, CANCER DISCOV, V6, P80, DOI 10.1158/2159-8290.CD-15-0224
   Wang XL, 2011, BLOOD, V118, P1255, DOI 10.1182/blood-2011-02-337360
   Willingham SB, 2012, P NATL ACAD SCI USA, V109, P6662, DOI 10.1073/pnas.1121623109
   Zhao YB, 2010, CANCER RES, V70, P9053, DOI 10.1158/0008-5472.CAN-10-2880
   Zou WP, 2016, SCI TRANSL MED, V8, DOI 10.1126/scitranslmed.aad7118
NR 109
TC 67
Z9 68
U1 0
U2 57
PU PERGAMON-ELSEVIER SCIENCE LTD
PI OXFORD
PA THE BOULEVARD, LANGFORD LANE, KIDLINGTON, OXFORD OX5 1GB, ENGLAND
SN 0163-7258
J9 PHARMACOL THERAPEUT
JI Pharmacol. Ther.
PD OCT
PY 2016
VL 166
BP 30
EP 39
DI 10.1016/j.pharmthera.2016.06.010
PG 10
WC Pharmacology & Pharmacy
SC Pharmacology & Pharmacy
GA DY1QZ
UT WOS:000384870800003
PM 27373504
OA Green Accepted
DA 2021-10-29
ER

PT J
AU Junghans, RP
   Ma, QZ
   Rathore, R
   Gomes, EM
   Bais, AJ
   Lo, ASY
   Abedi, M
   Davies, RA
   Cabral, HJ
   Al-Homsi, AS
   Cohen, SI
AF Junghans, Richard P.
   Ma, Qiangzhong
   Rathore, Ritesh
   Gomes, Erica M.
   Bais, Anthony J.
   Lo, Agnes S. Y.
   Abedi, Mehrdad
   Davies, Robin A.
   Cabral, Howard J.
   Al-Homsi, A. Samer
   Cohen, Stephen I.
TI Phase I Trial of Anti-PSMA Designer CAR-T Cells in Prostate Cancer:
   Possible Role for Interacting Interleukin 2-T Cell Pharmacodynamics as a
   Determinant of Clinical Response
SO PROSTATE
LA English
DT Article
DE immunotherapy; gene therapy; PSA delay; CAR-T cells; designer T cells
ID TUMOR-INFILTRATING LYMPHOCYTES; METASTATIC MELANOMA; MEMBRANE ANTIGEN;
   INCREASED SURVIVAL; ADVERSE EVENT; B-CELL; RECEPTOR; EXPRESSION;
   THERAPY; PROLIFERATION
AB BACKGROUNDChimeric antigen receptor (CAR)-modified designer T cells (dTc, CAR-T) against PSMA selectively target antigen-expressing cells in vitro and eliminate tumors in vivo. Interleukin 2 (IL2), widely used in adoptive therapies, was proven essential in animal models for dTc to eradicate established solid tumors.
   METHODSPatients underwent chemotherapy conditioning, followed by dTc dosing under a Phase I escalation with continuous infusion low dose IL2 (LDI). A target of dTc escalation was to achieve 20% engraftment of infused activated T cells.
   RESULTSSix patients enrolled with doses prepared of whom five were treated. Patients received 10(9) or 10(10) autologous T cells, achieving expansions of 20-560-fold over 2 weeks and engraftments of 5-56%. Pharmacokinetic and pharmacodynamic analyses established the impact of conditioning to promote expansion and engraftment of the infused T cells. Unexpectedly, administered IL2 was depleted up to 20-fold with high engraftments of activated T cells (aTc) in an inverse correlation (P<0.01). Clinically, no anti-PSMA toxicities were noted, and no anti-CAR reactivities were detected post-treatment. Two-of-five patients achieved clinical partial responses (PR), with PSA declines of 50% and 70% and PSA delays of 78 and 150 days, plus a minor response in a third patient. Responses were unrelated to dose size (P=0.6), instead correlating inversely with engraftment (P=0.06) and directly with plasma IL2 (P=0.03), suggesting insufficient IL2 with our LDI protocol to support dTc anti-tumor activity under optimal (high) dTc engraftments.
   CONCLUSIONSUnder a Phase I dose escalation in prostate cancer, a 20% engraftment target was met or exceeded in three subjects with adequate safety, leading to study conclusion. Clinical responses were obtained but were suggested to be restrained by low plasma IL2 when depleted by high levels of engrafted activated T cells. This report presents a unique example of how the pharmacodynamics of drug-drug interactions may have a critical impact on the efficacy of their co-application. A new Pilot/Phase II trial is planned to test moderate dose IL2 (MDI) together with high dTc engraftments for anticipated improved therapeutic efficacy. Prostate 76:1257-1270, 2016. (c) 2016 Wiley Periodicals, Inc.
C1 [Junghans, Richard P.; Ma, Qiangzhong; Rathore, Ritesh; Gomes, Erica M.; Bais, Anthony J.; Lo, Agnes S. Y.; Abedi, Mehrdad] Boston Univ, Sch Med, Roger Williams Med Ctr, Div Hematol Oncol, Providence, RI USA.
   [Junghans, Richard P.; Ma, Qiangzhong; Lo, Agnes S. Y.] Tufts Univ, Sch Med, Tufts Med Ctr, Div Hematol Oncol, Boston, MA 02111 USA.
   [Davies, Robin A.] Roger Williams Med Ctr, Protocol Off, Providence, RI USA.
   [Cabral, Howard J.] Boston Univ, Sch Publ Hlth, Dept Biostat, Boston, MA USA.
   [Al-Homsi, A. Samer] Boston Univ, Sch Med, Roger Williams Med Ctr, Div Hematol Malignancies & Blood & Marrow Transpl, Providence, RI USA.
   [Cohen, Stephen I.] Boston Univ, Sch Med, Roger Williams Med Ctr, Div Urol, Providence, RI USA.
   [Junghans, Richard P.] Tufts Med Ctr, Div Hematol Oncol, Boston, MA 02111 USA.
RP Junghans, RP (corresponding author), Tufts Med Ctr, Div Hematol Oncol, Boston, MA 02111 USA.
EM rjunghans@tuftsmedicalcenter.org
FU Prostate Cancer Foundation; DOD Prostate Cancer Program; Prometheus
   Laboratories Inc.; Novartis CorporationNovartis; AmgenAmgen
FX Grant sponsor: Prostate Cancer Foundation; Grant sponsor: DOD Prostate
   Cancer Program; Grant sponsor: Prometheus Laboratories Inc.; Grant
   sponsor: Novartis Corporation; Grant sponsor: Amgen.
CR American Cancer Society, 2010, PROST CANC SPEC SECT, P23
   Antonarakis ES, 2001, CANCER, V118, P1533
   Antony PA, 2005, J IMMUNOL, V174, P2591, DOI 10.4049/jimmunol.174.5.2591
   Armstrong AJ, 2012, EUR UROL, V61, P549, DOI 10.1016/j.eururo.2011.11.009
   Beecham EJ, 2000, J IMMUNOTHER, V23, P631, DOI 10.1097/00002371-200011000-00004
   Berthold DR, 2008, J CLIN ONCOL, V26, P242, DOI 10.1200/JCO.2007.12.4008
   Bracci L, 2007, CLIN CANCER RES, V13, P644, DOI 10.1158/1078-0432.CCR-06-1209
   Brentjens R, 2010, MOL THER, V18, P666, DOI 10.1038/mt.2010.31
   Brentjens RJ, 2013, SCI TRANSL MED, V5, DOI 10.1126/scitranslmed.3005930
   Davila ML, 2014, SCI TRANSL MED, V6, DOI 10.1126/scitranslmed.3008226
   De Bono JS, 2011, NEW ENGL J MED, V364, P1995, DOI 10.1056/NEJMoa1014618
   de Bono JS, 2010, LANCET, V376, P1147, DOI 10.1016/S0140-6736(10)61389-X
   Dudley ME, 2008, J CLIN ONCOL, V26, P5233, DOI 10.1200/JCO.2008.16.5449
   Dudley ME, 2005, J CLIN ONCOL, V23, P2346, DOI 10.1200/JCO.2005.00.240
   Emtage PCR, 2008, CLIN CANCER RES, V14, P8112, DOI 10.1158/1078-0432.CCR-07-4910
   FDA Guidance for Industry, 2005, FDA GUID IND GEN THE
   Franzke A, 2003, BLOOD, V102, P734, DOI 10.1182/blood-2002-04-1200
   Hussain M, 2009, J CLIN ONCOL, V27, P2450, DOI 10.1200/JCO.2008.19.9810
   Junghans RP, 2010, MOL THER, V18, P1742, DOI 10.1038/mt.2010.162
   Junghans RP, 2010, J TRANSL MED, V8, DOI 10.1186/1479-5876-8-55
   Junghans RP, 2001, NEW ENGL J MED, V344, P859, DOI 10.1056/NEJM200103153441118
   Junghans RP, 2001, P AN M AM SOC CLIN, V20
   Kahlon KS, 2004, CANCER RES, V64, P9160, DOI 10.1158/0008-5472.CAN-04-0454
   Kalos M, 2011, SCI TRANSL MED, V3, DOI 10.1126/scitranslmed.3002842
   Kantoff PW, 2008, NEW ENGL J MED, V363, P411
   Katz SC, 2015, CLIN CANCER RES, V21, P3149, DOI 10.1158/1078-0432.CCR-14-1421
   Kinoshita Y, 2006, WORLD J SURG, V30, P628, DOI 10.1007/s00268-005-0544-5
   Kochenderfer JN, 2012, BLOOD, V119, P2709, DOI 10.1182/blood-2011-10-384388
   KONRAD MW, 1990, CANCER RES, V50, P2009
   Lamers CH, 2006, J CLIN ONCOL, V24, P20, DOI DOI 10.1200/JCO.2006.05.9964
   Lee DW, 2015, LANCET, V385, P517, DOI 10.1016/S0140-6736(14)61403-3
   Lo ASY, 2010, CLIN CANCER RES, V16, P2769, DOI 10.1158/1078-0432.CCR-10-0043
   Ma QZ, 2014, PROSTATE, V74, P286, DOI 10.1002/pros.22749
   Ma Qiangzhong, 2002, Cancer Chemother Biol Response Modif, V20, P315
   Ma QZ, 2004, PROSTATE, V61, P12, DOI 10.1002/pros.20073
   Madan RA, 2012, SEMIN ONCOL, V39, P296, DOI 10.1053/j.seminoncol.2012.02.010
   Maude SL, 2014, NEW ENGL J MED, V371, P1507, DOI 10.1056/NEJMoa1407222
   Moeller M, 2005, BLOOD, V106, P2995, DOI 10.1182/blood-2004-12-4906
   Morgan RA, 2010, MOL THER, V18, P843, DOI 10.1038/mt.2010.24
   Porter DL, 2011, NEW ENGL J MED, V365, P725, DOI 10.1056/NEJMoa1103849
   ROSENBERG SA, 1989, ANN SURG, V210, P474, DOI 10.1097/00000658-198910000-00008
   ROSENBERG SA, 1994, J NATL CANCER I, V86, P1159, DOI 10.1093/jnci/86.15.1159
   Sacha P, 2007, NEUROSCIENCE, V144, P1361, DOI 10.1016/j.neuroscience.2006.10.022
   Scheinberg DA, 2010, CANC CHEMOTHERAPY BI, P465
   Scher HI, 2012, NEW ENGL J MED, V367, P1187, DOI 10.1056/NEJMoa1207506
   SCHWARTZENTRUBER DJ, 1994, J CLIN ONCOL, V12, P1475, DOI 10.1200/JCO.1994.12.7.1475
   Siegel RL, 2016, CA-CANCER J CLIN, V66, P7, DOI 10.3322/caac.21332
   Slovin SF, 2013, J CLIN ONCOL, V31, DOI 10.1200/jco.2013.31.6_suppl.72
   Stein WD, 2011, CLIN CANCER RES, V17, P907, DOI 10.1158/1078-0432.CCR-10-1762
   Yi HF, 2011, CANCER IMMUNOL IMMUN, V60, P349, DOI 10.1007/s00262-010-0939-5
NR 50
TC 112
Z9 123
U1 1
U2 24
PU WILEY
PI HOBOKEN
PA 111 RIVER ST, HOBOKEN 07030-5774, NJ USA
SN 0270-4137
EI 1097-0045
J9 PROSTATE
JI Prostate
PD OCT 1
PY 2016
VL 76
IS 14
BP 1257
EP 1270
DI 10.1002/pros.23214
PG 14
WC Endocrinology & Metabolism; Urology & Nephrology
SC Endocrinology & Metabolism; Urology & Nephrology
GA DW2MJ
UT WOS:000383476200002
PM 27324746
DA 2021-10-29
ER

PT J
AU Faitschuk, E
   Hombach, AA
   Frenzel, LP
   Wendtner, CM
   Abken, H
AF Faitschuk, Elena
   Hombach, Andreas A.
   Frenzel, Lukas P.
   Wendtner, Clemens-Martin
   Abken, Hinrich
TI Chimeric antigen receptor T cells targeting Fc mu receptor selectively
   eliminate CLL cells while sparing healthy B cells
SO BLOOD
LA English
DT Article
ID CHRONIC LYMPHOCYTIC-LEUKEMIA; PREVIOUSLY UNTREATED PATIENTS; CD28
   COSTIMULATION; PHASE-3 TRIAL; OPEN-LABEL; ACTIVATION; RITUXIMAB;
   THERAPY; TOSO; IGM
AB Adoptive cell therapy of chronic lymphocytic leukemia (CLL) with chimeric antigen receptor (CAR)-modified T cells targeting CD19 induced lasting remission of this refractory disease in a number of patients. However, the treatment is associated with prolonged "on-target off-tumor" toxicities due to the targeted elimination of healthy B cells demanding more selectivity in targeting CLL cells. We identified the immunoglobulin M Fc receptor (Fc mu R), also known as the Fas apoptotic inhibitory molecule-3 or TOSO, as a target for a more selective treatment of CLL by CAR T cells. Fc mu R is highly and consistently expressed by CLL cells; only minor levels are detected on healthy B cells or other hematopoietic cells. T cells with a CAR specific for Fc mu R efficiently responded toward CLL cells, released a panel of proinflammatory cytokines and lytic factors, like soluble FasL and granzyme B, and eliminated the leukemic cells. In contrast to CD19 CAR T cells, anti-Fc mu R CAR T cells did not attack healthy B cells. T cells with anti-Fc mu R CAR delayed outgrowth of Mec-1-induced leukemia in a xenograft mouse model. T cells from CLL patients in various stages of the disease, modified by the anti-Fc mu R CAR, purged their autologous CLL cells in vitro without reducing the number of healthy B cells, which is the case with anti-CD19 CAR T cells. Compared with the currently used therapies, the data strongly imply a superior therapeutic index of anti-Fc mu R CAR T cells for the treatment of CLL.
C1 [Faitschuk, Elena; Hombach, Andreas A.; Abken, Hinrich] Univ Cologne, Ctr Mol Med Cologne, Robert Koch Str 21, D-50931 Cologne, Germany.
   [Faitschuk, Elena; Hombach, Andreas A.; Frenzel, Lukas P.; Wendtner, Clemens-Martin; Abken, Hinrich] Univ Hosp Cologne, Dept Internal Med, Cologne, Germany.
   [Frenzel, Lukas P.] Univ Cologne, Cologne Excellence Cluster Cellular Stress Respon, Cologne, Germany.
   [Wendtner, Clemens-Martin] Klinikum Schwabing, Munich, Germany.
RP Abken, H (corresponding author), Univ Cologne, Ctr Mol Med Cologne, Robert Koch Str 21, D-50931 Cologne, Germany.
EM hinrich.abken@uk-koeln.de
FU Deutsche Jose Carreras-Leukamie Stiftung, Munchen, Germany; CLL Global
   Research Foundation, Houston, Texas
FX This study was supported by a grant from the Deutsche Jose
   Carreras-Leukamie Stiftung, Munchen, Germany (H.A.), and the CLL Global
   Research Foundation, Houston, Texas (C.-M.W.).
CR Berg V, 2015, BLOOD, V125, P2948, DOI 10.1182/blood-2014-07-586511
   Berger C, 2015, CANCER IMMUNOL RES, V3, P206, DOI 10.1158/2326-6066.CIR-14-0163
   Bertilaccio MTS, 2010, BLOOD, V115, P1605, DOI 10.1182/blood-2009-05-223586
   Brown JR, 2014, BLOOD, V123, P3390, DOI 10.1182/blood-2013-11-535047
   Byrd JC, 2014, NEW ENGL J MED, V371, P213, DOI 10.1056/NEJMoa1400376
   Cantwell M, 1997, NAT MED, V3, P984, DOI 10.1038/nm0997-984
   Chmielewski M, 2012, GASTROENTEROLOGY, V143, P1095, DOI 10.1053/j.gastro.2012.06.037
   Dreger P, 2014, BLOOD, V124, P3841, DOI 10.1182/blood-2014-07-586826
   Fischer K, 2012, J CLIN ONCOL, V30, P3209, DOI 10.1200/JCO.2011.39.2688
   Gilham DE, 2012, TRENDS MOL MED, V18, P377, DOI 10.1016/j.molmed.2012.04.009
   Gilliland LK, 1996, TISSUE ANTIGENS, V47, P1, DOI 10.1111/j.1399-0039.1996.tb02509.x
   Goede V, 2014, NEW ENGL J MED, V370, P1101, DOI 10.1056/NEJMoa1313984
   Hallek M, 2010, LANCET, V376, P1164, DOI 10.1016/S0140-6736(10)61381-5
   Hillmen P, 2015, LANCET, V385, P1873, DOI 10.1016/S0140-6736(15)60027-7
   Hombach A, 1998, CANCER RES, V58, P1116
   Hombach A, 2001, J IMMUNOL, V167, P6123, DOI 10.4049/jimmunol.167.11.6123
   Hombach A, 1999, GENE THER, V6, P300, DOI 10.1038/sj.gt.3300813
   Hombach AA, MOL THER
   Hombach AA, 2007, J IMMUNOL, V178, P4650, DOI 10.4049/jimmunol.178.7.4650
   Hudecek M, 2013, CLIN CANCER RES, V19, P3153, DOI 10.1158/1078-0432.CCR-13-0330
   Hudecek M, 2010, BLOOD, V116, P4532, DOI 10.1182/blood-2010-05-283309
   Keating MJ, 2005, J CLIN ONCOL, V23, P4079, DOI 10.1200/JCO.2005.12.051
   Kofler DM, 2011, MOL THER, V19, P760, DOI 10.1038/mt.2011.9
   Kubagawa H, 2009, J EXP MED, V206, P2779, DOI 10.1084/jem.20091107
   Li FJ, 2011, BLOOD, V118, P4902, DOI 10.1182/blood-2011-04-350793
   Lorentzen CL, 2015, SCAND J IMMUNOL, V82, P307, DOI 10.1111/sji.12331
   Mato A, 2015, BLOOD, V126, P478, DOI 10.1182/blood-2015-03-585091
   Pallasch CP, 2008, BLOOD, V112, P4213, DOI 10.1182/blood-2008-05-157255
   Proto-Siqueira R, 2008, BLOOD, V112, P394, DOI 10.1182/blood-2007-11-124065
   Schmidt P, 2011, P NATL ACAD SCI USA, V108, P2474, DOI 10.1073/pnas.1009069108
   Shima H, 2010, INT IMMUNOL, V22, P149, DOI 10.1093/intimm/dxp121
   Sorror ML, 2008, J CLIN ONCOL, V26, P4912, DOI 10.1200/JCO.2007.15.4757
   Vire B, 2014, CANCER RES, V74, P7510, DOI 10.1158/0008-5472.CAN-14-2030
   Vire B, 2011, J IMMUNOL, V187, P4040, DOI 10.4049/jimmunol.1100532
   Woyach JA, 2015, BLOOD, V126, P471, DOI 10.1182/blood-2015-03-585075
NR 35
TC 31
Z9 31
U1 0
U2 6
PU AMER SOC HEMATOLOGY
PI WASHINGTON
PA 2021 L ST NW, SUITE 900, WASHINGTON, DC 20036 USA
SN 0006-4971
EI 1528-0020
J9 BLOOD
JI Blood
PD SEP 29
PY 2016
VL 128
IS 13
BP 1711
EP 1722
DI 10.1182/blood-2016-01-692046
PG 12
WC Hematology
SC Hematology
GA DZ3HN
UT WOS:000385736300009
PM 27535994
OA Bronze
DA 2021-10-29
ER

PT J
AU Ali, SA
   Shi, V
   Maric, I
   Wang, M
   Stroncek, DF
   Rose, JJ
   Brudno, JN
   Stetler-Stevenson, M
   Feldman, SA
   Hansen, BG
   Fellowes, VS
   Hakim, FT
   Gress, RE
   Kochenderfer, JN
AF Ali, Syed Abbas
   Shi, Victoria
   Maric, Irina
   Wang, Michael
   Stroncek, David F.
   Rose, Jeremy J.
   Brudno, Jennifer N.
   Stetler-Stevenson, Maryalice
   Feldman, Steven A.
   Hansen, Brenna G.
   Fellowes, Vicki S.
   Hakim, Frances T.
   Gress, Ronald E.
   Kochenderfer, James N.
TI T cells expressing an anti-B-cell maturation antigen chimeric antigen
   receptor cause remissions of multiple myeloma
SO BLOOD
LA English
DT Article
ID THERAPY; MALIGNANCIES; LYMPHOCYTES; CD19; LYMPHOMA; DISEASE; BCMA; BAFF;
   TRANSPLANTATION; IMMUNOTHERAPY
AB Therapies with novel mechanisms of action are needed for multiple myeloma (MM). B-cell maturation antigen (BCMA) is expressed in most cases of MM. We conducted the first-in-humans clinical trial of chimeric antigen receptor (CAR) T cells targeting BCMA. T cells expressing the CAR used in this work (CAR-BCMA) specifically recognized BCMA-expressing cells. Twelve patients received CAR-BCMA T cells in this dose-escalation trial. Among the 6 patients treated on the lowest 2 dose levels, limited antimyeloma activity and mild toxicity occurred. On the third dose level, 1 patient obtained a very good partial remission. Two patients were treated on the fourth dose level of 9 x 10(6) CAR(+) T cells/kg body weight. Before treatment, the first patient on the fourth dose level had chemotherapy-resistant MM, making up 90% of bone marrow cells. After treatment, bone marrow plasma cells became undetectable by flow cytometry, and the patient's MM entered a stringent complete remission that lasted for 17 weeks before relapse. The second patient on the fourth dose level had chemotherapy-resistant MM making up 80% of bone marrow cells before treatment. Twenty-eight weeks after this patient received CAR-BCMA T cells, bone marrow plasma cells were undetectable by flow cytometry, and the serum monoclonal protein had decreased by >95%. This patient is in an ongoing very good partial remission. Both patients treated on the fourth dose level had toxicity consistent with cytokine-release syndrome including fever, hypotension, and dyspnea. Both patients had prolonged cytopenias. Our findings demonstrate antimyeloma activity of CAR-BCMA T cells. This trial was registered to www.clinicaltrials.gov as #NCT02215967.
C1 [Ali, Syed Abbas; Brudno, Jennifer N.] NCI, Ctr Canc Res, NIH, Bethesda, MD 20892 USA.
   [Shi, Victoria; Rose, Jeremy J.; Hansen, Brenna G.; Fellowes, Vicki S.; Hakim, Frances T.; Gress, Ronald E.; Kochenderfer, James N.] NCI, Expt Transplantat & Immunol Branch, NIH, Bethesda, MD 20892 USA.
   [Maric, Irina] NIH, Dept Lab Med, Ctr Clin, Bldg 10, Bethesda, MD 20892 USA.
   [Wang, Michael] Univ Texas MD Anderson Canc Ctr, Houston, TX 77030 USA.
   [Stroncek, David F.] NIH, Dept Transfus Med, Ctr Clin, Bldg 10, Bethesda, MD 20892 USA.
   [Stetler-Stevenson, Maryalice] NCI, Pathol Lab, NIH, Bldg 10, Bethesda, MD 20892 USA.
   [Feldman, Steven A.] NCI, Surg Branch, NIH, Bldg 10, Bethesda, MD 20892 USA.
   [Ali, Syed Abbas] Johns Hopkins Univ, Sidney Kimmel Comprehens Canc Ctr, Baltimore, MD USA.
RP Kochenderfer, JN (corresponding author), NIH, Bldg 10,Room 3E-3330, Bethesda, MD 20892 USA.
EM kochendj@mail.nih.gov
RI Stetler-Stevenson, Maryalice/AAV-7393-2020; Kochenderfer,
   James/X-5231-2019
FU Center for Cancer Research, National Cancer Institute, NIHUnited States
   Department of Health & Human ServicesNational Institutes of Health (NIH)
   - USANIH National Cancer Institute (NCI); NATIONAL CANCER
   INSTITUTEUnited States Department of Health & Human ServicesNational
   Institutes of Health (NIH) - USANIH National Cancer Institute (NCI)
   [ZIABC011439, ZICBC011029] Funding Source: NIH RePORTER; CLINICAL CENTER
   [ZIACL090027, ZIACL002120] Funding Source: NIH RePORTER
FX This work was supported by intramural funding of the Center for Cancer
   Research, National Cancer Institute, NIH. In addition, the NCI has a
   Cooperative Research and Development Agreement with bluebird bio, Inc,
   which supports development of anti-BCMA CAR T-cell therapies. J.N.K. is
   the NCI Principle Investigator of this Research Agreement.
CR Bellucci R, 2005, BLOOD, V105, P3945, DOI 10.1182/blood-2004-11-4463
   Bossen C, 2006, SEMIN IMMUNOL, V18, P263, DOI 10.1016/j.smim.2006.04.006
   Brenchley JM, 2003, BLOOD, V101, P2711, DOI 10.1182/blood-2002-07-2103
   Brentjens RJ, 2013, SCI TRANSL MED, V5, DOI 10.1126/scitranslmed.3005930
   Brentjens RJ, 2003, NAT MED, V9, P279, DOI 10.1038/nm827
   Brudno JN, 2016, J CLIN ONCOL, V34, P1112, DOI 10.1200/JCO.2015.64.5929
   Carpenter RO, 2013, CLIN CANCER RES, V19, P2048, DOI 10.1158/1078-0432.CCR-12-2422
   Cooper LJN, 2003, BLOOD, V101, P1637, DOI 10.1182/blood-2002-07-1989
   Cruz CRY, 2013, BLOOD, V122, P2965, DOI 10.1182/blood-2013-06-506741
   Davila ML, 2014, SCI TRANSL MED, V6, DOI 10.1126/scitranslmed.3008226
   Dotti G, 2014, IMMUNOL REV, V257, P107, DOI 10.1111/imr.12131
   Durie BGM, 2006, LEUKEMIA, V20, P1467, DOI 10.1038/sj.leu.2404284
   Focosi D, 2010, J LEUKOCYTE BIOL, V87, P107, DOI 10.1189/jlb.0809566
   Garfall AL, 2015, NEW ENGL J MED, V373, P1040, DOI 10.1056/NEJMoa1504542
   Gattinoni L, 2005, J EXP MED, V202, P907, DOI 10.1084/jem.20050732
   Ghorashian S, 2015, BRIT J HAEMATOL, V169, P463, DOI 10.1111/bjh.13340
   Hinrichs CS, 2013, NAT BIOTECHNOL, V31, P999, DOI 10.1038/nbt.2725
   Jena B, 2014, CURR HEMATOL MALIG R, V9, P50, DOI 10.1007/s11899-013-0197-7
   Kochenderfer JN, 2015, J CLIN ONCOL, V33, P540, DOI 10.1200/JCO.2014.56.2025
   Kochenderfer JN, 2013, BLOOD, V122, P4129, DOI 10.1182/blood-2013-08-519413
   Kochenderfer JN, 2013, NAT REV CLIN ONCOL, V10, P267, DOI 10.1038/nrclinonc.2013.46
   Kochenderfer JN, 2012, BLOOD, V119, P2709, DOI 10.1182/blood-2011-10-384388
   Kochenderfer JN, 2010, BLOOD, V116, P4099, DOI 10.1182/blood-2010-04-281931
   Kochenderfer JN, 2010, BLOOD, V116, P3875, DOI 10.1182/blood-2010-01-265041
   Kochenderfer JN, 2009, J IMMUNOTHER, V32, P689, DOI 10.1097/CJI.0b013e3181ac6138
   KRAUT EH, 1990, INVEST NEW DRUG, V8, P199
   LAABI Y, 1992, EMBO J, V11, P3897, DOI 10.1002/j.1460-2075.1992.tb05482.x
   LAABI Y, 1994, NUCLEIC ACIDS RES, V22, P1147, DOI 10.1093/nar/22.7.1147
   Lanitis E, 2012, MOL THER, V20, P633, DOI 10.1038/mt.2011.256
   Lee DW, 2015, LANCET, V385, P517, DOI 10.1016/S0140-6736(14)61403-3
   Lee DW, 2014, BLOOD, V124, P188, DOI 10.1182/blood-2014-05-552729
   Maude S. L., 2014, NEW ENGL J MED, V371, P1507
   Ng LG, 2004, J IMMUNOL, V173, P807, DOI 10.4049/jimmunol.173.2.807
   Nooka AK, 2015, BLOOD, V125, P3085, DOI 10.1182/blood-2014-11-568923
   NORTH RJ, 1982, J EXP MED, V155, P1063, DOI 10.1084/jem.155.4.1063
   Novak AJ, 2004, BLOOD, V103, P689, DOI 10.1182/blood-2003-06-2043
   Ocio EM, 2014, LEUKEMIA, V28, P525, DOI 10.1038/leu.2013.350
   Porter DL, 2011, NEW ENGL J MED, V365, P725, DOI 10.1056/NEJMoa1103849
   Rapoport AP, 2015, NAT MED, V21, P914, DOI 10.1038/nm.3910
   Runcie KD, 2015, CURR HEMATOL MALIG R, V10, P388, DOI 10.1007/s11899-015-0282-1
   Sadelain M, 2013, CANCER DISCOV, V3, P388, DOI 10.1158/2159-8290.CD-12-0548
   Sallusto F, 1999, NATURE, V401, P708, DOI 10.1038/44385
   Sanchez E, 2012, BRIT J HAEMATOL, V158, P727, DOI 10.1111/j.1365-2141.2012.09241.x
   Savoldo B, 2007, BLOOD, V110, P2620, DOI 10.1182/blood-2006-11-059139
   Turtle CJ, 2012, CURR OPIN IMMUNOL, V24, P633, DOI 10.1016/j.coi.2012.06.004
   Wherry EJ, 2015, NAT REV IMMUNOL, V15, P486, DOI 10.1038/nri3862
NR 46
TC 384
Z9 401
U1 6
U2 86
PU AMER SOC HEMATOLOGY
PI WASHINGTON
PA 2021 L ST NW, SUITE 900, WASHINGTON, DC 20036 USA
SN 0006-4971
EI 1528-0020
J9 BLOOD
JI Blood
PD SEP 29
PY 2016
VL 128
IS 13
BP 1688
EP 1700
DI 10.1182/blood-2016-04-711903
PG 13
WC Hematology
SC Hematology
GA DZ3HN
UT WOS:000385736300007
PM 27412889
OA Bronze, Green Published
HC Y
HP N
DA 2021-10-29
ER

PT J
AU Turtle, CJ
   Hanafi, LA
   Berger, C
   Hudecek, M
   Pender, B
   Robinson, E
   Hawkins, R
   Chaney, C
   Cherian, S
   Chen, XY
   Soma, L
   Wood, B
   Li, D
   Heimfeld, S
   Riddell, SR
   Maloney, DG
AF Turtle, Cameron J.
   Hanafi, Laila-Aicha
   Berger, Carolina
   Hudecek, Michael
   Pender, Barbara
   Robinson, Emily
   Hawkins, Reed
   Chaney, Colette
   Cherian, Sindhu
   Chen, Xueyan
   Soma, Lorinda
   Wood, Brent
   Li, Daniel
   Heimfeld, Shelly
   Riddell, Stanley R.
   Maloney, David G.
TI Immunotherapy of non-Hodgkin's lymphoma with a defined ratio of CD8(+)
   and CD4(+) CD19-specific chimeric antigen receptor-modified T cells
SO SCIENCE TRANSLATIONAL MEDICINE
LA English
DT Article
ID VIVO ANTITUMOR-ACTIVITY; B-CELL; TRANSPLANTATION; REMISSIONS; MEMORY;
   MALIGNANCIES; PERSISTENCE; LEUKEMIA
AB CD19-specific chimeric antigen receptor (CAR)-modified T cells have antitumor activity in B cell malignancies, but factors that affect toxicity and efficacy have been difficult to define because of differences in lymphodepletion and heterogeneity of CAR-T cells administered to individual patients. We conducted a clinical trial in which CD19 CAR-T cells were manufactured from defined T cell subsets and administered in a 1: 1 CD4(+)/CD8(+) ratio of CAR-T cells to 32 adults with relapsed and/or refractory B cell non-Hodgkin's lymphoma after cyclophosphamide (Cy)-based lymphodepletion chemotherapy with or without fludarabine (Flu). Patients who received Cy/Flu lymphodepletion had increased CAR-T cell expansion and persistence, and higher response rates [50% complete remission (CR), 72% overall response rate (ORR)] than patients who received Cy-based lymphodepletion without Flu (8% CR, 50% ORR). The CR rate in patients treated with Cy/Flu at the maximally tolerated dose was 64% (82% ORR; n = 11). Cy/Flu minimized the effects of an immune response to the murine single-chain variable fragment component of the CAR, which limited CAR-T cell expansion and clinical efficacy in patients who received Cy-based lymphodepletion without Flu. Severe cytokine release syndrome (sCRS) and grade >= 3 neurotoxicity were observed in 13 and 28% of all patients, respectively. Serum biomarkers, one day after CAR-T cell infusion, correlated with subsequent sCRS and neurotoxicity. Immunotherapy with CD19 CAR-T cells in a defined CD4(+)/CD8(+) ratio allowed identification of correlative factors for CAR-T cell expansion, persistence, and toxicity, and facilitated optimization of lymphodepletion that improved disease response and overall and progression-free survival.
C1 [Turtle, Cameron J.; Hanafi, Laila-Aicha; Berger, Carolina; Hudecek, Michael; Pender, Barbara; Robinson, Emily; Hawkins, Reed; Chaney, Colette; Heimfeld, Shelly; Riddell, Stanley R.; Maloney, David G.] Fred Hutchinson Canc Res Ctr, Div Clin Res, Seattle, WA 98109 USA.
   [Turtle, Cameron J.; Berger, Carolina; Riddell, Stanley R.; Maloney, David G.] Univ Washington, Dept Med, Seattle, WA 98109 USA.
   [Cherian, Sindhu; Chen, Xueyan; Soma, Lorinda; Wood, Brent] Univ Washington, Dept Lab Med, Seattle, WA 98109 USA.
   [Li, Daniel] Juno Therapeut, Seattle, WA 98109 USA.
   [Hudecek, Michael] Univ Klinikum Wurzburg, Med Klin & Poliklin 2, Wurzburg, Germany.
RP Turtle, CJ (corresponding author), Fred Hutchinson Canc Res Ctr, Div Clin Res, Seattle, WA 98109 USA.; Turtle, CJ (corresponding author), Univ Washington, Dept Med, Seattle, WA 98109 USA.
EM cturtle@fhcrc.org
RI Cherian, Sindhu/T-8849-2019
OI Hudecek, Michael/0000-0002-2280-2202
FU NCI (National Cancer Institute)United States Department of Health &
   Human ServicesNational Institutes of Health (NIH) - USANIH National
   Cancer Institute (NCI) [R01 CA136551, NCI P30 CA15704]; NIDDK (National
   Institute of Diabetes and Digestive and Kidney Diseases)United States
   Department of Health & Human ServicesNational Institutes of Health (NIH)
   - USANIH National Institute of Diabetes & Digestive & Kidney Diseases
   (NIDDK) [P30 DK56465]; Life Science Discovery Fund; Bezos Family
   Foundation; Juno Therapeutics; NATIONAL CANCER INSTITUTEUnited States
   Department of Health & Human ServicesNational Institutes of Health (NIH)
   - USANIH National Cancer Institute (NCI) [P30CA015704, R01CA136551]
   Funding Source: NIH RePORTER; NATIONAL INSTITUTE OF DIABETES AND
   DIGESTIVE AND KIDNEY DISEASESUnited States Department of Health & Human
   ServicesNational Institutes of Health (NIH) - USANIH National Institute
   of Diabetes & Digestive & Kidney Diseases (NIDDK) [U54DK106829,
   P30DK056465] Funding Source: NIH RePORTER
FX Funding for this study was provided by NCI (National Cancer Institute)
   R01 CA136551; NIDDK (National Institute of Diabetes and Digestive and
   Kidney Diseases) P30 DK56465; NCI P30 CA15704; Life Science Discovery
   Fund; Bezos Family Foundation; and Juno Therapeutics.
CR Berger C, 2006, BLOOD, V107, P2294, DOI 10.1182/blood-2005-08-3503
   Berger C, 2008, J CLIN INVEST, V118, P294, DOI 10.1172/JCI32103
   Brentjens RJ, 2013, SCI TRANSL MED, V5, DOI 10.1126/scitranslmed.3005930
   Brudno JN, 2016, J CLIN ONCOL, V34, P1112, DOI 10.1200/JCO.2015.64.5929
   Cheson BD, 2014, J CLIN ONCOL, V32, P3059, DOI 10.1200/JCO.2013.54.8800
   Davila ML, 2014, SCI TRANSL MED, V6, DOI 10.1126/scitranslmed.3008226
   Fraietta JA, 2016, BLOOD, V127, P1117, DOI 10.1182/blood-2015-11-679134
   Gattinoni L, 2011, NAT MED, V17, P1290, DOI 10.1038/nm.2446
   Gordis L, 2008, EPIDEMIOLOGY, V4 [sup]th
   Hinrichs CS, 2008, BLOOD, V111, P5326, DOI 10.1182/blood-2007-09-113050
   Hudecek M, 2015, CANCER IMMUNOL RES, V3, P125, DOI 10.1158/2326-6066.CIR-14-0127
   Kalos M, 2011, SCI TRANSL MED, V3, DOI 10.1126/scitranslmed.3002842
   Kim Y, 2012, NUCLEIC ACIDS RES, V40, pW525, DOI 10.1093/nar/gks438
   Klebanoff CA, 2004, P NATL ACAD SCI USA, V101, P1969, DOI 10.1073/pnas.0307298101
   Kochenderfer JN, 2015, J CLIN ONCOL, V33, P540, DOI 10.1200/JCO.2014.56.2025
   Kochenderfer JN, 2013, BLOOD, V122, P4129, DOI 10.1182/blood-2013-08-519413
   Kochenderfer JN, 2012, BLOOD, V119, P2709, DOI 10.1182/blood-2011-10-384388
   Lee DW, 2015, LANCET, V385, P517, DOI 10.1016/S0140-6736(14)61403-3
   Lee DW, 2014, BLOOD, V124, P188, DOI 10.1182/blood-2014-05-552729
   Lundegaard C, 2008, NUCLEIC ACIDS RES, V36, pW509, DOI 10.1093/nar/gkn202
   Maude SL, 2014, NEW ENGL J MED, V371, P1507, DOI 10.1056/NEJMoa1407222
   Nielsen M, 2003, PROTEIN SCI, V12, P1007, DOI 10.1110/ps.0239403
   Ninomiya S, 2015, BLOOD, V125, P3905, DOI 10.1182/blood-2015-01-621474
   Peters B, 2005, BMC BIOINFORMATICS, V6, DOI 10.1186/1471-2105-6-132
   Porter DL, 2015, SCI TRANSL MED, V7, DOI 10.1126/scitranslmed.aac5415
   Porter DL, 2011, NEW ENGL J MED, V365, P725, DOI 10.1056/NEJMoa1103849
   Savoldo B, 2011, J CLIN INVEST, V121, P1822, DOI 10.1172/JCI46110
   Schemper M, 1996, CONTROL CLIN TRIALS, V17, P343, DOI 10.1016/0197-2456(96)00075-X
   Sidney John, 2008, Immunome Res, V4, P2, DOI 10.1186/1745-7580-4-2
   Singh N, 2016, SCI TRANSL MED, V8, DOI 10.1126/scitranslmed.aad5222
   Sommermeyer D, 2016, LEUKEMIA, V30, P492, DOI 10.1038/leu.2015.247
   Stemberger C, 2009, SEMIN IMMUNOL, V21, P62, DOI 10.1016/j.smim.2009.02.004
   Terakura S, 2012, BLOOD, V119, P72, DOI 10.1182/blood-2011-07-366419
   Turtle CJ, 2016, J CLIN INVEST, V126, P2123, DOI 10.1172/JCI85309
   Turtle CJ, 2016, J CLIN ONCOL, V34, DOI 10.1200/JCO.2016.34.15_suppl.102
   Wang XL, 2011, BLOOD, V118, P1255, DOI 10.1182/blood-2011-02-337360
   Wang XL, 2011, BLOOD, V117, P1888, DOI 10.1182/blood-2010-10-310599
   Yeh ST, 2002, 27 SAS US GROUP INT
   YOUDEN WJ, 1950, CANCER, V3, P32, DOI 10.1002/1097-0142(1950)3:1<32::AID-CNCR2820030106>3.0.CO;2-3
NR 39
TC 528
Z9 554
U1 4
U2 90
PU AMER ASSOC ADVANCEMENT SCIENCE
PI WASHINGTON
PA 1200 NEW YORK AVE, NW, WASHINGTON, DC 20005 USA
SN 1946-6234
EI 1946-6242
J9 SCI TRANSL MED
JI Sci. Transl. Med.
PD SEP 7
PY 2016
VL 8
IS 355
AR 355ra116
DI 10.1126/scitranslmed.aaf8621
PG 12
WC Cell Biology; Medicine, Research & Experimental
SC Cell Biology; Research & Experimental Medicine
GA DW9XD
UT WOS:000384015200002
PM 27605551
OA Green Accepted
HC Y
HP N
DA 2021-10-29
ER

PT J
AU Du, SH
   Li, ZD
   Chen, C
   Tan, WK
   Chi, ZX
   Kwang, TW
   Xu, XH
   Wang, S
AF Du, Shou-Hui
   Li, Zhendong
   Chen, Can
   Tan, Wee-Kiat
   Chi, Zhixia
   Kwang, Timothy Weixin
   Xu, Xue-Hu
   Wang, Shu
TI Co-Expansion of Cytokine-Induced Killer Cells and V.9V delta 2 T Cells
   for CAR T-Cell Therapy
SO PLOS ONE
LA English
DT Article
ID ANTIGEN-PRESENTING CELLS; GAMMA; IMMUNOTHERAPY; RECEPTOR; LYMPHOCYTES;
   SPECIFICITY; ACTIVATION; EXPRESSION
AB Gamma delta (gamma delta) T cells and cytokine-induced killer (CIK) cells, which are a heterogeneous population of T lymphocytes and natural killer T (NKT) cells, have been separately expanded ex vivo and shown to be capable of targeting and mediating cytotoxicity against various tumor cells in a major histocompatibility complex-unrestricted manner. However, the co-expansion and co-administration of these immune cells have not been explored. In this study we describe an efficient method to expand simultaneously both CIK and V gamma 9V delta 2 T cells, termed as CIKZ cells, from human peripheral blood mononuclear cells (PBMCs) using Zometa, interferon-gamma (IFN-gamma), interleukin 2 (IL-2), anti-CD3 antibody and engineered K562 feeder cells expressing CD64, CD137L and CD86. A 21-day culture of PBMCs with this method yielded nearly 20,000-fold expansion of CIKZ cells with gamma delta T cells making up over 20% of the expanded population. The expanded CIKZ cells exhibited antitumor cytotoxicity and could be modified to express anti-CD19 chimeric antigen receptor (CAR), anti-CEA CAR, and anti-HER2 CAR to enhance their specificity and cytotoxicity against CD19-, CEA-, or HER2-positive tumor cells. The tumor inhibitory activity of anti-CD19 CAR-modified CIKZ cells was further demonstrated in vivo in a Raji tumor mouse model. The findings herein substantiate the feasibility of co-expanding CIK and gamma delta cells for adoptive cellular immunotherapy applications such as CAR T-cell therapy against cancer.
C1 [Du, Shou-Hui; Li, Zhendong; Tan, Wee-Kiat; Chi, Zhixia; Wang, Shu] Natl Univ Singapore, Dept Biol Sci, Singapore 117543, Singapore.
   [Tan, Wee-Kiat; Wang, Shu] Inst Bioengn & Nanotechnol, Singapore 138669, Singapore.
   [Chen, Can; Kwang, Timothy Weixin] Tessa Therapeut Pte Ltd, Singapore 239351, Singapore.
   [Xu, Xue-Hu] Guangzhou Med Univ, Dept Gastrointestinal Surg, Affiliated Hosp 3, Guangzhou 510150, Guangdong, Peoples R China.
RP Wang, S (corresponding author), Natl Univ Singapore, Dept Biol Sci, Singapore 117543, Singapore.; Wang, S (corresponding author), Inst Bioengn & Nanotechnol, Singapore 138669, Singapore.
EM dbsws@nus.edu.sg
RI wang, shu/H-6744-2012
OI Kwang, Timothy/0000-0003-4029-3533
FU National Medical Research CouncilUK Research & Innovation (UKRI)Medical
   Research Council UK (MRC) [NMRC/CIRG/1367/2013, NMRC/CIRG/1406/2014];
   Institute of Bioengineering and Nanotechnology (Biomedical Research
   Council, Agency for Science, Technology and Research, Singapore)Agency
   for Science Technology & Research (ASTAR); Tessa Therapeutics, Pte Ltd.
   Singapore; Singapore Ministry of Health's National Medical Research
   CouncilNational Medical Research Council, Singapore
   [NMRC/CIRG/1367/2013, NMRC/CIRG/1406/2014]
FX Funding that supported this study was provided to SW from the National
   Medical Research Council - NMRC/CIRG/1367/2013, NMRC/CIRG/1406/2014
   (http://www.nmrc.gov.sg/index.html), Institute of Bioengineering and
   Nanotechnology (Biomedical Research Council, Agency for Science,
   Technology and Research, Singapore; http://www.ibn.a-star.edu.sg/), and
   Tessa Therapeutics, Pte Ltd. Singapore
   (http://www.tessatherapeutics.com/). The funders had no role in study
   design, data collection and analysis, decision to publish, or
   preparation of the manuscript.; This work was supported by the Singapore
   Ministry of Health's National Medical Research Council
   (NMRC/CIRG/1367/2013; NMRC/CIRG/1406/2014), Institute of Bioengineering
   and Nanotechnology (Biomedical Research Council, Agency for Science,
   Technology and Research, Singapore), and Tessa Therapeutics, Pte Ltd.
   Singapore.
CR Agrati C, 2006, INT IMMUNOL, V18, P11, DOI 10.1093/intimm/dxh337
   Alexander AAZ, 2008, CLIN CANCER RES, V14, P4232, DOI 10.1158/1078-0432.CCR-07-4912
   Bonanno G, 2010, J TRANSL MED, V8, DOI 10.1186/1479-5876-8-129
   Butler MO, 2014, IMMUNOL REV, V257, P191, DOI 10.1111/imr.12129
   CARTER P, 1992, P NATL ACAD SCI USA, V89, P4285, DOI 10.1073/pnas.89.10.4285
   Deniger DC, 2014, FRONT IMMUNOL, V5, DOI 10.3389/fimmu.2014.00636
   Deniger DC, 2014, CLIN CANCER RES, V20, P5708, DOI 10.1158/1078-0432.CCR-13-3451
   Dong HD, 2002, NAT MED, V8, P793, DOI 10.1038/nm730
   Dotti G, 2014, IMMUNOL REV, V257, P107, DOI 10.1111/imr.12131
   Fournie JJ, 2013, CELL MOL IMMUNOL, V10, P35, DOI 10.1038/cmi.2012.39
   GAJEWSKI TF, 1988, J IMMUNOL, V140, P4245
   Gogoi D, 2013, INDIAN J MED RES, V138, P755
   Hombach AA, 2013, MOL THER, V21, P2268, DOI 10.1038/mt.2013.192
   Kelly-Rogers J, 2006, HUM IMMUNOL, V67, P863, DOI 10.1016/j.humimm.2006.08.292
   Kobayashi H, 2011, CANCER IMMUNOL IMMUN, V60, P1075, DOI 10.1007/s00262-011-1021-7
   Kondo M, 2011, JOVE-J VIS EXP, DOI 10.3791/3182
   Krug C, 2014, CANCER IMMUNOL IMMUN, V63, P999, DOI 10.1007/s00262-014-1572-5
   Legut M, 2015, CELL MOL IMMUNOL, V12, P656, DOI 10.1038/cmi.2015.28
   Li YX, 2010, J TRANSL MED, V8, DOI 10.1186/1479-5876-8-104
   Linn YC, 2002, BRIT J HAEMATOL, V116, P78, DOI 10.1046/j.1365-2141.2002.03247.x
   Lopez RD, 2001, CANCER IMMUNOL IMMUN, V49, P629, DOI 10.1007/s002620000148
   Marin V, 2010, HAEMATOL-HEMATOL J, V95, P2144, DOI 10.3324/haematol.2010.026310
   Mesiano G, 2012, EXPERT OPIN BIOL TH, V12, P673, DOI 10.1517/14712598.2012.675323
   Nakajima J, 2010, EUR J CARDIO-THORAC, V37, P1191, DOI 10.1016/j.ejcts.2009.11.051
   Olioso P, 2009, HEMATOL ONCOL, V27, P130, DOI 10.1002/hon.886
   Rischer M, 2004, BRIT J HAEMATOL, V126, P583, DOI 10.1111/j.1365-2141.2004.05077.x
   Rosenberg SA, 2015, SCIENCE, V348, P62, DOI 10.1126/science.aaa4967
   Shirasu N, 2015, BIOMED RES INT, V2015, DOI 10.1155/2015/292436
   Singh H, 2008, CANCER RES, V68, P2961, DOI 10.1158/0008-5472.CAN-07-5600
   Sluijter BJR, 2010, CLIN IMMUNOL, V137, P221, DOI 10.1016/j.clim.2010.07.009
   Suhoski MM, 2007, MOL THER, V15, P981, DOI 10.1038/mt.sj.6300134
   Vantourout P, 2013, NAT REV IMMUNOL, V13, P88, DOI 10.1038/nri3384
   Wada I, 2014, CANCER MED-US, V3, P362, DOI 10.1002/cam4.196
   Wang QJ, 2011, J IMMUNOL METHODS, V366, P43, DOI 10.1016/j.jim.2011.01.002
   Wongkajornsilp A, 2013, PLOS ONE, V8, DOI 10.1371/journal.pone.0078980
   Zhang H, 2007, J IMMUNOL, V179, P4910, DOI 10.4049/jimmunol.179.7.4910
   Zhang JY, 2012, J CANCER RES CLIN, V138, P1057, DOI 10.1007/s00432-012-1179-1
NR 37
TC 28
Z9 30
U1 0
U2 14
PU PUBLIC LIBRARY SCIENCE
PI SAN FRANCISCO
PA 1160 BATTERY STREET, STE 100, SAN FRANCISCO, CA 94111 USA
SN 1932-6203
J9 PLOS ONE
JI PLoS One
PD SEP 6
PY 2016
VL 11
IS 9
AR e0161820
DI 10.1371/journal.pone.0161820
PG 22
WC Multidisciplinary Sciences
SC Science & Technology - Other Topics
GA DV9IT
UT WOS:000383254800021
PM 27598655
OA Green Submitted, gold, Green Published
DA 2021-10-29
ER

PT J
AU Redeker, A
   Arens, R
AF Redeker, Anke
   Arens, Ramon
TI Improving Adoptive T Cell Therapy: The Particular Role of T Cell
   Costimulation, Cytokines, and Post-Transfer Vaccination
SO FRONTIERS IN IMMUNOLOGY
LA English
DT Review
DE adoptive cell therapy; T cells; costimulation; cytokines; vaccination
ID CHIMERIC ANTIGEN RECEPTOR; TUMOR-INFILTRATING LYMPHOCYTES; IN-VIVO
   PERSISTENCE; LONG-TERM SURVIVAL; METASTATIC MELANOMA;
   ANTITUMOR-ACTIVITY; MONOCLONAL-ANTIBODY; PHASE-I; CLONAL EXPANSION;
   CENTRAL MEMORY
AB Adoptive cellular therapy (ACT) is a form of immunotherapy whereby antigen-specific T cells are isolated or engineered, expanded ex vivo, and transferred back to patients. Clinical benefit after ACT has been obtained in treatment of infection, various hematological malignancies, and some solid tumors; however, due to poor functionality and persistence of the transferred T cells, the efficacy of ACT in the treatment of most solid tumors is often marginal. Hence, much effort is undertaken to improve T cell function and persistence in ACT and significant progress is being made. Herein, we will review strategies to improve ACT success rates in the treatment of cancer and infection. We will deliberate on the most favorable phenotype for the tumor-specific T cells that are infused into patients and on how to obtain T cells bearing this phenotype by applying novel ex vivo culture methods. Moreover, we will discuss T cell function and persistence after transfer into patients and how these factors can be manipulated by means of providing costimulatory signals, cytokines, blocking antibodies to inhibitory molecules, and vaccination. Incorporation of these T cell stimulation strategies and combinations of the different treatment modalities are likely to improve clinical response rates further.
C1 [Redeker, Anke; Arens, Ramon] Leiden Univ, Med Ctr, Dept Immunohematol & Blood Transfus, Leiden, Netherlands.
RP Redeker, A; Arens, R (corresponding author), Leiden Univ, Med Ctr, Dept Immunohematol & Blood Transfus, Leiden, Netherlands.
EM a.redeker@lumc.nl; r.arens@lumc.nl
RI Redeker, Anke/A-1953-2019; Arens, Ramon/V-4010-2018
OI Redeker, Anke/0000-0002-5832-6332; Arens, Ramon/0000-0001-5058-4110
FU Dutch Cancer Society grantKWF Kankerbestrijding [KWF UL2015-7817]
FX This work was supported by a Dutch Cancer Society grant (KWF
   UL2015-7817) awarded to RA.
CR Aichele P, 2006, J IMMUNOL, V176, P4525, DOI 10.4049/jimmunol.176.8.4525
   Albrecht J, 2011, CANCER IMMUNOL IMMUN, V60, P235, DOI 10.1007/s00262-010-0936-8
   Alexandrov LB, 2013, NATURE, V500, P415, DOI 10.1038/nature12477
   Alizadeh D, 2014, CANCER RES, V74, P104, DOI 10.1158/0008-5472.CAN-13-1545
   Alvarez-Fernandez C, 2016, J TRANSL MED, V14, DOI 10.1186/s12967-016-0973-y
   Andersen R, 2016, CLIN CANCER RES, V22, P3734, DOI 10.1158/1078-0432.CCR-15-1879
   Aranda F, 2014, ONCOIMMUNOLOGY, V3, DOI 10.4161/onci.28344
   Arens R, 2004, J EXP MED, V199, P1595, DOI 10.1084/jem.20031111
   Arens R, 2010, IMMUNOL REV, V235, P190, DOI 10.1111/j.0105-2896.2010.00899.x
   Ascierto PA, 2010, SEMIN ONCOL, V37, P508, DOI 10.1053/j.seminoncol.2010.09.008
   Beatty GL, 2013, CLIN CANCER RES, V19, P6286, DOI 10.1158/1078-0432.CCR-13-1320
   Beatty GL, 2011, SCIENCE, V331, P1612, DOI 10.1126/science.1198443
   Berger C, 2008, J CLIN INVEST, V118, P294, DOI 10.1172/JCI32103
   Berrien-Elliott MM, 2013, CANCER RES, V73, P605, DOI 10.1158/0008-5472.CAN-12-2179
   Besser MJ, 2010, CLIN CANCER RES, V16, P2646, DOI 10.1158/1078-0432.CCR-10-0041
   Biasco L, 2015, SCI TRANSL MED, V7, DOI 10.1126/scitranslmed.3010314
   Bracci L, 2008, EXPERT REV VACCINES, V7, P373, DOI 10.1586/14760584.7.3.373
   Brudno JN, 2016, BLOOD, V127, P3321, DOI 10.1182/blood-2016-04-703751
   Buchan SL, 2015, J IMMUNOL, V194, P125, DOI 10.4049/jimmunol.1401644
   Buchbinder E, 2015, J CLIN INVEST, V125, P3377, DOI 10.1172/JCI80012
   Burington B, 2011, SCI TRANSL MED, V3, DOI 10.1126/scitranslmed.3001620
   Butler MO, 2014, IMMUNOL REV, V257, P191, DOI 10.1111/imr.12129
   Carpenito C, 2009, P NATL ACAD SCI USA, V106, P3360, DOI 10.1073/pnas.0813101106
   Caruana I, 2015, CLIN CANCER RES, V21, P2952, DOI 10.1158/1078-0432.CCR-14-2998
   Castillo R, 2000, LEUKEMIA, V14, P292, DOI 10.1038/sj.leu.2401664
   Chacon JA, 2013, PLOS ONE, V8, DOI 10.1371/journal.pone.0060031
   Chang AE, 2003, J CLIN ONCOL, V21, P884, DOI 10.1200/JCO.2003.08.023
   Chapuis AG, 2016, J EXP MED, V213, P1133, DOI 10.1084/jem.20152021
   Chinnasamy D, 2012, CLIN CANCER RES, V18, P1672, DOI 10.1158/1078-0432.CCR-11-3050
   Chodon T, 2014, CLIN CANCER RES, V20, P2457, DOI 10.1158/1078-0432.CCR-13-3017
   Ciceri F, 2007, BLOOD, V109, P4698, DOI 10.1182/blood-2006-05-023416
   Cieri N, 2013, BLOOD, V121, P573, DOI 10.1182/blood-2012-05-431718
   Claus C, 2012, CANCER RES, V72, P3664, DOI 10.1158/0008-5472.CAN-11-2791
   COHEN J, 1995, SCIENCE, V270, P908
   Conlon KC, 2015, J CLIN ONCOL, V33, P74, DOI 10.1200/JCO.2014.57.3329
   Croft M, 2009, NAT REV IMMUNOL, V9, P271, DOI 10.1038/nri2526
   Crompton JG, 2015, CANCER RES, V75, P296, DOI 10.1158/0008-5472.CAN-14-2277
   Crompton JG, 2014, IMMUNOL REV, V257, P264, DOI 10.1111/imr.12135
   Curran KJ, 2015, MOL THER, V23, P769, DOI 10.1038/mt.2015.4
   Curran MA, 2013, J EXP MED, V210, P743, DOI 10.1084/jem.20121190
   Curti BD, 2013, CANCER RES, V73, P7189, DOI 10.1158/0008-5472.CAN-12-4174
   Curtsinger JM, 2005, J IMMUNOL, V174, P4465, DOI 10.4049/jimmunol.174.8.4465
   Davila ML, 2014, SCI TRANSL MED, V6, DOI 10.1126/scitranslmed.3008226
   Davis ID, 2009, CLIN CANCER RES, V15, P2123, DOI 10.1158/1078-0432.CCR-08-2663
   de Vos S, 2014, J HEMATOL ONCOL, V7, DOI 10.1186/1756-8722-7-44
   Di Stasi A, 2011, NEW ENGL J MED, V365, P1673, DOI 10.1056/NEJMoa1106152
   Diaz-Montero CM, 2008, CANCER IMMUNOL IMMUN, V57, P563, DOI 10.1007/s00262-007-0394-0
   Diehl L, 1999, NAT MED, V5, P774, DOI 10.1038/10495
   Dudley ME, 2008, J CLIN ONCOL, V26, P5233, DOI 10.1200/JCO.2008.16.5449
   Dudley ME, 2003, J IMMUNOTHER, V26, P332, DOI 10.1097/00002371-200307000-00005
   Duraiswamy J, 2013, CANCER RES, V73, P6900, DOI 10.1158/0008-5472.CAN-13-1550
   Eisenhauer EA, 2009, EUR J CANCER, V45, P228, DOI 10.1016/j.ejca.2008.10.026
   Feau S, 2011, NAT IMMUNOL, V12, P908, DOI 10.1038/ni.2079
   Finney HM, 2004, J IMMUNOL, V172, P104, DOI 10.4049/jimmunol.172.1.104
   Fransen MF, 2011, CLIN CANCER RES, V17, P2270, DOI 10.1158/1078-0432.CCR-10-2888
   Frigault MJ, 2015, CANCER IMMUNOL RES, V3, P356, DOI 10.1158/2326-6066.CIR-14-0186
   FUNAKOSHI S, 1994, BLOOD, V83, P2787, DOI 10.1182/blood.V83.10.2787.2787
   Galvan DL, 2015, PLOS ONE, V10, DOI 10.1371/journal.pone.0140744
   Gargett T, 2015, CYTOTHERAPY, V17, P487, DOI 10.1016/j.jcyt.2014.12.002
   Gattinoni L, 2005, J EXP MED, V202, P907, DOI 10.1084/jem.20050732
   Gattinoni L, 2006, NAT REV IMMUNOL, V6, P383, DOI 10.1038/nri1842
   Gattinoni L, 2011, NAT MED, V17, P1290, DOI 10.1038/nm.2446
   Geginat J, 2003, BLOOD, V101, P4260, DOI 10.1182/blood-2002-11-3577
   Gerdemann U, 2013, MOL THER, V21, P2113, DOI 10.1038/mt.2013.151
   Goding SR, 2013, J IMMUNOL, V190, P4899, DOI 10.4049/jimmunol.1300271
   Goff SL, 2016, J CLIN ONCOL, V34, P2389, DOI 10.1200/JCO.2016.66.7220
   Graef P, 2014, IMMUNITY, V41, P116, DOI 10.1016/j.immuni.2014.05.018
   Grupp SA, 2013, NEW ENGL J MED, V368, P1509, DOI 10.1056/NEJMoa1215134
   Guo ZQ, 2014, PLOS ONE, V9, DOI 10.1371/journal.pone.0089350
   He H, 2006, J TRANSL MED, V4, DOI 10.1186/1479-5876-4-24
   He LZ, 2013, J IMMUNOL, V191, P4174, DOI 10.4049/jimmunol.1300409
   Heemskerk B, 2008, HUM GENE THER, V19, P496, DOI 10.1089/hum.2007.0171
   Hernandez-Chacon JA, 2011, J IMMUNOTHER, V34, P236, DOI 10.1097/CJI.0b013e318209e7ec
   Hervas-Stubbs S, 2012, J IMMUNOL, V189, P3299, DOI 10.4049/jimmunol.1102495
   Heslop HE, 2010, BLOOD, V115, P925, DOI 10.1182/blood-2009-08-239186
   Hinrichs CS, 2011, BLOOD, V117, P808, DOI 10.1182/blood-2010-05-286286
   Hinrichs CS, 2009, P NATL ACAD SCI USA, V106, P17469, DOI 10.1073/pnas.0907448106
   Hirano A, 1999, BLOOD, V93, P2999
   Hombach AA, 2011, INT J CANCER, V129, P2935, DOI 10.1002/ijc.25960
   Hosoi A, 2014, INT J CANCER, V134, P1810, DOI 10.1002/ijc.28506
   Hoyos V, 2010, LEUKEMIA, V24, P1160, DOI 10.1038/leu.2010.75
   Hsu C, 2005, J IMMUNOL, V175, P7226, DOI 10.4049/jimmunol.175.11.7226
   Hsu C, 2007, BLOOD, V109, P5168, DOI 10.1182/blood-2006-06-029173
   Hsu FT, 2015, ONCOTARGET, V6, P44134, DOI 10.18632/oncotarget.6628
   Huang JP, 2006, J IMMUNOL, V176, P7726, DOI 10.4049/jimmunol.176.12.7726
   Hunder NN, 2008, NEW ENGL J MED, V358, P2698, DOI 10.1056/NEJMoa0800251
   Huster KM, 2006, CURR OPIN IMMUNOL, V18, P458, DOI 10.1016/j.coi.2006.05.008
   Imai N, 2009, CANCER SCI, V100, P1317, DOI 10.1111/j.1349-7006.2009.01179.x
   Ishikawa T, 2015, ONCOL REP, V33, P2545, DOI 10.3892/or.2015.3815
   Iuchi T, 2008, CANCER RES, V68, P4431, DOI 10.1158/0008-5472.CAN-07-5530
   JICHA DL, 1991, J EXP MED, V174, P1511, DOI 10.1084/jem.174.6.1511
   John LB, 2013, CLIN CANCER RES, V19, P5636, DOI 10.1158/1078-0432.CCR-13-0458
   Johnson LA, 2009, BLOOD, V114, P535, DOI 10.1182/blood-2009-03-211714
   Johnson P, 2015, CLIN CANCER RES, V21, P1321, DOI 10.1158/1078-0432.CCR-14-2355
   Jorritsma A, 2008, CANCER RES, V68, P2455, DOI 10.1158/0008-5472.CAN-07-5254
   Kalia V, 2010, IMMUNITY, V32, P91, DOI 10.1016/j.immuni.2009.11.010
   Kalos M, 2011, SCI TRANSL MED, V3, DOI 10.1126/scitranslmed.3002842
   Kerkar SP, 2010, CANCER RES, V70, P6725, DOI 10.1158/0008-5472.CAN-10-0735
   Kershaw MH, 2006, CLIN CANCER RES, V12, P6106, DOI 10.1158/1078-0432.CCR-06-1183
   Kim IK, 2015, NAT MED, V21, P1010, DOI 10.1038/nm.3922
   Kim-Schulze S, 2009, MOL THER, V17, P380, DOI 10.1038/mt.2008.249
   Kjaergaard J, 2001, J IMMUNOL, V167, P6669, DOI 10.4049/jimmunol.167.11.6669
   Klebanoff CA, 2004, P NATL ACAD SCI USA, V101, P1969, DOI 10.1073/pnas.0307298101
   Klebanoff CA, 2012, J IMMUNOTHER, V35, P651, DOI 10.1097/CJI.0b013e31827806e6
   Klebanoff CA, 2011, CLIN CANCER RES, V17, P5343, DOI 10.1158/1078-0432.CCR-11-0503
   Kloss CC, 2013, NAT BIOTECHNOL, V31, P71, DOI 10.1038/nbt.2459
   Kobold S, 2015, JNCI-J NATL CANCER I, V107, DOI 10.1093/jnci/djv146
   Kocak E, 2006, CANCER RES, V66, P7276, DOI 10.1158/0008-5472.CAN-05-2128
   Kohlmeyer J, 2009, CANCER RES, V69, P6265, DOI 10.1158/0008-5472.CAN-09-0579
   Kolumam GA, 2005, J EXP MED, V202, P637, DOI 10.1084/jem.20050821
   Koneru M, 2015, ONCOIMMUNOLOGY, V4, DOI 10.4161/2162402X.2014.994446
   Lamers CH, 2006, J CLIN ONCOL, V24, P20, DOI DOI 10.1200/JCO.2006.05.9964
   Lanitis E, 2013, CANCER IMMUNOL RES, V1, P43, DOI 10.1158/2326-6066.CIR-13-0008
   Le Mercier I, 2015, FRONT IMMUNOL, V6, DOI 10.3389/fimmu.2015.00418
   Lee DW, 2015, LANCET, V385, P517, DOI 10.1016/S0140-6736(14)61403-3
   Lee DW, 2014, BLOOD, V124, P188, DOI 10.1182/blood-2014-05-552729
   Lee SJ, 2007, J IMMUNOL, V179, P2203, DOI 10.4049/jimmunol.179.4.2203
   Leonard JP, 1997, BLOOD, V90, P2541
   Li YQ, 2005, J IMMUNOL, V175, P2261, DOI 10.4049/jimmunol.175.4.2261
   Li YF, 2010, J IMMUNOL, V184, P452, DOI 10.4049/jimmunol.0901101
   Lin GHY, 2010, PLOS ONE, V5, DOI 10.1371/journal.pone.0011003
   Linette GP, 2013, BLOOD, V122, P863, DOI 10.1182/blood-2013-03-490565
   Liu CW, 2012, J IMMUNOTHER, V35, P276, DOI 10.1097/CJI.0b013e31824e7f43
   Liu K, 2001, J IMMUNOL, V167, P6356, DOI 10.4049/jimmunol.167.11.6356
   Long AH, 2015, NAT MED, V21, P581, DOI 10.1038/nm.3838
   Lou YY, 2004, CANCER RES, V64, P6783, DOI 10.1158/0008-5472.CAN-04-1621
   Lugli E, 2013, NAT PROTOC, V8, P33, DOI 10.1038/nprot.2012.143
   Ly LV, 2010, CANCER RES, V70, P8339, DOI 10.1158/0008-5472.CAN-10-2288
   Ma A, 2006, ANNU REV IMMUNOL, V24, P657, DOI 10.1146/annurev.immunol.24.021605.090727
   Mackensen A, 2006, J CLIN ONCOL, V24, P5060, DOI 10.1200/JCO.2006.07.1100
   Mahoney KM, 2015, NAT REV DRUG DISCOV, V14, P561, DOI 10.1038/nrd4591
   Markley JC, 2010, BLOOD, V115, P3508, DOI 10.1182/blood-2009-09-241398
   Marraco SAF, 2015, SCI TRANSL MED, V7, DOI 10.1126/scitranslmed.aaa3700
   Mattei F, 2001, J IMMUNOL, V167, P1179, DOI 10.4049/jimmunol.167.3.1179
   Maude SL, 2014, NEW ENGL J MED, V371, P1507, DOI 10.1056/NEJMoa1407222
   Maus MV, 2014, ANNU REV IMMUNOL, V32, P189, DOI 10.1146/annurev-immunol-032713-120136
   May KF, 2002, CANCER RES, V62, P3459
   Melief CJM, 2015, J CLIN INVEST, V125, P3401, DOI 10.1172/JCI80009
   Meyaard L, 1996, J IMMUNOL, V156, P2776
   Milone MC, 2009, MOL THER, V17, P1453, DOI 10.1038/mt.2009.83
   Moon EK, 2016, CLIN CANCER RES, V22, P436, DOI 10.1158/1078-0432.CCR-15-1070
   Morgan RA, 2010, MOL THER, V18, P843, DOI 10.1038/mt.2010.24
   Moroz A, 2004, J IMMUNOL, V173, P900, DOI 10.4049/jimmunol.173.2.900
   Munn DH, 2013, TRENDS IMMUNOL, V34, P137, DOI 10.1016/j.it.2012.10.001
   Murphy JT, 2014, BLOOD, V123, P2172, DOI 10.1182/blood-2013-12-544742
   Ochsenbein AF, 2004, J EXP MED, V200, P1407, DOI 10.1084/jem.20040717
   Oh HS, 2015, PLOS ONE, V10, DOI 10.1371/journal.pone.0126765
   Oliveira G, 2015, SCI TRANSL MED, V7, DOI 10.1126/scitranslmed.aac8265
   Overwijk WW, 2003, J EXP MED, V198, P569, DOI 10.1084/jem.20030590
   Papadopoulou A, 2014, SCI TRANSL MED, V6, DOI 10.1126/scitranslmed.3008825
   Park JR, 2007, MOL THER, V15, P825, DOI 10.1038/sj.mt.6300104
   Parviz M, 2003, CANCER IMMUNOL IMMUN, V52, P739, DOI 10.1007/s00262-003-0405-8
   Pegram HJ, 2012, BLOOD, V119, P4133, DOI 10.1182/blood-2011-12-400044
   Peperzak V, 2010, J CLIN INVEST, V120, P168, DOI 10.1172/JCI40178
   Perna SK, 2014, CLIN CANCER RES, V20, P131, DOI 10.1158/1078-0432.CCR-13-1016
   Pilon-Thomas S, 2016, CANCER RES, V76, P1381, DOI 10.1158/0008-5472.CAN-15-1743
   Pipkin ME, 2010, IMMUNITY, V32, P79, DOI 10.1016/j.immuni.2009.11.012
   Porter DL, 2015, SCI TRANSL MED, V7, DOI 10.1126/scitranslmed.aac5415
   Porter DL, 2011, NEW ENGL J MED, V365, P725, DOI 10.1056/NEJMoa1103849
   Poschke I, 2014, CANCER IMMUNOL IMMUN, V63, P1061, DOI 10.1007/s00262-014-1575-2
   Posey AD, 2016, IMMUNITY, V44, P1444, DOI 10.1016/j.immuni.2016.05.014
   Quintarelli C, 2007, BLOOD, V110, P2793, DOI 10.1182/blood-2007-02-072843
   Radvanyi LG, 2012, CLIN CANCER RES, V18, P6758, DOI 10.1158/1078-0432.CCR-12-1177
   Ramakrishna V, 2015, J IMMUNOTHER CANCER, V3, DOI 10.1186/s40425-015-0080-2
   Ramos HJ, 2009, BLOOD, V113, P5516, DOI 10.1182/blood-2008-11-188458
   RANHEIM EA, 1993, J EXP MED, V177, P925, DOI 10.1084/jem.177.4.925
   Rapoport AP, 2015, NAT MED, V21, P914, DOI 10.1038/nm.3910
   Rapoport AP, 2014, CLIN CANCER RES, V20, P1355, DOI 10.1158/1078-0432.CCR-13-2817
   Rapoport AP, 2011, BLOOD, V117, P788, DOI 10.1182/blood-2010-08-299396
   Rapoport AP, 2005, NAT MED, V11, P1230, DOI 10.1038/nm1310
   Redeker A, 2015, J IMMUNOL, V195, P4792, DOI 10.4049/jimmunol.1501083
   Redmond WL, 2007, J IMMUNOL, V179, P7244, DOI 10.4049/jimmunol.179.11.7244
   Richman LP, 2014, CANCER IMMUNOL RES, V2, P19, DOI 10.1158/2326-6066.CIR-13-0152
   Riether C, 2012, ONCOIMMUNOLOGY, V1, P1604, DOI 10.4161/onci.21425
   Robbins PF, 2015, CLIN CANCER RES, V21, P1019, DOI 10.1158/1078-0432.CCR-14-2708
   Robbins PF, 2013, NAT MED, V19, P747, DOI 10.1038/nm.3161
   Rogers PR, 2001, IMMUNITY, V15, P445, DOI 10.1016/S1074-7613(01)00191-1
   Ronchetti S, 2004, EUR J IMMUNOL, V34, P613, DOI 10.1002/eji.200324804
   Rosenberg SA, 2006, J IMMUNOTHER, V29, P313, DOI 10.1097/01.cji.0000210386.55951.c2
   Rosenberg SA, 2015, SCIENCE, V348, P62, DOI 10.1126/science.aaa4967
   Rosenberg SA, 2014, J IMMUNOL, V192, P5451, DOI 10.4049/jimmunol.1490019
   Rosenberg SA, 2011, CLIN CANCER RES, V17, P4550, DOI 10.1158/1078-0432.CCR-11-0116
   Roychowdhury S, 2004, CANCER RES, V64, P8062, DOI 10.1158/0008-5472.CAN-04-1860
   Rubinstein MP, 2015, CANCER IMMUNOL IMMUN, V64, P539, DOI 10.1007/s00262-015-1655-y
   Ryan CM, 2008, J IMMUNOTHER, V31, P906, DOI 10.1097/CJI.0b013e318189f155
   Saito H, 2016, CANCER RES, V76, P3473, DOI 10.1158/0008-5472.CAN-15-1742
   Sallusto F, 2004, ANNU REV IMMUNOL, V22, P745, DOI 10.1146/annurev.immunol.22.012703.104702
   Sanmamed MF, 2015, SEMIN ONCOL, V42, P640, DOI 10.1053/j.seminoncol.2015.05.014
   Santegoets SJAM, 2013, J TRANSL MED, V11, DOI 10.1186/1479-5876-11-37
   Saoulli K, 1998, J EXP MED, V187, P1849, DOI 10.1084/jem.187.11.1849
   Schaer DA, 2014, J IMMUNOTHER CANCER, V2, DOI 10.1186/2051-1426-2-7
   Schluns KS, 2003, NAT REV IMMUNOL, V3, P269, DOI 10.1038/nri1052
   Shen CJ, 2013, J HEMATOL ONCOL, V6, DOI 10.1186/1756-8722-6-33
   Silver RT, 1999, BLOOD, V94, P1517
   Sloan A E, 2000, Neurosurg Focus, V9, pe9
   So T, 2008, CYTOKINE GROWTH F R, V19, P253, DOI 10.1016/j.cytogfr.2008.04.003
   Soares KC, 2015, ONCOTARGET, V6, P43005, DOI 10.18632/oncotarget.5656
   Sommermeyer D, 2016, LEUKEMIA, V30, P492, DOI 10.1038/leu.2015.247
   Song AH, 2005, J IMMUNOL, V175, P3534, DOI 10.4049/jimmunol.175.6.3534
   Song C, 2014, ONCOIMMUNOLOGY, V3, DOI 10.4161/onci.27680
   Song DG, 2012, BLOOD, V119, P696, DOI 10.1182/blood-2011-03-344275
   Sportes C, 2010, CLIN CANCER RES, V16, P727, DOI 10.1158/1078-0432.CCR-09-1303
   Steenblock ER, 2011, J BIOL CHEM, V286, P34883, DOI 10.1074/jbc.M111.276329
   Steenblock ER, 2009, EXPERT OPIN BIOL TH, V9, P451, DOI [10.1517/14712590902849216 , 10.1517/14712590902849216]
   Suntharalingam G, 2006, NEW ENGL J MED, V355, P1018, DOI 10.1056/NEJMoa063842
   Szmania S, 2007, J IMMUNOTHER, V30, P847, DOI 10.1097/CJI.0b013e318158fcff
   Szocinski JL, 2002, BLOOD, V100, P217, DOI 10.1182/blood.V100.1.217
   Teshima T, 2002, CANCER RES, V62, P796
   Thompson JA, 2008, J CLIN ONCOL, V26, P2034, DOI 10.1200/JCO.2007.14.5193
   Tiemessen MM, 2014, J IMMUNOL, V193, P5480, DOI 10.4049/jimmunol.1303417
   Till BG, 2012, BLOOD, V119, P3940, DOI 10.1182/blood-2011-10-387969
   Todryk SM, 2001, J IMMUNOL METHODS, V248, P139, DOI 10.1016/S0022-1759(00)00349-5
   Tone M, 2003, P NATL ACAD SCI USA, V100, P15059, DOI 10.1073/pnas.2334901100
   Tran E, 2014, SCIENCE, V344, P641, DOI 10.1126/science.1251102
   Tugues S, 2015, CELL DEATH DIFFER, V22, P237, DOI 10.1038/cdd.2014.134
   Turtle CJ, 2016, J CLIN INVEST, V126, P2123, DOI 10.1172/JCI85309
   van der Burg SH, 2016, NAT REV CANCER, V16, P219, DOI 10.1038/nrc.2016.16
   van der Waart AB, 2014, BLOOD, V124, P3490, DOI 10.1182/blood-2014-05-578583
   van Duikeren S, 2012, J IMMUNOL, V189, P3397, DOI 10.4049/jimmunol.1201540
   van Mierlo GJD, 2002, P NATL ACAD SCI USA, V99, P5561, DOI 10.1073/pnas.082107699
   van Rooij N, 2013, J CLIN ONCOL, V31, pE439, DOI 10.1200/JCO.2012.47.7521
   Verdegaal EME, 2016, NATURE, V536, P91, DOI 10.1038/nature18945
   Verdegaal EME, 2011, CANCER IMMUNOL IMMUN, V60, P953, DOI 10.1007/s00262-011-1004-8
   Vitale LA, 2012, CLIN CANCER RES, V18, P3812, DOI 10.1158/1078-0432.CCR-11-3308
   von Leoprechting A, 1999, CANCER RES, V59, P1287
   Vonderheide RH, 2007, J CLIN ONCOL, V25, P876, DOI 10.1200/JCO.2006.08.3311
   Vonderheide RH, 2013, CLIN CANCER RES, V19, P1035, DOI 10.1158/1078-0432.CCR-12-2064
   Wagner HJ, 2004, CANCER GENE THER, V11, P81, DOI 10.1038/sj.cgt.7700664
   Waldmann TA, 2001, IMMUNITY, V14, P105, DOI 10.1016/S1074-7613(09)00091-0
   Wang AR, 2012, SCI TRANSL MED, V4, DOI 10.1126/scitranslmed.3004306
   Wang XL, 2015, CLIN CANCER RES, V21, P2993, DOI 10.1158/1078-0432.CCR-14-2920
   Wang XL, 2011, BLOOD, V117, P1888, DOI 10.1182/blood-2010-10-310599
   Watanabe A, 2010, IMMUNOPHARM IMMUNOT, V32, P238, DOI 10.3109/08923970903222355
   Weigelin B, 2015, P NATL ACAD SCI USA, V112, P7551, DOI 10.1073/pnas.1506357112
   Welten SPM, 2015, ELIFE, V4, DOI 10.7554/eLife.07486
   Welten SPM, 2013, J VIROL, V87, P6851, DOI 10.1128/JVI.03305-12
   Wilkie S, 2012, J CLIN IMMUNOL, V32, P1059, DOI 10.1007/s10875-012-9689-9
   Wolfl M, 2011, CANCER IMMUNOL IMMUN, V60, P173, DOI 10.1007/s00262-010-0928-8
   Xiao HY, 2013, J IMMUNOL, V190, P5866, DOI 10.4049/jimmunol.1203470
   Xu Y, 2014, BLOOD, V123, P3750, DOI 10.1182/blood-2014-01-552174
   Yang SC, 2013, CANCER IMMUNOL IMMUN, V62, P727, DOI 10.1007/s00262-012-1378-2
   Yao X, 2012, BLOOD, V119, P5688, DOI 10.1182/blood-2011-10-386482
   Yee C, 2002, P NATL ACAD SCI USA, V99, P16168, DOI 10.1073/pnas.242600099
   Zah E, 2016, CANCER IMMUNOL RES, V4, P498, DOI 10.1158/2326-6066.CIR-15-0231
   Zeng R, 2005, J EXP MED, V201, P139, DOI 10.1084/jem.20041057
   Zhang H, 2007, J IMMUNOL, V179, P4910, DOI 10.4049/jimmunol.179.7.4910
   Zhang L, 2015, CLIN CANCER RES, V21, P2278, DOI 10.1158/1078-0432.CCR-14-2085
   Zhou JH, 2005, J IMMUNOL, V175, P7046, DOI 10.4049/jimmunol.175.10.7046
NR 248
TC 44
Z9 44
U1 0
U2 29
PU FRONTIERS MEDIA SA
PI LAUSANNE
PA AVENUE DU TRIBUNAL FEDERAL 34, LAUSANNE, CH-1015, SWITZERLAND
SN 1664-3224
J9 FRONT IMMUNOL
JI Front. Immunol.
PD SEP 6
PY 2016
VL 7
AR 345
DI 10.3389/fimmu.2016.00345
PG 17
WC Immunology
SC Immunology
GA DU9DR
UT WOS:000382517000001
PM 27656185
OA Green Published, gold
DA 2021-10-29
ER

PT J
AU Panjwani, MK
   Smith, JB
   Schutsky, K
   Gnanandarajah, J
   O'Connor, CM
   Powell, DJ
   Mason, NJ
AF Panjwani, M. Kazim
   Smith, Jenessa B.
   Schutsky, Keith
   Gnanandarajah, Josephine
   O'Connor, Colleen M.
   Powell, Daniel J., Jr.
   Mason, Nicola J.
TI Feasibility and Safety of RNA-transfected CD20-specific Chimeric Antigen
   Receptor T Cells in Dogs with Spontaneous B Cell Lymphoma
SO MOLECULAR THERAPY
LA English
DT Article
ID NON-HODGKIN-LYMPHOMA; DLA-IDENTICAL MARROW; ANTITUMOR-ACTIVITY;
   PERIPHERAL-BLOOD; INDUCIBLE COSTIMULATOR; ADOPTIVE IMMUNOTHERAPY;
   SIGNAL-TRANSDUCTION; CANINE LYMPHOMA; ANIMAL-MODEL; EXPRESSION
AB Preclinical murine models of chimeric antigen receptor (CAR) T cell therapy are widely applied, but are greatly limited by their inability to model the complex human tumor microenvironment and adequately predict safety and efficacy in patients. We therefore sought to develop a system that would enable us to evaluate CAR T cell therapies in dogs with spontaneous cancers. We developed an expansion methodology that yields large numbers of canine T cells from normal or lymphoma-diseased dogs. mRNA electroporation was utilized to express a first-generation canine CD20-specific CAR in expanded T cells. The canine CD20 (cCD20) CAR expression was efficient and transient, and electroporated T cells exhibited antigen-specific interferon-gamma (IFN-gamma) secretion and lysed cCD20+ targets. In a first-in-canine study, autologous cCD20-zeta CAR T cells were administered to a dog with relapsed B cell lymphoma. Treatment was well tolerated and led to a modest, but transient, antitumor activity, suggesting that stable CAR expression will be necessary for durable clinical remissions. Our study establishes the methodologies necessary to evaluate CAR T cell therapy in dogs with spontaneous malignancies and lays the foundation for use of outbred canine cancer patients to evaluate the safety and efficacy of next-generation CAR therapies and their optimization prior to translation into humans.
C1 [Panjwani, M. Kazim; Gnanandarajah, Josephine; Mason, Nicola J.] Univ Penn, Sch Vet Med, Dept Clin Studies, Room 315,Hill Pavilion,380 South Univ Ave, Philadelphia, PA 19104 USA.
   [Smith, Jenessa B.; Schutsky, Keith; Powell, Daniel J., Jr.] Univ Penn, Dept Pathol & Lab Med, Perelman Sch Med, Philadelphia, PA USA.
   [O'Connor, Colleen M.] CAVU Biotherapies, Houston, TX USA.
RP Mason, NJ (corresponding author), Univ Penn, Sch Vet Med, Dept Clin Studies, Room 315,Hill Pavilion,380 South Univ Ave, Philadelphia, PA 19104 USA.
EM njmason@vet.upenn.edu
OI Panjwani, Mohammed Kazim/0000-0002-2305-1164
FU Richard Lichter Charity for Dogs; Morris Animal Foundation [D13CA-504,
   5T32CA009140-37]; NATIONAL CANCER INSTITUTEUnited States Department of
   Health & Human ServicesNational Institutes of Health (NIH) - USANIH
   National Cancer Institute (NCI) [T32CA009140] Funding Source: NIH
   RePORTER
FX This work was supported by the Richard Lichter Charity for Dogs and the
   Morris Animal Foundation through a grant to N.J.M. (D13CA-504) and
   Immunobiology of normal and neoplastic lymphocytes T32 training grant to
   J.B.S. (5T32CA009140-37). M.K.P., D.J.P., J.B.S., and N.J.M. hold a
   provisional patent for targeting CD20 in canine disease. K.S., J.G., and
   C.M.O. declare no conflict of interest.
CR Ankri C, 2013, J IMMUNOL, V191, P4121, DOI 10.4049/jimmunol.1203085
   Baron F, 2006, BIOL BLOOD MARROW TR, V12, P813, DOI 10.1016/j.bbmt.2006.05.001
   Beatty GL, 2014, CANCER IMMUNOL RES, V2, P112, DOI 10.1158/2326-6066.CIR-13-0170
   Bismarck D, 2012, VET IMMUNOL IMMUNOP, V149, P157, DOI 10.1016/j.vetimm.2012.06.014
   Breen M, 2008, CHROMOSOME RES, V16, P145, DOI 10.1007/s10577-007-1212-4
   Bucher C, 2009, BLOOD, V114, P5375, DOI 10.1182/blood-2009-05-221135
   Carpenito C, 2009, P NATL ACAD SCI USA, V106, P3360, DOI 10.1073/pnas.0813101106
   Caruana I, 2015, NAT MED, V21, P524, DOI 10.1038/nm.3833
   Chen BJ, 2013, CLIN CANCER RES, V19, P3462, DOI 10.1158/1078-0432.CCR-13-0855
   Chen Y, 2011, CYTOTHERAPY, V13, P1269, DOI 10.3109/14653249.2011.586997
   Di Stasi A, 2009, BLOOD, V113, P6392, DOI 10.1182/blood-2009-03-209650
   Fedorov VD, 2013, SCI TRANSL MED, V5, DOI 10.1126/scitranslmed.3006597
   Finney HM, 2004, J IMMUNOL, V172, P104, DOI 10.4049/jimmunol.172.1.104
   Gaurnier-Hausser A, 2011, CLIN CANCER RES, V17, P4661, DOI 10.1158/1078-0432.CCR-10-3310
   Geiger TL, 2001, BLOOD, V98, P2364, DOI 10.1182/blood.V98.8.2364
   Graves SS, 2011, TRANSPLANTATION, V91, P833, DOI 10.1097/TP.0b013e31820f07ff
   GROSS G, 1989, P NATL ACAD SCI USA, V86, P10024, DOI 10.1073/pnas.86.24.10024
   Grupp SA, 2013, NEW ENGL J MED, V368, P1509, DOI 10.1056/NEJMoa1215134
   Hoyos V, 2010, LEUKEMIA, V24, P1160, DOI 10.1038/leu.2010.75
   Ito D, 2015, LEUKEMIA LYMPHOMA, V56, P219, DOI 10.3109/10428194.2014.914193
   Ito D, 2014, VET IMMUNOL IMMUNOP, V159, P192, DOI 10.1016/j.vetimm.2014.02.016
   Jochum C, 2007, BIOL BLOOD MARROW TR, V13, P164, DOI 10.1016/j.bbmt.2006.10.031
   Jubala CM, 2005, VET PATHOL, V42, P468, DOI 10.1354/vp.42-4-468
   Kalos M, 2013, IMMUNITY, V39, P49, DOI 10.1016/j.immuni.2013.07.002
   Kalos M, 2011, SCI TRANSL MED, V3, DOI 10.1126/scitranslmed.3002842
   Kato M, 2007, J VET MED SCI, V69, P481, DOI 10.1292/jvms.69.481
   Kershaw MH, 2006, CLIN CANCER RES, V12, P6106, DOI 10.1158/1078-0432.CCR-06-1183
   Lamers CHJ, 2013, MOL THER, V21, P904, DOI 10.1038/mt.2013.17
   Lanitis E, 2013, CANCER IMMUNOL RES, V1, P43, DOI 10.1158/2326-6066.CIR-13-0008
   Levine BL, 1997, J IMMUNOL, V159, P5921
   Linette GP, 2013, BLOOD, V122, P863, DOI 10.1182/blood-2013-03-490565
   Lo A, 2015, CANCER RES, V75, P2800, DOI 10.1158/0008-5472.CAN-14-3041
   Long AH, 2015, NAT MED, V21, P581, DOI 10.1038/nm.3838
   Maekawa N, 2014, PLOS ONE, V9, DOI 10.1371/journal.pone.0098415
   Marconato L, 2013, HEMATOL ONCOL, V31, P1, DOI 10.1002/hon.2017
   Mata M, 2014, J IMMUNOTHER, V37, P407, DOI 10.1097/CJI.0000000000000052
   Maude SL, 2014, NEW ENGL J MED, V371, P1507, DOI 10.1056/NEJMoa1407222
   Maus MV, 2013, CANCER IMMUNOL RES, V1, P26, DOI 10.1158/2326-6066.CIR-13-0006
   Maus MV, 2002, NAT BIOTECHNOL, V20, P143, DOI 10.1038/nbt0202-143
   Milone MC, 2009, MOL THER, V17, P1453, DOI 10.1038/mt.2009.83
   Modiano JF, 2007, LEUKEMIA, V21, P184, DOI 10.1038/sj.leu.2404392
   Moon EK, 2014, CLIN CANCER RES, V20, P4262, DOI 10.1158/1078-0432.CCR-13-2627
   Morgan RA, 2013, J IMMUNOTHER, V36, P133, DOI 10.1097/CJI.0b013e3182829903
   Morgan RA, 2010, MOL THER, V18, P843, DOI 10.1038/mt.2010.24
   NADLER LM, 1981, J CLIN INVEST, V67, P134, DOI 10.1172/JCI110005
   National Cancer Policy Forum Board on Health Care Services Institute of Medicine National Academies of Sciences Engineering and Medicine, 2015, ROL CLIN STUD PETS N
   O'Connor CM, 2013, MOL THER, V21, pS249
   O'Connor CM, 2012, SCI REP-UK, V2, DOI 10.1038/srep00249
   Parry RV, 2003, J IMMUNOL, V171, P166, DOI 10.4049/jimmunol.171.1.166
   Porter DL, 2015, SCI TRANSL MED, V7, DOI 10.1126/scitranslmed.aac5415
   Porter DL, 2011, NEW ENGL J MED, V365, P725, DOI 10.1056/NEJMoa1103849
   Reiser J, 2000, GENE THER, V7, P910, DOI 10.1038/sj.gt.3301188
   Sato M, 2013, TRANSPLANTATION, V96, P34, DOI 10.1097/TP.0b013e318295c025
   Schiffman JD, 2015, PHILOS T R SOC B, V370, DOI 10.1098/rstb.2014.0231
   Schutsky K, 2015, ONCOTARGET, V6, P28911, DOI 10.18632/oncotarget.5029
   Song DG, 2011, CANCER RES, V71, P4617, DOI 10.1158/0008-5472.CAN-11-0422
   STEPLEWSKI Z, 1987, CANCER IMMUNOL IMMUN, V24, P197
   Straathof KC, 2005, BLOOD, V105, P4247, DOI 10.1182/blood-2004-11-4564
   Suhoski MM, 2007, MOL THER, V15, P981, DOI 10.1038/mt.sj.6300134
   Textor A, 2014, CANCER RES, V74, P6796, DOI 10.1158/0008-5472.CAN-14-0079
   Torikai H, 2012, BLOOD, V119, P5697, DOI 10.1182/blood-2012-01-405365
   Urbanska K, 2012, CANCER RES, V72, P1844, DOI 10.1158/0008-5472.CAN-11-3890
   Zhao YB, 2010, CANCER RES, V70, P9053, DOI 10.1158/0008-5472.CAN-10-2880
NR 63
TC 54
Z9 55
U1 0
U2 12
PU CELL PRESS
PI CAMBRIDGE
PA 50 HAMPSHIRE ST, FLOOR 5, CAMBRIDGE, MA 02139 USA
SN 1525-0016
EI 1525-0024
J9 MOL THER
JI Mol. Ther.
PD SEP
PY 2016
VL 24
IS 9
BP 1602
EP 1614
DI 10.1038/mt.2016.146
PG 13
WC Biotechnology & Applied Microbiology; Genetics & Heredity; Medicine,
   Research & Experimental
SC Biotechnology & Applied Microbiology; Genetics & Heredity; Research &
   Experimental Medicine
GA DY3AD
UT WOS:000384962300012
PM 27401141
OA Green Published, hybrid
DA 2021-10-29
ER

PT J
AU Nosslinger, T
AF Noesslinger, Thomas
TI Indolent lymphoma at ASH 2015: new treatment approaches
SO MEMO-MAGAZINE OF EUROPEAN MEDICAL ONCOLOGY
LA English
DT Review
DE Follicular lymphoma; Mantle cell lymphoma; Ibrutinib; Bortezomib;
   Venetoclax
ID FOLLICULAR LYMPHOMA; RISK
AB At the last American society of hematology (ASH) meeting new genetic prognostic tools for follicular lymphoma (FL) were presented. Recent clinical data support the potential use of chemotherapy-free combinations in treatment-naive FL, but potential additive toxicities have to be considered. In relapsed disease the bcl2 inhibitor venetoclax (ABT-199) is very promising in combination with chemo-immunotherapy. Furthermore the concept of CAR-T cell therapy seems to be appropriate in highly refractory disease. In younger patients with mantle cell lymphoma (MCL) minimal residual disease (MRD) and positrone emission tomography (PET) negativity after induction therapy are highly predicitive for the outcome after autologous transplantation. Bortezomib consolidation/maintenance trials after autologous transplantation yield conflicting results. In relapsed MCL ibrutinib is significantly more effective and also less toxic than temsirolimus.
C1 [Noesslinger, Thomas] Hanusch Hosp, Med Dept Hematol & Oncol 3, Heinrich Collinstr 30, A-1140 Vienna, Austria.
RP Nosslinger, T (corresponding author), Hanusch Hosp, Med Dept Hematol & Oncol 3, Heinrich Collinstr 30, A-1140 Vienna, Austria.
EM thomas.noesslinger@wgkk.at
RI Nosslinger, Thomas/AAW-3719-2021
OI Nosslinger, Thomas/0000-0002-7818-8395
CR Callanan MB, 2015, BLOOD, V126
   Casulo C, 2015, J CLIN ONCOL, V33, P2516, DOI 10.1200/JCO.2014.59.7534
   Cheson B, 2015, HEMATOL ONCOL, V33
   de Vos S, 2015, BLOOD, V126, DOI 10.1182/blood.V126.23.255.255
   Doorduijn J, 2015, BLOOD, V126
   Hess G, 2015, BLOOD, V126
   Jurinovic V, 2015, BLOOD, V126
   Kaplan LD, 2015, BLOOD, V126, DOI 10.1182/blood.V126.23.337.337
   Kiesewetter B, 2015, BLOOD, V126
   Le Gouill S, 2015, BLOOD, V126
   Le Gouill S, 2014, BLOOD, V124, DOI 10.1182/blood.V124.21.146.146
   Lunning MA, 2015, BLOOD, V126, DOI 10.1182/blood.V126.23.1538.1538
   Palumbo A, 2015, BLOOD, V126
   Pastore A, 2015, LANCET ONCOL, V16, P1111, DOI 10.1016/S1470-2045(15)00169-2
   Treon SP, 2015, NEW ENGL J MED, V372, P1430, DOI 10.1056/NEJMoa1501548
   Ujjani CS, 2015, BLOOD, V126, DOI 10.1182/blood.V126.23.471.471
   Walz SD, 2014, BLOOD, V124
NR 17
TC 0
Z9 0
U1 0
U2 3
PU SPRINGER WIEN
PI WIEN
PA SACHSENPLATZ 4-6, PO BOX 89, A-1201 WIEN, AUSTRIA
SN 1865-5041
EI 1865-5076
J9 MEMO-MAG EUR MED ONC
JI Memo-Mag. Eur. Med. Oncol.
PD SEP
PY 2016
VL 9
IS 3
BP 120
EP 123
DI 10.1007/s12254-016-0274-4
PG 4
WC Oncology
SC Oncology
GA EC5TB
UT WOS:000388198000007
DA 2021-10-29
ER

PT J
AU Clausen, J
AF Clausen, Johannes
TI ASH 2015 - stem cell transplantation
SO MEMO-MAGAZINE OF EUROPEAN MEDICAL ONCOLOGY
LA English
DT Review
DE Stem cell transplantation; GVHD; Relapse prophylaxis; Leukemia;
   Haploidentical transplantation
AB Hematopoietic stem cell transplantation (HSCT) remains one of the most dynamic fields in hematology, as reflected by the large number of abstracts on new developments and establishing concepts in this scientific and clinical area, presented at the ASH meeting in December 2015. The role of haploidentical transplantation for recipients lacking an HLA-matched donor was further strengthened, and the use of an intelligently designed and carefully developed concept of immunomodulation, namely posttransplant cyclophosphamide, enabling successful transplantation across the multi-antigeneic HLA-barrier. Furthermore, with the development of novel antineoplastic therapies, both effective bridging to transplant, as well as prophylactic and preemptive interventions post HSCT will help increase the overall success of increasingly complex and individualized treatment concepts. Finally, novel cellular immunotherapies, most notably the genetically engineered chimeric antigen receptor (CAR) T cell concepts, will extend the therapeutic options for patients with hematological malignancies.
C1 [Clausen, Johannes] Elisabethinen Hosp Linz, Devis Stem Cell Transplantat, 1,Fadingerstr 1, A-4020 Linz, Austria.
RP Clausen, J (corresponding author), Elisabethinen Hosp Linz, Devis Stem Cell Transplantat, 1,Fadingerstr 1, A-4020 Linz, Austria.
EM johannes.clausen@elisabethinen.or.at
CR Arcangeli S, 2015, BLOOD, V126, DOI 10.1182/blood.V126.23.1359.1359
   Atallah E, 2015, BLOOD, V126, P193
   Attal M., 2015, Blood, V126, P391
   Brunner AM, 2015, BLOOD, V126, P864
   Bug G, 2015, BLOOD, V126, DOI 10.1182/blood.V126.23.4344.4344
   Clausen J, 2013, MEMO-MAG EUR MED ONC, V6, P174, DOI 10.1007/s12254-013-0102-z
   Clausen J, 2016, MEMO-MAG EUR MED ONC, V9, P45, DOI 10.1007/s12254-016-0259-3
   Cook G, 2015, BLOOD, V126, P394, DOI [10.1182/blood.V126.23.394.394, DOI 10.1182/BLOOD.V126.23.394.394]
   Curran KJ, 2015, BLOOD, V126, DOI 10.1182/blood.V126.23.2533.2533
   Danhof S, 2015, BLOOD, V126, DOI 10.1182/blood.V126.23.115.115
   Enblad G, 2015, BLOOD, V126, DOI 10.1182/blood.V126.23.1534.1534
   Gaballa S, 2015, BLOOD, V126, P152
   Kasamon YL, 2015, BLOOD, V126, DOI 10.1182/blood.V126.23.2002.2002
   Kebriaei P., 2015, BLOOD, V126, P862, DOI DOI 10.1182/blood.V126.23.862.862
   Kebriaei P, 2015, BLOOD, V126, P862
   Khoury HJ, 2015, BLOOD, V126, P3132
   Lee KH, 2015, BLOOD, V126, DOI 10.1182/blood.V126.23.4379.4379
   Leoncini PP, 2015, BLOOD, V126, DOI 10.1182/blood.V126.23.195.195
   Lorentino F, 2015, BLOOD, V126, DOI 10.1182/blood.V126.23.399.399
   Martinez C, 2015, BLOOD, V126, P4399
   Maude SL, 2015, BLOOD, V126, P683
   Mehta RS, 2015, BLOOD, V126, P3135
   Mussetti A, 2015, BLOOD, V126, P194
   Peled J, 2015, BLOOD, V126, DOI 10.1182/blood.V126.23.744.744
   Pratz KW, 2015, BLOOD, V126, DOI 10.1182/blood.V126.23.3164.3164
   Routy B, 2015, BLOOD, V126, DOI 10.1182/blood.V126.23.4319.4319
   Schlenk R, 2015, BLOOD, V126, DOI 10.1182/blood.V126.23.322.322
   Schmid C, 2015, BLOOD, V126, P863
   Shipton MJ, 2015, BLOOD, V126, DOI 10.1182/blood.V126.23.4355.4355
   Wang YT, 2015, BLOOD, V126, DOI 10.1182/blood.V126.23.62.62
   Zhao YL, 2015, BLOOD, V126, DOI 10.1182/blood.V126.23.3224.3224
NR 31
TC 0
Z9 0
U1 0
U2 0
PU SPRINGER WIEN
PI WIEN
PA SACHSENPLATZ 4-6, PO BOX 89, A-1201 WIEN, AUSTRIA
SN 1865-5041
EI 1865-5076
J9 MEMO-MAG EUR MED ONC
JI Memo-Mag. Eur. Med. Oncol.
PD SEP
PY 2016
VL 9
IS 3
BP 136
EP 138
DI 10.1007/s12254-016-0276-2
PG 3
WC Oncology
SC Oncology
GA EC5TB
UT WOS:000388198000011
DA 2021-10-29
ER

PT J
AU Issa, AK
   Westin, JR
AF Issa, Amir K.
   Westin, Jason R.
TI What to Do With Success? The Optimist's Creed in Relapsed Hodgkin
   Lymphoma
SO CLINICAL LYMPHOMA MYELOMA & LEUKEMIA
LA English
DT Article
DE Checkpoint inhibitors; HL; Nivolumab; Programmed death inhibitor;
   Transplant
ID TRANSPLANTATION; TOLERANCE; BLOCKADE; PD-1
AB Checkpoint inhibitors have demonstrated remarkable efficacy in patients with chemotherapy-resistant Hodgkin lymphoma. However, it remains unclear whether these impressive agents have curative potential or whether relapse and death will eventually occur. In the present review, we discuss the options for a therapeutic dilemma that is likely to occur with increasing frequency, what to do for a patient with Hodgkin lymphoma who is responding to the checkpoint inhibitors? We discuss the 4 most likely considered options: continuation of checkpoint blockade, cessation of therapy with potential retreatment, transplantation, and chimeric antigen receptor T-cell therapy. These options will require evaluation in future clinical trials; however, we propose a decision strategy that could be of use to practicing clinicians until robust data are available.
C1 [Issa, Amir K.; Westin, Jason R.] Univ Texas MD Anderson Canc Ctr, Div Canc Med, Dept Lymphoma Myeloma, Houston, TX 77030 USA.
RP Westin, JR (corresponding author), Univ Texas MD Anderson Canc Ctr, Div Canc Med, Dept Lymphoma Myeloma, Houston, TX 77030 USA.
EM jwestin@mdanderson.org
OI Westin, Jason/0000-0002-1824-2337
CR Ansell S, 2015, 57 AM SOC HEM ASH AN
   Ansell SM, 2015, NEW ENGL J MED, V372, P311, DOI 10.1056/NEJMoa1411087
   Armand P, 2014, BLOOD, V124, P289
   Armand P, 2015, BLOOD, V126, P584
   Bashey A, 2009, BLOOD, V113, P1581, DOI 10.1182/blood-2008-07-168468
   Bhatia S, 2007, BLOOD, V110, P3784, DOI 10.1182/blood-2007-03-082933
   Bour-Jordan H, 2011, IMMUNOL REV, V241, P180, DOI 10.1111/j.1600-065X.2011.01011.x
   Brice P, 2008, BRIT J HAEMATOL, V141, P3, DOI 10.1111/j.1365-2141.2008.06998.x
   Constans M, 2004, BLOOD, V104, p458A, DOI 10.1182/blood.V104.11.1649.1649
   Davids M. S., 2014, ASH ANN M, V124, P3964, DOI DOI 10.1182/BLOOD-2014-06-583161
   Dunn GP, 2004, ANNU REV IMMUNOL, V22, P329, DOI 10.1146/annurev.immunol.22.012703.104803
   Forero-Torres A, 2015, LEUKEMIA LYMPHOMA, V56, P1151, DOI 10.3109/10428194.2014.951843
   Francisco LM, 2010, IMMUNOL REV, V236, P219, DOI 10.1111/j.1600-065X.2010.00923.x
   Freireich EJ, 1997, CLIN CANCER RES, V3, P2711
   Herbaux C, 2015, 57 AM SOC HEM ASH AN
   John LB, 2013, CLIN CANCER RES, V19, P5636, DOI 10.1158/1078-0432.CCR-13-0458
   Kahl BS, 2014, J CLIN ONCOL, V32, P3096, DOI 10.1200/JCO.2014.56.5853
   Keir ME, 2008, ANNU REV IMMUNOL, V26, P677, DOI 10.1146/annurev.immunol.26.021607.090331
   Kewalramani T, 2003, BONE MARROW TRANSPL, V32, P673, DOI 10.1038/sj.bmt.1704214
   Moon EK, 2016, CLIN CANCER RES, V22, P436, DOI 10.1158/1078-0432.CCR-15-1070
   Moskowitz CH, 2014, BLOOD, V124, DOI 10.1182/blood.V124.21.290.290
   Peggs KS, 2008, BRIT J HAEMATOL, V143, P468, DOI 10.1111/j.1365-2141.2008.07349.x
   Ramos CA, 2015, 57 AM SOC HEM ASH AN
   Salles G, 2011, LANCET, V377, P42, DOI 10.1016/S0140-6736(10)62175-7
   Siegel RL, 2015, CA-CANCER J CLIN, V65, P5, DOI [10.1001/jamaoto.2014.2530, 10.3322/caac.21254, 10.1136/bmj.g1502, 10.3322/caac.21208]
   Sorror ML, 2013, BLOOD, V121, P2854, DOI 10.1182/blood-2012-09-455063
NR 26
TC 1
Z9 1
U1 0
U2 0
PU CIG MEDIA GROUP, LP
PI DALLAS
PA 3500 MAPLE AVENUE, STE 750, DALLAS, TX 75219-3931 USA
SN 2152-2650
EI 2152-2669
J9 CL LYMPH MYELOM LEUK
JI Clin. Lymphoma Myeloma Leuk.
PD SEP
PY 2016
VL 16
IS 9
BP 483
EP 487
DI 10.1016/j.clml.2016.06.011
PG 5
WC Oncology; Hematology
SC Oncology; Hematology
GA EA0ZB
UT WOS:000386317000001
PM 27364263
DA 2021-10-29
ER

PT J
AU Yeku, O
   Slovin, SF
AF Yeku, Oladapo
   Slovin, Susan F.
TI Immune Therapy for Prostate Cancer
SO CANCER JOURNAL
LA English
DT Review
DE Immunotherapy; management of castration-resistant prostate cancer;
   sipuleucel-T
ID SIPULEUCEL-T APC8015; CTLA-4 BLOCKADE; INCREASED SURVIVAL; OPEN-LABEL;
   IPILIMUMAB; VACCINE; TRIAL; IMMUNOTHERAPY; ANTIGEN; DOCETAXEL
AB Immunotherapy for castration-resistant prostate cancer has continued to be an area of active research over the last several years. The enthusiasm of this approach has been based on the assumption of better tolerability and that using the body's own immune system may be more effective than either hormonal or chemotherapy. Sipuleucel-T, a dendritic cell-based vaccine, is the only approved agent in this class for the management of castrate-resistant prostate cancer. Although sipuleucel-T increases overall survival without any significant changes in progression-free survival, other forms of immunotherapy such as PSA-TRICOM, ipilimumab, and chimeric antigen receptor T cell therapy are in advanced stages of clinical development. Immune biomarkers are being developed to assess response to these treatments and also to understand how the immune system responds to these respective therapies. Combinations of immunotherapy with androgen deprivation, radiation therapy, and chemotherapy have also been explored with varying results. This review discusses the mechanisms, key preclinical and clinical data, and perspectives for immunotherapeutic agents in the treatment scheme for castrate-resistant prostate cancer.
C1 [Yeku, Oladapo; Slovin, Susan F.] Mem Sloan Kettering Canc Ctr, Genitourinary Oncol Serv, Sidney Kimmel Ctr Prostate & Urol Canc, 1275 York Ave, New York, NY 10065 USA.
RP Slovin, SF (corresponding author), Mem Sloan Kettering Canc Ctr, Genitourinary Oncol Serv, Sidney Kimmel Ctr Prostate & Urol Canc, 1275 York Ave, New York, NY 10065 USA.
EM slovins@mskcc.org
FU NCHHSTPUnited States Department of Health & Human ServicesCenters for
   Disease Control & Prevention - USA [5U2GPS000804-03] Funding Source:
   Federal RePORTER; NATIONAL CANCER INSTITUTEUnited States Department of
   Health & Human ServicesNational Institutes of Health (NIH) - USANIH
   National Cancer Institute (NCI) [R25CA020449, T32CA009207, P30CA008748]
   Funding Source: NIH RePORTER; NATIONAL CENTER FOR HIV, VIRAL HEPATITIS,
   STDS AND TB PREVENTIONUnited States Department of Health & Human
   ServicesCenters for Disease Control & Prevention - USA [U2GPS000804]
   Funding Source: NIH RePORTER; NCI NIH HHSUnited States Department of
   Health & Human ServicesNational Institutes of Health (NIH) - USANIH
   National Cancer Institute (NCI) [R25 CA020449, T32 CA009207, P30
   CA008748] Funding Source: Medline; NCHHSTP CDC HHS [U2G PS000804]
   Funding Source: Medline
CR Arlen PM, 2007, J UROLOGY, V178, P1515, DOI 10.1016/j.juro.2007.05.117
   Borghaei H, 2015, NEW ENGL J MED, V373, P1627, DOI 10.1056/NEJMoa1507643
   Brahmer J, 2015, NEW ENGL J MED, V373, P123, DOI 10.1056/NEJMoa1504627
   Brentjens RJ, 2013, SCI TRANSL MED, V5, DOI 10.1126/scitranslmed.3005930
   Brentjens RJ, 2003, NAT MED, V9, P279, DOI 10.1038/nm827
   Burotto M, 2014, FRONT ONCOL, V4, DOI 10.3389/fonc.2014.00351
   Camacho LH, 2015, CANCER MED-US, V4, P661, DOI 10.1002/cam4.371
   De Bono JS, 2011, NEW ENGL J MED, V364, P1995, DOI 10.1056/NEJMoa1014618
   de Bono JS, 2010, LANCET, V376, P1147, DOI 10.1016/S0140-6736(10)61389-X
   Delyon J, 2015, SEMIN ONCOL, V42, P387, DOI 10.1053/j.seminoncol.2015.02.005
   DiPaola RS, 2006, J TRANSL MED, V4, DOI 10.1186/1479-5876-4-1
   Drake CG, 2005, CANCER CELL, V7, P239, DOI 10.1016/j.ccr.2005.01.027
   Fong L, 2014, JNCI-J NATL CANCER I, V106, DOI 10.1093/jnci/dju268
   Galluzzi L, 2015, CANCER CELL, V28, P690, DOI 10.1016/j.ccell.2015.10.012
   Graff JN, 2013, UROLOGY, V81, P381, DOI 10.1016/j.urology.2012.10.044
   GuhaThakurta D, 2015, CLIN CANCER RES, V21, P3619, DOI 10.1158/1078-0432.CCR-14-2334
   Gulley JL, 2010, CANCER IMMUNOL IMMUN, V59, P663, DOI 10.1007/s00262-009-0782-8
   Herbst RS, 2016, LANCET, V387, P1540, DOI 10.1016/S0140-6736(15)01281-7
   Hillerdal V, 2015, BIODRUGS, V29, P75, DOI 10.1007/s40259-015-0122-9
   Hillerdal V, 2014, BMC CANCER, V14, DOI 10.1186/1471-2407-14-30
   Hodge JW, 1999, CANCER RES, V59, P5800
   Hodi FS, 2010, NEW ENGL J MED, V363, P711, DOI 10.1056/NEJMoa1003466
   Jochems C, 2014, CANCER IMMUNOL IMMUN, V63, P407, DOI 10.1007/s00262-014-1524-0
   John LB, 2013, CLIN CANCER RES, V19, P5636, DOI 10.1158/1078-0432.CCR-13-0458
   Junghans RP, 2013, CANCER RES, V72, pC13
   Kalos M, 2011, SCI TRANSL MED, V3, DOI 10.1126/scitranslmed.3002842
   Kantoff PW, 2010, NEW ENGL J MED, V363, P411, DOI 10.1056/NEJMoa1001294
   Kantoff PW, 2010, J CLIN ONCOL, V28, P1099, DOI 10.1200/JCO.2009.25.0597
   Karantanos T, 2013, ONCOGENE, V32, P5501, DOI 10.1038/onc.2013.206
   Koh YT, 2009, PROSTATE, V69, P571, DOI 10.1002/pros.20906
   Kwon ED, 1999, P NATL ACAD SCI USA, V96, P15074, DOI 10.1073/pnas.96.26.15074
   Kwon ED, 1997, P NATL ACAD SCI USA, V94, P8099, DOI 10.1073/pnas.94.15.8099
   Kwon ED, 2014, LANCET ONCOL, V15, P700, DOI 10.1016/S1470-2045(14)70189-5
   Lamers CHJ, 2011, BLOOD, V117, P72, DOI 10.1182/blood-2010-07-294520
   Longo DL, 2010, NEW ENGL J MED, V363, P479, DOI 10.1056/NEJMe1006300
   Madan RA, 2012, J NATL COMPR CANC NE, V10, P1505, DOI 10.6004/jnccn.2012.0156
   Madan RA, 2012, LANCET ONCOL, V13, P501, DOI 10.1016/S1470-2045(12)70006-2
   Madan RA, 2009, EXPERT OPIN INV DRUG, V18, P1001, DOI 10.1517/13543780902997928
   McNeel DG, 2014, CANCER IMMUNOL RES, V2, P988, DOI 10.1158/2326-6066.CIR-14-0073
   Motzer RJ, 2015, NEW ENGL J MED, V373, P1803, DOI 10.1056/NEJMoa1510665
   Parker C, 2013, NEW ENGL J MED, V369, P213, DOI 10.1056/NEJMoa1213755
   Petrylak Daniel, 2013, Clin Adv Hematol Oncol, V11, P377
   Quinn DI, 2015, UROL ONCOL-SEMIN ORI, V33, P245, DOI 10.1016/j.urolonc.2014.10.009
   Robert C, 2015, NEW ENGL J MED, V372, P320, DOI 10.1056/NEJMoa1412082
   Sadelain M, 2013, CANCER DISCOV, V3, P388, DOI 10.1158/2159-8290.CD-12-0548
   Scher HI, 2012, NEW ENGL J MED, V367, P1187, DOI 10.1056/NEJMoa1207506
   Sfanos KS, 2012, HISTOPATHOLOGY, V60, P199, DOI 10.1111/j.1365-2559.2011.04033.x
   Sfanos KS, 2008, CLIN CANCER RES, V14, P3254, DOI 10.1158/1078-0432.CCR-07-5164
   Sharma P, 2015, SCIENCE, V348, P56, DOI 10.1126/science.aaa8172
   Sheikh NA, 2013, CANCER IMMUNOL IMMUN, V62, P137, DOI 10.1007/s00262-012-1317-2
   Singh N, 2016, CURR TREAT OPTION ON, V17, DOI 10.1007/s11864-016-0406-4
   Slovin S., 2015, UROL ONCOL, V34, P205, DOI DOI 10.1016/J.UR0L0NC.2015.02.007
   Slovin SF, 2013, ANN ONCOL, V24, P1813, DOI 10.1093/annonc/mdt107
   Small E., 2006, J CLIN ONCOL S18, V24, P4609
   Small EJ, 2014, PROSTATE CANCER P D, V17, P259, DOI 10.1038/pcan.2014.21
   Small EJ, 1999, CLIN CANCER RES, V5, P1738
   Small EJ, 2007, CLIN CANCER RES, V13, P1810, DOI 10.1158/1078-0432.CCR-06-2318
   Small EJ, 2015, CLIN CANCER RES, V21, P3862, DOI 10.1158/1078-0432.CCR-15-0079
   Small EJ, 2006, J CLIN ONCOL, V24, P3089, DOI 10.1200/JCO.2005.04.5252
   So-Rosillo R, 2006, EXPERT REV ANTICANC, V6, P1163, DOI 10.1586/14737140.6.9.1163
   Till BG, 2008, BLOOD, V112, P2261, DOI 10.1182/blood-2007-12-128843
   van den Eertwegh AJM, 2012, LANCET ONCOL, V13, P509, DOI 10.1016/S1470-2045(12)70007-4
   Vergati M, 2011, CANCER IMMUNOL IMMUN, V60, P197, DOI 10.1007/s00262-010-0927-9
   Yeku OO, 2016, BIOCHEM SOC T, V44, P412, DOI 10.1042/BST20150291
   Zhong XS, 2010, MOL THER, V18, P413, DOI 10.1038/mt.2009.210
NR 65
TC 9
Z9 11
U1 0
U2 9
PU LIPPINCOTT WILLIAMS & WILKINS
PI PHILADELPHIA
PA TWO COMMERCE SQ, 2001 MARKET ST, PHILADELPHIA, PA 19103 USA
SN 1528-9117
EI 1540-336X
J9 CANCER J
JI Cancer J.
PD SEP-OCT
PY 2016
VL 22
IS 5
BP 334
EP 341
DI 10.1097/PPO.0000000000000223
PG 8
WC Oncology
SC Oncology
GA DZ2GJ
UT WOS:000385660000006
PM 27749327
OA Green Accepted
DA 2021-10-29
ER

PT J
AU Bonifant, CL
   Szoor, A
   Torres, D
   Joseph, N
   Velasquez, MP
   Iwahori, K
   Gaikwad, A
   Nguyen, P
   Arber, C
   Song, XT
   Redell, M
   Gottschalk, S
AF Bonifant, Challice L.
   Szoor, Arpad
   Torres, David
   Joseph, Nicholos
   Velasquez, Mireya Paulina
   Iwahori, Kota
   Gaikwad, Amos
   Phuong Nguyen
   Arber, Caroline
   Song, Xiao-Tong
   Redell, Michele
   Gottschalk, Stephen
TI CD123-Engager T Cells as a Novel Immunotherapeutic for Acute Myeloid
   Leukemia
SO MOLECULAR THERAPY
LA English
DT Article
ID CHIMERIC-ANTIGEN-RECEPTOR; MULTIPLE-MYELOMA; SUICIDE GENE; IN-VIVO;
   THERAPY; MALIGNANCIES; LYMPHOCYTES; CANCER; CHAIN; REMISSIONS
AB Immunotherapy with CD123-specific T-tell engager proteins or with T cells expressing CD123-specific chimeric antigen receptors is actively being pursued for acute myeloid leukemia. T cells secreting bispecific engager molecules (ENG-T cells) may present a promising alternative to these approaches. To evaluate therapeutic potential, we generated T cells to secrete CD123/CD3-bispecific engager molecules. CD123-ENG T cells recognized primary acute myeloid leukemia (AML) cells and cell lines in an antigen-dependent manner as judged by cytokine production and/or tumor killing, and redirected bystander T cells to AML cells. Infusion of CD123-ENG T cells resulted in regression of AML in xenograft models conferring a significant survival advantage of treated mice in comparison to mice that received control T cells. At high effector to target ratios, CD123-ENG T cells recognized normal hematopoietic stem and progenitor cells (HSPCs) with preferential recognition of HSPCs from cord blood compared to bone marrow. We therefore introduced the CD20 suicide gene that can be targeted in vivo with rituximab into CD123-ENG T cells. The expression of CD20 did not diminish the anti-AML activity of CD123-ENG T cells, but allowed for rituximab-mediated ENG-T cell elimination. Thus, ENG-T cells coexpressing CD20 suicide and CD123 engager molecules may present a promising immunotherapeutic approach for AML.
C1 [Bonifant, Challice L.; Szoor, Arpad; Torres, David; Joseph, Nicholos; Velasquez, Mireya Paulina; Iwahori, Kota; Phuong Nguyen; Arber, Caroline; Song, Xiao-Tong; Gottschalk, Stephen] Texas Childrens Hosp, Baylor Coll Med, Houston Methodist Hosp, Ctr Cell & Gene Therapy, 1102 Bates St,Suite 1770, Houston, TX 77030 USA.
   [Bonifant, Challice L.; Szoor, Arpad; Torres, David; Joseph, Nicholos; Velasquez, Mireya Paulina; Iwahori, Kota; Phuong Nguyen; Arber, Caroline; Redell, Michele; Gottschalk, Stephen] Texas Childrens Hosp, Baylor Coll Med, Texas Childrens Canc & Hematol Ctr, Houston, TX 77030 USA.
   [Bonifant, Challice L.; Szoor, Arpad; Torres, David; Joseph, Nicholos; Velasquez, Mireya Paulina; Iwahori, Kota; Gaikwad, Amos; Phuong Nguyen; Redell, Michele; Gottschalk, Stephen] Baylor Coll Med, Dept Pediat, Houston, TX 77030 USA.
   [Gaikwad, Amos; Song, Xiao-Tong; Gottschalk, Stephen] Baylor Coll Med, Dept Pathol & Immunol, Houston, TX 77030 USA.
   [Arber, Caroline] Baylor Coll Med, Dept Med, Houston, TX 77030 USA.
RP Gottschalk, S (corresponding author), Texas Childrens Hosp, Baylor Coll Med, Houston Methodist Hosp, Ctr Cell & Gene Therapy, 1102 Bates St,Suite 1770, Houston, TX 77030 USA.
EM smgottsc@txch.org
RI Song, Xiao-Tong/AAI-8424-2020; Velasquez, Mireya Paulina/N-3825-2018;
   Gottschalk, Stephen/M-9343-2018
OI Velasquez, Mireya Paulina/0000-0002-1533-7234; Gottschalk,
   Stephen/0000-0003-3991-7468; Joseph, Nicholos/0000-0001-9365-879X;
   Bonifant, Challice/0000-0001-9028-1683; Redell,
   Michele/0000-0002-2515-3703
FU Leukemia & Lymphoma SocietyLeukemia and Lymphoma Society; Ladies
   Leukemia League; Alex's Lemonade Stand Foundation for Childhood Cancer;
   When Everyone Survives Foundation; NIHUnited States Department of Health
   & Human ServicesNational Institutes of Health (NIH) - USA
   [5T32HL092332-12]; EUNICE KENNEDY SHRIVER NATIONAL INSTITUTE OF CHILD
   HEALTH & HUMAN DEVELOPMENTUnited States Department of Health & Human
   ServicesNational Institutes of Health (NIH) - USANIH Eunice Kennedy
   Shriver National Institute of Child Health & Human Development (NICHD)
   [K12HD028820] Funding Source: NIH RePORTER; NATIONAL CANCER
   INSTITUTEUnited States Department of Health & Human ServicesNational
   Institutes of Health (NIH) - USANIH National Cancer Institute (NCI)
   [P30CA125123] Funding Source: NIH RePORTER; NATIONAL HEART, LUNG, AND
   BLOOD INSTITUTEUnited States Department of Health & Human
   ServicesNational Institutes of Health (NIH) - USANIH National Heart Lung
   & Blood Institute (NHLBI) [T32HL092332] Funding Source: NIH RePORTER
FX We thank Cliona Rooney, Malcolm Brenner, and Helen Heslop for helpful
   discussions and advice. This work was supported by The Leukemia &
   Lymphoma Society, Ladies Leukemia League, Alex's Lemonade Stand
   Foundation for Childhood Cancer, When Everyone Survives Foundation, and
   a philanthropic gift to fund AML research at the Center for Cell and
   Gene Therapy. C.L.B. was supported by NIH grant 5T32HL092332-12. M.P.V.
   is a St. Baldrick's Foundation fellow. C.A. is an ASH Research Scholar.
   The Center for Cell and Gene Therapy had a research collaboration with
   Celgene and Bluebird Bio. K.I., M.P.V., C.A., and S.G. have patent
   applications in the field of T cell and gene modified T-cell therapy for
   cancer.
CR Ali N, 2012, PLOS ONE, V7, DOI 10.1371/journal.pone.0044219
   Brentjens RJ, 2013, SCI TRANSL MED, V5, DOI 10.1126/scitranslmed.3005930
   Buckley SA, 2015, CURR HEMATOL MALIG R, V10, P65, DOI 10.1007/s11899-015-0250-9
   Casucci M, 2013, BLOOD, V122, P3461, DOI 10.1182/blood-2013-04-493361
   Chan L, 2005, MOL THER, V11, P120, DOI 10.1016/j.ymthe.2004.09.006
   Chichili GR, 2015, SCI TRANSL MED, V7, DOI 10.1126/scitranslmed.aaa5693
   Chow KKH, 2013, MOL THER, V21, P629, DOI 10.1038/mt.2012.210
   Compte M, 2007, CANCER GENE THER, V14, P380, DOI 10.1038/sj.cgt.7701021
   Cruz CRY, 2013, BLOOD, V122, P2965, DOI 10.1182/blood-2013-06-506741
   Du X, 2007, J IMMUNOTHER, V30, P607, DOI 10.1097/CJI.0b013e318053ed8e
   Gill S, 2014, BLOOD, V123, P2343, DOI 10.1182/blood-2013-09-529537
   Gorman MF, 2010, PEDIATR BLOOD CANCER, V55, P421, DOI 10.1002/pbc.22612
   Griffioen M, 2009, HAEMATOL-HEMATOL J, V94, P1316, DOI 10.3324/haematol.2008.001677
   Hinrichs CS, 2014, IMMUNOL REV, V257, P56, DOI 10.1111/imr.12132
   Hoffman LM, 2014, FRONT ONCOL, V4, DOI 10.3389/fonc.2014.00063
   Introna M, 2000, HUM GENE THER, V11, P611, DOI 10.1089/10430340050015798
   Iwahori K, 2015, MOL THER, V23, P171, DOI 10.1038/mt.2014.156
   June CH, 2014, CANCER IMMUNOL IMMUN, V63, P969, DOI 10.1007/s00262-014-1568-1
   Kalos M, 2011, SCI TRANSL MED, V3, DOI 10.1126/scitranslmed.3002842
   KEENAN AM, 1987, CANCER RES, V47, P6093
   Kenderian SS, 2015, LEUKEMIA, V29, P1637, DOI 10.1038/leu.2015.52
   King MA, 2009, CLIN EXP IMMUNOL, V157, P104, DOI 10.1111/j.1365-2249.2009.03933.x
   Kochenderfer JN, 2015, J CLIN ONCOL, V33, P540, DOI 10.1200/JCO.2014.56.2025
   Kochenderfer JN, 2013, BLOOD, V122, P4129, DOI 10.1182/blood-2013-08-519413
   Kochenderfer JN, 2012, BLOOD, V119, P2709, DOI 10.1182/blood-2011-10-384388
   Korpelainen EI, 1996, IMMUNOL CELL BIOL, V74, P1, DOI 10.1038/icb.1996.1
   Lee DW, 2015, LANCET, V385, P517, DOI 10.1016/S0140-6736(14)61403-3
   Lowenberg B, 1999, NEW ENGL J MED, V341, P1051, DOI 10.1056/NEJM199909303411407
   Manz MG, 2002, P NATL ACAD SCI USA, V99, P11872, DOI 10.1073/pnas.172384399
   Manzo T, 2015, HUM MOL GENET, V24, pR67, DOI 10.1093/hmg/ddv270
   Mardiros A, 2013, BLOOD, V122, P3138, DOI 10.1182/blood-2012-12-474056
   Markiewicz MA, 2005, J IMMUNOL, V175, P2825, DOI 10.4049/jimmunol.175.5.2825
   Maude SL, 2014, NEW ENGL J MED, V371, P1507, DOI 10.1056/NEJMoa1407222
   Munoz L, 2001, HAEMATOLOGICA, V86, P1261
   O'Hear C, 2015, HAEMATOLOGICA, V100, P336, DOI 10.3324/haematol.2014.112748
   Peinert S, 2010, GENE THER, V17, P678, DOI 10.1038/gt.2010.21
   Pizzitola I, 2014, LEUKEMIA, V28, P1596, DOI 10.1038/leu.2014.62
   Ritchie DS, 2013, MOL THER, V21, P2122, DOI 10.1038/mt.2013.154
   Schlegel P, 2015, J IMMUNOL RES, V2015, DOI 10.1155/2015/473175
   Serafini M, 2004, HUM GENE THER, V15, P63, DOI 10.1089/10430340460732463
   SHULTZ LD, 1995, J IMMUNOL, V154, P180
   Taussig DC, 2005, BLOOD, V106, P4086, DOI 10.1182/blood-2005-03-1072
   Testa U, 2014, BIOMARK RES, V2, DOI 10.1186/2050-7771-2-4
   Tettamanti S, 2013, BRIT J HAEMATOL, V161, P389, DOI 10.1111/bjh.12282
   Themeli M, 2015, CELL STEM CELL, V16, P357, DOI 10.1016/j.stem.2015.03.011
   Velasquez MP, 2016, SCI REP-UK, V6, DOI 10.1038/srep27130
   Vera J, 2006, BLOOD, V108, P3890, DOI 10.1182/blood-2006-04-017061
   Wang QS, 2015, MOL THER, V23, P184, DOI 10.1038/mt.2014.164
   Woods WG, 2006, PEDIATR BLOOD CANCER, V46, P565, DOI 10.1002/pbc.20646
   Zinn KR, 2008, ILAR J, V49, P103, DOI 10.1093/ilar.49.1.103
NR 50
TC 39
Z9 42
U1 0
U2 11
PU NATURE PUBLISHING GROUP
PI NEW YORK
PA 75 VARICK ST, 9TH FLR, NEW YORK, NY 10013-1917 USA
SN 1525-0016
EI 1525-0024
J9 MOL THER
JI Mol. Ther.
PD SEP
PY 2016
VL 24
IS 9
BP 1615
EP 1626
DI 10.1038/mt.2016.116
PG 12
WC Biotechnology & Applied Microbiology; Genetics & Heredity; Medicine,
   Research & Experimental
SC Biotechnology & Applied Microbiology; Genetics & Heredity; Research &
   Experimental Medicine
GA DY3AD
UT WOS:000384962300013
PM 27401038
OA Green Published, hybrid, Green Submitted
DA 2021-10-29
ER

PT J
AU Zhang, Y
   Liu, XM
   Zhang, JJ
   Zhang, C
AF Zhang, Yun
   Liu, Xiaomei
   Zhang, Jinju
   Zhang, Chun
TI Site-specific integration of CAR gene into Jurkat T cells with a linear
   close-ended AAV-based DNA vector for CAR-T engineering
SO BIOTECHNOLOGY LETTERS
LA English
DT Article
DE AAVS1 site; Adeno-associated virus; Chimeric antigen receptor; Non-viral
   vector; Site-specific integration
ID CHIMERIC ANTIGEN RECEPTOR
AB To develop a site-specific integration strategy for CAR-T engineering by using a non-viral vector dependent on adeno-associated viral (AAV) genome, which tends to be integrated into AAVS1 site with the help of its Rep proteins.
   AAV-dependent vectors were produced in Sf9 cells. Structural analyses revealed the vector as covalently close-ended, linear duplex molecules, which was termed "CELiD" DNA. A plasmid CMV-Rep was constructed to express the integrases Rep78 and Rep68. Jurkat cells were co-electroporated with "CELiD" DNA and plasmid CMV-Rep in order to specifically integrate CAR gene into AAVS1 site. We examined 71 stably transfected Jurkat clones by nested PCR, sequencing and southern blotting, of which 30 clones bore CAR gene within AAVS1 site. The site-specific integration efficiency was nearly 42.2 %.
   The AAV-dependent vector preferentially integrated CAR into AAVS1 site, which could be further used in human T cell modification and enhance the security of CAR-T therapy.
C1 [Zhang, Yun; Liu, Xiaomei; Zhang, Jinju; Zhang, Chun] Chinese Acad Sci, Suzhou Inst Biomed Engn & Technol, 88 Keling Rd, Suzhou 215163, Peoples R China.
   [Zhang, Yun; Zhang, Jinju] Univ Chinese Acad Sci, 19 Yuquan Rd, Beijing 100049, Peoples R China.
RP Zhang, C (corresponding author), Chinese Acad Sci, Suzhou Inst Biomed Engn & Technol, 88 Keling Rd, Suzhou 215163, Peoples R China.
EM zhangyun_xyz@163.com; liuxm@sibet.ac.cn; 1823907903@qq.com;
   chunzhang@sibet.ac.cn
FU National Natural Science Foundation of ChinaNational Natural Science
   Foundation of China (NSFC) [81371670]; Natural Science Foundation of
   Jiangsu ProvinceNatural Science Foundation of Jiangsu Province
   [BK20140381]; Science and Technology Program of Suzhou [ZXY201432]
FX This work was supported by grants from the National Natural Science
   Foundation of China (No. 81371670), the Natural Science Foundation of
   Jiangsu Province (Grant No. BK20140381) and the Science and Technology
   Program of Suzhou (Grant No. ZXY201432).
CR Donsante A, 2001, GENE THER, V8, P1343, DOI 10.1038/sj.gt.3301541
   Eshhar Z, 2010, CURR OPIN MOL THER, V12, P55
   Feng DM, 2006, J MOL BIOL, V358, P38, DOI 10.1016/j.jmb.2006.01.029
   Krug C, 2014, CANCER IMMUNOL IMMUN, V63, P999, DOI 10.1007/s00262-014-1572-5
   Lamers CHJ, 2011, BLOOD, V117, P72, DOI 10.1182/blood-2010-07-294520
   Li LN, 2013, PLOS ONE, V8, DOI 10.1371/journal.pone.0069879
   Lombardo A, 2011, NAT METHODS, V8, P861, DOI [10.1038/NMETH.1674, 10.1038/nmeth.1674]
   Porter DL, 2011, NEW ENGL J MED, V365, P725, DOI 10.1056/NEJMoa1103849
   Ramachandra CJA, 2011, NUCLEIC ACIDS RES, V39, DOI 10.1093/nar/gkr409
   Sadelain M, 2012, NAT REV CANCER, V12, P51, DOI 10.1038/nrc3179
   Suerth JD, 2012, CURR OPIN IMMUNOL, V24, P598, DOI 10.1016/j.coi.2012.08.007
   Turtle CJ, 2014, INT J HEMATOL, V99, P132, DOI 10.1007/s12185-013-1490-x
   Wang LN, 2014, J INTEGR MED-JIM, V12, P20, DOI 10.1016/S2095-4964(14)60003-0
   Zhang C, 2007, HUM GENE THER, V18, P787, DOI 10.1089/hum.2007.056
   Zhang YH, 2014, J INTEGR MED-JIM, V12, P483, DOI 10.1016/S2095-4964(14)60057-1
NR 15
TC 5
Z9 5
U1 0
U2 4
PU SPRINGER
PI DORDRECHT
PA VAN GODEWIJCKSTRAAT 30, 3311 GZ DORDRECHT, NETHERLANDS
SN 0141-5492
EI 1573-6776
J9 BIOTECHNOL LETT
JI Biotechnol. Lett.
PD SEP
PY 2016
VL 38
IS 9
BP 1423
EP 1431
DI 10.1007/s10529-016-2139-7
PG 9
WC Biotechnology & Applied Microbiology
SC Biotechnology & Applied Microbiology
GA DU1YY
UT WOS:000382008200002
PM 27271519
DA 2021-10-29
ER

PT J
AU Nahas, MR
   Avigan, D
AF Nahas, Myrna R.
   Avigan, David
TI Challenges in vaccine therapy in hematological malignancies and
   strategies to overcome them
SO EXPERT OPINION ON BIOLOGICAL THERAPY
LA English
DT Review
DE CAR T cells; checkpoint modulation; DC fusion vaccines; hematological
   malignancies; hematological malignancy vaccines; immunotherapy;
   immunomodulatory drugs; immune dysregulation; tumor-associated antigens;
   tumor microenvironment
ID ACUTE MYELOID-LEUKEMIA; B-CELL LYMPHOMA; CYTOTOXIC T-LYMPHOCYTES;
   COLONY-STIMULATING FACTOR; WT1 PEPTIDE VACCINATION; IMMUNE CHECKPOINT
   BLOCKADE; MINIMAL RESIDUAL DISEASE; TUMOR-ASSOCIATED ANTIGEN; PHASE-I
   TRIAL; MULTIPLE-MYELOMA
AB Introduction: Hematological malignancies (HM) are a promising platform for immunotherapy when considering the marked durable remissions historically achieved through allogeneic stem cell transplantation in select patients. Both non-cell and cell-based vaccine models have been utilized to elicit T cell tumor-specific eradication of malignant cells with resultant striking immunologic effects, but only modest clinical outcomes. In the last decade, the field of oncology has garnered greater insight into the complex mechanisms underpinning immune dysregulation in HM.
   Areas covered: This review addresses the development of vaccine strategies for HM examining the challenges of effectively inducing tumor-specific immunity and overcoming the barriers created by the tumor microenvironment.
   Expert opinion: Through a better understanding of the tumor immunosuppressive milieu and immunobiology of HM, rational immunotherapeutic combination therapies can be designed incorporating the potency of vaccine therapy to stimulate native immune responses. In current practice, the use of combinatorial immunotherapies in the treatment of HM is becoming more recognized. This strategy, with vaccines as the backbone, will likely lead to paradigm-changing therapeutic regimens in the decades to come, affording HM patients with durable remissions and improved quality of life.
C1 [Nahas, Myrna R.; Avigan, David] Beth Israel Deaconess Med Ctr, Sect Hematol Malignancies & Bone Marrow Transplan, 330 Brookline Ave,KS 121, Boston, MA 02215 USA.
RP Avigan, D (corresponding author), Beth Israel Deaconess Med Ctr, Sect Hematol Malignancies & Bone Marrow Transplan, 330 Brookline Ave,KS 121, Boston, MA 02215 USA.
EM davigan@bidmc.harvard.edu
FU CelgeneBristol-Myers SquibbCelgene Corporation
FX D Avigan has received funding from Celgene for participation on
   scientific advisory boards. The authors have no other relevant
   affiliations or financial involvement with any organization or entity
   with a financial interest in or financial conflict with the subject
   matter or materials discussed in the manuscript. This includes
   employment, consultancies, honoraria, stock ownership or options, expert
   testimony, grants or patents received or pending, or royalties.
CR Abdalla AO, 2008, ANN ONCOL, V19, P1172, DOI 10.1093/annonc/mdn017
   Alatrash G, 2011, EXPERT REV HEMATOL, V4, P37, DOI [10.1586/ehm.10.80, 10.1586/EHM.10.80]
   Allegra A, 2015, LEUKEMIA RES, V39, P1006, DOI 10.1016/j.leukres.2015.08.001
   Anguille S, 2012, LEUKEMIA, V26, P2186, DOI 10.1038/leu.2012.145
   Ansell SM, 2015, NEW ENGL J MED, V372, P311, DOI 10.1056/NEJMoa1411087
   Avigan D, 2012, SEMIN ONCOL, V39, P287, DOI 10.1053/j.seminoncol.2012.02.003
   Bae J, 2015, LEUKEMIA, V29, P218, DOI 10.1038/leu.2014.159
   Banchereau J, 2005, NAT REV IMMUNOL, V5, P296, DOI 10.1038/nri1592
   Bendandi M, 2009, NAT REV CANCER, V9, P675, DOI 10.1038/nrc2717
   Bergmann L, 1997, BLOOD, V90, P1217, DOI 10.1182/blood.V90.3.1217.1217_1217_1225
   Beyer M, 2005, BLOOD, V106, P2018, DOI 10.1182/blood-2005-02-0642
   Blum W, 2010, J CLIN ONCOL, V28, P4919, DOI 10.1200/JCO.2010.30.3339
   Bogen Bjarne, 2002, Hematol J, V3, P224, DOI 10.1038/sj.thj.6200183
   Brayer J, 2015, AM J HEMATOL, V90, P602, DOI 10.1002/ajh.24014
   Brooks SE, 2015, PLOS ONE, V10, DOI 10.1371/journal.pone.0140483
   Burkhardt UE, 2013, J CLIN INVEST, V123, P3756, DOI [10.1172/JCI69098, 10.1172/JCI69008]
   Cammarota F, 2016, STEM CELLS INT, V2016, DOI 10.1155/2016/4824573
   Carmon L, 2015, BRIT J HAEMATOL, V169, P44, DOI 10.1111/bjh.13245
   Chamuleau MED, 2008, HAEMATOL-HEMATOL J, V93, P1894, DOI 10.3324/haematol.13113
   Cheever MA, 2009, CLIN CANCER RES, V15, P5323, DOI 10.1158/1078-0432.CCR-09-0737
   Chen ML, 2005, P NATL ACAD SCI USA, V102, P419, DOI 10.1073/pnas.0408197102
   COLEY WB, 1991, CLIN ORTHOP RELAT R, P3
   Copelan EA, 2006, NEW ENGL J MED, V354, P1813, DOI 10.1056/NEJMra052638
   Curti A, 2007, BRIT J HAEMATOL, V139, P415, DOI 10.1111/j.1365-2141.2007.06832.x
   De Veirman K, 2014, FRONT ONCOL, V4, DOI 10.3389/fonc.2014.00349
   Dhodapkar MV, 2015, BLOOD, V126, P2475, DOI 10.1182/blood-2015-03-632919
   Dhodapkar MV, 2015, SEMIN ONCOL, V42, P617, DOI 10.1053/j.seminoncol.2015.05.009
   Di Nicola M, 2009, BLOOD, V113, P18, DOI 10.1182/blood-2008-06-165654
   Dong XW, 2007, CRIT REV ONCOL HEMAT, V62, P105, DOI 10.1016/j.critrevonc.2006.11.006
   Fehniger TA, 2011, BLOOD, V117, P1828, DOI 10.1182/blood-2010-07-297143
   Fehniger TA, 2009, BLOOD, V113, P1002, DOI 10.1182/blood-2008-04-152678
   Fichtner S, 2015, CLIN CANCER RES, V21, P1712, DOI 10.1158/1078-0432.CCR-14-1618
   Freedman A, 2009, J CLIN ONCOL, V27, P3036, DOI 10.1200/JCO.2008.19.8903
   Fritsch EF, 2014, ONCOIMMUNOLOGY, V3, DOI 10.4161/onci.29311
   Fritsch EF, 2014, CANCER IMMUNOL RES, V2, P522, DOI 10.1158/2326-6066.CIR-13-0227
   Gabrilovich D, 2004, NAT REV IMMUNOL, V4, P941, DOI 10.1038/nri1498
   Gabrilovich DI, 2009, NAT REV IMMUNOL, V9, P162, DOI 10.1038/nri2506
   Gao LQ, 2000, BLOOD, V95, P2198, DOI 10.1182/blood.V95.7.2198.007k38_2198_2203
   Garcia-Marquez MA, 2012, IMMUNOTHERAPY-UK, V4, P991, DOI [10.2217/imt.12.94, 10.2217/IMT.12.94]
   Gilboa E, 2004, IMMUNOL REV, V199, P251, DOI 10.1111/j.0105-2896.2004.00139.x
   Gorgun G, 2015, CLIN CANCER RES, V21, P4607, DOI 10.1158/1078-0432.CCR-15-0200
   Gollob JA, 2003, J CLIN ONCOL, V21, P2564, DOI 10.1200/JCO.2003.12.119
   Gong JL, 1997, NAT MED, V3, P558, DOI 10.1038/nm0597-558
   Goodyear O, 2010, BLOOD, V116, P1908, DOI 10.1182/blood-2009-11-249474
   Green MR, 2010, BLOOD, V116, P3268, DOI 10.1182/blood-2010-05-282780
   Guieze R, 2015, BLOOD, V126, P445, DOI 10.1182/blood-2015-02-585042
   Hansson L, 2007, CLIN CANCER RES, V13, P1503, DOI 10.1158/1078-0432.CCR-06-1603
   Heine A, 2016, CANCER IMMUNOL IMMUN, V65, P273, DOI 10.1007/s00262-015-1790-5
   Hsu FJ, 1996, NAT MED, V2, P52, DOI 10.1038/nm0196-52
   Inoue K, 1996, BLOOD, V88, P2267, DOI 10.1182/blood.V88.6.2267.bloodjournal8862267
   INOUE K, 1994, BLOOD, V84, P3071, DOI 10.1182/blood.V84.9.3071.3071
   Javorovic M, 2005, MOL THER, V12, P734, DOI 10.1016/j.ymthe.2005.03.034
   Joyce JA, 2015, SCIENCE, V348, P74, DOI 10.1126/science.aaa6204
   KAMINSKI MS, 1987, J IMMUNOL, V138, P1289
   Keilholz U, 2009, BLOOD, V113, P6541, DOI 10.1182/blood-2009-02-202598
   Kokhaei P, 2004, LEUKEMIA, V18, P1810, DOI 10.1038/sj.leu.2403517
   Kozlowska A, 2013, GENE, V525, P200, DOI 10.1016/j.gene.2013.03.056
   Kronke J, 2014, SCIENCE, V343, P301, DOI 10.1126/science.1244851
   Kuball J, 2011, CANCER IMMUNOL IMMUN, V60, P161, DOI 10.1007/s00262-010-0929-7
   Kwak LW, 1996, P NATL ACAD SCI USA, V93, P10972, DOI 10.1073/pnas.93.20.10972
   Lacy MQ, 2007, MAYO CLIN PROC, V82, P1179, DOI 10.4065/82.10.1179
   Lacy MQ, 2009, AM J HEMATOL, V84, P799, DOI 10.1002/ajh.21560
   Lee P, 2001, J CLIN ONCOL, V19, P3836, DOI 10.1200/JCO.2001.19.18.3836
   Levy R, 2014, J CLIN ONCOL, V32, P1797, DOI 10.1200/JCO.2012.43.9273
   Li LQ, 2006, J MOL MED, V84, P887, DOI 10.1007/s00109-006-0098-5
   Li YW, 2000, BLOOD, V96, P2828
   Liu WH, 2006, J EXP MED, V203, P1701, DOI 10.1084/jem.20060772
   Lu G, 2014, SCIENCE, V343, P305, DOI 10.1126/science.1244917
   Luptakova K, 2013, CANCER IMMUNOL IMMUN, V62, P39, DOI 10.1007/s00262-012-1308-3
   LYNCH RG, 1972, P NATL ACAD SCI USA, V69, P1540, DOI 10.1073/pnas.69.6.1540
   Marigo I, 2008, IMMUNOL REV, V222, P162, DOI 10.1111/j.1600-065X.2008.00602.x
   Martner A, 2013, BLOOD REV, V27, P209, DOI 10.1016/j.blre.2013.06.006
   Maslak PG, 2010, BLOOD, V116, P171, DOI 10.1182/blood-2009-10-250993
   Maude SL, 2014, NEW ENGL J MED, V371, P1507, DOI 10.1056/NEJMoa1407222
   McCann KJ, 2015, CANCER IMMUNOL IMMUN, V64, P1021, DOI 10.1007/s00262-015-1703-7
   Mellman I, 2011, NATURE, V480, P480, DOI 10.1038/nature10673
   Michot JM, 2016, EUR J CANCER, V54, P139, DOI 10.1016/j.ejca.2015.11.016
   Moehler TM, 2003, CRIT REV ONCOL HEMAT, V45, P227, DOI 10.1016/S1040-8428(02)00135-X
   Motta M, 2005, LEUKEMIA, V19, P1788, DOI 10.1038/sj.leu.2403907
   Motz GT, 2014, NAT MED, V20, P607, DOI 10.1038/nm.3541
   Mougiakakos D, 2010, ADV CANCER RES, V107, P57, DOI 10.1016/S0065-230X(10)07003-X
   Movahedi K, 2008, BLOOD, V111, P4233, DOI 10.1182/blood-2007-07-099226
   Myklebust JH, 2013, BLOOD, V121, P1367, DOI 10.1182/blood-2012-04-421826
   Nizar S, 2009, BRIT J CANCER, V100, P1697, DOI 10.1038/sj.bjc.6605040
   Noman MZ, 2014, J EXP MED, V211, P781, DOI 10.1084/jem.20131916
   Ohminami H, 2000, BLOOD, V95, P286
   Oka Y, 2004, P NATL ACAD SCI USA, V101, P13885, DOI 10.1073/pnas.0405884101
   Ostrand-Rosenberg S, 2010, CANCER IMMUNOL IMMUN, V59, P1593, DOI 10.1007/s00262-010-0855-8
   Palma M, 2012, CANCER IMMUNOL IMMUN, V61, P865, DOI 10.1007/s00262-011-1149-5
   Pardoll D, 2015, SEMIN ONCOL, V42, P523, DOI 10.1053/j.seminoncol.2015.05.003
   Perez-Garcia A, 2009, LEUKEMIA, V23, P486, DOI 10.1038/leu.2008.339
   Peske JD, 2015, ADV CANCER RES, V128, P263, DOI 10.1016/bs.acr.2015.05.001
   Phan GQ, 2003, P NATL ACAD SCI USA, V100, P8372, DOI 10.1073/pnas.1533209100
   Pistillo MP, 2003, BLOOD, V101, P202, DOI 10.1182/blood-2002-06-1668
   Platten M, 2012, CANCER RES, V72, P5435, DOI 10.1158/0008-5472.CAN-12-0569
   Porter DL, 2015, SCI TRANSL MED, V7, DOI 10.1126/scitranslmed.aac5415
   Prendergast GC, 2014, CANCER IMMUNOL IMMUN, V63, P721, DOI 10.1007/s00262-014-1549-4
   Pusic I, 2015, BIOL BLOOD MARROW TR, V21, P1761, DOI 10.1016/j.bbmt.2015.05.026
   Rajasagi M, 2014, BLOOD, V124, P453, DOI 10.1182/blood-2014-04-567933
   Raje N, 2004, BRIT J HAEMATOL, V125, P343, DOI 10.1111/j.1365-2141.2004.04929.x
   Ramsdell F, 2014, NAT REV IMMUNOL, V14, P343, DOI 10.1038/nri3650
   Rapoport AP, 2014, CLIN CANCER RES, V20, P1355, DOI 10.1158/1078-0432.CCR-13-2817
   Reichardt VL, 1999, BLOOD, V93, P2411, DOI 10.1182/blood.V93.7.2411.407a24_2411_2419
   Rezvani K, 2011, HAEMATOL-HEMATOL J, V96, P432, DOI 10.3324/haematol.2010.031674
   Rosenblatt J, 2005, EXPERT OPIN BIOL TH, V5, P703, DOI 10.1517/14712598.5.5.703
   Rosenblatt J, 2013, CLIN CANCER RES, V19, P3640, DOI 10.1158/1078-0432.CCR-13-0282
   Rosenblatt J, 2011, BLOOD, V117, P393, DOI 10.1182/blood-2010-04-277137
   Ruben JM, 2014, CANCER IMMUNOL IMMUN, V63, P335, DOI 10.1007/s00262-013-1515-6
   SAKAGUCHI S, 1995, J IMMUNOL, V155, P1151
   Sakamaki I, 2014, LEUKEMIA, V28, P329, DOI 10.1038/leu.2013.177
   Sawant A, 2013, CANCER RES, V73, P6609, DOI 10.1158/0008-5472.CAN-13-0987
   Sborov DW, 2014, CLIN CANCER RES, V20, P5946, DOI 10.1158/1078-0432.CCR-14-1404
   Scanlan MJ, 2002, IMMUNOL REV, V188, P22, DOI 10.1034/j.1600-065X.2002.18803.x
   Schuster SJ, 2011, J CLIN ONCOL, V29, P2787, DOI 10.1200/JCO.2010.33.3005
   Serafini P, 2008, CANCER RES, V68, P5439, DOI 10.1158/0008-5472.CAN-07-6621
   Seya T, 2015, CANCER SCI, V106, P1659, DOI 10.1111/cas.12824
   Spain L, 2016, CANCER TREAT REV, V44, P51, DOI 10.1016/j.ctrv.2016.02.001
   Spisek R, 2002, CANCER RES, V62, P2861
   Srivastava P, 2014, LEUKEMIA RES, V38, P1332, DOI 10.1016/j.leukres.2014.09.001
   Stroopinsky D, 2013, CANCER RES, V73, P5569, DOI 10.1158/0008-5472.CAN-13-0677
   Tadmor T, 2011, BRIT J HAEMATOL, V153, P557, DOI 10.1111/j.1365-2141.2011.08678.x
   Tanaka Y, 2005, J IMMUNOL, V174, P1274, DOI 10.4049/jimmunol.174.3.1274
   Timmerman JM, 2002, BLOOD, V99, P1517, DOI 10.1182/blood.V99.5.1517
   Tzankov A, 2008, HAEMATOLOGICA, V93, P193, DOI 10.3324/haematol.11702
   Ugel S, 2015, CANCER IMMUNOL IMMUN, V64, P1339, DOI 10.1007/s00262-015-1747-8
   Uttenthal B, 2014, BRIT J HAEMATOL, V164, P366, DOI 10.1111/bjh.12637
   Van Tendeloo VF, 2010, P NATL ACAD SCI USA, V107, P13824, DOI 10.1073/pnas.1008051107
   Vasir B, 2005, BRIT J HAEMATOL, V129, P687, DOI 10.1111/j.1365-2141.2005.05507.x
   Wang XL, 2015, CLIN CANCER RES, V21, P2993, DOI 10.1158/1078-0432.CCR-14-2920
   Wen YJ, 2001, BLOOD, V97, P1750, DOI 10.1182/blood.V97.6.1750
   Weng JS, 2012, BLOOD, V120, P1613, DOI 10.1182/blood-2011-09-382838
   Wilde S, 2009, BLOOD, V114, P2131, DOI 10.1182/blood-2009-03-209387
   Wong HK, 2006, J INVEST DERMATOL, V126, P212, DOI 10.1038/sj.jid.5700029
   Yi Q, 1996, MED ONCOL, V13, P1, DOI 10.1007/BF02988835
   Yi Q, 2010, BRIT J HAEMATOL, V150, P554, DOI 10.1111/j.1365-2141.2010.08286.x
   Zahradova L, 2012, NEOPLASMA, V59, P440, DOI 10.4149/neo_2012_057
   Zilberberg J, 2015, BIOL BLOOD MARROW TR, V21, P1000, DOI 10.1016/j.bbmt.2014.11.001
   Zweegman S, 2016, BLOOD, V127, P1109, DOI 10.1182/blood-2015-11-679415
NR 138
TC 2
Z9 2
U1 2
U2 9
PU TAYLOR & FRANCIS LTD
PI ABINGDON
PA 2-4 PARK SQUARE, MILTON PARK, ABINGDON OR14 4RN, OXON, ENGLAND
SN 1471-2598
EI 1744-7682
J9 EXPERT OPIN BIOL TH
JI Expert Opin. Biol. Ther.
PD SEP
PY 2016
VL 16
IS 9
BP 1093
EP 1104
DI 10.1080/14712598.2016.1190828
PG 12
WC Biotechnology & Applied Microbiology; Medicine, Research & Experimental
SC Biotechnology & Applied Microbiology; Research & Experimental Medicine
GA DU6SY
UT WOS:000382346100003
PM 27220455
DA 2021-10-29
ER

PT J
AU Resetca, D
   Neschadim, A
   Medin, JA
AF Resetca, Diana
   Neschadim, Anton
   Medin, Jeffrey A.
TI Engineering Hematopoietic Cells for Cancer Immunotherapy: Strategies to
   Address Safety and Toxicity Concerns
SO JOURNAL OF IMMUNOTHERAPY
LA English
DT Review
DE cancer; gene therapy; immunotherapy; CAR-T; adoptive cell therapy
ID CHIMERIC ANTIGEN RECEPTOR; MESENCHYMAL STEM-CELLS; NATURAL-KILLER-CELLS;
   HUMAN T-CELLS; LENTIVIRAL VECTORS; SUICIDE-GENE; NK CELLS; DONOR
   LYMPHOCYTES; IMMUNE-RESPONSES; TUMOR-GROWTH
AB Advances in cancer immunotherapies utilizing engineered hematopoietic cells have recently generated significant clinical successes. Of great promise are immunotherapies based on chimeric antigen receptor-engineered T (CAR-T) cells that are targeted toward malignant cells expressing defined tumor-associated antigens. CAR-T cells harness the effector function of the adaptive arm of the immune system and redirect it against cancer cells, overcoming the major challenges of immunotherapy, such as breaking tolerance to self-antigens and beating cancer immune system-evasion mechanisms. In early clinical trials, CAR-T cell based therapies achieved complete and durable responses in a significant proportion of patients. Despite clinical successes and given the side effect profiles of immunotherapies based on engineered cells, potential concerns with the safety and toxicity of various therapeutic modalities remain. We discuss the concerns associated with the safety and stability of the gene delivery vehicles for cell engineering and with toxicities due to off-target and on-target, off-tumor effector functions of the engineered cells. We then overview the various strategies aimed at improving the safety of and resolving toxicities associated with cell-based immunotherapies. Integrating failsafe switches based on different suicide gene therapy systems into engineered cells engenders promising strategies toward ensuring the safety of cancer immunotherapies in the clinic.
C1 [Resetca, Diana] Univ Toronto, Dept Med Biophys, Toronto, ON, Canada.
   [Neschadim, Anton] Canadian Blood Serv, Ctr Innovat, Toronto, ON, Canada.
   [Medin, Jeffrey A.] Univ Toronto, Dept Med Biophys, Toronto, ON, Canada.
   [Medin, Jeffrey A.] Med Coll Wisconsin, Dept Pediat, 8701 Watertown Plank Rd,CRI C4540, Milwaukee, WI 53226 USA.
   [Medin, Jeffrey A.] Med Coll Wisconsin, Dept Biochem, 8701 Watertown Plank Rd,CRI C4540, Milwaukee, WI 53226 USA.
RP Medin, JA (corresponding author), Med Coll Wisconsin, Dept Pediat, 8701 Watertown Plank Rd,CRI C4540, Milwaukee, WI 53226 USA.; Medin, JA (corresponding author), Med Coll Wisconsin, Dept Biochem, 8701 Watertown Plank Rd,CRI C4540, Milwaukee, WI 53226 USA.
EM jmedin@mcw.edu
RI Neschadim, Anton/G-3041-2011
OI Neschadim, Anton/0000-0003-1750-9703; Resetca, Diana/0000-0003-0007-7828
CR Abdel-Azim H, 2015, PEDIATR BLOOD CANCER, V62, P1667, DOI 10.1002/pbc.25525
   Abken H, 2015, IMMUNOTHERAPY-UK, V7, P535, DOI [10.2217/imt.15.15, 10.2217/IMT.15.15]
   Ageichik A, 2011, HUM GENE THER, V22, P1249, DOI 10.1089/hum.2010.184
   Ahn JO, 2013, PLOS ONE, V8, DOI 10.1371/journal.pone.0074897
   Albertsson PA, 2003, TRENDS IMMUNOL, V24, P603, DOI 10.1016/j.it.2003.09.007
   Aoyama Y, 2003, ANN HEMATOL, V82, P371, DOI 10.1007/s00277-003-0651-z
   Arai S, 2008, CYTOTHERAPY, V10, P625, DOI 10.1080/14653240802301872
   Aschan J, 2006, BRIT MED BULL, V77-78, P23, DOI 10.1093/bmb/ldl005
   Bachanova V, 2010, CANCER IMMUNOL IMMUN, V59, P1739, DOI 10.1007/s00262-010-0896-z
   Barbee MS, 2015, ANN PHARMACOTHER, V49, P907, DOI 10.1177/1060028015586218
   Berger C, 2006, BLOOD, V107, P2294, DOI 10.1182/blood-2005-08-3503
   Bhatia V, 2001, EXPERT OPIN BIOL TH, V1, P3, DOI 10.1517/14712598.1.1.3
   Boissel L, 2013, ONCOIMMUNOLOGY, V2, DOI 10.4161/onci.26527
   Boissel L, 2009, LEUKEMIA RES, V33, P1255, DOI 10.1016/j.leukres.2008.11.024
   Bouchard H, 2014, BIOORG MED CHEM LETT, V24, P5357, DOI 10.1016/j.bmcl.2014.10.021
   Brentjens RJ, 2013, SCI TRANSL MED, V5, DOI 10.1126/scitranslmed.3005930
   Camacho LH, 2015, CANCER MED-US, V4, P661, DOI 10.1002/cam4.371
   Carpenito C, 2009, P NATL ACAD SCI USA, V106, P3360, DOI 10.1073/pnas.0813101106
   Casucci M, 2015, CANCER IMMUNOL IMMUN, V64, P123, DOI 10.1007/s00262-014-1641-9
   Chakravarti D, 2015, TRENDS BIOTECHNOL, V33, P449, DOI 10.1016/j.tibtech.2015.05.001
   Cheng Min, 2012, Front Med, V6, P56, DOI 10.1007/s11684-012-0177-7
   Cheng M, 2011, CELL TRANSPLANT, V20, P1731, DOI 10.3727/096368911X580536
   Chmielewski M, 2015, EXPERT OPIN BIOL TH, V15, P1145, DOI 10.1517/14712598.2015.1046430
   Chmielewski M, 2014, IMMUNOL REV, V257, P83, DOI 10.1111/imr.12125
   Ciceri F, 2007, BLOOD, V109, P4698, DOI 10.1182/blood-2006-05-023416
   Ciceri F, 2009, LANCET ONCOL, V10, P489, DOI 10.1016/S1470-2045(09)70074-9
   Cire S, 2014, PLOS ONE, V9, DOI 10.1371/journal.pone.0101644
   Cruz CRY, 2013, BLOOD, V122, P2965, DOI 10.1182/blood-2013-06-506741
   D'souza N, 2013, ADV BIOCHEM ENG BIOT, V130, P209, DOI 10.1007/10_2012_150
   Davila ML, 2014, SCI TRANSL MED, V6, DOI 10.1126/scitranslmed.3008226
   Davila ML, 2013, HEMATOL ONCOL CLIN N, V27, P341, DOI 10.1016/j.hoc.2012.12.004
   de Melo SM, 2015, PLOS ONE, V10, DOI 10.1371/journal.pone.0128922
   de Witte MA, 2008, J IMMUNOL, V180, P6365, DOI 10.4049/jimmunol.180.9.6365
   Deng Q, 2014, GENE THER, V21, P317, DOI 10.1038/gt.2013.88
   Di Stasi A, 2011, NEW ENGL J MED, V365, P1673, DOI 10.1056/NEJMoa1106152
   Dudley ME, 2003, NAT REV CANCER, V3, P666, DOI 10.1038/nrc1167
   Dy GK, 2013, CA-CANCER J CLIN, V63, P249, DOI 10.3322/caac.21184
   Eggermont LJ, 2014, TRENDS BIOTECHNOL, V32, P456, DOI 10.1016/j.tibtech.2014.06.007
   Fan LF, 1999, HUM GENE THER, V10, P2273, DOI 10.1089/10430349950016924
   Geller MA, 2011, CYTOTHERAPY, V13, P98, DOI 10.3109/14653249.2010.515582
   GONG JH, 1994, LEUKEMIA, V8, P652
   Gschweng E, 2014, IMMUNOL REV, V257, P237, DOI 10.1111/imr.12128
   Guedan S, 2014, BLOOD, V124, P1070, DOI 10.1182/blood-2013-10-535245
   Han JF, 2015, SCI REP-UK, V5, DOI 10.1038/srep11483
   HERCEND T, 1986, BLOOD, V67, P722
   Higano CS, 2009, CANCER-AM CANCER SOC, V115, P3670, DOI 10.1002/cncr.24429
   Higgins JP, 2009, CANCER BIOL THER, V8, P1440, DOI 10.4161/cbt.8.15.9133
   Ho IAW, 2013, HISTOL HISTOPATHOL, V28, P1427, DOI 10.14670/HH-28.1427
   Hu BL, 2010, VACCINE, V28, P6675, DOI 10.1016/j.vaccine.2010.08.012
   IRVING BA, 1991, CELL, V64, P891, DOI 10.1016/0092-8674(91)90314-O
   Jiang H, 2014, MOL ONCOL, V8, P297, DOI 10.1016/j.molonc.2013.12.001
   Jiang W, 2008, CYTOTHERAPY, V10, P265, DOI 10.1080/14653240801965156
   Jing W, 2014, MOL CANCER THER, V13, P2127, DOI 10.1158/1535-7163.MCT-14-0175
   Johnson LA, 2015, SCI TRANSL MED, V7, DOI 10.1126/scitranslmed.aaa4963
   Kalos M, 2011, SCI TRANSL MED, V3, DOI 10.1126/scitranslmed.3002842
   Kamath AT, 2002, BLOOD, V100, P1734, DOI 10.1182/blood.V100.5.1734.h81702001734_1734_1741
   Kastenmuller W, 2014, NAT REV IMMUNOL, V14, P705, DOI 10.1038/nri3727
   Kim SW, 2013, CLIN CANCER RES, V19, P415, DOI 10.1158/1078-0432.CCR-12-1568
   Kochenderfer JN, 2013, BLOOD, V122, P4129, DOI 10.1182/blood-2013-08-519413
   Koo T, 2015, MOL CELLS, V38, P475, DOI 10.14348/molcells.2015.0103
   Kotsiou E, 2013, BRIT J HAEMATOL, V160, P133, DOI 10.1111/bjh.12115
   Kucerova L, 2008, J GENE MED, V10, P1071, DOI 10.1002/jgm.1239
   Lanitis E, 2013, CANCER IMMUNOL RES, V1, P43, DOI 10.1158/2326-6066.CIR-13-0008
   Leboeuf C, 2014, MOL THER, V22, P634, DOI 10.1038/mt.2013.277
   Lee DW, 2015, LANCET, V385, P517, DOI 10.1016/S0140-6736(14)61403-3
   Lee HM, 2014, CELL IMMUNOL, V290, P52, DOI 10.1016/j.cellimm.2014.05.001
   Levine JE, 2002, J CLIN ONCOL, V20, P405, DOI 10.1200/JCO.20.2.405
   Linette GP, 2013, BLOOD, V122, P863, DOI 10.1182/blood-2013-03-490565
   Matuskova M, 2010, CANCER LETT, V290, P58, DOI 10.1016/j.canlet.2009.08.028
   Maude SL, 2014, NEW ENGL J MED, V371, P1507, DOI 10.1056/NEJMoa1407222
   Maury S, 2014, LEUKEMIA, V28, P2406, DOI 10.1038/leu.2014.237
   Maus MV, 2013, CANCER IMMUNOL RES, V1, P26, DOI 10.1158/2326-6066.CIR-13-0006
   Miller JS, 2005, BLOOD, V105, P3051, DOI 10.1182/blood-2004-07-2974
   Milone MC, 2009, MOL THER, V17, P1453, DOI 10.1038/mt.2009.83
   Minagawa K, 2015, PHARMACEUTICALS, V8, P230, DOI 10.3390/ph8020230
   Moon EK, 2014, CLIN CANCER RES, V20, P4262, DOI 10.1158/1078-0432.CCR-13-2627
   Muller T, 2008, CANCER IMMUNOL IMMUN, V57, P411, DOI 10.1007/s00262-007-0383-3
   Nagashima S, 1998, BLOOD, V91, P3850, DOI 10.1182/blood.V91.10.3850.3850_3850_3861
   Neschadim A, 2007, BIOL BLOOD MARROW TR, V13, P1407, DOI 10.1016/j.bbmt.2007.09.014
   Neschadim A, 2012, MOL THER, V20, P1002, DOI 10.1038/mt.2011.298
   Ochi T, 2015, CANCER IMMUNOL RES, V3, P1070, DOI 10.1158/2326-6066.CIR-14-0222
   Oldham RAA, 2015, IMMUNOTHERAPY-UK, V7, P271, DOI [10.2217/IMT.14.108, 10.2217/imt.14.108]
   Palucka K, 2012, NAT REV CANCER, V12, P265, DOI 10.1038/nrc3258
   Parish CR, 2003, IMMUNOL CELL BIOL, V81, P106, DOI 10.1046/j.0818-9641.2003.01151.x
   Parmar S, 2014, CURR OPIN IMMUNOL, V27, P38, DOI 10.1016/j.coi.2014.01.010
   Porter DL, 2011, NEW ENGL J MED, V365, P725, DOI 10.1056/NEJMoa1103849
   NguyenThai QA, 2015, J GENE MED, V17, P87, DOI 10.1002/jgm.2826
   Ramsubir S, 2007, MOL THER, V15, P1174, DOI 10.1038/sj.mt.6300147
   Randolph GJ, 2008, CURR OPIN IMMUNOL, V20, P52, DOI 10.1016/j.coi.2007.10.010
   Rapoport AP, 2015, NAT MED, V21, P914, DOI 10.1038/nm.3910
   Robbins PF, 2015, CANCER J, V21, P480, DOI 10.1097/PPO.0000000000000160
   ROSENBERG SA, 1987, NEW ENGL J MED, V316, P889, DOI 10.1056/NEJM198704093161501
   Roybal KT, 2016, CELL, V164, P770, DOI 10.1016/j.cell.2016.01.011
   Ruggeri L, 2002, SCIENCE, V295, P2097, DOI 10.1126/science.1068440
   Sadelain M, 2009, CURR OPIN IMMUNOL, V21, P215, DOI 10.1016/j.coi.2009.02.009
   Sangiolo D, 2011, EXPERT OPIN BIOL TH, V11, P655, DOI 10.1517/14712598.2011.565325
   Sato T, 2007, MOL THER, V15, P962, DOI 10.1038/mt.sj.6300122
   Sato T, 2013, PLOS ONE, V8, DOI 10.1371/journal.pone.0078711
   Scaife MD, 2009, EXPERT OPIN BIOL TH, V9, P749, DOI 10.1517/14712590903002021
   Schonfeld K, 2015, MOL THER, V23, P330, DOI [10.1038/mt.2014.21, 10.1038/mt.2014.219]
   Scholler J, 2012, SCI TRANSL MED, V4, DOI 10.1126/scitranslmed.3003761
   Seidel D, 2015, CANCER IMMUNOL IMMUN, V64, P621, DOI 10.1007/s00262-015-1669-5
   Shahrokhi S, 2014, HUM GENE THER, V25, P240, DOI 10.1089/hum.2013.193
   Shifrin N, 2014, SEMIN IMMUNOL, V26, P138, DOI 10.1016/j.smim.2014.02.007
   Song DG, 2015, ONCOTARGET, V6, P21533, DOI 10.18632/oncotarget.4071
   Song F, 2012, J CANCER RES CLIN, V138, P347, DOI 10.1007/s00432-011-1104-z
   Stagg J, 2013, CURR MOL MED, V13, P856, DOI 10.2174/1566524011313050016
   Suck G, 2006, INT J RADIAT BIOL, V82, P355, DOI 10.1080/09553000600649653
   Swift BE, 2012, HAEMATOL-HEMATOL J, V97, P1020, DOI 10.3324/haematol.2011.054254
   Tam YK, 2003, CYTOTHERAPY, V5, P259, DOI 10.1080/14653240310001523
   Tey SK, 2007, BIOL BLOOD MARROW TR, V13, P913, DOI 10.1016/j.bbmt.2007.04.005
   Topfer K, 2015, J IMMUNOL, V194, P3201, DOI 10.4049/jimmunol.1400330
   Tonn T, 2013, CYTOTHERAPY, V15, P1563, DOI 10.1016/j.jcyt.2013.06.017
   Tsartsalis D, 2015, ANTICANCER RES, V35, P1543
   Turtle CJ, 2016, J CLIN INVEST, V126, P2123, DOI 10.1172/JCI85309
   Vahlne G, 2010, EUR J IMMUNOL, V40, P813, DOI 10.1002/eji.200939755
   Valton J, 2015, MOL THER, V23, P1507, DOI 10.1038/mt.2015.104
   Vasaturo A, 2013, FRONT IMMUNOL, V4, DOI 10.3389/fimmu.2013.00417
   Wang JCM, 2013, VIROL J, V10, DOI 10.1186/1743-422X-10-240
   Wu CY, 2015, SCIENCE, V350, DOI 10.1126/science.aab4077
   Xu XJ, 2014, CANCER LETT, V343, P172, DOI 10.1016/j.canlet.2013.10.004
   Yan CH, 2014, BIOMATERIALS, V35, P3035, DOI 10.1016/j.biomaterials.2013.12.037
   Yan CH, 2013, MOL PHARMACEUT, V10, P142, DOI 10.1021/mp300261e
   Yang HG, 2011, CANCER GENE THER, V18, P370, DOI 10.1038/cgt.2011.13
   Zhang G, 2013, IMMUNOL CELL BIOL, V91, P615, DOI 10.1038/icb.2013.45
   Zhang J, 2004, HAEMATOLOGICA, V89, P338
   Zhang R, 2004, ONCOL REP, V11, P1097
   Zhang R, 2015, CANCER IMMUNOL RES, V3, P668, DOI 10.1158/2326-6066.CIR-14-0117
   Zhang YH, 2015, DRUG DES DEV THER, V9, P2947, DOI 10.2147/DDDT.S79475
   Zhu XH, 2013, GASTRIC CANCER, V16, P155, DOI 10.1007/s10120-012-0166-1
   Zhu Y, 2014, DRUG DES DEV THER, V8, P2449, DOI 10.2147/DDDT.S71466
   Zigler M, 2013, CURR OPIN PHARMACOL, V13, P504, DOI 10.1016/j.coph.2013.04.003
NR 132
TC 6
Z9 7
U1 1
U2 24
PU LIPPINCOTT WILLIAMS & WILKINS
PI PHILADELPHIA
PA TWO COMMERCE SQ, 2001 MARKET ST, PHILADELPHIA, PA 19103 USA
SN 1524-9557
EI 1537-4513
J9 J IMMUNOTHER
JI J. Immunother.
PD SEP
PY 2016
VL 39
IS 7
BP 249
EP 259
PG 11
WC Oncology; Immunology; Medicine, Research & Experimental
SC Oncology; Immunology; Research & Experimental Medicine
GA DU1HM
UT WOS:000381958800001
PM 27488725
DA 2021-10-29
ER

PT J
AU Qin, DY
   Huang, Y
   Li, D
   Wang, YS
   Wang, W
   Wei, YQ
AF Qin, Di-Yuan
   Huang, Yong
   Li, Dan
   Wang, Yong-Sheng
   Wang, Wei
   Wei, Yu-Quan
TI Paralleled comparison of vectors for the generation of CAR-T cells
SO ANTI-CANCER DRUGS
LA English
DT Article
DE chimeric antigen receptor; clinical application; gene vector;
   integration; transfection efficiency
ID CHIMERIC-ANTIGEN-RECEPTOR; SLEEPING-BEAUTY TRANSPOSITION; LEVEL
   TRANSGENE EXPRESSION; GENE-TRANSFER; ADOPTIVE IMMUNOTHERAPY; LENTIVIRAL
   VECTORS; BLOOD-LYMPHOCYTES; INTEGRATION; THERAPY; TRANSFECTION
AB T-lymphocytes genetically engineered with the chimeric antigen receptor (CAR-T) have shown great therapeutic potential in cancer treatment. A variety of preclinical researches and clinical trials of CAR-T therapy have been carried out to lay the foundation for future clinical application. In these researches, several gene-transfer methods were used to deliver CARs or other genes into T-lymphocytes, equipping CAR-modified T cells with a property of recognizing and attacking antigen-expressing tumor cells in a major histocompatibility complex-independent manner. Here, we summarize the gene-transfer vectors commonly used in the generation of CAR-T cell, including retrovirus vectors, lentivirus vectors, the transposon/transposase system, the plasmid-based system, and the messenger RNA electroporation system. The following aspects were compared in parallel: efficiency of gene transfer, the integration methods in the modified T cells, foreground of scale-up production, and application and development in clinical trials. These aspects should be taken into account to generate the optimal CAR-gene vector that may be suitable for future clinical application. Copyright (C) 2016 Wolters Kluwer Health, Inc. All rights reserved.
C1 Sichuan Univ, West China Med Sch, West China Hosp, State Key Lab Biotherapy,Collaborat Innovat Ctr B, Chengdu, Peoples R China.
   Sichuan Univ, West China Hosp, Ctr Canc, Chengdu, Peoples R China.
RP Wang, W (corresponding author), SKLB, Yaohua Rd Huaxi Campur,17,Renmin Rd 3rd Sect, Chengdu 610041, Peoples R China.
EM weiwang@scu.edu.cn
OI Wang, Wei/0000-0001-7788-1895; huang, yong/0000-0002-6932-3196
FU National High-tech R&D program (863 Program)National High Technology
   Research and Development Program of China [2014AA020704]; National
   Natural and Scientific Foundation of ChinaNational Natural Science
   Foundation of China (NSFC) [81201789/H1611, 81572981/H1611,
   81400057/H0111]
FX This work was supported by the National High-tech R&D program (863
   Program), 2014AA020704, and the National Natural and Scientific
   Foundation of China, 81201789/H1611, 81572981/H1611, and 81400057/H0111.
CR Aiuti A, 2013, SCIENCE, V341, P865, DOI 10.1126/science.1233151
   Banasik MB, 2010, GENE THER, V17, P150, DOI 10.1038/gt.2009.135
   Beard BC, 2007, MOL THER, V15, P1356, DOI 10.1038/sj.mt.6300159
   Beer AJ, 2008, EUR RADIOL, V18, P1087, DOI 10.1007/s00330-008-0874-4
   Bell MP, 2001, NAT MED, V7, P1155, DOI 10.1038/nm1001-1155
   Birkholz K, 2009, GENE THER, V16, P596, DOI 10.1038/gt.2008.189
   Chmielewski M, 2015, EXPERT OPIN BIOL TH, V15, P1145, DOI 10.1517/14712598.2015.1046430
   Ciuffi A, 2008, CURR GENE THER, V8, P419, DOI 10.2174/156652308786848021
   Cooper LJN, 2006, CYTOTHERAPY, V8, P105, DOI 10.1080/14653240600620176
   Cribbs AP, 2013, BMC BIOTECHNOL, V13, DOI 10.1186/1472-6750-13-98
   Dardalhon V, 2001, GENE THER, V8, P190, DOI 10.1038/sj.gt.3301378
   Davila ML, 2014, SCI TRANSL MED, V6, DOI 10.1126/scitranslmed.3008226
   De Palma M, 2005, BLOOD, V105, P2307, DOI 10.1182/blood-2004-03-0798
   Dropulic B, 2011, HUM GENE THER, V22, P649, DOI 10.1089/hum.2011.058
   Engels B, 2003, HUM GENE THER, V14, P1155, DOI 10.1089/104303403322167993
   Galvan DL, 2009, J IMMUNOTHER, V32, P837, DOI 10.1097/CJI.0b013e3181b2914c
   Geurts AM, 2003, MOL THER, V8, P108, DOI 10.1016/S1525-0016(03)00099-6
   GROSS G, 1989, P NATL ACAD SCI USA, V86, P10024, DOI 10.1073/pnas.86.24.10024
   Hacein-Bey-Abina S, 2003, SCIENCE, V302, P415, DOI 10.1126/science.1088547
   Howe SJ, 2008, J CLIN INVEST, V118, P3143, DOI 10.1172/JCI35798
   Huang X, 2006, BLOOD, V107, P483, DOI 10.1182/blood-2005-05-2133
   Huang X, 2008, MOL THER, V16, P580, DOI 10.1038/sj.mt.6300404
   Ivics Z, 1997, CELL, V91, P501, DOI 10.1016/S0092-8674(00)80436-5
   Ivics Z, 2007, MOL THER, V15, P1137, DOI 10.1038/sj.mt.6300169
   Kochenderfer JN, 2015, J CLIN ONCOL, V33, P540, DOI 10.1200/JCO.2014.56.2025
   Krug C, 2014, CANCER IMMUNOL IMMUN, V63, P999, DOI 10.1007/s00262-014-1572-5
   Lai W, 2003, J IMMUNOL METHODS, V282, P93, DOI 10.1016/j.jim.2003.07.015
   Lee DW, 2015, LANCET, V385, P517, DOI 10.1016/S0140-6736(14)61403-3
   Maiti SN, 2013, J IMMUNOTHER, V36, P112, DOI 10.1097/CJI.0b013e3182811ce9
   Manuri PVR, 2010, HUM GENE THER, V21, P427, DOI 10.1089/hum.2009.114
   Mates L, 2009, NAT GENET, V41, P753, DOI 10.1038/ng.343
   Maude SL, 2014, NEW ENGL J MED, V371, P1507, DOI 10.1056/NEJMoa1407222
   Maurice M, 2002, BLOOD, V99, P2342, DOI 10.1182/blood.V99.7.2342
   MILLER DG, 1990, MOL CELL BIOL, V10, P4239, DOI 10.1128/MCB.10.8.4239
   Montini E, 2006, NAT BIOTECHNOL, V24, P687, DOI 10.1038/nbt1216
   Nakazawa Y, 2009, J IMMUNOTHER, V32, P826, DOI 10.1097/CJI.0b013e3181ad762b
   Nienhuis AW, 2006, MOL THER, V13, P1031, DOI 10.1016/j.ymthe.2006.03.001
   Rabinovich PM, 2009, HUM GENE THER, V20, P51, DOI 10.1089/hum.2008.068
   Sanber KS, 2015, SCI REP-UK, V5, DOI 10.1038/srep09021
   Schaft N, 2006, CANCER IMMUNOL IMMUN, V55, P1132, DOI 10.1007/s00262-005-0098-2
   Serafini M, 2004, HAEMATOLOGICA, V89, P86
   Shen CJ, 2013, J HEMATOL ONCOL, V6, DOI 10.1186/1756-8722-6-33
   Singh H, 2008, CANCER RES, V68, P2961, DOI 10.1158/0008-5472.CAN-07-5600
   Singh H, 2014, IMMUNOL REV, V257, P181, DOI 10.1111/imr.12137
   Singh H, 2011, CANCER RES, V71, P3516, DOI 10.1158/0008-5472.CAN-10-3843
   Staunstrup NH, 2009, MOL THER, V17, P1205, DOI 10.1038/mt.2009.10
   Tavernier G, 2011, J CONTROL RELEASE, V150, P238, DOI 10.1016/j.jconrel.2010.10.020
   Torikai H, 2012, BLOOD, V119, P5697, DOI 10.1182/blood-2012-01-405365
   Tumaini B, 2013, CYTOTHERAPY, V15, P1406, DOI 10.1016/j.jcyt.2013.06.003
   Van Tendeloo VFI, 2000, GENE THER, V7, P1431, DOI 10.1038/sj.gt.3301252
   Vink CA, 2009, MOL THER, V17, P1197, DOI 10.1038/mt.2009.94
   Wang W, 2013, GENE THER, V20, P970, DOI 10.1038/gt.2013.19
   Wang W, 2012, CURR GENE THER, V12, P493, DOI 10.2174/156652312803519751
   Warnock JN, 2011, METHODS MOL BIOL, V737, P1, DOI 10.1007/978-1-61779-095-9_1
   Yant SR, 2005, MOL CELL BIOL, V25, P2085, DOI 10.1128/MCB.25.6.2085-2094.2005
   Yoon SH, 2009, CANCER GENE THER, V16, P489, DOI 10.1038/cgt.2008.98
   Zhao YB, 2010, CANCER RES, V70, P9053, DOI 10.1158/0008-5472.CAN-10-2880
   Zhao YB, 2006, MOL THER, V13, P151, DOI 10.1016/j.ymthe.2005.07.688
NR 58
TC 10
Z9 11
U1 0
U2 41
PU LIPPINCOTT WILLIAMS & WILKINS
PI PHILADELPHIA
PA TWO COMMERCE SQ, 2001 MARKET ST, PHILADELPHIA, PA 19103 USA
SN 0959-4973
EI 1473-5741
J9 ANTI-CANCER DRUG
JI Anti-Cancer Drugs
PD SEP
PY 2016
VL 27
IS 8
BP 711
EP 722
DI 10.1097/CAD.0000000000000387
PG 12
WC Oncology; Pharmacology & Pharmacy
SC Oncology; Pharmacology & Pharmacy
GA DS5HC
UT WOS:000380811300002
PM 27333595
DA 2021-10-29
ER

PT J
AU Patel, SS
   Schwab, JH
AF Patel, Shalin S.
   Schwab, Joseph H.
TI Immunotherapy as a Potential Treatment for Chordoma: a Review
SO CURRENT ONCOLOGY REPORTS
LA English
DT Review
DE Antigen processing; Bone tumors; Carbon-ion; Chordoma; Chimeric antigen
   receptor; CSPG4; CTLA-4; HLA; Immune checkpoint; Immune escape; Immune
   system; Immunotherapy; MHC; PD-1; PD-L1; PD-L2; Proton; Radiation;
   Radiotherapy; Sarcoma; Tumor antigen; Vaccine
ID TUMOR-INFILTRATING LYMPHOCYTES; CELL LUNG-CANCER; CLASS-I ANTIGEN; DOSE
   PHOTON/PROTON RADIOTHERAPY; HUMAN COLORECTAL-CANCER; GROWTH-FACTOR-BETA;
   CD8(+) T-CELLS; OVARIAN-CANCER; IMMUNE ESCAPE; PROGNOSTIC-FACTORS
AB Chordoma is a locally aggressive primary malignancy of the axial skeleton. The gold standard for treatment is en bloc resection, with some centers now advocating for the use of radiation to help mitigate the risk of recurrence. Local recurrence is common, and salvaging local failures is quite difficult. Chemotherapy has been ineffective and small molecule targeted therapy has had only marginal benefits in small subsets of patients with rare tumor phenotypes or refractory disease. Recent successes utilizing immunotherapy in a variety of cancers has led to a resurgence of interest in modifying the host immune system to develop new ways to treat tumors. This review will discuss these studies and will highlight the early studies employing immune strategies for the treatment of chordoma.
C1 [Patel, Shalin S.; Schwab, Joseph H.] Harvard Med Sch, Massachusetts Gen Hosp, Dept Orthopaed Surg, 55 Fruit St Yawkey Bldg Suite 3A, Boston, MA 02114 USA.
RP Schwab, JH (corresponding author), Harvard Med Sch, Massachusetts Gen Hosp, Dept Orthopaed Surg, 55 Fruit St Yawkey Bldg Suite 3A, Boston, MA 02114 USA.
EM shalin@partners.org; jhschwab@partners.org
CR Al-Shibli KI, 2008, CLIN CANCER RES, V14, P5220, DOI 10.1158/1078-0432.CCR-08-0133
   Alexe G, 2007, CANCER RES, V67, P10669, DOI 10.1158/0008-5472.CAN-07-0539
   AZZARELLI A, 1988, J SURG ONCOL, V37, P185, DOI 10.1002/jso.2930370311
   Baier PK, 1998, TUMOR BIOL, V19, P205, DOI 10.1159/000030008
   Baker K, 2007, EUR J CANCER, V43, P624, DOI 10.1016/j.ejca.2006.11.012
   Beard RE, 2014, J IMMUNOTHER CANCER, V2, DOI 10.1186/2051-1426-2-25
   Bordon Y, 2015, NAT REV IMMUNOL, V15, P6, DOI 10.1038/nri3792
   Bordon Y, 2015, NAT REV CANCER, V15, P3, DOI 10.1038/nrc3880
   Boriani S, 2006, SPINE, V31, P493, DOI 10.1097/01.brs.0000200038.30869.27
   Campoli M, 2008, ONCOGENE, V27, P5869, DOI 10.1038/onc.2008.273
   Campoli M, 2008, TISSUE ANTIGENS, V72, P321, DOI 10.1111/j.1399-0039.2008.01106.x
   Campoli M, 2005, CANC TREAT, V123, P61
   Campoli M, 2002, VACCINE, V20, pA40, DOI 10.1016/S0264-410X(02)00386-9
   Campoli M, 2011, SEMIN IMMUNOPATHOL, V33, P321, DOI 10.1007/s00281-011-0270-z
   Campoli M, 2010, CLIN CANCER RES, V16, P11, DOI 10.1158/1078-0432.CCR-09-2345
   Camus M, 2009, CANCER RES, V69, P2685, DOI 10.1158/0008-5472.CAN-08-2654
   Chang CC, 2005, ADV CANCER RES, V93, P189, DOI 10.1016/S0065-230X(05)93006-6
   Chang CC, 2007, CANCER IMMUNOL IMMUN, V56, P227, DOI 10.1007/s00262-006-0183-1
   Chen YL, 2013, SPINE, V38, pE930, DOI 10.1097/BRS.0b013e318296e7d7
   Choi KS, 2008, DEV DYNAM, V237, P3953, DOI 10.1002/dvdy.21805
   Chouaib S, 2013, B CANCER, V100, P569, DOI 10.1684/bdc.2013.1754
   CLARK WH, 1989, JNCI-J NATL CANCER I, V81, P1893, DOI 10.1093/jnci/81.24.1893
   Clemente CG, 1996, CANCER, V77, P1303, DOI 10.1002/(SICI)1097-0142(19960401)77:7<1303::AID-CNCR12>3.3.CO;2-0
   Dahlin AM, 2011, MODERN PATHOL, V24, P671, DOI 10.1038/modpathol.2010.234
   Dalerba P, 2003, CRIT REV ONCOL HEMAT, V46, P33, DOI 10.1016/S1040-8428(02)00159-2
   Delaney TF, 2014, J SURG ONCOL, V110, P115, DOI 10.1002/jso.23617
   DeLaney TF, 2009, INT J RADIAT ONCOL, V74, P732, DOI 10.1016/j.ijrobp.2008.08.058
   Diederichsen ACP, 2003, CANCER IMMUNOL IMMUN, V52, P423, DOI 10.1007/s00262-003-0388-5
   Dieu-Nosjean MC, 2008, J CLIN ONCOL, V26, P4410, DOI 10.1200/JCO.2007.15.0284
   Donahue RN, 2014, J IMMUNOTHER CANC S3, V2, P148
   Feng Y, 2015, ONCOTARGET, V6, P11139, DOI 10.18632/oncotarget.3576
   Ferris RL, 2006, CLIN CANCER RES, V12, P3890, DOI 10.1158/1078-0432.CCR-05-2750
   Ferris RL, 2010, J CLIN ONCOL, V28, P4390, DOI 10.1200/JCO.2009.27.6360
   Ferrone S, 2007, SURG ONCOL CLIN N AM, V16, P755, DOI 10.1016/j.soc.2007.08.004
   Francisco LM, 2010, IMMUNOL REV, V236, P219, DOI 10.1111/j.1600-065X.2010.00923.x
   Galon J, 2006, SCIENCE, V313, P1960, DOI 10.1126/science.1129139
   Gameiro SR, 2014, ONCOTARGET, V5, P403, DOI 10.18632/oncotarget.1719
   Halama Niels, 2009, Cancer Immun, V9, P1
   Hamamoto Shinichi, 2014, BMC Res Notes, V7, P765, DOI 10.1186/1756-0500-7-765
   Hamanishi J, 2007, P NATL ACAD SCI USA, V104, P3360, DOI 10.1073/pnas.0611533104
   HARRISON JC, 1994, HUM PATHOL, V25, P498, DOI 10.1016/0046-8177(94)90122-8
   Heery CR, 2015, CANCER IMMUNOL RES, V3, P1248, DOI 10.1158/2326-6066.CIR-15-0119
   HEFFELFINGER MJ, 1973, CANCER-AM CANCER SOC, V32, P410, DOI 10.1002/1097-0142(197308)32:2<410::AID-CNCR2820320219>3.0.CO;2-S
   Hiraoka N, 2006, CLIN CANCER RES, V12, P5423, DOI 10.1158/1078-0432.CCR-06-0369
   Horton R, 2004, NAT REV GENET, V5, P889, DOI 10.1038/nrg1489
   Imai R, 2016, INT J RADIAT ONCOL, V95, P322, DOI 10.1016/j.ijrobp.2016.02.012
   Indelicato DJ, 2016, INT J RADIAT ONCOL, V95, P297, DOI 10.1016/j.ijrobp.2016.01.057
   Ito N, 2005, ANTICANCER RES, V25, P2027
   Kawai O, 2008, CANCER-AM CANCER SOC, V113, P1387, DOI 10.1002/cncr.23712
   Kayani B, 2014, EJSO-EUR J SURG ONC, V40, P1412, DOI 10.1016/j.ejso.2014.04.008
   Lee WS, 2010, CANCER-AM CANCER SOC, V116, P5188, DOI 10.1002/cncr.25293
   Lipowska-Bhalla G, 2012, CANCER IMMUNOL IMMUN, V61, P953, DOI 10.1007/s00262-012-1254-0
   Lugli A, 2009, BRIT J CANCER, V101, P1382, DOI 10.1038/sj.bjc.6605318
   MACKENSEN A, 1993, CANCER RES, V53, P3569
   Mahmoud SMA, 2011, J CLIN ONCOL, V29, P1949, DOI 10.1200/JCO.2010.30.5037
   Marincola F M, 2000, Adv Immunol, V74, P181, DOI 10.1016/S0065-2776(08)60911-6
   Marrogi AJ, 1997, INT J CANCER, V74, P492, DOI 10.1002/(SICI)1097-0215(19971021)74:5<492::AID-IJC3>3.0.CO;2-Z
   Mathios D, 2015, J NEURO-ONCOL, V121, P251, DOI 10.1007/s11060-014-1637-5
   Menegaz RA, 2008, EUR J GYNAECOL ONCOL, V29, P321
   Menon AG, 2004, LAB INVEST, V84, P493, DOI 10.1038/labinvest.3700055
   Mlecnik B, 2011, J CLIN ONCOL, V29, P610, DOI 10.1200/JCO.2010.30.5425
   Murphy K. M., 2007, JANEWAYS IMMUNOBIOLO, V7
   Nagtegaal ID, 2001, BMC CANCER, V1, DOI 10.1186/1471-2407-1-7
   Naito Y, 1998, CANCER RES, V58, P3491
   Nosho K, 2010, J PATHOL, V222, P350, DOI 10.1002/path.2774
   Pages F, 2005, NEW ENGL J MED, V353, P2654, DOI 10.1056/NEJMoa051424
   Pages F, 2009, J CLIN ONCOL, V27, P5944, DOI 10.1200/JCO.2008.19.6147
   Pardoll DM, 2012, NAT REV CANCER, V12, P252, DOI 10.1038/nrc3239
   Phukan R, 2016, CLIN ORTHOP RELAT R, V474, P687, DOI 10.1007/s11999-015-4361-3
   Prall F, 2004, HUM PATHOL, V35, P808, DOI 10.1016/j.humpath.2004.01.022
   Pule M, 2003, CYTOTHERAPY, V5, P211, DOI 10.1080/14653240310001488
   Ribas A, 2012, NEW ENGL J MED, V366, P2517, DOI 10.1056/NEJMe1205943
   Robert C, 2014, N ENGL J MED
   Salama P, 2009, J CLIN ONCOL, V27, P186, DOI 10.1200/JCO.2008.18.7229
   Sato E, 2005, P NATL ACAD SCI USA, V102, P18538, DOI 10.1073/pnas.0509182102
   Schoenfeld A. J., 2015, SPINE J
   Schwab JH, 2009, CANCER IMMUNOL IMMUN, V58, P339, DOI 10.1007/s00262-008-0557-7
   Seliger B, 2011, PROTEOMICS, V11, P2528, DOI 10.1002/pmic.201000486
   Senovilla L, 2012, ONCOIMMUNOLOGY, V1, P1323, DOI 10.4161/onci.22009
   Sinicrope FA, 2009, GASTROENTEROLOGY, V137, P1270, DOI 10.1053/j.gastro.2009.06.053
   Stacchiotti S, 2012, J CLIN ONCOL, V30, P914, DOI 10.1200/JCO.2011.35.3656
   Stacchiotti S, 2011, CURR ONCOL REP, V13, P323, DOI 10.1007/s11912-011-0176-x
   TEFANY FJ, 1991, J INVEST DERMATOL, V97, P197, DOI 10.1111/1523-1747.ep12479662
   Tosolini M, 2011, CANCER RES, V71, P1263, DOI 10.1158/0008-5472.CAN-10-2907
   Tumeh PC, 2014, NATURE, V515, P568, DOI 10.1038/nature13954
   Vujovic S, 2006, J PATHOL, V209, P157, DOI 10.1002/path.1969
   WALUNAS TL, 1994, IMMUNITY, V1, P405, DOI 10.1016/1074-7613(94)90071-X
   Wang X, 2010, CURR MOL MED, V10, P419, DOI 10.2174/156652410791316977
   Wolchok JD, 2013, NEW ENGL J MED, V369, P122, DOI 10.1056/NEJMoa1302369
   Zhang L, 2003, NEW ENGL J MED, V348, P203, DOI 10.1056/NEJMoa020177
   Zinkernagel R M, 1979, Adv Immunol, V27, P51, DOI 10.1016/S0065-2776(08)60262-X
   Zoccali C., 2016, EUR SPINE J
NR 92
TC 14
Z9 15
U1 0
U2 24
PU SPRINGER
PI NEW YORK
PA 233 SPRING ST, NEW YORK, NY 10013 USA
SN 1523-3790
EI 1534-6269
J9 CURR ONCOL REP
JI Curr. Oncol. Rep.
PD SEP
PY 2016
VL 18
IS 9
AR 55
DI 10.1007/s11912-016-0543-8
PG 8
WC Oncology
SC Oncology
GA DS3GJ
UT WOS:000380670800003
PM 27475804
DA 2021-10-29
ER

PT J
AU Haji-Fatahaliha, M
   Hosseini, M
   Akbarian, A
   Sadreddini, S
   Jadidi-Niaragh, F
   Yousefi, M
AF Haji-Fatahaliha, Mostafa
   Hosseini, Maryam
   Akbarian, Asiye
   Sadreddini, Sanam
   Jadidi-Niaragh, Farhad
   Yousefi, Mehdi
TI CAR-modified T-cell therapy for cancer: an updated review
SO ARTIFICIAL CELLS NANOMEDICINE AND BIOTECHNOLOGY
LA English
DT Review
DE cancer; chimeric antigen receptor; clinical studies; immunotherapy; T
   cells
ID CHIMERIC-ANTIGEN-RECEPTOR; GROWTH-FACTOR-BETA; ANTITUMOR-ACTIVITY;
   ADOPTIVE IMMUNOTHERAPY; CD28 COSTIMULATION; CO-STIMULATION; TUMOR-CELLS;
   RECOMBINANT IMMUNORECEPTORS; SIGNALING RECEPTOR; COLON-CARCINOMA
AB The use of chimeric antigen receptor (CAR)-modified T cells is a promising approach for cancer immunotherapy. These genetically modified receptors contain an antigen-binding moiety, a hinge region, a transmembrane domain, and an intracellular costimulatory domain resulting in T-cell activation subsequent to antigen binding. Optimal tumor removal through CAR-modified T cells requires suitable target antigen selection, co-stimulatory signaling domain, and the ability of CAR T cells to traffic, persist, and retain antitumor function after adoptive transfer. There are several elements which can improve antitumor function of CAR T cells, including signaling, conditioning chemotherapy and irradiation, tumor burden of the disease, T-cell phenotype, and supplementary cytokine usage.
   This review outlines four generations of CAR. The pre-clinical and clinical studies showed that this technique has a great potential for treatment of solid and hematological malignancies. The main purpose of the current review is to focus on the pre-clinical and clinical developments of CAR-based immunotherapy.
C1 [Haji-Fatahaliha, Mostafa; Sadreddini, Sanam; Yousefi, Mehdi] Tabriz Univ Med Sci, Drug Appl Res Ctr, Tabriz, Iran.
   [Haji-Fatahaliha, Mostafa; Hosseini, Maryam; Sadreddini, Sanam; Yousefi, Mehdi] Tabriz Univ Med Sci, Immunol Res Ctr, Tabriz, Iran.
   [Haji-Fatahaliha, Mostafa; Hosseini, Maryam; Sadreddini, Sanam; Yousefi, Mehdi] Tabriz Univ Med Sci, Dept Immunol, Fac Med, Tabriz, Iran.
   [Akbarian, Asiye] Univ Tehran Med Sci, Dept Microbiol, Fac Med, Tehran, Iran.
   [Jadidi-Niaragh, Farhad] Univ Tehran Med Sci, Sch Publ Hlth, Dept Immunol, Tehran, Iran.
RP Yousefi, M (corresponding author), Tabriz Univ Med Sci, Dept Immunol, Immunol, Fac Med, Tabriz, Iran.
EM Yousefime@tbzmed.ac.ir
RI Hosseini, Maryam/Q-1298-2017; haji-fatahaliha, mostafa/AAW-5977-2021;
   Jadidi-Niaragh, Farhad/D-3985-2017
OI Hosseini, Maryam/0000-0003-2357-0690; Jadidi-Niaragh,
   Farhad/0000-0002-4641-882X; Yousefi, Mehdi/0000-0003-0099-6728; haji,
   mostafa/0000-0002-2112-2926
CR Ahmed M, 2014, FEBS LETT, V588, P288, DOI 10.1016/j.febslet.2013.11.030
   Beecham EJ, 2000, J IMMUNOTHER, V23, P631, DOI 10.1097/00002371-200011000-00004
   Bollard CM, 2002, BLOOD, V99, P3179, DOI 10.1182/blood.V99.9.3179
   Borkner L, 2010, CANCER IMMUNOL IMMUN, V59, P1173, DOI 10.1007/s00262-010-0842-0
   Brayer JB, 2013, CANCER CONTROL, V20, P49, DOI 10.1177/107327481302000108
   Brentjens RJ, 2007, CLIN CANCER RES, V13, P5426, DOI 10.1158/1078-0432.CCR-07-0674
   Brentjens RJ, 2011, BLOOD, V118, P4817, DOI 10.1182/blood-2011-04-348540
   Bretscher PA, 1999, P NATL ACAD SCI USA, V96, P185, DOI 10.1073/pnas.96.1.185
   Bridgeman JS, 2010, CURR GENE THER, V10, P77
   Brocker T, 2000, BLOOD, V96, P1999, DOI 10.1182/blood.V96.5.1999.h8001999_1999_2001
   Burks AW, 2013, J ALLERGY CLIN IMMUN, V131, P1288, DOI 10.1016/j.jaci.2013.01.049
   Carpenito C, 2009, P NATL ACAD SCI USA, V106, P3360, DOI 10.1073/pnas.0813101106
   Chambers CA, 1997, CURR OPIN IMMUNOL, V9, P396, DOI 10.1016/S0952-7915(97)80087-8
   Chan, 2015, ARTIF CELL NANOMED B, P1
   Chang L, 2007, CYTOTHERAPY, V9, P771, DOI 10.1080/14653240701656079
   Chekmasova AA, 2010, CLIN CANCER RES, V16, P3594, DOI 10.1158/1078-0432.CCR-10-0192
   Chen LP, 2013, NAT REV IMMUNOL, V13, P227, DOI 10.1038/nri3405
   Chen LP, 2004, NAT REV IMMUNOL, V4, P336, DOI 10.1038/nri1349
   Chmielewski M, 2011, CANCER RES, V71, P5697, DOI 10.1158/0008-5472.CAN-11-0103
   Chu J, 2014, LEUKEMIA, V28, P917, DOI 10.1038/leu.2013.279
   Croft M, 2005, TRENDS IMMUNOL, V26, P292, DOI 10.1016/j.it.2005.03.010
   Curiel TJ, 2004, NAT MED, V10, P942, DOI 10.1038/nm1093
   Darcy PK, 1998, EUR J IMMUNOL, V28, P1663, DOI 10.1002/(SICI)1521-4141(199805)28:05<1663::AID-IMMU1663>3.0.CO;2-L
   Di Stasi A, 2009, BLOOD, V113, P6392, DOI 10.1182/blood-2009-03-209650
   Durrant DM, 2010, MUCOSAL IMMUNOL, V3, P301, DOI 10.1038/mi.2010.9
   ESHHAR Z, 1993, P NATL ACAD SCI USA, V90, P720, DOI 10.1073/pnas.90.2.720
   Fenoglio D, 2013, HUM VACC IMMUNOTHER, V9, P2543, DOI 10.4161/hv.26147
   Finney HM, 2004, J IMMUNOL, V172, P104, DOI 10.4049/jimmunol.172.1.104
   Gattinoni L, 2005, J EXP MED, V202, P907, DOI 10.1084/jem.20050732
   Gill S, 2014, BLOOD, V123, P2343, DOI 10.1182/blood-2013-09-529537
   Goldberger O, 2008, CANCER RES, V68, P3450, DOI 10.1158/0008-5472.CAN-07-5006
   Gong Michael C., 1999, Neoplasia (New York), V1, P123, DOI 10.1038/sj.neo.7900018
   Gorelik L, 2002, NAT REV IMMUNOL, V2, P46, DOI 10.1038/nri704
   Grada Z, 2013, MOL THER-NUCL ACIDS, V2, DOI 10.1038/mtna.2013.32
   GROSS G, 1989, P NATL ACAD SCI USA, V86, P10024, DOI 10.1073/pnas.86.24.10024
   HARDING FA, 1992, NATURE, V356, P607, DOI 10.1038/356607a0
   Haynes NM, 2002, J IMMUNOL, V169, P5780, DOI 10.4049/jimmunol.169.10.5780
   Haynes NM, 2001, J IMMUNOL, V166, P182, DOI 10.4049/jimmunol.166.1.182
   Heuser C, 2003, GENE THER, V10, P1408, DOI 10.1038/sj.gt.3302023
   Hollyman D, 2009, J IMMUNOTHER, V32, P169, DOI 10.1097/CJI.0b013e318194a6e8
   Hombach A, 1997, GASTROENTEROLOGY, V113, P1163, DOI 10.1053/gast.1997.v113.pm9322511
   Hombach A, 2001, J IMMUNOL, V167, P6123, DOI 10.4049/jimmunol.167.11.6123
   Hombach A, 2000, INT J CANCER, V88, P115, DOI 10.1002/1097-0215(20001001)88:1<115::AID-IJC18>3.3.CO;2-5
   Hombach A, 2001, CANCER RES, V61, P1976
   Hu Z, 2013, J IMMUNOL, V190
   Hudecek M, 2013, CLIN CANCER RES, V19, P3153, DOI 10.1158/1078-0432.CCR-13-0330
   Hudecek M, 2010, BLOOD, V116, P4532, DOI 10.1182/blood-2010-05-283309
   HWU P, 1993, J EXP MED, V178, P361, DOI 10.1084/jem.178.1.361
   Jacobson CA, 2011, BLOOD, V118, P4761, DOI 10.1182/blood-2011-09-376137
   Jameson SC, 2009, IMMUNITY, V31, P859, DOI 10.1016/j.immuni.2009.11.007
   Jena B, 2013, PLOS ONE, V8, DOI 10.1371/journal.pone.0057838
   Jensen MC, 2010, BIOL BLOOD MARROW TR, V16, P1245, DOI 10.1016/j.bbmt.2010.03.014
   June CH, 2007, J CLIN INVEST, V117, P1466, DOI 10.1172/JCI32446
   Kahlon KS, 2004, CANCER RES, V64, P9160, DOI 10.1158/0008-5472.CAN-04-0454
   Kailayangiri S, 2012, BRIT J CANCER, V106, P1123, DOI 10.1038/bjc.2012.57
   Kalos M, 2011, SCI TRANSL MED, V3, DOI 10.1126/scitranslmed.3002842
   Katz SC, 2015, CLIN CANC RES
   Kazemi T, 2015, ARTIF CELL NANOMED B, P1
   Kerkar SP, 2011, J CLIN INVEST, V121, P4746, DOI 10.1172/JCI58814
   Kerkar SP, 2010, CANCER RES, V70, P6725, DOI 10.1158/0008-5472.CAN-10-0735
   Kershaw MH, 2002, HUM GENE THER, V13, P1971, DOI 10.1089/10430340260355374
   Kershaw MH, 2006, CLIN CANCER RES, V12, P6106, DOI 10.1158/1078-0432.CCR-06-1183
   Kochenderfer JN, 2015, J CLIN ONCOL, V33, P540, DOI 10.1200/JCO.2014.56.2025
   Kochenderfer JN, 2012, BLOOD, V119, P2709, DOI 10.1182/blood-2011-10-384388
   Kochenderfer JN, 2010, BLOOD, V116, P4099, DOI 10.1182/blood-2010-04-281931
   Kochenderfer JN, 2009, J IMMUNOTHER, V32, P689, DOI 10.1097/CJI.0b013e3181ac6138
   Koehler H, 2007, CANCER RES, V67, P2265, DOI 10.1158/0008-5472.CAN-06-2098
   Koneru M, 2015, ONCOIMMUNOLOGY, V4, DOI 10.4161/2162402X.2014.994446
   Kowolik CM, 2006, CANCER RES, V66, P10995, DOI 10.1158/0008-5472.CAN-06-0160
   Kvistborg P, 2012, ONCOIMMUNOLOGY, V1, DOI 10.4161/onci.18851
   Ladygina N, 2013, EUR J IMMUNOL, V43, P3183, DOI 10.1002/eji.201343812
   Lamers CH, 2006, J CLIN ONCOL, V24, P20, DOI DOI 10.1200/JCO.2006.05.9964
   LAMERS CHJ, 1995, INT J CANCER, V60, P450, DOI 10.1002/ijc.2910600405
   Lamers CHJ, 2011, BLOOD, V117, P72, DOI 10.1182/blood-2010-07-294520
   Lee JC, 2011, CANCER RES, V71, P2871, DOI 10.1158/0008-5472.CAN-10-0552
   Lenschow DJ, 1996, ANNU REV IMMUNOL, V14, P233, DOI 10.1146/annurev.immunol.14.1.233
   Loskog A, 2006, LEUKEMIA, V20, P1819, DOI 10.1038/sj.leu.2404366
   Louis CU, 2011, BLOOD, V118, P6050, DOI 10.1182/blood-2011-05-354449
   Maher J, 2002, NAT BIOTECHNOL, V20, P70, DOI 10.1038/nbt0102-70
   Mezzanzanica D, 1998, CANCER GENE THER, V5, P401
   Morgan RA, 2013, J IMMUNOTHER, V36, P133, DOI 10.1097/CJI.0b013e3182829903
   Morgan RA, 2010, MOL THER, V18, P843, DOI 10.1038/mt.2010.24
   Muniappan A, 2000, CANCER GENE THER, V7, P128, DOI 10.1038/sj.cgt.7700100
   Muranski P, 2006, NAT CLIN PRACT ONCOL, V3, P668, DOI 10.1038/ncponc0666
   Murphy A, 2007, CANCER GENE THER, V14, P499, DOI 10.1038/sj.cgt.7701034
   Naslund TI, 2013, J IMMUNOL, V190, P2712, DOI 10.4049/jimmunol.1203082
   Niederman TMJ, 2002, P NATL ACAD SCI USA, V99, P7009, DOI 10.1073/pnas.092562399
   Pameijer CRJ, 2007, CANCER GENE THER, V14, P91, DOI 10.1038/sj.cgt.7700993
   Parente-Pereira AC, 2011, J CLIN IMMUNOL, V31, P710, DOI 10.1007/s10875-011-9532-8
   Park JR, 2007, MOL THER, V15, P825, DOI 10.1038/sj.mt.6300104
   Pegram HJ, 2012, BLOOD, V119, P4133, DOI 10.1182/blood-2011-12-400044
   Perosa F, 2005, AUTOIMMUN REV, V4, P526, DOI 10.1016/j.autrev.2005.04.004
   Pinthus JH, 2003, CANCER RES, V63, P2470
   Porter DL, 2011, NEW ENGL J MED, V365, P725, DOI 10.1056/NEJMoa1103849
   Pranchevicius MCS, 2013, BIOENGINEERED, V4, P305, DOI 10.4161/bioe.24666
   Pritchard MT, 2005, IMMUNOL INVEST, V34, P361, DOI 10.1081/IMM-200067646
   Pule MA, 2005, MOL THER, V12, P933, DOI 10.1016/j.ymthe.2005.04.016
   Pule MA, 2008, NAT MED, V14, P1264, DOI 10.1038/nm.1882
   Rabinovich GA, 2007, ANNU REV IMMUNOL, V25, P267, DOI 10.1146/annurev.immunol.25.022106.141609
   Robbins PF, 2004, J IMMUNOL, V173, P7125, DOI 10.4049/jimmunol.173.12.7125
   Rosenberg SA, 2009, CURR OPIN IMMUNOL, V21, P233, DOI 10.1016/j.coi.2009.03.002
   Rossig C, 2002, BLOOD, V99, P2009, DOI 10.1182/blood.V99.6.2009
   Sadelain M, 2003, NAT REV CANCER, V3, P35, DOI 10.1038/nrc971
   Santos EB, 2009, NAT MED, V15, P338, DOI 10.1038/nm.1930
   Savoldo B, 2011, J CLIN INVEST, V121, P1822, DOI 10.1172/JCI46110
   Schreiber RD, 2011, SCIENCE, V331, P1565, DOI 10.1126/science.1203486
   Seliger B, 2008, J IMMUNOTOXICOL, V5, P361, DOI 10.1080/15476910802482870
   Sharifzadeh Z, 2013, CANCER LETT, V334, P237, DOI 10.1016/j.canlet.2012.08.010
   Smith-Garvin JE, 2009, ANNU REV IMMUNOL, V27, P591, DOI 10.1146/annurev.immunol.021908.132706
   Spear P, 2012, J IMMUNOL, V188, P6389, DOI 10.4049/jimmunol.1103019
   Stewart-Jones G, 2009, P NATL ACAD SCI USA, V106, P5784, DOI 10.1073/pnas.0901425106
   Sun J, 2010, MOL THER, V18, P2006, DOI 10.1038/mt.2010.185
   Tamada K, 2012, CLIN CANCER RES, V18, P6436, DOI 10.1158/1078-0432.CCR-12-1449
   Tassev DV, 2012, CANCER GENE THER, V19, P84, DOI 10.1038/cgt.2011.66
   Teng MWL, 2004, HUM GENE THER, V15, P699, DOI 10.1089/1043034041361235
   Till BG, 2008, BLOOD, V112, P2261, DOI 10.1182/blood-2007-12-128843
   Till BG, 2012, BLOOD, V119, P3940, DOI 10.1182/blood-2011-10-387969
   Tomihara K, 2013, CRITICAL REV ONCOGEN, V18
   Topalian SL, 2012, NEW ENGL J MED, V366, P2443, DOI 10.1056/NEJMoa1200690
   Trinchieri G, 2003, IMMUNITY, V19, P641, DOI 10.1016/S1074-7613(03)00296-6
   Urbanska K, 2012, CANCER RES, V72, P1844, DOI 10.1158/0008-5472.CAN-11-3890
   Vera J, 2006, BLOOD, V108, P3890, DOI 10.1182/blood-2006-04-017061
   Wang J, 2007, HUM GENE THER, V18, P712, DOI 10.1089/hum.2007.028
   Wang JJ, 2004, MOL THER, V9, P577, DOI 10.1016/j.ymthe.2003.12.011
   Westwood JA, 2005, P NATL ACAD SCI USA, V102, P19051, DOI 10.1073/pnas.0504312102
   Zhang L, 2011, MOL THER, V19, P751, DOI 10.1038/mt.2010.313
   Zhao YB, 2009, J IMMUNOL, V183, P5563, DOI 10.4049/jimmunol.0900447
   Zhong XS, 2010, MOL THER, V18, P413, DOI 10.1038/mt.2009.210
   Zou YZ, 2007, NEW ENGL J MED, V357, P1293, DOI 10.1056/NEJMoa067160
NR 129
TC 27
Z9 28
U1 1
U2 47
PU TAYLOR & FRANCIS LTD
PI ABINGDON
PA 2-4 PARK SQUARE, MILTON PARK, ABINGDON OR14 4RN, OXON, ENGLAND
SN 2169-1401
EI 2169-141X
J9 ARTIF CELL NANOMED B
JI Artif. Cell. Nanomed. Biotechnol.
PD SEP
PY 2016
VL 44
IS 6
BP 1339
EP 1349
DI 10.3109/21691401.2015.1052465
PG 11
WC Biotechnology & Applied Microbiology; Engineering, Biomedical; Materials
   Science, Biomaterials
SC Biotechnology & Applied Microbiology; Engineering; Materials Science
GA DU8WB
UT WOS:000382495200003
PM 26068778
DA 2021-10-29
ER

PT J
AU Turtle, CJ
   Riddell, SR
   Maloney, DG
AF Turtle, C. J.
   Riddell, S. R.
   Maloney, D. G.
TI CD19-Targeted Chimeric Antigen Receptor-Modified T-Cell Immunotherapy
   for B-Cell Malignancies
SO CLINICAL PHARMACOLOGY & THERAPEUTICS
LA English
DT Article
ID ACUTE LYMPHOBLASTIC-LEUKEMIA; REMISSIONS; CD8(+); PERSISTENCE;
   GENERATION; EFFICACY; LYMPHOMA; TUMORS; DOMAIN; CD28
AB Chimeric antigen receptors (CARs) comprise a tumor-targeting moiety, often in the form of a single chain variable fragment derived from a monoclonal antibody, fused to one or more intracellular T-cell signaling sequences. Lymphodepletion chemotherapy followed by infusion of T cells that are genetically modified to express a CD19-specific CAR is a promising therapy for patients with refractory CD19(+) B-cell malignancies, producing rates of complete remission that are remarkably high in acute lymphoblastic leukemia and encouraging in non-Hodgkin lymphoma and chronic lymphocytic leukemia. Responses are often durable, although additional studies are needed to define the role of CAR-T cell immunotherapy in the context of other treatments. CAR-modified T-cell immunotherapy can be complicated by cytokine release syndrome and neurologic toxicity, which in most cases are manageable and reversible. Here we review recent clinical trial data and discuss issues for the field.
C1 [Turtle, C. J.; Riddell, S. R.; Maloney, D. G.] Fred Hutchinson Canc Res Ctr, Div Clin Res, 1124 Columbia St, Seattle, WA 98104 USA.
   [Turtle, C. J.; Riddell, S. R.; Maloney, D. G.] Univ Washington, Dept Med, Seattle, WA 98195 USA.
RP Turtle, CJ (corresponding author), Fred Hutchinson Canc Res Ctr, Div Clin Res, 1124 Columbia St, Seattle, WA 98104 USA.; Turtle, CJ (corresponding author), Univ Washington, Dept Med, Seattle, WA 98195 USA.
EM cturtle@fredhutch.org
FU Juno Therapeutics
FX CT, SR, and DM receive research funding from Juno Therapeutics. CT and
   SR hold patents. SR is a cofounder of Juno Therapeutics. FHCRC receives
   research funding from Juno Therapeutics.
CR Brentjens RJ, 2007, CLIN CANCER RES, V13, P5426, DOI 10.1158/1078-0432.CCR-07-0674
   Brentjens RJ, 2013, SCI TRANSL MED, V5, DOI 10.1126/scitranslmed.3005930
   Brentjens RJ, 2003, NAT MED, V9, P279, DOI 10.1038/nm827
   Brudno JN, 2016, J CLIN ONCOL, V34, P1112, DOI 10.1200/JCO.2015.64.5929
   Carpenito C, 2009, P NATL ACAD SCI USA, V106, P3360, DOI 10.1073/pnas.0813101106
   Cieri N, 2013, BLOOD, V121, P573, DOI 10.1182/blood-2012-05-431718
   Curran KJ, 2015, MOL THER, V23, P769, DOI 10.1038/mt.2015.4
   Davila ML, 2014, SCI TRANSL MED, V6, DOI 10.1126/scitranslmed.3008226
   Gardner R., 2016, BLOOD
   Gattinoni L, 2011, NAT MED, V17, P1290, DOI 10.1038/nm.2446
   Grupp SA, 2013, NEW ENGL J MED, V368, P1509, DOI 10.1056/NEJMoa1215134
   Haso W, 2013, BLOOD, V121, P1165, DOI 10.1182/blood-2012-06-438002
   Hinrichs CS, 2008, BLOOD, V111, P5326, DOI 10.1182/blood-2007-09-113050
   Hodi FS, 2016, J CLIN ONCOL, V34, P1510, DOI 10.1200/JCO.2015.64.0391
   Hudecek M, 2015, CANCER IMMUNOL RES, V3, P125, DOI 10.1158/2326-6066.CIR-14-0127
   Hudecek M, 2013, CLIN CANCER RES, V19, P3153, DOI 10.1158/1078-0432.CCR-13-0330
   James ST, 2008, J IMMUNOL, V180, P7028, DOI 10.4049/jimmunol.180.10.7028
   Kochenderfer JN, 2015, J CLIN ONCOL, V33, P540, DOI 10.1200/JCO.2014.56.2025
   Kochenderfer JN, 2013, BLOOD, V122, P4129, DOI 10.1182/blood-2013-08-519413
   Kochenderfer JN, 2012, BLOOD, V119, P2709, DOI 10.1182/blood-2011-10-384388
   Lee DW, 2015, LANCET, V385, P517, DOI 10.1016/S0140-6736(14)61403-3
   Lee DW, 2014, BLOOD, V124, P188, DOI 10.1182/blood-2014-05-552729
   Maude SL, 2014, NEW ENGL J MED, V371, P1507, DOI 10.1056/NEJMoa1407222
   Moon EK, 2016, CLIN CANCER RES, V22, P436, DOI 10.1158/1078-0432.CCR-15-1070
   Moon EK, 2014, CLIN CANCER RES, V20, P4262, DOI 10.1158/1078-0432.CCR-13-2627
   Ninomiya S, 2015, BLOOD, V125, P3905, DOI 10.1182/blood-2015-01-621474
   Pegram HJ, 2015, LEUKEMIA, V29, P415, DOI 10.1038/leu.2014.215
   Pegram HJ, 2012, BLOOD, V119, P4133, DOI 10.1182/blood-2011-12-400044
   Porter DL, 2015, SCI TRANSL MED, V7, DOI 10.1126/scitranslmed.aac5415
   Porter DL, 2011, NEW ENGL J MED, V365, P725, DOI 10.1056/NEJMoa1103849
   Savoldo B, 2011, J CLIN INVEST, V121, P1822, DOI 10.1172/JCI46110
   Singh N, 2016, SCI TRANSL MED, V8, DOI 10.1126/scitranslmed.aad5222
   Sommermeyer D, 2016, LEUKEMIA, V30, P492, DOI 10.1038/leu.2015.247
   Sotillo E, 2015, CANCER DISCOV, V5, P1282, DOI 10.1158/2159-8290.CD-15-1020
   STAMENKOVIC I, 1988, J EXP MED, V168, P1205, DOI 10.1084/jem.168.3.1205
   Terakura S, 2012, BLOOD, V119, P72, DOI 10.1182/blood-2011-07-366419
   Topp MS, 2015, LANCET ONCOL, V16, P57, DOI 10.1016/S1470-2045(14)71170-2
   Turtle CJ, 2014, INT J HEMATOL, V99, P132, DOI 10.1007/s12185-013-1490-x
   Turtle CJ, 2011, CURR OPIN IMMUNOL, V23, P299, DOI 10.1016/j.coi.2010.12.012
   Turtle CJ, 2009, IMMUNITY, V31, P834, DOI 10.1016/j.immuni.2009.09.015
   Wang XL, 2011, BLOOD, V118, P1255, DOI 10.1182/blood-2011-02-337360
   Wang XL, 2011, BLOOD, V117, P1888, DOI 10.1182/blood-2010-10-310599
   Zhao ZG, 2015, CANCER CELL, V28, P415, DOI 10.1016/j.ccell.2015.09.004
NR 43
TC 44
Z9 45
U1 0
U2 29
PU WILEY
PI HOBOKEN
PA 111 RIVER ST, HOBOKEN 07030-5774, NJ USA
SN 0009-9236
EI 1532-6535
J9 CLIN PHARMACOL THER
JI Clin. Pharmacol. Ther.
PD SEP
PY 2016
VL 100
IS 3
BP 252
EP 258
DI 10.1002/cpt.392
PG 7
WC Pharmacology & Pharmacy
SC Pharmacology & Pharmacy
GA DV2EE
UT WOS:000382732800018
PM 27170467
DA 2021-10-29
ER

PT J
AU Dallos, M
   Tap, WD
   D'Angelo, SP
AF Dallos, Matthew
   Tap, William D.
   D'Angelo, Sandra P.
TI Current status of engineered T-cell therapy for synovial sarcoma
SO IMMUNOTHERAPY
LA English
DT Article
DE adoptive T-cell therapy; chimeric antigen receptor; engineered T cell;
   NY-ESO-1; synovial sarcoma; tumor-infiltrating lymphocytes
ID IMMUNOTHERAPY; LYMPHOCYTES; SYT; NY-ESO-1; ANTIGEN; CANCER; GENE; CTL;
   CHEMOTHERAPY; EXPRESSION
AB Synovial sarcoma is a rare soft tissue sarcoma characterized by a t(X;18) translocation, which results in a SYT-SSX gene fusion. In the metastatic setting, chemotherapy has limited, durable efficacy prompting the necessity for new therapeutic modalities. One emerging new strategy involves T-cell-directed therapy such as tumor-infiltrating lymphocytes or the development of T cells that are genetically engineered to express a T-cell receptor against a cancer testis antigen. Of these approaches, engineered T cells that recognize NY-ESO-1 are the furthest along in development. Completed and on-going clinical trials have shown promise and there are efforts to continue to optimize the current approach.
C1 [Dallos, Matthew] NYU, Langone Med Ctr, New York, NY 10016 USA.
   [Tap, William D.; D'Angelo, Sandra P.] Mem Sloan Kettering Canc Ctr, New York, NY 10065 USA.
   [Tap, William D.; D'Angelo, Sandra P.] Weill Cornell Med Coll, New York, NY 10065 USA.
RP D'Angelo, SP (corresponding author), Mem Sloan Kettering Canc Ctr, New York, NY 10065 USA.; D'Angelo, SP (corresponding author), Weill Cornell Med Coll, New York, NY 10065 USA.
EM dangelos@mskcc.org
FU NATIONAL CANCER INSTITUTEUnited States Department of Health & Human
   ServicesNational Institutes of Health (NIH) - USANIH National Cancer
   Institute (NCI) [P30CA008748] Funding Source: NIH RePORTER; NCI NIH
   HHSUnited States Department of Health & Human ServicesNational
   Institutes of Health (NIH) - USANIH National Cancer Institute (NCI) [P30
   CA008748] Funding Source: Medline
CR Abate-Daga D, 2014, PLOS ONE, V9, DOI 10.1371/journal.pone.0093321
   Ackerman A, 2014, CANCER-AM CANCER SOC, V120, P1695, DOI 10.1002/cncr.28620
   Al-Hussaini H., 2011, Sarcoma, V2011, P231789, DOI 10.1155/2011/231789
   Brennan MF, 2012, MANAGEMENT SOFT TISS
   D'Arcy P, 2014, PLOS ONE, V9, DOI 10.1371/journal.pone.0095136
   Dudley ME, 2002, SCIENCE, V298, P850, DOI 10.1126/science.1076514
   Eilber FC, 2007, ANN SURG, V246, P105, DOI 10.1097/01.sla.0000262787.88639.2b
   Finn OJ, 2008, NEW ENGL J MED, V358, P2704, DOI 10.1056/NEJMra072739
   Gill S, 2016, BLOOD REV, V30, P157, DOI 10.1016/j.blre.2015.10.003
   Gjerstorff MF, 2015, ONCOTARGET, V6, P15772, DOI 10.18632/oncotarget.4694
   Gonzalez-Galarza FF, 2015, NUCLEIC ACIDS RES, V43, pD784, DOI 10.1093/nar/gku1166
   Hasegawa T, 2001, HUM PATHOL, V32, P257, DOI 10.1053/hupa.2001.22764
   Houot R, 2015, CANCER IMMUNOL RES, V3, P1115, DOI 10.1158/2326-6066.CIR-15-0190
   Hoyos V, 2010, LEUKEMIA, V24, P1160, DOI 10.1038/leu.2010.75
   Humphries C, 2013, NATURE, V504, pS13, DOI 10.1038/504S13a
   Ida K, 2004, J IMMUNOL, V173, P1436, DOI 10.4049/jimmunol.173.2.1436
   Ikeda H, 1997, IMMUNITY, V6, P199, DOI 10.1016/S1074-7613(00)80426-4
   Jungbluth AA, 2001, INT J CANCER, V94, P252, DOI 10.1002/ijc.1451
   Jungbluth AA, 2001, INT J CANCER, V92, P856, DOI 10.1002/ijc.1282
   Kawaguchi S, 2012, CANCER SCI, V103, P1625, DOI 10.1111/j.1349-7006.2012.02370.x
   Klebanoff CA, 2016, NAT MED, V22, P26, DOI 10.1038/nm.4015
   Ladanyi M, 2001, ONCOGENE, V20, P5755, DOI 10.1038/sj.onc.1204601
   Louis CU, 2009, BLOOD, V113, P2442, DOI 10.1182/blood-2008-05-157222
   Mackall CL, 2008, CLIN CANCER RES, V14, P4850, DOI 10.1158/1078-0432.CCR-07-4065
   Maki Robert G., 2013, Sarcoma, V2013, P168145, DOI 10.1155/2013/168145
   Mata M, 2015, IMMUNOTHERAPY-UK, V7, P21, DOI [10.2217/IMT.14.98, 10.2217/imt.14.98]
   Merchant MS, 2015, CANCER RES, V75, DOI 10.1158/1538-7445.AM2015-4707
   NAKAMURA T, 1984, AM J SURG PATHOL, V8, P429, DOI 10.1097/00000478-198406000-00003
   Poirot L, 2015, CANCER RES, V75, P3853, DOI 10.1158/0008-5472.CAN-14-3321
   Robbins PF, 2015, CLIN CANCER RES, V21, P1019, DOI 10.1158/1078-0432.CCR-14-2708
   Robbins PF, 2011, J CLIN ONCOL, V29, P917, DOI 10.1200/JCO.2010.32.2537
   Salah S, 2013, MED ONCOL, V30, DOI 10.1007/s12032-013-0639-z
   Satie AP, 2002, LAB INVEST, V82, P775, DOI 10.1097/01.LAB.0000017169.26718.5F
   Sato Y, 2002, J IMMUNOL, V169, P1611, DOI 10.4049/jimmunol.169.3.1611
   Singh A CB, 2015, 2015 ANN M CONN TISS
   Sleijfer S, 2010, EUR J CANCER, V46, P72, DOI 10.1016/j.ejca.2009.09.022
   Suminoe A, 2009, PEDIATR TRANSPLANT, V13, P746, DOI 10.1111/j.1399-3046.2008.01066.x
   Trassard M, 2001, J CLIN ONCOL, V19, P525, DOI 10.1200/JCO.2001.19.2.525
   van Loenen MM, 2010, P NATL ACAD SCI USA, V107, P10972, DOI 10.1073/pnas.1005802107
   Vera JF, 2009, MOL THER, V17, P880, DOI 10.1038/mt.2009.34
   Wu R, 2012, CANCER J, V18, P160, DOI 10.1097/PPO.0b013e31824d4465
NR 41
TC 9
Z9 9
U1 0
U2 8
PU FUTURE MEDICINE LTD
PI LONDON
PA UNITEC HOUSE, 3RD FLOOR, 2 ALBERT PLACE, FINCHLEY CENTRAL, LONDON, N3
   1QB, ENGLAND
SN 1750-743X
EI 1750-7448
J9 IMMUNOTHERAPY-UK
JI Immunotherapy
PD SEP
PY 2016
VL 8
IS 9
BP 1073
EP 1080
DI 10.2217/imt-2016-0026
PG 8
WC Immunology
SC Immunology
GA DS5KC
UT WOS:000380819800011
PM 27485079
OA Green Published
DA 2021-10-29
ER

PT J
AU Al-Hujaily, EM
   Oldham, RAA
   Hari, P
   Medin, JA
AF Al-Hujaily, Ensaf M.
   Oldham, Robyn A. A.
   Hari, Parameswaran
   Medin, Jeffrey A.
TI Development of Novel Immunotherapies for Multiple Myeloma
SO INTERNATIONAL JOURNAL OF MOLECULAR SCIENCES
LA English
DT Review
DE multiple myeloma; monoclonal antibodies; stem cell transplantation;
   CAR-T cell therapy
ID NATURAL-KILLER-CELL; ENDOTHELIAL GROWTH-FACTOR; BONE-MARROW
   MICROENVIRONMENT; ANTIBODY-DRUG-CONJUGATE; AUTOLOGOUS T-CELLS;
   MONOCLONAL-ANTIBODY; PHASE-I; PLASMA-CELLS; MATURATION ANTIGEN;
   DENDRITIC CELLS
AB Multiple myeloma (MM) is a disorder of terminally differentiated plasma cells characterized by clonal expansion in the bone marrow (BM). It is the second-most common hematologic malignancy. Despite significant advances in therapeutic strategies, MM remains a predominantly incurable disease emphasizing the need for the development of new treatment regimens. Immunotherapy is a promising treatment modality to circumvent challenges in the management of MM. Many novel immunotherapy strategies, such as adoptive cell therapy and monoclonal antibodies, are currently under investigation in clinical trials, with some already demonstrating a positive impact on patient survival. In this review, we will summarize the current standards of care and discuss major new approaches in immunotherapy for MM.
C1 [Al-Hujaily, Ensaf M.; Oldham, Robyn A. A.; Medin, Jeffrey A.] Med Coll Wisconsin, Dept Pediat, 8701 Watertown Plank Rd, Milwaukee, WI 53226 USA.
   [Oldham, Robyn A. A.; Medin, Jeffrey A.] Univ Toronto, Dept Med Biophys, Toronto, ON M5G 1L7, Canada.
   [Hari, Parameswaran] Med Coll Wisconsin, Dept Med, Div Hematol Oncol, Milwaukee, WI 53226 USA.
   [Medin, Jeffrey A.] Univ Toronto, Inst Med Sci, Toronto, ON M5S 1A8, Canada.
   [Medin, Jeffrey A.] Med Coll Wisconsin, Dept Biochem, Milwaukee, WI 53226 USA.
   [Medin, Jeffrey A.] Med Coll Wisconsin, Ctr Canc, Milwaukee, WI 53226 USA.
RP Medin, JA (corresponding author), Med Coll Wisconsin, Dept Pediat, 8701 Watertown Plank Rd, Milwaukee, WI 53226 USA.; Medin, JA (corresponding author), Univ Toronto, Dept Med Biophys, Toronto, ON M5G 1L7, Canada.; Medin, JA (corresponding author), Univ Toronto, Inst Med Sci, Toronto, ON M5S 1A8, Canada.; Medin, JA (corresponding author), Med Coll Wisconsin, Dept Biochem, Milwaukee, WI 53226 USA.; Medin, JA (corresponding author), Med Coll Wisconsin, Ctr Canc, Milwaukee, WI 53226 USA.
EM ealhejaily@gmail.com; robyn.oldham@mail.utoronto.ca; phari@mcw.edu;
   jmedin@mcw.edu
OI Alhujaily, Ensaf/0000-0003-0405-8704; Hari,
   Parameswaran/0000-0002-8800-297X
FU Midwest Athletes Against Childhood Cancer (MACC) Fund at the MCW
FX We thank Mary Faber (MCW) for critically reviewing this manuscript. This
   work was supported by the Midwest Athletes Against Childhood Cancer
   (MACC) Fund at the MCW.
CR Abe M, 2006, LEUKEMIA, V20, P1313, DOI 10.1038/sj.leu.2404228
   Adams J, 2004, NAT REV CANCER, V4, P349, DOI 10.1038/nrc1361
   Agata Y, 1996, INT IMMUNOL, V8, P765, DOI 10.1093/intimm/8.5.765
   Agura E, 2009, BLOOD, V114, P1120, DOI 10.1182/blood.V114.22.2870.2870
   Ali SA, 2015, BLOOD, V126, DOI 10.1182/blood.V126.23.LBA-1.LBA-1
   Alonso-Camino V, 2016, BIOCHEM SOC T, V44, P406, DOI 10.1042/BST20150286
   Andrade Valeria C C, 2008, Cancer Immun, V8, P2
   Atanackovic D, 2014, LEUKEMIA, V28, P993, DOI 10.1038/leu.2013.310
   Atanackovic D, 2009, CLIN CANCER RES, V15, P1343, DOI 10.1158/1078-0432.CCR-08-0989
   Avet-Loiseau H, 2007, BLOOD, V109, P3489, DOI 10.1182/blood-2006-08-040410
   Ayed AO, 2015, CRIT REV ONCOL HEMAT, V96, P399, DOI 10.1016/j.critrevonc.2015.06.006
   Badros AZ, 2015, BLOOD, V126, DOI 10.1182/blood.V126.23.506.506
   Barclay AN, 2002, TRENDS IMMUNOL, V23, P285, DOI 10.1016/S1471-4906(02)02223-8
   Barlogie B, 2006, NEW ENGL J MED, V354, P1021, DOI 10.1056/NEJMoa053583
   Bellamy WT, 1999, CANCER RES, V59, P728
   Bellamy WT, 2001, SEMIN ONCOL, V28, P551, DOI 10.1053/sonc.2001.28606
   Bellucci R, 2005, BLOOD, V105, P3945, DOI 10.1182/blood-2004-11-4463
   Bendle GM, 2010, NAT MED, V16, P565, DOI 10.1038/nm.2128
   Bensinger W, 2012, BRIT J HAEMATOL, V159, P58, DOI 10.1111/j.1365-2141.2012.09251.x
   Benson DM, 2015, CLIN CANCER RES, V21, P4055, DOI 10.1158/1078-0432.CCR-15-0304
   Benson DM, 2012, BLOOD, V120, P4324, DOI 10.1182/blood-2012-06-438028
   Benson DM, 2011, BLOOD, V118, P6387, DOI 10.1182/blood-2011-06-360255
   Benson DM, 2010, BLOOD, V116, P2286, DOI 10.1182/blood-2010-02-271874
   Berdeja JG, 2014, FRONT BIOSCI-LANDMRK, V19, P163, DOI 10.2741/4202
   Berger R, 2008, CLIN CANCER RES, V14, P3044, DOI 10.1158/1078-0432.CCR-07-4079
   Bezieau S, 2001, HUM MUTAT, V18, P212, DOI 10.1002/humu.1177
   Bolkun L, 2014, ANN HEMATOL, V93, P635, DOI 10.1007/s00277-013-1924-9
   Brown RD, 2001, BLOOD, V98, P2992, DOI 10.1182/blood.V98.10.2992
   Burger R, 2013, TRANSFUS MED HEMOTH, V40, P336, DOI 10.1159/000354194
   Burton JD, 2004, CLIN CANCER RES, V10, P6606, DOI 10.1158/1078-0432.CCR-04-0182
   Byrd JC, 2012, LEUKEMIA LYMPHOMA, V53, P2136, DOI 10.3109/10428194.2012.681655
   Callander NS, 2009, BLOOD, V114, P1495, DOI 10.1182/blood.V114.22.3885.3885
   Campbell KS, 2013, J ALLERGY CLIN IMMUN, V132, P536, DOI 10.1016/j.jaci.2013.07.006
   Campbell KS, 2011, IMMUNOLOGY, V132, P315, DOI 10.1111/j.1365-2567.2010.03398.x
   Carpenter RO, 2013, CLIN CANCER RES, V19, P2048, DOI 10.1158/1078-0432.CCR-12-2422
   Chaidos A, 2013, BLOOD, V121, P318, DOI 10.1182/blood-2012-06-436220
   Chauhan D, 1996, BLOOD, V87, P1104, DOI 10.1182/blood.V87.3.1104.bloodjournal8731104
   CLAESSON L, 1983, P NATL ACAD SCI-BIOL, V80, P7395, DOI 10.1073/pnas.80.24.7395
   COMMES T, 1989, J CLIN IMMUNOL, V9, P65, DOI 10.1007/BF00917129
   Condomines M, 2007, J IMMUNOL, V178, P3307, DOI 10.4049/jimmunol.178.5.3307
   CORRADINI P, 1993, BLOOD, V81, P2708
   Davies FE, 2001, BLOOD, V98, P210, DOI 10.1182/blood.V98.1.210
   de Weers M, 2011, J IMMUNOL, V186, P1840, DOI 10.4049/jimmunol.1003032
   Deaglio S, 2001, LEUKEMIA RES, V25, P1, DOI 10.1016/S0145-2126(00)00093-X
   Deckert J, 2014, CLIN CANCER RES, V20, P4574, DOI 10.1158/1078-0432.CCR-14-0695
   Dhodapkar MV, 2003, J EXP MED, V198, P1753, DOI 10.1084/jem.20031030
   Dhodapkar MV, 1997, BRIT J HAEMATOL, V99, P368, DOI 10.1046/j.1365-2141.1997.3893203.x
   Di Bernardo A, 2010, EXPERT OPIN BIOL TH, V10, P863, DOI 10.1517/14712591003774063
   Dong HD, 2002, NAT MED, V8, P793, DOI 10.1038/nm730
   Dosani T, 2015, BLOOD CANCER J, V5, DOI 10.1038/bcj.2015.32
   Dotti G, 2014, IMMUNOL REV, V257, P107, DOI 10.1111/imr.12131
   DRACH J, 1990, BLOOD, V76, P265
   Engelhardt M, 2010, LEUKEMIA LYMPHOMA, V51, P1424, DOI 10.3109/10428194.2010.487959
   Fernandez JE, 1998, J BIOL REG HOMEOS AG, V12, P81
   FERRINI S, 1994, EUR J IMMUNOL, V24, P2294, DOI 10.1002/eji.1830241005
   Fonseca R, 2002, BLOOD, V99, P3735, DOI 10.1182/blood.V99.10.3735
   Fragioudaki M, 2012, ANN HEMATOL, V91, P1413, DOI 10.1007/s00277-012-1470-x
   GAHRTON G, 1991, NEW ENGL J MED, V325, P1267, DOI 10.1056/NEJM199110313251802
   Garfall AL, 2015, NEW ENGL J MED, V373, P1040, DOI 10.1056/NEJMoa1504542
   Garfall AL, 2015, J CLIN ONCOL, V33
   Ge NL, 2000, BLOOD, V96, P2856
   Ghafouri-Fard S., 2015, J CANC PREV, V8, pe3755, DOI 10.17795/ijcp-3755 26634107
   Ginaldi L, 1998, J CLIN PATHOL, V51, P364, DOI 10.1136/jcp.51.5.364
   Glienke W, 2015, FRONT PHARMACOL, V6, DOI 10.3389/fphar.2015.00021
   Goridis C, 1992, Semin Cell Biol, V3, P189
   Grothey A, 2009, NAT REV CLIN ONCOL, V6, P507, DOI 10.1038/nrclinonc.2009.110
   Hajek R, 2013, BRIT J HAEMATOL, V163, P551, DOI 10.1111/bjh.12563
   Han Q, 2016, J CELL IMMUNOTHER, V2, P28, DOI DOI 10.1016/J.JOCIT.2014.11.001
   Heffner LT, 2012, ASH ANN M, V120, P4042
   Hengeveld PJ, 2015, BLOOD CANCER J, V5, DOI 10.1038/bcj.2015.3
   Hensel F, 2013, MELANOMA RES, V23, P264, DOI 10.1097/CMR.0b013e328362cbc8
   Hideshima T, 2007, NAT REV CANCER, V7, P585, DOI 10.1038/nrc2189
   Hipp S, 2015, BLOOD, V126, DOI 10.1182/blood.V126.23.2999.2999
   Hoek RM, 2000, SCIENCE, V290, P1768, DOI 10.1126/science.290.5497.1768
   Horton HM, 2010, BLOOD, V116, P3004, DOI 10.1182/blood-2010-01-265280
   Hsi ED, 2008, CLIN CANCER RES, V14, P2775, DOI 10.1158/1078-0432.CCR-07-4246
   Hunsucker SA, 2011, BRIT J HAEMATOL, V152, P579, DOI 10.1111/j.1365-2141.2010.08533.x
   Hussein M, 2004, LEUKEMIA, V18, P893, DOI 10.1038/sj.leu.2403287
   Hussein M, 2010, HAEMATOL-HEMATOL J, V95, P845, DOI 10.3324/haematol.2009.008003
   Ikeda H, 2009, CLIN CANCER RES, V15, P4028, DOI 10.1158/1078-0432.CCR-08-2867
   Iwai Y, 2002, P NATL ACAD SCI USA, V99, P12293, DOI 10.1073/pnas.192461099
   Jensen M, 2007, CANCER LETT, V258, P9, DOI 10.1016/j.canlet.2007.09.004
   Kambham N, 2005, APPL IMMUNOHISTO M M, V13, P304, DOI 10.1097/01.pai.0000159773.50905.7b
   Kaufman JL, 2013, BRIT J HAEMATOL, V163, P478, DOI 10.1111/bjh.12565
   Kawano Y, 2015, IMMUNOL REV, V263, P160, DOI 10.1111/imr.12233
   Keir ME, 2008, ANNU REV IMMUNOL, V26, P677, DOI 10.1146/annurev.immunol.26.021607.090331
   Kelly KM, 2014, BLOOD, V124, DOI 10.1182/blood.V124.21.4736.4736
   Kerkar SP, 2011, J IMMUNOTHER, V34, P343, DOI 10.1097/CJI.0b013e3182187600
   Kern J, 2009, BLOOD, V114, P3960, DOI 10.1182/blood-2009-03-209668
   Khalil DN, 2016, NAT REV CLIN ONCOL, V13, P273, DOI 10.1038/nrclinonc.2016.25
   Kline M, 2007, LEUKEMIA RES, V31, P591, DOI 10.1016/j.leukres.2006.06.012
   Kretz-Ronlmel A, 2008, J IMMUNOL, V180, P699, DOI 10.4049/jimmunol.180.2.699
   Kuehl WM, 2002, NAT REV CANCER, V2, P175, DOI 10.1038/nrc746
   Kulkarni MS, 2002, LEUKEMIA, V16, P127, DOI 10.1038/sj.leu.2402328
   Kumar S, 2003, LEUKEMIA, V17, P2025, DOI 10.1038/sj.leu.2403084
   Kumar SK, 2008, BLOOD, V111, P2516, DOI 10.1182/blood-2007-10-116129
   Kurzrock R, 2013, CLIN CANCER RES, V19, P3659, DOI 10.1158/1078-0432.CCR-12-3349
   Lacy MQ, 2009, AM J HEMATOL, V84, P799, DOI 10.1002/ajh.21560
   Lamorte S, 2012, LEUKEMIA, V26, P1081, DOI 10.1038/leu.2011.290
   Larson DF, 2006, CRIT CARE, V10, DOI 10.1186/cc4899
   LeBlanc R, 2004, BLOOD, V103, P1787, DOI 10.1182/blood-2003-02-0361
   Lee AS, 2014, NAT REV CANCER, V14, P263, DOI 10.1038/nrc3701
   Lesokhin A.M., 2014, BLOOD, V124, P291, DOI [10.1182/blood.V124.21.291.291, DOI 10.1182/BLOOD.V124.21.291.291]
   Lin P, 2004, AM J CLIN PATHOL, V121, P482, DOI 10.1039/74R4TB90BUWH27JX
   Lokhorst HM, 2015, NEW ENGL J MED, V373, P1207, DOI 10.1056/NEJMoa1506348
   LOKHORST HM, 1994, BLOOD, V84, P2269
   Lonial S, 2015, NEW ENGL J MED, V373, P621, DOI 10.1056/NEJMoa1505654
   Ma WB, 2004, INT J CANCER, V109, P698, DOI 10.1002/ijc.20038
   Ma XH, 2014, J CLIN INVEST, V124, P1406, DOI 10.1172/JCI70454
   Malek E, 2016, BLOOD REV, V30, P341, DOI 10.1016/j.blre.2016.04.002
   Malek MAYA, 2015, ONCOTARGET, V6, P3098
   Manetta J, 2014, J INFLAMM RES, V7, P121, DOI 10.2147/JIR.S67751
   Marsters SA, 2000, CURR BIOL, V10, P785, DOI 10.1016/S0960-9822(00)00566-2
   Martin TG, 2014, BLOOD, V124, P83
   Martin TG, 2013, BLOOD, V122, p284a
   MCCAUGHAN GW, 1987, IMMUNOGENETICS, V25, P329, DOI 10.1007/BF00404426
   Mitsiades N, 2002, P NATL ACAD SCI USA, V99, P14374, DOI 10.1073/pnas.202445099
   Moreau P, 2002, BLOOD, V100, P1579, DOI 10.1182/blood-2002-03-0749
   Moreau P, 2015, BLOOD, V125, P3076, DOI 10.1182/blood-2014-09-568915
   Moreaux J, 2004, BLOOD, V103, P3148, DOI 10.1182/blood-2003-06-1984
   Moreaux J, 2006, BLOOD, V108, P4194, DOI 10.1182/blood-2006-06-029355
   Morgan GJ, 2012, NAT REV CANCER, V12, P335, DOI 10.1038/nrc3257
   Morgan RA, 2006, SCIENCE, V314, P126, DOI 10.1126/science.1129003
   Neri P, 2007, CLIN CANCER RES, V13, P5903, DOI 10.1158/1078-0432.CCR-07-0753
   Neschadim A, 2012, MOL THER, V20, P1002, DOI 10.1038/mt.2011.298
   Noonan KA, 2015, SCI TRANSL MED, V7, DOI 10.1126/scitranslmed.aaa7014
   Novak AJ, 2004, BLOOD, V103, P689, DOI 10.1182/blood-2003-06-2043
   O'Connell FP, 2004, AM J CLIN PATHOL, V121, P254, DOI 10.1309/617DWB5GNFWXHW4L
   O'Connor BP, 2004, J EXP MED, V199, P91, DOI 10.1084/jem.20031330
   Orlowski RZ, 2015, AM J HEMATOL, V90, P42, DOI 10.1002/ajh.23868
   Palucka K, 2012, NAT REV CANCER, V12, P265, DOI 10.1038/nrc3258
   Palumbo A, 2011, NEW ENGL J MED, V364, P1046, DOI 10.1056/NEJMra1011442
   PHILLIPS JH, 1995, SCIENCE, V268, P403, DOI 10.1126/science.7716542
   Quach H, 2010, LEUKEMIA, V24, P22, DOI 10.1038/leu.2009.236
   Raab MS, 2009, LANCET, V374, P324, DOI 10.1016/S0140-6736(09)60221-X
   Raje N, 2012, BLOOD, V120, DOI 10.1182/blood.V120.21.202.202
   Rapoport AP, 2015, NAT MED, V21, P914, DOI 10.1038/nm.3910
   Rapoport AP, 2014, CLIN CANCER RES, V20, P1355, DOI 10.1158/1078-0432.CCR-13-2817
   Rasche L, 2015, HAEMATOLOGICA, V100, P377, DOI 10.3324/haematol.2014.117945
   Rasche L, 2013, PLOS ONE, V8, DOI 10.1371/journal.pone.0063414
   Ratta M, 2002, BLOOD, V100, P230, DOI 10.1182/blood.V100.1.230
   Rauschert N, 2008, LAB INVEST, V88, P375, DOI 10.1038/labinvest.2008.2
   Rennert P, 2000, J EXP MED, V192, P1677, DOI 10.1084/jem.192.11.1677
   Restifo NP, 2012, NAT REV IMMUNOL, V12, P269, DOI 10.1038/nri3191
   Richardson PG, 2011, BRIT J HAEMATOL, V154, P745, DOI 10.1111/j.1365-2141.2011.08790.x
   Roccaro AM, 2009, BLOOD, V113, P6669, DOI 10.1182/blood-2009-01-198408
   Rosenberg SA, 2008, NAT REV CANCER, V8, P299, DOI 10.1038/nrc2355
   Rosenblatt J, 2013, CLIN CANCER RES, V19, P3640, DOI 10.1158/1078-0432.CCR-13-0282
   Rosenblatt J, 2011, BLOOD, V117, P393, DOI 10.1182/blood-2010-04-277137
   Rossi JF, 2009, BRIT J CANCER, V101, P1051, DOI 10.1038/sj.bjc.6605241
   SANDERSON RD, 1994, J BIOL CHEM, V269, P13100
   Sapra P, 2005, CLIN CANCER RES, V11, P5257, DOI 10.1158/1078-0432.CCR-05-0204
   Sato T, 2007, MOL THER, V15, P962, DOI 10.1038/mt.sj.6300122
   Scaife M, 2013, GENE THER, V20, P24, DOI 10.1038/gt.2011.210
   Schutt P, 2006, LEUKEMIA LYMPHOMA, V47, P1570, DOI 10.1080/10428190500472503
   Scott AM, 2012, NAT REV CANCER, V12, P278, DOI 10.1038/nrc3236
   Shah N. L. L., 2015, BLOOD, V126, P1
   Shah N, 2015, BIOL BLOOD MARROW TR, V21, P1155, DOI 10.1016/j.bbmt.2015.03.002
   Shi J, 2008, BRIT J HAEMATOL, V143, P641, DOI 10.1111/j.1365-2141.2008.07340.x
   Shou YP, 2000, P NATL ACAD SCI USA, V97, P228, DOI 10.1073/pnas.97.1.228
   Somlo G, 2011, BRIT J HAEMATOL, V154, P533, DOI 10.1111/j.1365-2141.2011.08623.x
   Stein R, 2007, CLIN CANCER RES, V13, p5556S, DOI 10.1158/1078-0432.CCR-07-1167
   Stein R, 2009, CLIN CANCER RES, V15, P2808, DOI 10.1158/1078-0432.CCR-08-1953
   STEVENSON FK, 1991, BLOOD, V77, P1071
   Szmania S, 2015, J IMMUNOTHER, V38, P24, DOI 10.1097/CJI.0000000000000059
   Tai YT, 2005, CANCER RES, V65, P11712, DOI 10.1158/0008-5472.CAN-05-1657
   Tai YT, 2005, CANCER RES, V65, P5898, DOI 10.1158/0008-5472.CAN-04-4125
   Tai YT, 2004, CANCER RES, V64, P2846, DOI 10.1158/0008-5472.CAN-03-3630
   Tai YT, 2003, BLOOD, V101, P2762, DOI 10.1182/blood-2002-09-2813
   Tai YT, 2002, BLOOD, V99, P1419, DOI 10.1182/blood.V99.4.1419
   Tai YT, 2008, BLOOD, V112, P1329, DOI 10.1182/blood-2007-08-107292
   Tai YT, 2006, CANCER RES, V66, P6675, DOI 10.1158/0008-5472.CAN-06-0190
   Tai YT, 2014, BLOOD, V123, P3128, DOI 10.1182/blood-2013-10-535088
   Tai YT, 2011, BONE MARROW RES, DOI 10.1155/2011/924058
   Takahashi T, 2004, CLIN CANCER RES, V10, P2928, DOI 10.1158/1078-0432.CCR-03-0716
   Tamura H, 2013, LEUKEMIA, V27, P464, DOI 10.1038/leu.2012.213
   Tassone P, 2004, CANCER RES, V64, P4629, DOI 10.1158/0008-5472.CAN-04-0142
   Tembhare PR, 2014, LEUKEMIA RES, V38, P371, DOI 10.1016/j.leukres.2013.12.007
   Thompson JS, 2000, J EXP MED, V192, P129, DOI 10.1084/jem.192.1.129
   Titzer S, 2000, BRIT J HAEMATOL, V108, P805, DOI 10.1046/j.1365-2141.2000.01958.x
   TONG AW, 1994, BLOOD, V84, P3026
   Urashima M, 1996, LEUKEMIA RES, V20, P507, DOI 10.1016/0145-2126(95)00098-4
   Urashima M, 1997, BLOOD, V90, P754, DOI 10.1182/blood.V90.2.754.754_754_765
   Vacca A, 1999, BLOOD, V93, P3064
   van de Donk NWCJ, 2012, LEUKEMIA, V26, P199, DOI 10.1038/leu.2011.214
   van Duin M, 2011, HAEMATOL-HEMATOL J, V96, P1662, DOI 10.3324/haematol.2010.037978
   van Rhee F, 2005, BLOOD, V105, P3939, DOI 10.1182/blood-2004-09-3707
   van Rhee F, 2009, MOL CANCER THER, V8, P2616, DOI 10.1158/1535-7163.MCT-09-0483
   VANCAMP B, 1990, BLOOD, V76, P377
   VANOERS MHJ, 1993, ANN HEMATOL, V66, P219, DOI 10.1007/BF01738469
   Voorhees PM, 2013, BRIT J HAEMATOL, V161, P357, DOI 10.1111/bjh.12266
   Voorhees PM, 2009, BRIT J HAEMATOL, V145, P481, DOI 10.1111/j.1365-2141.2009.07647.x
   Wang KM, 2012, EXP HEMATOL ONCOL, V1, DOI 10.1186/2162-3619-1-36
   WESTENDORF JJ, 1994, J IMMUNOL, V152, P117
   White D, 2013, CANCER-AM CANCER SOC, V119, P339, DOI 10.1002/cncr.27745
   Wijdenes J, 1996, BRIT J HAEMATOL, V94, P318, DOI 10.1046/j.1365-2141.1996.d01-1811.x
   Xiong W, 2008, BLOOD, V112, P4235, DOI 10.1182/blood-2007-10-119123
   Yaccoby S, 2008, LEUKEMIA, V22, P406, DOI 10.1038/sj.leu.2405048
   Yang Y, 2002, BLOOD, V100, P610, DOI 10.1182/blood.V100.2.610
   Yang Y, 2007, BLOOD, V110, P2041, DOI 10.1182/blood-2007-04-082495
   YI Q, 1993, SCAND J IMMUNOL, V38, P529, DOI 10.1111/j.1365-3083.1993.tb03236.x
   YI Q, 1995, BLOOD, V86, P3043
   Zhan FH, 2002, BLOOD, V99, P1745, DOI 10.1182/blood.V99.5.1745
   Zonder JA, 2012, BLOOD, V120, P552, DOI 10.1182/blood-2011-06-360552
NR 204
TC 18
Z9 23
U1 0
U2 13
PU MDPI
PI BASEL
PA ST ALBAN-ANLAGE 66, CH-4052 BASEL, SWITZERLAND
SN 1422-0067
J9 INT J MOL SCI
JI Int. J. Mol. Sci.
PD SEP
PY 2016
VL 17
IS 9
AR 1506
DI 10.3390/ijms17091506
PG 26
WC Biochemistry & Molecular Biology; Chemistry, Multidisciplinary
SC Biochemistry & Molecular Biology; Chemistry
GA DZ0JU
UT WOS:000385525500131
PM 27618026
OA gold, Green Submitted, Green Published
DA 2021-10-29
ER

PT J
AU Kebriaei, P
   Singh, H
   Huls, MH
   Figliola, MJ
   Bassett, R
   Olivares, S
   Jena, B
   Dawson, MJ
   Kumaresan, PR
   Su, SH
   Maiti, S
   Dai, JL
   Moriarity, B
   Forget, MA
   Senyukov, V
   Orozco, A
   Liu, TT
   McCarty, J
   Jackson, RN
   Moyes, JS
   Rondon, G
   Qazilbash, M
   Ciurea, S
   Alousi, A
   Nieto, Y
   Rezvani, K
   Marin, D
   Popat, U
   Hosing, C
   Shpall, EJ
   Kantarjian, H
   Keating, M
   Wierda, W
   Do, KA
   Largaespada, DA
   Lee, DA
   Hackett, PB
   Champlin, RE
   Cooper, LJN
AF Kebriaei, Partow
   Singh, Harjeet
   Huls, M. Helen
   Figliola, Matthew J.
   Bassett, Roland
   Olivares, Simon
   Jena, Bipulendu
   Dawson, Margaret J.
   Kumaresan, Pappanaicken R.
   Su, Shihuang
   Maiti, Sourindra
   Dai, Jianliang
   Moriarity, Branden
   Forget, Marie-Andree
   Senyukov, Vladimir
   Orozco, Aaron
   Liu, Tingting
   McCarty, Jessica
   Jackson, Rinelca N.
   Moyes, Judy S.
   Rondon, Gabriela
   Qazilbash, Muzaffar
   Ciurea, Stefan
   Alousi, Amin
   Nieto, Yago
   Rezvani, Katy
   Marin, David
   Popat, Uday
   Hosing, Chitra
   Shpall, Elizabeth J.
   Kantarjian, Hagop
   Keating, Michael
   Wierda, William
   Do, Kim Anh
   Largaespada, David A.
   Lee, Dean A.
   Hackett, Perry B.
   Champlin, Richard E.
   Cooper, Laurence J. N.
TI Phase I trials using Sleeping Beauty to generate CD19-specific CAR T
   cells
SO JOURNAL OF CLINICAL INVESTIGATION
LA English
DT Article
ID CHIMERIC-ANTIGEN-RECEPTOR; ACUTE LYMPHOBLASTIC-LEUKEMIA; MINIMAL
   RESIDUAL DISEASE; VERSUS-HOST-DISEASE; ADOPTIVE IMMUNOTHERAPY;
   CLINICAL-TRIAL; ADVERSE EVENT; TRANSPLANTATION; OUTCOMES; MALIGNANCIES
AB BACKGROUND. T cells expressing antigen-specific chimeric antigen receptors (CARs) improve outcomes for CD19-expressing B cell malignancies. We evaluated a human application of T cells that were genetically modified using the Sleeping Beauty (SB) transposon/transposase system to express a CD19-specific CAR.
   METHODS. T cells were genetically modified using DNA plasmids from the 5B platform to stably express a second-generation CD19-specific CAR and selectively propagated ex vivo with activating and propagating cells (AaPCs) and cytokines. Twenty-six patients with advanced non-Hodgkin lymphoma and acute lymphoblastic leukemia safely underwent hematopoietic stem cell transplantation (HSCT) and infusion of CART cells as adjuvant therapy in the autologous (n = 7) or allogeneic settings (n = 19).
   RESULTS. SB-mediated genetic transposition and stimulation resulted in 2,200- to 2,500-fold ex vivo expansion of genetically modified T cells, with 84% CAR expression, and without integration hotspots. Following autologous HSCT, the 30-month progression-free and overall survivals were 83% and 100%, respectively. After allogeneic HSCT, the respective 12-month rates were 53% and 63%. No acute or late toxicities and no exacerbation of graft-versus-host disease were observed. Despite a low antigen burden and unsupportive recipient cytokine environment, CART cells persisted for an average of 201 days for autologous recipients and 51 days for allogeneic recipients.
   CONCLUSIONS. CD19-specific CART cells generated with SB and AaPC platforms were safe, and may provide additional cancer control as planned infusions after HSCT. These results support further clinical development of this nonviral gene therapy approach.
C1 [Kebriaei, Partow; Liu, Tingting; McCarty, Jessica; Rondon, Gabriela; Qazilbash, Muzaffar; Ciurea, Stefan; Alousi, Amin; Nieto, Yago; Rezvani, Katy; Marin, David; Popat, Uday; Hosing, Chitra; Shpall, Elizabeth J.; Champlin, Richard E.] Univ Texas MD Anderson Canc Ctr, Dept Stem Cell Transplantat & Cellular Therapy, Div Canc Med, Houston, TX 77030 USA.
   [Singh, Harjeet; Huls, M. Helen; Figliola, Matthew J.; Olivares, Simon; Jena, Bipulendu; Dawson, Margaret J.; Kumaresan, Pappanaicken R.; Su, Shihuang; Maiti, Sourindra; Forget, Marie-Andree; Senyukov, Vladimir; Orozco, Aaron; Jackson, Rinelca N.; Moyes, Judy S.; Lee, Dean A.; Cooper, Laurence J. N.] Univ Texas MD Anderson Canc Ctr, Div Pediat, Houston, TX 77030 USA.
   [Bassett, Roland; Dai, Jianliang; Do, Kim Anh] Univ Texas MD Anderson Canc Ctr, Dept Biostat, Houston, TX 77030 USA.
   [Moriarity, Branden; Largaespada, David A.; Hackett, Perry B.] Univ Minnesota, Ctr Genome Engn, Minneapolis, MN USA.
   [Forget, Marie-Andree] Univ Texas MD Anderson Canc Ctr, Dept Melanoma, Houston, TX 77030 USA.
   [Kantarjian, Hagop; Keating, Michael; Wierda, William] Univ Texas MD Anderson Canc Ctr, Dept Leukemia, Houston, TX 77030 USA.
   [Lee, Dean A.; Cooper, Laurence J. N.] Univ Texas Grad Sch Biomed Sci, Houston, TX USA.
   [Cooper, Laurence J. N.] Ziopharm, Charlestown, MA USA.
   [Cooper, Laurence J. N.] Univ Texas MD Anderson Canc Ctr, Houston, TX 77030 USA.
RP Cooper, LJN (corresponding author), Univ Texas MD Anderson Canc Ctr, Pediat, Unit 907,1515 Holcombe Blvd, Houston, TX 77030 USA.; Cooper, LJN (corresponding author), Ziopharm Oncol, 1 1st Ave 34, Charlestown, MA 02129 USA.
EM ljncooper@mdanderson.org
RI Wilson, Matthew H/K-3193-2013
OI Hosing, Chitra/0000-0003-0409-5556
FU Cancer Center Core Grant [CA16672]; RO1United States Department of
   Health & Human ServicesNational Institutes of Health (NIH) - USA
   [CA124782, CA120956, CA141303]; P01 [CA148600]; SPORES [CA100632,
   CA136411, CA00632]; Albert J Ward Foundation; Alex's Lemonade Stand
   Foundation; Burroughs Wellcome FundBurroughs Wellcome Fund; Cancer
   Prevention and Research Institute of Texas; Charles B. Goddard
   Foundation of Texas; CLL Global Research Foundation; Energy Transfer
   Partners; Estate of Noelan L. Bibler; Gillson Longenbaugh Foundation;
   Fund for Leukemia Immunotherapy; Khalifa Bin Zayed Al Nahyan Foundation;
   Kleberg Foundation; Leukemia and Lymphoma SocietyLeukemia and Lymphoma
   Society; Lymphoma Research Foundation; Miller Foundation; National
   Foundation for Cancer Research; Pediatric Cancer Research Foundation;
   Sheikh Khalifa Bin Zayed Al Nahyan Institute for Personalized Cancer
   Therapy; University of Texas MD Anderson Cancer Center Sister
   Institution Network Fund; University of Texas MD Anderson Cancer Center
   Moon Shot Fund; William Lawrence and Blanche Hughes Children's
   Foundation; NATIONAL CANCER INSTITUTEUnited States Department of Health
   & Human ServicesNational Institutes of Health (NIH) - USANIH National
   Cancer Institute (NCI) [P50CA100632, R01CA124782, R01CA141303,
   R01CA113636, R01CA120956, P01CA148600, P50CA136411, P30CA016672] Funding
   Source: NIH RePORTER
FX We thank the flow cytometry and cellular imaging core facilities at MD
   Anderson. We thank Pulvarthi Rao (Baylor College of Medicine) for
   karyotyping and George McNamara (MD Anderson) for editing. The Cancer
   Center Support Grant core-supported facilities used were Characterized
   Cell Line Core for fingerprinting of cell lines and GMP facility for
   generation of T cell products. This study was funded by Cancer Center
   Core Grant (CA16672); RO1 (CA124782, CA120956, CA141303, CA141303); P01
   (CA148600); SPORES (CA100632, CA136411, CA00632); Albert J Ward
   Foundation; Alex's Lemonade Stand Foundation; Burroughs Wellcome Fund;
   Cancer Prevention and Research Institute of Texas; Charles B. Goddard
   Foundation of Texas; CLL Global Research Foundation; Energy Transfer
   Partners; Estate of Noelan L. Bibler; Gillson Longenbaugh Foundation;
   Harry T. Mangurian, Jr., Fund for Leukemia Immunotherapy; Khalifa Bin
   Zayed Al Nahyan Foundation; Kleberg Foundation; Leukemia and Lymphoma
   Society; Lymphoma Research Foundation; Miller Foundation; Mr. Herb
   Simons; Mr. and Mrs. Joe H. Scales; Mr. Thomas Scott; National
   Foundation for Cancer Research; Pediatric Cancer Research Foundation;
   Sheikh Khalifa Bin Zayed Al Nahyan Institute for Personalized Cancer
   Therapy; University of Texas MD Anderson Cancer Center Sister
   Institution Network Fund and Moon Shot Fund; William Lawrence and
   Blanche Hughes Children's Foundation. Publication under the Creative
   Commons CC-BY license is not required.
CR Appelbaum Frederick R., 1997, Leukemia (Basingstoke), V11, pS15
   Bachanova V, 2015, BIOL BLOOD MARROW TR, V21, P1605, DOI 10.1016/j.bbmt.2015.05.007
   Balduzzi A, 2014, BRIT J HAEMATOL, V164, P396, DOI 10.1111/bjh.12639
   Brentjens R, 2010, MOL THER, V18, P666, DOI 10.1038/mt.2010.31
   Brentjens RJ, 2013, SCI TRANSL MED, V5, DOI 10.1126/scitranslmed.3005930
   Brudno JN, 2016, J CLIN ONCOL, V34, P1112, DOI 10.1200/JCO.2015.64.5929
   Chen QS, 2013, MEDIAT INFLAMM, V2013, DOI [10.1155/2013/434010, 10.1155/2013/928315]
   Collins RH, 1997, J CLIN ONCOL, V15, P433, DOI 10.1200/JCO.1997.15.2.433
   Cruz CRY, 2013, BLOOD, V122, P2965, DOI 10.1182/blood-2013-06-506741
   Davila ML, 2014, SCI TRANSL MED, V6, DOI 10.1126/scitranslmed.3008226
   Denman CJ, 2012, PLOS ONE, V7, DOI 10.1371/journal.pone.0030264
   Di Stasi A, 2014, BIOL BLOOD MARROW TR, V20, P1975, DOI 10.1016/j.bbmt.2014.08.013
   DINSE GE, 1982, BIOMETRICS, V38, P921, DOI 10.2307/2529872
   Fielding AK, 2007, BLOOD, V109, P944, DOI 10.1182/blood-2006-05-018192
   Forman SJ, 2013, BLOOD, V121, P1077, DOI 10.1182/blood-2012-08-234492
   Garfall AL, 2015, NEW ENGL J MED, V373, P1040, DOI 10.1056/NEJMoa1504542
   Geurts AM, 2003, MOL THER, V8, P108, DOI 10.1016/S1525-0016(03)00099-6
   Grupp SA, 2013, NEW ENGL J MED, V368, P1509, DOI 10.1056/NEJMoa1215134
   Hackett PB, 2013, TRANSL RES, V161, P265, DOI 10.1016/j.trsl.2012.12.005
   Huang X, 2006, BLOOD, V107, P483, DOI 10.1182/blood-2005-05-2133
   Huls MH, 2013, JOVE-J VIS EXP, DOI 10.3791/50070
   Ivics Z, 1997, CELL, V91, P501, DOI 10.1016/S0092-8674(00)80436-5
   Izsvak Z, 2010, BIOESSAYS, V32, P756, DOI 10.1002/bies.201000027
   Jacoby E, 2016, BLOOD, V127, P1361, DOI 10.1182/blood-2015-08-664250
   Jena B, 2010, BLOOD, V116, P1035, DOI 10.1182/blood-2010-01-043737
   Jensen MC, 2010, BIOL BLOOD MARROW TR, V16, P1245, DOI 10.1016/j.bbmt.2010.03.014
   Jonnalagadda M, 2015, MOL THER, V23, P757, DOI 10.1038/mt.2014.208
   Kalos M, 2011, SCI TRANSL MED, V3, DOI 10.1126/scitranslmed.3002842
   Kebriaei P, 2012, HUM GENE THER, V23, P444, DOI 10.1089/hum.2011.167
   Kebriaei P, 2012, CURR HEMATOL MALIG R, V7, P144, DOI 10.1007/s11899-012-0116-3
   Kim HO, 2011, J TRANSL MED, V9, DOI 10.1186/1479-5876-9-113
   Kim MT, 2014, FRONT IMMUNOL, V5, DOI 10.3389/fimmu.2014.00295
   Kochenderfer JN, 2015, J CLIN ONCOL, V33, P540, DOI 10.1200/JCO.2014.56.2025
   Kochenderfer JN, 2012, BLOOD, V119, P2709, DOI 10.1182/blood-2011-10-384388
   Kochenderfer JN, 2010, BLOOD, V116, P4099, DOI 10.1182/blood-2010-04-281931
   Kowolik CM, 2006, CANCER RES, V66, P10995, DOI 10.1158/0008-5472.CAN-06-0160
   Lankester AC, 2010, LEUKEMIA, V24, P1462, DOI 10.1038/leu.2010.133
   Lee DW, 2015, LANCET, V385, P517, DOI 10.1016/S0140-6736(14)61403-3
   Lewalle P, 2003, BONE MARROW TRANSPL, V31, P39, DOI 10.1038/sj.bmt.1703779
   Luznik L, 2008, BIOL BLOOD MARROW TR, V14, P641, DOI 10.1016/j.bbmt.2008.03.005
   Maiti SN, 2013, J IMMUNOTHER, V36, P112, DOI 10.1097/CJI.0b013e3182811ce9
   Manuri PVR, 2010, HUM GENE THER, V21, P427, DOI 10.1089/hum.2009.114
   Martin PJ, 2012, BIOL BLOOD MARROW TR, V18, P1150, DOI 10.1016/j.bbmt.2012.04.005
   Mates L, 2009, NAT GENET, V41, P753, DOI 10.1038/ng.343
   Maude SL, 2014, NEW ENGL J MED, V371, P1507, DOI 10.1056/NEJMoa1407222
   Miller JS, 2005, BLOOD, V105, P3051, DOI 10.1182/blood-2004-07-2974
   Minagawa K, 2015, PHARMACEUTICALS, V8, P230, DOI 10.3390/ph8020230
   Morgan RA, 2010, MOL THER, V18, P843, DOI 10.1038/mt.2010.24
   Nellan A, 2015, CURR OPIN HEMATOL, V22, P516, DOI 10.1097/MOH.0000000000000182
   Passweg JR, 1998, BONE MARROW TRANSPL, V21, P153, DOI 10.1038/sj.bmt.1701064
   Poon LM, 2013, BONE MARROW TRANSPL, V48, P666, DOI 10.1038/bmt.2012.195
   Poon LM, 2013, BIOL BLOOD MARROW TR, V19, P1059, DOI 10.1016/j.bbmt.2013.04.014
   Porter DL, 2015, SCI TRANSL MED, V7, DOI 10.1126/scitranslmed.aac5415
   Porter DL, 2011, NEW ENGL J MED, V365, P725, DOI 10.1056/NEJMoa1103849
   Przepiorka D, 1996, BLOOD, V88, P4383, DOI 10.1182/blood.V88.11.4383.4383
   Rahrmann EP, 2013, NAT GENET, V45, P756, DOI 10.1038/ng.2641
   Sauter CS, 2015, BLOOD, V125, P2579, DOI 10.1182/blood-2014-10-606939
   Savoldo B, 2011, J CLIN INVEST, V121, P1822, DOI 10.1172/JCI46110
   Singh H, 2015, CANCER GENE THER, V22, P95, DOI 10.1038/cgt.2014.69
   Singh H, 2008, CANCER RES, V68, P2961, DOI 10.1158/0008-5472.CAN-07-5600
   Singh H, 2014, IMMUNOL REV, V257, P181, DOI 10.1111/imr.12137
   Singh H, 2013, PLOS ONE, V8, DOI 10.1371/journal.pone.0064138
   Spyridonidis A, 2012, LEUKEMIA, V26, P1211, DOI 10.1038/leu.2011.351
   Symons HJ, 2015, BIOL BLOOD MARROW TR, V21, pS29, DOI 10.1016/j.bbmt.2014.11.019
   Tavernier E, 2007, LEUKEMIA, V21, P1907, DOI 10.1038/sj.leu.2404824
   Terwey TH, 2008, BONE MARROW TRANSPL, V42, P791, DOI 10.1038/bmt.2008.258
   Till BG, 2008, BLOOD, V112, P2261, DOI 10.1182/blood-2007-12-128843
   Till BG, 2012, BLOOD, V119, P3940, DOI 10.1182/blood-2011-10-387969
   Wilhelm K, 2014, J ONCOL PHARM PRACT, V20, P257, DOI 10.1177/1078155213501360
   Yang YM, 2015, CURR OPIN HEMATOL, V22, P509, DOI 10.1097/MOH.0000000000000181
   Zhang MY, 2012, CLIN CANCER RES, V18, P4733, DOI 10.1158/1078-0432.CCR-11-3234
NR 71
TC 252
Z9 260
U1 8
U2 78
PU AMER SOC CLINICAL INVESTIGATION INC
PI ANN ARBOR
PA 2015 MANCHESTER RD, ANN ARBOR, MI 48104 USA
SN 0021-9738
EI 1558-8238
J9 J CLIN INVEST
JI J. Clin. Invest.
PD SEP
PY 2016
VL 126
IS 9
BP 3363
EP 3376
DI 10.1172/JCI86721
PG 14
WC Medicine, Research & Experimental
SC Research & Experimental Medicine
GA DU9CI
UT WOS:000382513400018
PM 27482888
OA hybrid, Green Published
HC Y
HP N
DA 2021-10-29
ER

PT J
AU Kagoya, Y
   Nakatsugawa, M
   Yamashita, Y
   Ochi, T
   Guo, TX
   Anczurowski, M
   Saso, K
   Butler, MO
   Arrowsmith, CH
   Hirano, N
AF Kagoya, Yuki
   Nakatsugawa, Munehide
   Yamashita, Yuki
   Ochi, Toshiki
   Guo, Tingxi
   Anczurowski, Mark
   Saso, Kayoko
   Butler, Marcus O.
   Arrowsmith, Cheryl H.
   Hirano, Naoto
TI BET bromodomain inhibition enhances T cell persistence and function in
   adoptive immunotherapy models
SO JOURNAL OF CLINICAL INVESTIGATION
LA English
DT Article
ID TRANSCRIPTION FACTOR BATF; ANTIGEN-PRESENTING CELLS;
   CANCER-IMMUNOTHERAPY; ANTITUMOR-ACTIVITY; MEMORY; EFFECTOR;
   DIFFERENTIATION; LYMPHOCYTES; SUPPRESSES; GENERATION
AB Adoptive immunotherapy is a potentially curative therapeutic approach for patients with advanced cancer. However, the in vitro expansion of antitumor T cells prior to infusion inevitably incurs differentiation towards effector T cells and impairs persistence following adoptive transfer. Epigenetic profiles regulate gene expression of key transcription factors over the course of immune cell differentiation, proliferation, and function. Using comprehensive screening of chemical probes with defined epigenetic targets, we found that JQ1, an inhibitor of bromodomain and extra-terminal motif (BET) proteins, maintained CD8(+)T cells with functional properties of stem cell-like and central memory T cells. Mechanistically, the BET protein BRD4 directly regulated expression of the transcription factor BATF in CD8(+)T cells, which was associated with differentiation of T cells into an effector memory phenotype. JQ1-treated T cells showed enhanced persistence and antitumor effects in murine T cell receptor and chimeric antigen receptor gene therapy models. Furthermore, we found that histone acetyltransferase p300 supported the recruitment of BRD4 to the BATF promoter region, and p300 inhibition similarly augmented antitumor effects of the adoptively transferred T cells. These results demonstrate that targeting the BRD4-p300 signaling cascade supports the generation of superior antitumor T cell grafts for adoptive immunotherapy.
C1 [Kagoya, Yuki; Nakatsugawa, Munehide; Yamashita, Yuki; Ochi, Toshiki; Guo, Tingxi; Anczurowski, Mark; Saso, Kayoko; Butler, Marcus O.; Hirano, Naoto] Univ Hlth Network, Campbell Family Inst Breast Canc Res, Campbell Family Canc Res Inst, Tumor Immunotherapy Program,Princess Margaret Can, Toronto, ON, Canada.
   [Guo, Tingxi; Anczurowski, Mark; Butler, Marcus O.; Hirano, Naoto] Univ Toronto, Dept Immunol, Toronto, ON, Canada.
   [Butler, Marcus O.] Univ Toronto, Dept Med, Toronto, ON, Canada.
   [Arrowsmith, Cheryl H.] Univ Toronto, Struct Genom Consortium, Toronto, ON, Canada.
   [Arrowsmith, Cheryl H.] Univ Toronto, Dept Med Biophys, Toronto, ON, Canada.
   [Arrowsmith, Cheryl H.] Univ Hlth Network, Princess Margaret Canc Ctr, Toronto, ON, Canada.
RP Hirano, N (corresponding author), Princess Margaret Canc Ctr, 610 Univ Ave, Toronto, ON M5G 2M9, Canada.
EM naoto.hirano@utoronto.ca
RI Kagoya, Yuki/AAD-9870-2019
OI Butler, Marcus/0000-0002-9840-7057; Arrowsmith,
   Cheryl/0000-0002-4971-3250
FU NIHUnited States Department of Health & Human ServicesNational
   Institutes of Health (NIH) - USA [R01 CA148673]; Ontario Institute for
   Cancer Research Clinical Investigator Award [IA-039]; Japan Society for
   the Promotion of Science Postdoctoral FellowshipMinistry of Education,
   Culture, Sports, Science and Technology, Japan (MEXT)Japan Society for
   the Promotion of Science; Princess Margaret Cancer FoundationUniversity
   of Toronto; Guglietti Fellowship Award; Frederick Banting and Charles
   Best Canada Graduate ScholarshipCanadian Institutes of Health Research
   (CIHR); AbbVieAbbVie; Bayer Pharma AG; Boehringer IngelheimBoehringer
   Ingelheim; Canada Foundation for InnovationCanada Foundation for
   InnovationCGIAR; Eshelman Institute for Innovation; Genome Canada
   through Ontario Genomics InstituteGenome Canada; Innovative Medicines
   Initiative (EU/EFPIA) (ULTRA-DD) [115766]; JanssenJohnson &
   JohnsonJohnson & Johnson USAJanssen Biotech Inc; Novartis Pharma AG;
   Ontario Ministry of Economic Development and Innovation; PfizerPfizer;
   Sao Paulo Research Foundation-FAPESPFundacao de Amparo a Pesquisa do
   Estado de Sao Paulo (FAPESP); TakedaTakeda Pharmaceutical Company Ltd;
   Wellcome TrustWellcome TrustEuropean Commission; Merck Co.Merck &
   Company; NATIONAL CANCER INSTITUTEUnited States Department of Health &
   Human ServicesNational Institutes of Health (NIH) - USANIH National
   Cancer Institute (NCI) [R01CA148673] Funding Source: NIH RePORTER
FX This work was supported by the following grants and fellowships: NIH
   grant R01 CA148673 (to NH), Ontario Institute for Cancer Research
   Clinical Investigator Award IA-039 (to NH), Japan Society for the
   Promotion of Science Postdoctoral Fellowship for Overseas Researchers
   (to YK), the Princess Margaret Cancer Foundation (to MOB and NH),
   Guglietti Fellowship Award (to TO), and the Frederick Banting and
   Charles Best Canada Graduate Scholarship (to TG). The Structural
   Genomics Consortium (SGC) is a registered charity (number 1097737) that
   receives funds from AbbVie, Bayer Pharma AG, Boehringer Ingelheim,
   Canada Foundation for Innovation, Eshelman Institute for Innovation,
   Genome Canada through Ontario Genomics Institute, Innovative Medicines
   Initiative (EU/EFPIA) (ULTRA-DD grant 115766), Janssen, Merck & Co.,
   Novartis Pharma AG, Ontario Ministry of Economic Development and
   Innovation, Pfizer, Sao Paulo Research Foundation-FAPESP, Takeda, and
   the Wellcome Trust.
CR Araki Y, 2008, J IMMUNOL, V180, P8102, DOI 10.4049/jimmunol.180.12.8102
   Araki Y, 2009, IMMUNITY, V30, P912, DOI 10.1016/j.immuni.2009.05.006
   Berger C, 2008, J CLIN INVEST, V118, P294, DOI 10.1172/JCI32103
   Besser MJ, 2013, CLIN CANCER RES, V19, P4792, DOI 10.1158/1078-0432.CCR-13-0380
   Butler MO, 2014, IMMUNOL REV, V257, P191, DOI 10.1111/imr.12129
   Butler MO, 2012, PLOS ONE, V7, DOI 10.1371/journal.pone.0030229
   Butler MO, 2011, SCI TRANSL MED, V3, DOI 10.1126/scitranslmed.3002207
   Chen RQ, 2014, IMMUNITY, V41, P325, DOI 10.1016/j.immuni.2014.08.002
   Cieri N, 2013, BLOOD, V121, P573, DOI 10.1182/blood-2012-05-431718
   Ciofani M, 2012, CELL, V151, P289, DOI 10.1016/j.cell.2012.09.016
   Crompton JG, 2016, CELL MOL IMMUNOL, V13, P502, DOI 10.1038/cmi.2015.32
   Crompton JG, 2015, CANCER RES, V75, P296, DOI 10.1158/0008-5472.CAN-14-2277
   Davila ML, 2014, SCI TRANSL MED, V6, DOI 10.1126/scitranslmed.3008226
   Dudley ME, 2008, J CLIN ONCOL, V26, P5233, DOI 10.1200/JCO.2008.16.5449
   Gattinoni L, 2005, J CLIN INVEST, V115, P1616, DOI 10.1172/JCI24480
   Gattinoni L, 2011, NAT MED, V17, P1290, DOI 10.1038/nm.2446
   Gattinoni L, 2009, NAT MED, V15, P808, DOI 10.1038/nm.1982
   Godec J, 2015, P NATL ACAD SCI USA, V112, P512, DOI 10.1073/pnas.1413291112
   Hinrichs CS, 2008, BLOOD, V111, P5326, DOI 10.1182/blood-2007-09-113050
   Hirano N, 2006, CLIN CANCER RES, V12, P2967, DOI 10.1158/1078-0432.CCR-05-2791
   Jedema I, 2004, BLOOD, V103, P2677, DOI 10.1182/blood-2003-06-2070
   Joshi NS, 2007, IMMUNITY, V27, P281, DOI 10.1016/j.immuni.2007.07.010
   Kaech SM, 2012, NAT REV IMMUNOL, V12, P749, DOI 10.1038/nri3307
   Klebanoff CA, 2005, P NATL ACAD SCI USA, V102, P9571, DOI 10.1073/pnas.0503726102
   Klebanoff CA, 2004, P NATL ACAD SCI USA, V101, P1969, DOI 10.1073/pnas.0307298101
   Kurachi M, 2014, NAT IMMUNOL, V15, P373, DOI 10.1038/ni.2834
   Louis CU, 2011, BLOOD, V118, P6050, DOI 10.1182/blood-2011-05-354449
   Mackensen A, 2006, J CLIN ONCOL, V24, P5060, DOI 10.1200/JCO.2006.07.1100
   Maude SL, 2014, NEW ENGL J MED, V371, P1507, DOI 10.1056/NEJMoa1407222
   Mele DA, 2013, J EXP MED, V210, P2181, DOI 10.1084/jem.20130376
   Morgan RA, 2006, SCIENCE, V314, P126, DOI 10.1126/science.1129003
   Nakatsugawa M, 2015, J IMMUNOL, V194, P3487, DOI 10.4049/jimmunol.1401717
   Nguyen KB, 2002, SCIENCE, V297, P2063, DOI 10.1126/science.1074900
   Nicholson IC, 1997, MOL IMMUNOL, V34, P1157, DOI 10.1016/S0161-5890(97)00144-2
   Ochi T, 2015, CANCER IMMUNOL RES, V3, P1070, DOI 10.1158/2326-6066.CIR-14-0222
   Okamoto S, 2009, CANCER RES, V69, P9003, DOI 10.1158/0008-5472.CAN-09-1450
   Quigley M, 2010, NAT MED, V16, P1147, DOI 10.1038/nm.2232
   Restifo NP, 2012, NAT REV IMMUNOL, V12, P269, DOI 10.1038/nri3191
   Robbins PF, 2011, J CLIN ONCOL, V29, P917, DOI 10.1200/JCO.2010.32.2537
   Robbins PF, 2004, J IMMUNOL, V173, P7125, DOI 10.4049/jimmunol.173.12.7125
   Roe JS, 2015, MOL CELL, V58, P1028, DOI 10.1016/j.molcel.2015.04.011
   Rosenberg SA, 2004, NAT MED, V10, P909, DOI 10.1038/nm1100
   Rosenberg SA, 2011, CLIN CANCER RES, V17, P4550, DOI 10.1158/1078-0432.CCR-11-0116
   Russ BE, 2014, IMMUNITY, V41, P853, DOI 10.1016/j.immuni.2014.11.001
   Rutishauser RL, 2009, IMMUNITY, V31, P296, DOI 10.1016/j.immuni.2009.05.014
   Sadelain M, 2003, NAT REV CANCER, V3, P35, DOI 10.1038/nrc971
   Sallusto F, 1999, NATURE, V401, P708, DOI 10.1038/44385
   Scharer CD, 2013, J IMMUNOL, V191, P3419, DOI 10.4049/jimmunol.1301395
   Schmittgen TD, 2008, NAT PROTOC, V3, P1101, DOI 10.1038/nprot.2008.73
   Scholz G, 2016, EBIOMEDICINE, V4, P50, DOI 10.1016/j.ebiom.2016.01.019
   Stagg J, 2007, IMMUNOL REV, V220, P82, DOI 10.1111/j.1600-065X.2007.00566.x
   Sukumar M, 2013, J CLIN INVEST, V123, P4479, DOI 10.1172/JCI69589
   Tran E, 2014, SCIENCE, V344, P641, DOI 10.1126/science.1251102
   Verhoeyen Els, 2009, V506, P97, DOI 10.1007/978-1-59745-409-4_8
   Wang ZB, 2009, CELL, V138, P1019, DOI 10.1016/j.cell.2009.06.049
   Wong MM, 2014, PLOS ONE, V9, DOI 10.1371/journal.pone.0099989
   Xu Y, 2014, BLOOD, V123, P3750, DOI 10.1182/blood-2014-01-552174
   Yang CY, 2011, NAT IMMUNOL, V12, P1221, DOI 10.1038/ni.2158
NR 58
TC 95
Z9 95
U1 0
U2 16
PU AMER SOC CLINICAL INVESTIGATION INC
PI ANN ARBOR
PA 2015 MANCHESTER RD, ANN ARBOR, MI 48104 USA
SN 0021-9738
EI 1558-8238
J9 J CLIN INVEST
JI J. Clin. Invest.
PD SEP
PY 2016
VL 126
IS 9
BP 3479
EP 3494
DI 10.1172/JCI86437
PG 16
WC Medicine, Research & Experimental
SC Research & Experimental Medicine
GA DU9CI
UT WOS:000382513400028
PM 27548527
OA Green Published, Bronze
DA 2021-10-29
ER

PT J
AU Fesnak, AD
   June, CH
   Levine, BL
AF Fesnak, Andrew D.
   June, Carl H.
   Levine, Bruce L.
TI Engineered T cells: the promise and challenges of cancer immunotherapy
SO NATURE REVIEWS CANCER
LA English
DT Review
ID CHIMERIC ANTIGEN RECEPTOR; CHRONIC LYMPHOCYTIC-LEUKEMIA; ACUTE
   MYELOID-LEUKEMIA; GLIOBLASTOMA STEM-CELLS; B-CELL; ANTITUMOR-ACTIVITY;
   ADOPTIVE TRANSFER; MULTIPLE-MYELOMA; MONOCLONAL-ANTIBODY; GENE-TRANSFER
AB The immune system evolved to distinguish non-self from self to protect the organism. As cancer is derived from our own cells, immune responses to dysregulated cell growth present a unique challenge. This is compounded by mechanisms of immune evasion and immunosuppression that develop in the tumour microenvironment. The modern genetic toolbox enables the adoptive transfer of engineered T cells to create enhanced anticancer immune functions where natural cancer-specific immune responses have failed. Genetically engineered T cells, so-called 'living drugs', represent a new paradigm in anticancer therapy. Recent clinical trials using T cells engineered to express chimeric antigen receptors (CARs) or engineered T cell receptors (TCRs) have produced stunning results in patients with relapsed or refractory haematological malignancies. In this Review we describe some of the most recent and promising advances in engineered T cell therapy with a particular emphasis on what the next generation of T cell therapy is likely to entail.
C1 [Fesnak, Andrew D.; Levine, Bruce L.] Univ Penn, Dept Pathol & Lab Med, Philadelphia, PA 19104 USA.
   Univ Penn, Perelman Sch Med, Ctr Cellular Immunotherapies, Philadelphia, PA 19104 USA.
RP Fesnak, AD; Levine, BL (corresponding author), Univ Penn, Dept Pathol & Lab Med, Philadelphia, PA 19104 USA.
EM Andrew.Fesnak@uphs.upenn.edu; levinebl@mail.med.upenn.edu
RI Fesnak, Andrew/O-1834-2019; Wilson, Matthew H/K-3193-2013
OI Fesnak, Andrew/0000-0002-2705-803X; 
FU National Institutes of Health (NIH)United States Department of Health &
   Human ServicesNational Institutes of Health (NIH) - USA
   [5T32HL007775-22]; NIH grantsUnited States Department of Health & Human
   ServicesNational Institutes of Health (NIH) - USA [1RO1CA165206,
   P30-CA016520-35, 5R01CA120409]; Leukemia and Lymphoma SocietyLeukemia
   and Lymphoma Society; Parker Foundation; NATIONAL CANCER INSTITUTEUnited
   States Department of Health & Human ServicesNational Institutes of
   Health (NIH) - USANIH National Cancer Institute (NCI) [P30CA016520,
   R01CA120409, R01CA165206] Funding Source: NIH RePORTER; NATIONAL HEART,
   LUNG, AND BLOOD INSTITUTEUnited States Department of Health & Human
   ServicesNational Institutes of Health (NIH) - USANIH National Heart Lung
   & Blood Institute (NHLBI) [T32HL007775] Funding Source: NIH RePORTER
FX A.D.F. is supported by National Institutes of Health (NIH) grant
   5T32HL007775-22; B.L.L. is supported by NIH grants 1RO1CA165206 and
   P30-CA016520-35. C.H.J. is supported by NIH grants 1RO1CA165206 and
   5R01CA120409, by the Leukemia and Lymphoma Society and the Parker
   Foundation. The authors would like to acknowledge research assistance
   from K. Lamontagne, and the inspiration and support of their patients
   and their professional colleagues.
CR Adusumilli PS, 2014, SCI TRANSL MED, V6, DOI 10.1126/scitranslmed.3010162
   Ahmed N., 2015, J IMMUNOTHER CANCER, V3
   Ahmed N, 2007, CANCER RES, V67, P5957, DOI 10.1158/0008-5472.CAN-06-4309
   Ahmed N, 2015, J CLIN ONCOL, V33, P1688, DOI 10.1200/JCO.2014.58.0225
   Ahmed N, 2010, CLIN CANCER RES, V16, P474, DOI 10.1158/1078-0432.CCR-09-1322
   Algarra I, 2000, HUM IMMUNOL, V61, P65, DOI 10.1016/S0198-8859(99)00156-1
   Avery DT, 2003, J CLIN INVEST, V112, P286, DOI 10.1172/JCI200318025
   Bao SD, 2006, NATURE, V444, P756, DOI 10.1038/nature05236
   Barrett DM, 2013, HUM GENE THER, V24, P717, DOI 10.1089/hum.2013.075
   Baskar S, 2008, CLIN CANCER RES, V14, P396, DOI 10.1158/1078-0432.CCR-07-1823
   Beatty GL, 2014, ONCOIMMUNOLOGY, V3, DOI 10.4161/21624011.2014.970027
   Beatty GL, 2014, CANCER IMMUNOL RES, V2, P112, DOI 10.1158/2326-6066.CIR-13-0170
   Beatty GL, 2015, J CLIN ONCOL, V33, DOI 10.1200/jco.2015.33.15_suppl.3007
   Bellucci R, 2005, BLOOD, V105, P3945, DOI 10.1182/blood-2004-11-4463
   Berger C, 2015, CANCER IMMUNOL RES, V3, P206, DOI 10.1158/2326-6066.CIR-14-0163
   Bicocca VT, 2012, CANCER CELL, V22, P656, DOI 10.1016/j.ccr.2012.08.027
   BILLINGHAM RE, 1954, PROC R SOC SER B-BIO, V143, P58, DOI 10.1098/rspb.1954.0054
   Bonini C, 1997, SCIENCE, V276, P1719, DOI 10.1126/science.276.5319.1719
   Brenner H, 2008, BLOOD, V111, P4916, DOI 10.1182/blood-2007-12-129379
   Brentjens RJ, 2013, SCI TRANSL MED, V5, DOI 10.1126/scitranslmed.3005930
   Brentjens RJ, 2011, BLOOD, V118, P4817, DOI 10.1182/blood-2011-04-348540
   Brown CE, 2015, CLIN CANCER RES, V21, P4062, DOI 10.1158/1078-0432.CCR-15-0428
   Brown CE, 2012, CLIN CANCER RES, V18, P2199, DOI 10.1158/1078-0432.CCR-11-1669
   Budde LE, 2013, PLOS ONE, V8, DOI 10.1371/journal.pone.0082742
   Byrd JC, 2014, J CLIN ONCOL, V32, P3039, DOI 10.1200/JCO.2014.55.8262
   Carpenito C, 2009, P NATL ACAD SCI USA, V106, P3360, DOI 10.1073/pnas.0813101106
   Carpenter RO, 2013, CLIN CANCER RES, V19, P2048, DOI 10.1158/1078-0432.CCR-12-2422
   Caruso HG, 2015, CANCER RES, V75, P3505, DOI 10.1158/0008-5472.CAN-15-0139
   Casucci M, 2013, BLOOD, V122, P3461, DOI 10.1182/blood-2013-04-493361
   CHANG K, 1992, INT J CANCER, V50, P373, DOI 10.1002/ijc.2910500308
   Chang K, 1996, P NATL ACAD SCI USA, V93, P136, DOI 10.1073/pnas.93.1.136
   Cheung NKV, 2012, J CLIN ONCOL, V30, P3264, DOI 10.1200/JCO.2011.41.3807
   Chmielewski M, 2012, CANCER IMMUNOL IMMUN, V61, P1269, DOI 10.1007/s00262-012-1202-z
   Chodon T, 2014, CLIN CANCER RES, V20, P2457, DOI 10.1158/1078-0432.CCR-13-3017
   Choudhury A, 2010, BRIT J HAEMATOL, V151, P327, DOI 10.1111/j.1365-2141.2010.08362.x
   Craddock JA, 2010, J IMMUNOTHER, V33, P780, DOI 10.1097/CJI.0b013e3181ee6675
   Crompton JG, 2015, CANCER RES, V75, P296, DOI 10.1158/0008-5472.CAN-14-2277
   Cruz CRY, 2013, BLOOD, V122, P2965, DOI 10.1182/blood-2013-06-506741
   Curran KJ, 2015, BLOOD, V126, DOI 10.1182/blood.V126.23.2533.2533
   Curran KJ, 2012, BLOOD, V120, DOI 10.1182/blood.V120.21.353.353
   Dai HR, 2015, ONCOIMMUNOLOGY, V4, DOI 10.1080/2162402X.2015.1027469
   DaneshManesh AH, 2008, INT J CANCER, V123, P1190, DOI 10.1002/ijc.23587
   Dao T, 2013, SCI TRANSL MED, V5, DOI 10.1126/scitranslmed.3005661
   Davila ML, 2014, SCI TRANSL MED, V6, DOI 10.1126/scitranslmed.3008226
   De Palma M, 2005, BLOOD, V105, P2307, DOI 10.1182/blood-2004-03-0798
   Deniger DC, 2015, PLOS ONE, V10, DOI 10.1371/journal.pone.0128151
   Di Stasi A, 2011, NEW ENGL J MED, V365, P1673, DOI 10.1056/NEJMoa1106152
   Disis ML, 2010, J CLIN ONCOL, V28, P4531, DOI 10.1200/JCO.2009.27.2146
   DISIS ML, 1994, CANCER RES, V54, P16
   Doorduijn EM, 2016, J CLIN INVEST, V126, P784, DOI 10.1172/JCI83671
   Doronin II, 2014, BMC CANCER, V14, DOI 10.1186/1471-2407-14-295
   Dudley ME, 2001, J IMMUNOTHER, V24, P363, DOI 10.1097/00002371-200107000-00012
   Durand S, 2011, VIRUSES-BASEL, V3, P132, DOI 10.3390/v3020132
   Ebb D, 2012, J CLIN ONCOL, V30, P2545, DOI 10.1200/JCO.2011.37.4546
   Enblad G, 2016, CANCER IMMUNOL RES, V4, DOI 10.1158/2326-6074.CRICIMTEATIAACR15-A041
   ESHHAR Z, 1993, P NATL ACAD SCI USA, V90, P720, DOI 10.1073/pnas.90.2.720
   Evans M., 2014, J IMMUNOTHER CANCER, V2, P1
   Fedorov VD, 2013, SCI TRANSL MED, V5, DOI 10.1126/scitranslmed.3006597
   Feng KC, 2016, SCI CHINA LIFE SCI, V59, P468, DOI 10.1007/s11427-016-5023-8
   Finney H., 2004, US Patent, Patent No. [20040038886 A1, 20040038886]
   Finney HM, 2004, J IMMUNOL, V172, P104, DOI 10.4049/jimmunol.172.1.104
   Finney HM, 1998, J IMMUNOL, V161, P2791
   Foster AE, 2008, J IMMUNOTHER, V31, P500, DOI 10.1097/CJI.0b013e318177092b
   Fraietta JA, 2016, BLOOD, V127, P1117, DOI 10.1182/blood-2015-11-679134
   Frey NV, 2016, J CLIN ONCOL S, V34
   Furnari FB, 2015, NAT REV CANCER, V15, P302, DOI 10.1038/nrc3918
   Gardner RA, 2016, J CLIN ONCOL, V34, DOI 10.1200/JCO.2016.34.15_suppl.3048
   Garfall A. L., 2015, J CLIN ONCOL S, V33
   Garfall AL, 2015, NEW ENGL J MED, V373, P1040, DOI 10.1056/NEJMoa1504542
   Gargett T, 2014, FRONT PHARMACOL, V5, DOI 10.3389/fphar.2014.00235
   Gaultney JG, 2012, EXPERT REV ANTICANC, V12, P839, DOI [10.1586/ERA.12.42, 10.1586/era.12.42]
   Gentile A, 2011, CANCER RES, V71, P3132, DOI 10.1158/0008-5472.CAN-10-2662
   Gill S, 2014, BLOOD, V123, P2343, DOI 10.1182/blood-2013-09-529537
   Grada Z, 2013, MOL THER-NUCL ACIDS, V2, DOI 10.1038/mtna.2013.32
   GROSS G, 1989, P NATL ACAD SCI USA, V86, P10024, DOI 10.1073/pnas.86.24.10024
   Gross JA, 2000, NATURE, V404, P995, DOI 10.1038/35010115
   Grupp SA, 2015, BLOOD, V126, P681
   Grupp SA, 2013, NEW ENGL J MED, V368, P1509, DOI 10.1056/NEJMoa1215134
   Gueguen E, 2005, TRENDS MICROBIOL, V13, P543, DOI 10.1016/j.tim.2005.09.002
   Hacein-Bey-Abina S, 2008, J CLIN INVEST, V118, P3132, DOI 10.1172/JCI35700
   Han Q, 2016, J CELL IMMUNOTHER, V2, P28, DOI DOI 10.1016/J.JOCIT.2014.11.001
   Haso W, 2013, BLOOD, V121, P1165, DOI 10.1182/blood-2012-06-438002
   Hassan R, 2005, AM J CLIN PATHOL, V124, P838, DOI 10.1309/F1B64CL7H8VJKEAF
   Hassan R, 2008, EUR J CANCER, V44, P46, DOI 10.1016/j.ejca.2007.08.028
   Hauswirth AW, 2007, EUR J CLIN INVEST, V37, P73, DOI 10.1111/j.1365-2362.2007.01746.x
   Hegde M., 2015, J IMMUNOTHER CANCER, V3, pO3, DOI DOI 10.1186/2051-1426-3-S2-O3
   Hong M, 2011, CANCER RES, V71, P6997, DOI 10.1158/0008-5472.CAN-11-1466
   Howe SJ, 2008, J CLIN INVEST, V118, P3143, DOI 10.1172/JCI35798
   Huang X, 2015, PLOS ONE, V10, DOI 10.1371/journal.pone.0133152
   Hudecek M, 2013, CLIN CANCER RES, V19, P3153, DOI 10.1158/1078-0432.CCR-13-0330
   Hudecek M, 2010, BLOOD, V116, P4532, DOI 10.1182/blood-2010-05-283309
   HYNES NE, 1994, BBA-REV CANCER, V1198, P165, DOI 10.1016/0304-419X(94)90012-4
   Imai C, 2004, LEUKEMIA, V18, P676, DOI 10.1038/sj.leu.2403302
   IRVING BA, 1991, CELL, V64, P891, DOI 10.1016/0092-8674(91)90314-O
   Jarboe JS, 2007, CANCER RES, V67, P7983, DOI 10.1158/0008-5472.CAN-07-1493
   Jensen MC, 2010, BIOL BLOOD MARROW TR, V16, P1245, DOI 10.1016/j.bbmt.2010.03.014
   John LB, 2013, ONCOIMMUNOLOGY, V2, DOI 10.4161/onci.26286
   John LB, 2013, CLIN CANCER RES, V19, P5636, DOI 10.1158/1078-0432.CCR-13-0458
   Johnson LA, 2015, SCI TRANSL MED, V7, DOI 10.1126/scitranslmed.aaa4963
   Joshi BH, 2000, CANCER RES, V60, P1168
   Kachala SS, 2014, CLIN CANCER RES, V20, P1020, DOI 10.1158/1078-0432.CCR-13-1862
   Kalos M, 2011, SCI TRANSL MED, V3, DOI 10.1126/scitranslmed.3002842
   Kawakami M, 2004, CANCER-AM CANCER SOC, V101, P1036, DOI 10.1002/cncr.20470
   Kay MA, 2011, NAT REV GENET, V12, P316, DOI 10.1038/nrg2971
   Kebriaei P, 2012, HUM GENE THER, V23, P444, DOI 10.1089/hum.2011.167
   Kenderian SS, 2015, LEUKEMIA, V29, P1637, DOI 10.1038/leu.2015.52
   Kershaw MH, 2006, CLIN CANCER RES, V12, P6106, DOI 10.1158/1078-0432.CCR-06-1183
   Khattab MH, 2015, CASE REP ONCOL MED, V2015, DOI 10.1155/2015/431819
   Kim MS, 2015, J AM CHEM SOC, V137, P2832, DOI 10.1021/jacs.5b00106
   Kochenderfer J, 2016, J CLIN ONCOL, V34, DOI 10.1200/JCO.2016.34.18_suppl.LBA3010
   Kochenderfer JN, 2015, J CLIN ONCOL, V33, P540, DOI 10.1200/JCO.2014.56.2025
   Kochenderfer JN, 2013, BLOOD, V122, P4129, DOI 10.1182/blood-2013-08-519413
   Kudo K, 2014, CANCER RES, V74, P93, DOI 10.1158/0008-5472.CAN-13-1365
   KUWANA Y, 1987, BIOCHEM BIOPH RES CO, V149, P960, DOI 10.1016/0006-291X(87)90502-X
   Lanitis E, 2013, CANCER IMMUNOL RES, V1, P43, DOI 10.1158/2326-6066.CIR-13-0008
   Lee DW, 2015, LANCET, V385, P517, DOI 10.1016/S0140-6736(14)61403-3
   Lee DW, 2015, BLOOD, V126, P684
   Leen AM, 2014, MOL THER, V22, P1211, DOI 10.1038/mt.2014.47
   Leone P, 2013, JNCI-J NATL CANCER I, V105, P1172, DOI 10.1093/jnci/djt184
   LETOURNEUR F, 1991, P NATL ACAD SCI USA, V88, P8905, DOI 10.1073/pnas.88.20.8905
   Levine BL, 1997, TRANSPLANT P, V29, P2028, DOI 10.1016/S0041-1345(97)00216-9
   Levine BL, 1998, J HEMATOTHER, V7, P437, DOI 10.1089/scd.1.1998.7.437
   Levine BL, 2006, P NATL ACAD SCI USA, V103, P17372, DOI 10.1073/pnas.0608138103
   Linette GP, 2013, BLOOD, V122, P863, DOI 10.1182/blood-2013-03-490565
   Liu HZ, 2007, IUBMB LIFE, V59, P374, DOI 10.1080/15216540701435722
   Liu XJ, 2016, CANCER RES, V76, P1578, DOI 10.1158/0008-5472.CAN-15-2524
   Liu XJ, 2015, CANCER RES, V75, P3596, DOI 10.1158/0008-5472.CAN-15-0159
   Locke FL, 2015, BLOOD, V126, DOI 10.1182/blood.V126.23.3991.3991
   Louis CU, 2011, BLOOD, V118, P6050, DOI 10.1182/blood-2011-05-354449
   Lu Y.-C., 2015, J IMMUNOTHER CANCER, V3, P158, DOI DOI 10.1186/2051-1426-3-S2-P158
   Mackensen A, 2006, J CLIN ONCOL, V24, P5060, DOI 10.1200/JCO.2006.07.1100
   Manuri PVR, 2010, HUM GENE THER, V21, P427, DOI 10.1089/hum.2009.114
   Mardiros A, 2013, BLOOD, V122, P3138, DOI 10.1182/blood-2012-12-474056
   Maude SL, 2014, NEW ENGL J MED, V371, P1507, DOI 10.1056/NEJMoa1407222
   Maude SL, 2015, BLOOD, V126, P683
   Maus MV, 2013, CANCER IMMUNOL RES, V1, P26, DOI 10.1158/2326-6066.CIR-13-0006
   Melero I, 2015, NAT REV CANCER, V15, P457, DOI 10.1038/nrc3973
   Miao HS, 2014, PLOS ONE, V9, DOI 10.1371/journal.pone.0094281
   Milone MC, 2009, MOL THER, V17, P1453, DOI 10.1038/mt.2009.83
   Mitera G, 2013, J CLIN ONCOL, V31, DOI 10.1200/jco.2013.31.31_suppl.80
   Mitsuyasu RT, 2000, BLOOD, V96, P785, DOI 10.1182/blood.V96.3.785.015k10_785_793
   Montini E, 2006, NAT BIOTECHNOL, V24, P687, DOI 10.1038/nbt1216
   Moon EK, 2011, CLIN CANCER RES, V17, P4719, DOI 10.1158/1078-0432.CCR-11-0351
   Morgan RA, 2013, J IMMUNOTHER, V36, P133, DOI 10.1097/CJI.0b013e3182829903
   Morgan RA, 2012, HUM GENE THER, V23, P1043, DOI 10.1089/hum.2012.041
   Morgan RA, 2010, MOL THER, V18, P843, DOI 10.1038/mt.2010.24
   Morsut L, 2016, CELL, V164, P780, DOI 10.1016/j.cell.2016.01.012
   MUJOO K, 1987, CANCER RES, V47, P1098
   Munoz L, 2001, HAEMATOLOGICA, V86, P1261
   Nakazawa Y, 2011, MOL THER, V19, P2133, DOI 10.1038/mt.2011.131
   Novak AJ, 2004, BLOOD, V103, P689, DOI 10.1182/blood-2003-06-2043
   O'Connor BP, 2004, J EXP MED, V199, P91, DOI 10.1084/jem.20031330
   O'Rourke D. M., 2016, ASCO ANN M P, V34, P2067
   Ordonez NG, 2003, AM J SURG PATHOL, V27, P1031, DOI 10.1097/00000478-200308000-00001
   Ordonez NG, 2003, MODERN PATHOL, V16, P192, DOI 10.1097/01.MP.0000056981.16578.C3
   PALMA L, 1978, J NEUROSURG, V49, P854, DOI 10.3171/jns.1978.49.6.0854
   Palmer DC, 2004, J IMMUNOL, V173, P7209, DOI 10.4049/jimmunol.173.12.7209
   Pardoll DM, 2012, NAT REV CANCER, V12, P252, DOI 10.1038/nrc3239
   Parente-Pereira AC, 2011, J CLIN IMMUNOL, V31, P710, DOI 10.1007/s10875-011-9532-8
   Park JH, 2015, BLOOD, V126, DOI 10.1182/blood.V126.23.682.682
   Parkhurst MR, 2011, MOL THER, V19, P620, DOI 10.1038/mt.2010.272
   Pegram HJ, 2015, LEUKEMIA, V29, P415, DOI 10.1038/leu.2014.215
   Pegram HJ, 2014, CANCER J, V20, P127, DOI 10.1097/PPO.0000000000000034
   Pegram HJ, 2012, BLOOD, V119, P4133, DOI 10.1182/blood-2011-12-400044
   Perez EE, 2008, NAT BIOTECHNOL, V26, P808, DOI 10.1038/nbt1410
   Philip B, 2014, BLOOD, V124, P1277, DOI 10.1182/blood-2014-01-545020
   Pizzitola I, 2014, LEUKEMIA, V28, P1596, DOI 10.1038/leu.2014.62
   Poirot L, 2015, CANCER RES, V75, P3853, DOI 10.1158/0008-5472.CAN-14-3321
   Porter DL, 2015, SCI TRANSL MED, V7, DOI 10.1126/scitranslmed.aac5415
   Porter DL, 2011, NEW ENGL J MED, V365, P725, DOI 10.1056/NEJMoa1103849
   Powell DJ, 2009, CYTOTHERAPY, V11, P1, DOI [10.1080/14653240903188921, 10.3109/14653240903188921]
   Pule MA, 2005, MOL THER, V12, P933, DOI 10.1016/j.ymthe.2005.04.016
   Pule MA, 2008, NAT MED, V14, P1264, DOI 10.1038/nm.1882
   Qasim W, 2015, BLOOD, V126, P2046, DOI DOI 10.1182/BLOOD.V126.23.2046.2046
   Ramos CA, 2016, J CLIN INVEST, V126, P2588, DOI 10.1172/JCI86000
   Rapoport AP, 2015, NAT MED, V21, P914, DOI 10.1038/nm.3910
   Regan C., 2015, J CLIN ONCOL S, V30
   Ren J, 2015, BLOOD, V126, P4280
   Rizk NP, 2012, CANCER EPIDEM BIOMAR, V21, P482, DOI 10.1158/1055-9965.EPI-11-0993
   Robbins PF, 2015, CLIN CANCER RES, V21, P1019, DOI 10.1158/1078-0432.CCR-14-2708
   Robbins PF, 2011, J CLIN ONCOL, V29, P917, DOI 10.1200/JCO.2010.32.2537
   Rodgers DT, 2016, P NATL ACAD SCI USA, V113, pE459, DOI 10.1073/pnas.1524155113
   ROMEO C, 1991, CELL, V64, P1037, DOI 10.1016/0092-8674(91)90327-U
   Rossi J. M., 2015, BLOOD, V126, P2730
   Rubin I, 2001, ANN ONCOL, V12, P3, DOI 10.1023/A:1011195320446
   RUELLA M, 2015, BLOOD, V126, P2523
   Rump A, 2004, J BIOL CHEM, V279, P9190, DOI 10.1074/jbc.M312372200
   Sampson JH, 2014, CLIN CANCER RES, V20, P972, DOI 10.1158/1078-0432.CCR-13-0709
   Saret CJ, 2015, BLOOD, V125, P1866, DOI 10.1182/blood-2014-07-592832
   SAUTER CS, 2015, J CLIN ONCOL S, V33
   SCHEUERMANN RH, 1995, LEUKEMIA LYMPHOMA, V18, P385, DOI 10.3109/10428199509059636
   Scholler J, 2012, SCI TRANSL MED, V4, DOI 10.1126/scitranslmed.3003761
   SCHULZ G, 1984, CANCER RES, V44, P5914
   Schumann K, 2015, P NATL ACAD SCI USA, V112, P10437, DOI 10.1073/pnas.1512503112
   SCHUSTER SJ, 2015, BLOOD, V126, P183
   Schuster SJ, 2015, J CLIN ONCOL, V33
   Scott AM, 2012, NAT REV CANCER, V12, P278, DOI 10.1038/nrc3236
   Singh H, 2015, CANCER GENE THER, V22, P95, DOI 10.1038/cgt.2014.69
   Singh H, 2013, PLOS ONE, V8, DOI 10.1371/journal.pone.0064138
   Singh SK, 2004, NATURE, V432, P396, DOI 10.1038/nature03128
   Slovin S. F., 2012, J CLIN ONCOL S, V30
   Sotillo E, 2015, CANCER DISCOV, V5, P1282, DOI 10.1158/2159-8290.CD-15-1020
   Sun LX, 2006, CANCER CELL, V9, P287, DOI 10.1016/j.ccr.2006.03.003
   SVENNERHOLM L, 1994, BBA-LIPID LIPID MET, V1214, P115, DOI 10.1016/0005-2760(94)90034-5
   Tabrizi M, 2010, AAPS J, V12, P33, DOI 10.1208/s12248-009-9157-5
   Tanyi JL, 2015, CANCER RES, V75, DOI 10.1158/1538-7445.AM2015-CT105
   Tchou J, 2012, BREAST CANCER RES TR, V133, P799, DOI 10.1007/s10549-012-2018-4
   Tebas P, 2014, NEW ENGL J MED, V370, P901, DOI 10.1056/NEJMoa1300662
   Till BG, 2008, BLOOD, V112, P2261, DOI 10.1182/blood-2007-12-128843
   Till BG, 2012, BLOOD, V119, P3940, DOI 10.1182/blood-2011-10-387969
   Torikai H, 2013, BLOOD, V122, P1341, DOI 10.1182/blood-2013-03-478255
   Turtle CJ, 2016, J CLIN INVEST, V126, P2123, DOI 10.1172/JCI85309
   van der Burg SH, 2016, NAT REV CANCER, V16, P219, DOI 10.1038/nrc.2016.16
   van Rhee F, 2005, BLOOD, V105, P3939, DOI 10.1182/blood-2004-09-3707
   Veomett N, 2014, CLIN CANCER RES, V20, P4036, DOI 10.1158/1078-0432.CCR-13-2756
   Vera J, 2006, BLOOD, V108, P3890, DOI 10.1182/blood-2006-04-017061
   Walker RE, 2000, BLOOD, V96, P467
   Walter RB, 2012, BLOOD, V119, P6198, DOI 10.1182/blood-2011-11-325050
   Wang CL, 2015, 4TH INTERNATIONAL CONFERENCE ON MECHANICAL AUTOMATION AND MATERIALS ENGINEERING (ICMAME 2015), P1
   Wang J, 2007, HUM GENE THER, V18, P712, DOI 10.1089/hum.2007.028
   Wang QS, 2015, MOL THER, V23, P184, DOI 10.1038/mt.2014.164
   Wang XL, 2016, BLOOD, V127, P2980, DOI 10.1182/blood-2015-12-686725
   Wang XL, 2011, BLOOD, V118, P1255, DOI 10.1182/blood-2011-02-337360
   Webb JR, 2014, CLIN CANCER RES, V20, P434, DOI 10.1158/1078-0432.CCR-13-1877
   Wei Y, 2005, CYTOM PART B-CLIN CY, V63B, P28, DOI 10.1002/cyto.b.20030
   Wilkie S, 2012, J CLIN IMMUNOL, V32, P1059, DOI 10.1007/s10875-012-9689-9
   Wu CY, 2015, SCIENCE, V350, DOI 10.1126/science.aab4077
   Yee C, 2002, P NATL ACAD SCI USA, V99, P16168, DOI 10.1073/pnas.242600099
   Ying ZT, 2015, MOL THER, V23, pS164, DOI 10.1016/S1525-0016(16)34024-2
   Yu AL, 2010, NEW ENGL J MED, V363, P1324, DOI 10.1056/NEJMoa0911123
   Yu G, 2000, NAT IMMUNOL, V1, P252, DOI 10.1038/79802
   Yuan XP, 2004, ONCOGENE, V23, P9392, DOI 10.1038/sj.onc.1208311
   Yvon E, 2009, CLIN CANCER RES, V15, P5852, DOI 10.1158/1078-0432.CCR-08-3163
   ZEGERS BJM, 1976, NEW ENGL J MED, V294, P1026, DOI 10.1056/NEJM197605062941902
   Zhang SP, 2014, P NATL ACAD SCI USA, V111, P17266, DOI 10.1073/pnas.1419599111
   Zhao Q, 2015, LEUKEMIA, V29, P2238, DOI 10.1038/leu.2015.125
   Zhao YB, 2010, CANCER RES, V70, P9053, DOI 10.1158/0008-5472.CAN-10-2880
   Zhu X, 2015, CURR ONCOL, V22, pS19, DOI 10.3747/co.22.2363
   Zhu XK, 2015, ONCOTARGET, V6, P171, DOI 10.18632/oncotarget.2767
NR 239
TC 555
Z9 586
U1 18
U2 609
PU NATURE PUBLISHING GROUP
PI LONDON
PA MACMILLAN BUILDING, 4 CRINAN ST, LONDON N1 9XW, ENGLAND
SN 1474-175X
EI 1474-1768
J9 NAT REV CANCER
JI Nat. Rev. Cancer
PD SEP
PY 2016
VL 16
IS 9
BP 566
EP 581
DI 10.1038/nrc.2016.97
PG 16
WC Oncology
SC Oncology
GA DU6EE
UT WOS:000382306000005
PM 27550819
OA Green Accepted
HC Y
HP N
DA 2021-10-29
ER

PT J
AU Chen, KH
   Wada, M
   Firor, AE
   Pinz, KG
   Jares, A
   Liu, H
   Salman, H
   Golightly, M
   Lan, FS
   Jiang, X
   Ma, YP
AF Chen, Kevin H.
   Wada, Masayuki
   Firor, Amelia E.
   Pinz, Kevin G.
   Jares, Alexander
   Liu, Hua
   Salman, Huda
   Golightly, Marc
   Lan, Fengshuo
   Jiang, Xun
   Ma, Yupo
TI Novel anti-CD3 chimeric antigen receptor targeting of aggressive T cell
   malignancies
SO ONCOTARGET
LA English
DT Article
DE NK cells; immunotherapy; T cell malignancies; CD3CAR
ID ACUTE LYMPHOBLASTIC-LEUKEMIA; NATURAL-KILLER-CELLS; MULTIPLE-MYELOMA; NK
   CELLS; ANTIBODY; PHARMACOKINETICS; CYTOTOXICITY; TRANSFECTION; LYMPHOMA;
   THERAPY
AB Peripheral T-cell lymphomas (PTCLS) comprise a diverse group of difficult to treat, very aggressive non-Hodgkin's lymphomas (NHLS) with poor prognoses and dismal patient outlook. Despite the fact that PTCLs comprise the majority of T-cell malignancies, the standard of care is poorly established. Chimeric antigen receptor (CAR) immunotherapy has shown in B-cell malignancies to be an effective curative option and this extends promise into treating T-cell malignancies. Because PTCLS frequently develop from mature T-cells, CD3 is similarly strongly and uniformly expressed in many PTCL malignancies, with expression specific to the hematological compartment thus making it an attractive target for CAR design. We engineered a robust 3rd generation anti-CD3 CAR construct (CD3CAR) into an NK cell line (NK-92). We found that CD3CAR NK-92 cells specifically and potently lysed diverse CD3(+) human PTCL primary samples as well as T-cell leukemia cells lines ex vivo. Furthermore, CD3CAR NK-92 cells effectively controlled and suppressed Jurkat tumor cell growth in vivo and significantly prolonged survival. In this study, we present the CAR directed targeting of a novel target - CD3 using CAR modified NK-92 cells with an emphasis on efficacy, specificity, and potential for new therapeutic approaches that could improve the current standard of care for PTCLs.
C1 [Chen, Kevin H.; Wada, Masayuki; Firor, Amelia E.; Pinz, Kevin G.; Jiang, Xun; Ma, Yupo] iCell Gene Therapeut LLC, Div Res & Dev, Long Isl High Technol Incubator, Stony Brook, NY 11794 USA.
   [Jares, Alexander; Liu, Hua; Golightly, Marc; Ma, Yupo] Stony Brook Med, Dept Pathol, Stony Brook, NY 11794 USA.
   [Salman, Huda; Lan, Fengshuo] SUNY Stony Brook, Med Ctr, Dept Internal Med, Stony Brook Med, Stony Brook, NY 11794 USA.
   [Ma, Yupo] Macau Univ Sci & Technol, Macau Inst Appl Res Med & Hlth, Macau, Peoples R China.
RP Jiang, X; Ma, YP (corresponding author), iCell Gene Therapeut LLC, Div Res & Dev, Long Isl High Technol Incubator, Stony Brook, NY 11794 USA.; Ma, YP (corresponding author), Stony Brook Med, Dept Pathol, Stony Brook, NY 11794 USA.; Ma, YP (corresponding author), Macau Univ Sci & Technol, Macau Inst Appl Res Med & Hlth, Macau, Peoples R China.
EM sue.jiang@icellgene.com; yupo.ma@icellgene.com
OI Mohammed, huda/0000-0002-8231-2969; Firor, Amelia/0000-0003-0717-8162;
   Chen, Kevin/0000-0002-4761-5083; Jares, Alexander/0000-0001-8387-2362
CR Barrett DM, 2013, HUM GENE THER, V24, P717, DOI 10.1089/hum.2013.075
   Beldjord K, 2014, BLOOD, V123, P3739, DOI 10.1182/blood-2014-01-547695
   Boissel L, 2013, ONCOIMMUNOLOGY, V2, DOI 10.4161/onci.26527
   Boissel L, 2009, LEUKEMIA RES, V33, P1255, DOI 10.1016/j.leukres.2008.11.024
   Brentjens RJ, 2007, CLIN CANCER RES, V13, P5426, DOI 10.1158/1078-0432.CCR-07-0674
   Carpenter RO, 2013, CLIN CANCER RES, V19, P2048, DOI 10.1158/1078-0432.CCR-12-2422
   Chu J, 2014, LEUKEMIA, V28, P917, DOI 10.1038/leu.2013.279
   Firor AE, 2015, EXP BIOL MED, V240, P1087, DOI 10.1177/1535370215584936
   Foss FM, 2011, BLOOD, V117, P6756, DOI 10.1182/blood-2010-05-231548
   Frankel AE, 2009, CURR DRUG TARGETS, V10, P104, DOI 10.2174/138945009787354539
   Glienke W, 2015, FRONT PHARMACOL, V6, DOI 10.3389/fphar.2015.00021
   Hale G, 2010, J CLIN PHARMACOL, V50, P1238, DOI 10.1177/0091270009356299
   HOOKS MA, 1991, PHARMACOTHERAPY, V11, P26
   Hoyos V, 2010, LEUKEMIA, V24, P1160, DOI 10.1038/leu.2010.75
   Imai C, 2004, LEUKEMIA, V18, P676, DOI 10.1038/sj.leu.2403302
   Jiang H, 2014, MOL ONCOL, V8, P297, DOI 10.1016/j.molonc.2013.12.001
   JUNE CH, 1993, ANN NY ACAD SCI, V677, P225, DOI 10.1111/j.1749-6632.1993.tb38780.x
   Klingemann H, 2014, ONCOIMMUNOLOGY, V3, DOI 10.4161/onci.28147
   Loskog A, 2006, LEUKEMIA, V20, P1819, DOI 10.1038/sj.leu.2404366
   Mamonkin M, 2015, BLOOD, V126, P983, DOI 10.1182/blood-2015-02-629527
   Maus MV, 2014, BLOOD, V123, P2625, DOI 10.1182/blood-2013-11-492231
   Pinz K, 2016, LEUKEMIA, V30, P701, DOI 10.1038/leu.2015.311
   Plevy S, 2007, GASTROENTEROLOGY, V133, P1414, DOI 10.1053/j.gastro.2007.08.035
   Ramos CA, 2014, CANCER J, V20, P112, DOI 10.1097/PPO.0000000000000031
   Rapoport AP, 2004, BONE MARROW TRANSPL, V33, P53, DOI 10.1038/sj.bmt.1704317
   Sabatini E, 2010, PATHOLOGICA, V102, P83
   Schonfeld K, 2015, MOL THER, V23, P330, DOI [10.1038/mt.2014.21, 10.1038/mt.2014.219]
   Suck G, 2016, CANCER IMMUNOL IMMUN, V65, P485, DOI 10.1007/s00262-015-1761-x
   Tonn T, 2013, CYTOTHERAPY, V15, P1563, DOI 10.1016/j.jcyt.2013.06.017
   Wu CF, 2014, MOL THER-METH CLIN D, V1, DOI 10.1038/mtm.2014.53
   Zamai L, 1998, J EXP MED, V188, P2375, DOI 10.1084/jem.188.12.2375
   Zhang C, 2016, JNCI-J NATL CANCER I, P108
NR 32
TC 53
Z9 53
U1 0
U2 6
PU IMPACT JOURNALS LLC
PI ORCHARD PARK
PA 6666 E QUAKER ST, STE 1, ORCHARD PARK, NY 14127 USA
EI 1949-2553
J9 ONCOTARGET
JI Oncotarget
PD AUG 30
PY 2016
VL 7
IS 35
BP 56219
EP 56232
DI 10.18632/oncotarget.11019
PG 14
WC Oncology; Cell Biology
SC Oncology; Cell Biology
GA EA8TL
UT WOS:000386911600023
PM 27494836
OA gold, Green Published, Green Submitted
DA 2021-10-29
ER

PT J
AU Inaguma, S
   Wang, ZF
   Lasota, JP
   Miettinen, MM
AF Inaguma, Shingo
   Wang, Zengfeng
   Lasota, Jerzy P.
   Miettinen, Markku M.
TI Expression of neural cell adhesion molecule L1 (CD171) in
   neuroectodermal and other tumors. An immunohistochemical study of 5155
   tumors and critical evaluation of CD171 prognostic value in
   gastrointestinal stromal tumors
SO ONCOTARGET
LA English
DT Article
DE CD171 (NCAM-L1, L1CAM); immunohistochemistry; neuroectodermal tumor;
   gastrointestinal stromal tumor; mismatch repair deficiency
ID IMMUNOGLOBULIN SUPERFAMILY; ENDOMETRIAL CARCINOMAS; RECOGNITION
   MOLECULES; MEDIATED RELEASE; AXON GUIDANCE; L1CAM; CANCER; L1-CAM;
   NEUROBLASTOMA; RECEPTOR
AB The neural cell adhesion molecule L1 (CD171) is a multidomain type 1 membrane glycoprotein of the immunoglobulin superfamily important in the nervous system development, kidney morphogenesis, and maintenance of the immune system. Recent studies reported CD171 expression being associated with adverse clinical outcome in different types of cancer and there has been a growing interest in targeting this cell membrane molecule on neoplastic cells by chimeric antigen receptor redirected T lymphocytes or specific antibodies. Nevertheless, conflicting results regarding the prognostic value of CD171 expression in renal cell carcinomas and gastrointestinal stromal tumors were published. In this study, CD171 expression was immunohistochemically analyzed in 5155 epithelial, mesenchymal, melanocytic, and lymphohematopoietic tumors to assess its utility in diagnostic pathology and to pinpoint potential targets for CD171-targeting therapy. A newly developed anti-CD171 rabbit monoclonal antibody, clone 014, was selected from the panel of commercially available CD171 antibodies. Immunohistochemistry was performed using Leica Bond Max automation and multitumor blocks containing up to 60 tumor samples. CD171 was constitutively and strongly expressed in neuroectodermal tumors such as schwannoma, neuroblastoma, and paraganglioma, whereas other mesenchymal tumors including schwannoma mimics showed only rarely CD171 positivity. Frequent CD171-expression was also detected in ovarian serous carcinoma, malignant mesothelioma, and testicular embryonal carcinoma. CD171 immunohistochemistry may have some role in immunophenotypic differential diagnosis of neurogenic tumors and pinpointing potential candidates for anti-CD171 therapy. Though, because of its rare expression and lack of predictive value, CD171 is neither a diagnostic nor prognostic marker for gastrointestinal stromal tumors.
C1 [Inaguma, Shingo; Wang, Zengfeng; Lasota, Jerzy P.; Miettinen, Markku M.] NCI, Pathol Lab, Bldg 10, Bethesda, MD 20892 USA.
   [Inaguma, Shingo] Aichi Med Univ, Dept Pathol, Sch Med, Nagakute, Aichi, Japan.
RP Inaguma, S (corresponding author), NCI, Pathol Lab, Bldg 10, Bethesda, MD 20892 USA.; Inaguma, S (corresponding author), Aichi Med Univ, Dept Pathol, Sch Med, Nagakute, Aichi, Japan.
EM inaguma@aichi-med-u.ac.jp
FU National Cancer Institute's intramural research programUnited States
   Department of Health & Human ServicesNational Institutes of Health (NIH)
   - USANIH National Cancer Institute (NCI); NATIONAL CANCER
   INSTITUTEUnited States Department of Health & Human ServicesNational
   Institutes of Health (NIH) - USANIH National Cancer Institute (NCI)
   [ZIABC011427] Funding Source: NIH RePORTER
FX This study was supported as a part of National Cancer Institute's
   intramural research program. The authors have disclosed that they have
   no relationships with, or financial interest in, any commercial
   companies pertaining to this article.
CR Allory Y, 2005, CLIN CANCER RES, V11, P1190
   Beer S, 1999, J CELL SCI, V112, P2667
   Brummendorf T, 1998, CURR OPIN NEUROBIOL, V8, P87, DOI 10.1016/S0959-4388(98)80012-3
   Cohen NR, 1998, CURR BIOL, V8, P26, DOI 10.1016/S0960-9822(98)70017-X
   Debiec H, 1998, J CELL BIOL, V143, P2067, DOI 10.1083/jcb.143.7.2067
   Doberstein K, 2014, BMC CANCER, V14, DOI 10.1186/1471-2407-14-958
   Doberstein K, 2015, INT J CANCER, V136, pE326, DOI 10.1002/ijc.29222
   Doberstein K, 2011, CARCINOGENESIS, V32, P262, DOI 10.1093/carcin/bgq249
   Du Y, 2015, ONCOL LETT, V9, P2595, DOI 10.3892/ol.2015.3096
   Fransen E, 1997, HUM MOL GENET, V6, P1625, DOI 10.1093/hmg/6.10.1625
   Gutwein P, 2000, J BIOL CHEM, V275, P15490, DOI 10.1074/jbc.275.20.15490
   Herron LR, 2009, BIOCHEM J, V419, P519, DOI 10.1042/BJ20082284
   Hoefnagel CA, 2001, EUR J NUCL MED, V28, P359, DOI 10.1007/s002590000454
   Hong H, 2014, J IMMUNOTHER, V37, P93, DOI 10.1097/CJI.0000000000000018
   Huszar M, 2006, HUM PATHOL, V37, P1000, DOI 10.1016/j.humpath.2006.03.014
   Huszar M, 2010, J PATHOL, V220, P551, DOI 10.1002/path.2673
   Kaifi JT, 2006, MODERN PATHOL, V19, P399, DOI 10.1038/modpathol.3800547
   Kajiwara Y, 2011, AM J CLIN PATHOL, V136, P138, DOI 10.1309/AJCP63NRBNGCTXVF
   Kanda Y, 2013, BONE MARROW TRANSPL, V48, P452, DOI 10.1038/bmt.2012.244
   Lasota J, 2014, AM J SURG PATHOL, V38, P1235, DOI 10.1097/PAS.0000000000000229
   LINDNER J, 1983, NATURE, V305, P427, DOI 10.1038/305427a0
   Maness PF, 2007, NAT NEUROSCI, V10, P19, DOI 10.1038/nn1827
   MARTINI R, 1986, J CELL BIOL, V103, P2439, DOI 10.1083/jcb.103.6.2439
   Miettinen M, 2012, APPL IMMUNOHISTO M M, V20, P410, DOI 10.1097/PAI.0b013e318245c82f
   MOOS M, 1988, NATURE, V334, P701, DOI 10.1038/334701a0
   NOVAKHOFER I, 1992, J NUCL MED, V33, P231
   Pancook JD, 1997, J IMMUNOL, V158, P4413
   Park JR, 2007, MOL THER, V15, P825, DOI 10.1038/sj.mt.6300104
   Pfeifer M, 2010, BMC MOL BIOL, V11, DOI 10.1186/1471-2199-11-64
   RATHJEN FG, 1984, EMBO J, V3, P1
   Rawnaq T, 2012, J SURG RES, V173, P314, DOI 10.1016/j.jss.2010.10.029
   Schachner M, 1997, CURR OPIN CELL BIOL, V9, P627, DOI 10.1016/S0955-0674(97)80115-9
   Schafer H, 2012, CANCER LETT, V319, P66, DOI 10.1016/j.canlet.2011.12.035
   Schirmer U, 2014, ONCOTARGET, V5, P462, DOI 10.18632/oncotarget.1552
   Schroder C, 2009, ONCOL REP, V22, P1109, DOI 10.3892/or_00000543
   Steigen SE, 2008, MODERN PATHOL, V21, P46, DOI 10.1038/modpathol.3800976
   Tischler V, 2011, MOL CANCER, V10, DOI 10.1186/1476-4598-10-127
   Wachowiak R, 2007, ANN SURG ONCOL, V14, P3575, DOI 10.1245/s10434-007-9608-0
   Zander H, 2011, BMC CANCER, V11, DOI 10.1186/1471-2407-11-189
   Zeechini S, 2008, CANCER RES, V68, P1110, DOI 10.1158/0008-5472.CAN-07-2897
   Zeimet AG, 2013, JNCI-J NATL CANCER I, V105, P1142, DOI 10.1093/jnci/djt144
NR 41
TC 12
Z9 13
U1 0
U2 8
PU IMPACT JOURNALS LLC
PI ORCHARD PARK
PA 6666 E QUAKER ST, STE 1, ORCHARD PARK, NY 14127 USA
EI 1949-2553
J9 ONCOTARGET
JI Oncotarget
PD AUG 23
PY 2016
VL 7
IS 34
BP 55276
EP 55289
DI 10.18632/oncotarget.10527
PG 14
WC Oncology; Cell Biology
SC Oncology; Cell Biology
GA DY9DY
UT WOS:000385435000093
PM 27419370
OA Green Submitted, Green Published, gold
DA 2021-10-29
ER

PT J
AU Thokala, R
   Olivares, S
   Mi, TJ
   Maiti, S
   Deniger, D
   Huls, H
   Torikai, H
   Singh, H
   Champlin, RE
   Laskowski, T
   McNamara, G
   Cooper, LJN
AF Thokala, Radhika
   Olivares, Simon
   Mi, Tiejuan
   Maiti, Sourindra
   Deniger, Drew
   Huls, Helen
   Torikai, Hiroki
   Singh, Harjeet
   Champlin, Richard E.
   Laskowski, Tamara
   McNamara, George
   Cooper, Laurence J. N.
TI Redirecting Specificity of T cells Using the Sleeping Beauty System to
   Express Chimeric Antigen Receptors by Mix-and-Matching of V-L and V-H
   Domains Targeting CD123(+) Tumors
SO PLOS ONE
LA English
DT Article
ID ACUTE MYELOID-LEUKEMIA; TOXIN-INTERLEUKIN-3 FUSION PROTEIN; ACUTE
   MYELOGENOUS LEUKEMIA; ADOPTIVE IMMUNOTHERAPY; INTERLEUKIN-3 RECEPTOR;
   CD28 COSTIMULATION; PHASE-I; VENOOCCLUSIVE DISEASE; CYTOTOXIC
   LYMPHOCYTES; ANTITUMOR EFFICACY
AB Adoptive immunotherapy infusing T cells with engineered specificity for CD19 expressed on B-cell malignancies is generating enthusiasm to extend this approach to other hematological malignancies, such as acute myelogenous leukemia (AML). CD123, or interleukin 3 receptor alpha, is overexpressed on most AML and some lymphoid malignancies, such as acute lymphocytic leukemia (ALL), and has been an effective target for T cells expressing chimeric antigen receptors (CARs). The prototypical CAR encodes a V-H and V-L from one monoclonal antibody (mAb), coupled to a transmembrane domain and one or more cytoplasmic signaling domains. Previous studies showed that treatment of an experimental AML model with CD123-specific CAR T cells was therapeutic, but at the cost of impaired myelopoiesis, highlighting the need for systems to define the antigen threshold for CAR recognition. Here, we show that CARs can be engineered using V-H and V-L chains derived from different CD123-specific mAbs to generate a panel of CAR(+) T cells. While all CARs exhibited specificity to CD123, one V-H and V-L combination had reduced lysis of normal hematopoietic stem cells. This CAR's in vivo anti-tumor activity was similar whether signaling occurred via chimeric CD28 or CD137, prolonging survival in both AML and ALL models. Co-expression of inducible caspase 9 eliminated CAR(+) T cells. These data help support the use of CD123-specific CARs for treatment of CD123(+) hematologic malignancies.
C1 [Thokala, Radhika; Olivares, Simon; Mi, Tiejuan; Maiti, Sourindra; Deniger, Drew; Torikai, Hiroki; Singh, Harjeet; Laskowski, Tamara; McNamara, George; Cooper, Laurence J. N.] Univ Texas MD Anderson Canc Ctr, Div Pediat, Houston, TX 77030 USA.
   [Thokala, Radhika] Univ Texas Houston, Grad Sch Biomed Sci, Houston, TX USA.
   [Champlin, Richard E.] Univ Texas MD Anderson Canc Ctr, Stem Cell Transplantat & Cellular Therapy, Houston, TX 77030 USA.
   [Cooper, Laurence J. N.] Ziopharm Oncol Inc, Boston, MA 02129 USA.
   [Huls, Helen] Intrexon Corp, Germantown, MD USA.
   [Deniger, Drew] NCI, Surg Branch, Ctr Canc Res, NIH, Bldg 10, Bethesda, MD 20892 USA.
RP Cooper, LJN (corresponding author), Univ Texas MD Anderson Canc Ctr, Div Pediat, Houston, TX 77030 USA.; Cooper, LJN (corresponding author), Ziopharm Oncol Inc, Boston, MA 02129 USA.
EM ljncooper@ziopharm.com
RI Radhika Thokala Perelman school of Medicine, University of
   Pennsylvania/AAP-1753-2020
OI THOKALA, RADHIKA/0000-0002-4279-4115
FU Cancer Center Core Grant [CA16672]; SPORES [CA100632, CA136411,
   CA00632]; Albert J Ward Foundation; Alex's Lemonade Stand Foundation;
   Burroughs Wellcome FundBurroughs Wellcome Fund; Cancer Prevention and
   Research Institute of Texas; Charles B. Goddard Foundation of Texas; CLL
   Global Research Foundation; Energy Transfer Partners; Estate of Noelan
   L. Bibler; Gillson Longenbaugh Foundation; Harry T. Mangurian, Jr., Fund
   for Leukemia Immunotherapy; Khalifa Bin Zayed Al Nahyan Foundation;
   Kleberg Foundation; Leukemia and Lymphoma SocietyLeukemia and Lymphoma
   Society; Lymphoma Research Foundation; Miller Foundation; National
   Foundation for Cancer Research; Pediatric Cancer Research Foundation;
   Sheikh Khalifa Bin Zayed Al Nahyan Institute for Personalized Cancer
   Therapy; University of Texas MD Anderson Cancer Center Sister
   Institution Network Fund; University of Texas MD Anderson Cancer Center
   Moon Shot Fund; William Lawrence and Blanche Hughes Children's
   Foundation;  [CA124782];  [CA120956];  [CA141303];  [CA148600]; NATIONAL
   CANCER INSTITUTEUnited States Department of Health & Human
   ServicesNational Institutes of Health (NIH) - USANIH National Cancer
   Institute (NCI) [P30CA016672] Funding Source: NIH RePORTER
FX This work was supported by: Cancer Center Core Grant (CA16672); RO1
   (CA124782, CA120956, CA141303; CA141303); P01 (CA148600); SPORES
   (CA100632, CA136411, CA00632); Albert J Ward Foundation; Alex's Lemonade
   Stand Foundation; Burroughs Wellcome Fund; Cancer Prevention and
   Research Institute of Texas; Charles B. Goddard Foundation of Texas; CLL
   Global Research Foundation; Energy Transfer Partners; Estate of Noelan
   L. Bibler; Gillson Longenbaugh Foundation; Harry T. Mangurian, Jr., Fund
   for Leukemia Immunotherapy; Khalifa Bin Zayed Al Nahyan Foundation;
   Kleberg Foundation; Leukemia and Lymphoma Society; Lymphoma Research
   Foundation; Miller Foundation; Mr. Herb Simons; Mr. and Mrs. Joe H.
   Scales; Mr. Thomas Scott; National Foundation for Cancer Research;
   Pediatric Cancer Research Foundation; Sheikh Khalifa Bin Zayed Al Nahyan
   Institute for Personalized Cancer Therapy; University of Texas MD
   Anderson Cancer Center Sister Institution Network Fund and Moon Shot
   Fund; William Lawrence and Blanche Hughes Children's Foundation. Dr.
   Cooper receives a salary as CEO of Ziopharm. The specific roles of the
   authors are articulated in the 'author contributions' section. The
   funders had no role in study design, data collection and analysis,
   decision to publish, or preparation of the manuscript.
CR Bae J, 2004, CLIN CANCER RES, V10, P7043, DOI 10.1158/1078-0432.CCR-04-0322
   Berger C, 2008, J CLIN INVEST, V118, P294, DOI 10.1172/JCI32103
   Brentjens R, 2010, MOL THER, V18, P666, DOI 10.1038/mt.2010.31
   Brentjens RJ, 2013, SCI TRANSL MED, V5, DOI 10.1126/scitranslmed.3005930
   Brentjens RJ, 2011, BLOOD, V118, P4817, DOI 10.1182/blood-2011-04-348540
   Carey BW, 2009, P NATL ACAD SCI USA, V106, P157, DOI 10.1073/pnas.0811426106
   Caruso HG TH, 2015, ONCOIMMUNOLOGY UNPUB
   Cieri N, 2013, BLOOD, V121, P573, DOI 10.1182/blood-2012-05-431718
   Davila ML, 2014, SCI TRANSL MED, V6, DOI 10.1126/scitranslmed.3008226
   Deniger DC, 2015, PLOS ONE, V10, DOI 10.1371/journal.pone.0128151
   Deniger DC, 2014, CLIN CANCER RES, V20, P5708, DOI 10.1158/1078-0432.CCR-13-3451
   Deniger DC, 2013, MOL THER, V21, P638, DOI 10.1038/mt.2012.267
   Dohner H, 2010, BLOOD, V115, P453, DOI 10.1182/blood-2009-07-235358
   Du X, 2007, J IMMUNOTHER, V30, P607, DOI 10.1097/CJI.0b013e318053ed8e
   Eggermont LJ, 2014, TRENDS BIOTECHNOL, V32, P456, DOI 10.1016/j.tibtech.2014.06.007
   ESHHAR Z, 1993, P NATL ACAD SCI USA, V90, P720, DOI 10.1073/pnas.90.2.720
   Feuring-Buske M, 2002, CANCER RES, V62, P1730
   Frankel A, 2008, LEUKEMIA LYMPHOMA, V49, P543, DOI 10.1080/10428190701799035
   Frankel AE, 2014, BLOOD, V124, P385, DOI 10.1182/blood-2014-04-566737
   Garfall AL, 2015, NEW ENGL J MED, V373, P1040, DOI 10.1056/NEJMoa1504542
   Gattinoni L, 2011, NAT MED, V17, P1290, DOI 10.1038/nm.2446
   Giles FJ, 2001, CANCER-AM CANCER SOC, V92, P406, DOI 10.1002/1097-0142(20010715)92:2<406::AID-CNCR1336>3.0.CO;2-U
   Gill S, 2014, BLOOD, V123, P2343, DOI 10.1182/blood-2013-09-529537
   Grupp SA, 2013, NEW ENGL J MED, V368, P1509, DOI 10.1056/NEJMoa1215134
   Hassanein NM, 2009, AM J CLIN PATHOL, V132, P573, DOI 10.1309/AJCPO4DS0GTLSOEI
   Hinrichs CS, 2011, BLOOD, V117, P808, DOI 10.1182/blood-2010-05-286286
   Hudecek M, 2013, CLIN CANCER RES, V19, P3153, DOI 10.1158/1078-0432.CCR-13-0330
   Huls MH, 2013, JOVE-J VIS EXP, DOI 10.3791/50070
   James ST, 2008, J IMMUNOL, V180, P7028, DOI 10.4049/jimmunol.180.10.7028
   Jena B, 2010, BLOOD, V116, P1035, DOI 10.1182/blood-2010-01-043737
   Jin Z, 2011, GENE THER, V18, P849, DOI 10.1038/gt.2011.40
   Jonnalagadda M, 2015, MOL THER, V23, P757, DOI 10.1038/mt.2014.208
   Jordan CT, 2000, LEUKEMIA, V14, P1777, DOI 10.1038/sj.leu.2401903
   Kalos M, 2011, SCI TRANSL MED, V3, DOI 10.1126/scitranslmed.3002842
   Kochenderfer JN, 2010, BLOOD, V116, P4099, DOI 10.1182/blood-2010-04-281931
   Kowolik CM, 2006, CANCER RES, V66, P10995, DOI 10.1158/0008-5472.CAN-06-0160
   Kumaresan PR, 2014, P NATL ACAD SCI USA, V111, P10660, DOI 10.1073/pnas.1312789111
   Lee DW, 2015, LANCET, V385, P517, DOI 10.1016/S0140-6736(14)61403-3
   Mardiros A, 2013, BLOOD, V122, P3138, DOI 10.1182/blood-2012-12-474056
   Maude SL, 2014, NEW ENGL J MED, V371, P1507, DOI 10.1056/NEJMoa1407222
   Milone MC, 2009, MOL THER, V17, P1453, DOI 10.1038/mt.2009.83
   Minagawa K, 2015, PHARMACEUTICALS, V8, P230, DOI 10.3390/ph8020230
   Morgan RA, 2010, MOL THER, V18, P843, DOI 10.1038/mt.2010.24
   Munoz L, 2001, HAEMATOLOGICA, V86, P1261
   Orio J, 2015, CYTOTHERAPY, V17, P496, DOI 10.1016/j.jcyt.2014.12.009
   Porter DL, 2015, SCI TRANSL MED, V7, DOI 10.1126/scitranslmed.aac5415
   Porter DL, 2011, NEW ENGL J MED, V365, P725, DOI 10.1056/NEJMoa1103849
   Rabinovich BA, 2008, P NATL ACAD SCI USA, V105, P14342, DOI 10.1073/pnas.0804105105
   Rassi FE, 2013, CLINICAL MEDICINE IN, V7, DOI 10.4137/CMO.S8528
   Roberts AW, 2008, ANN M AM SOC HEM SAN, DOI [10.1111/imr.12137, DOI 10.1111/IMR.12137]
   Rosenberg SA, 2015, SCIENCE, V348, P62, DOI 10.1126/science.aaa4967
   Ruella M., 2014, BLOOD, V966
   Savoldo B, 2011, J CLIN INVEST, V121, P1822, DOI 10.1172/JCI46110
   Sievers EL, 1999, BLOOD, V93, P3678, DOI 10.1182/blood.V93.11.3678
   Singh H, 2015, CANCER GENE THER, V22, P95, DOI 10.1038/cgt.2014.69
   Singh H, 2008, CANCER RES, V68, P2961, DOI 10.1158/0008-5472.CAN-07-5600
   Singh H, 2014, IMMUNOL REV, V257, P181, DOI 10.1111/imr.12137
   Singh H, 2013, PLOS ONE, V8, DOI 10.1371/journal.pone.0064138
   Singh H, 2011, CANCER RES, V71, P3516, DOI 10.1158/0008-5472.CAN-10-3843
   Suhoski MM, 2007, MOL THER, V15, P981, DOI 10.1038/mt.sj.6300134
   Testa U, 2002, BLOOD, V100, P2980, DOI 10.1182/blood-2002-03-0852
   Testa U, 2014, BIOMARK RES, V2, DOI 10.1186/2050-7771-2-4
   Turkman N, 2011, BIOORGAN MED CHEM, V19, P5698, DOI 10.1016/j.bmc.2011.07.062
   Wadleigh M, 2003, BLOOD, V102, P1578, DOI 10.1182/blood-2003-01-0255
   Wargo JA, 2014, CANCER DISCOV, V4, P1377, DOI 10.1158/2159-8290.CD-14-0477
   Wu CF, 2014, MOL THER-METH CLIN D, V1, DOI 10.1038/mtm.2014.53
   Zhang H, 2007, J IMMUNOL, V179, P4910, DOI 10.4049/jimmunol.179.7.4910
   Zhong XS, 2010, MOL THER, V18, P413, DOI 10.1038/mt.2009.210
   Zhou XO, 2015, BLOOD, V125, P4103, DOI 10.1182/blood-2015-02-628354
   Zhou XO, 2015, METHODS MOL BIOL, V1317, P87, DOI 10.1007/978-1-4939-2727-2_6
NR 70
TC 35
Z9 36
U1 0
U2 10
PU PUBLIC LIBRARY SCIENCE
PI SAN FRANCISCO
PA 1160 BATTERY STREET, STE 100, SAN FRANCISCO, CA 94111 USA
SN 1932-6203
J9 PLOS ONE
JI PLoS One
PD AUG 22
PY 2016
VL 11
IS 8
AR e0159477
DI 10.1371/journal.pone.0159477
PG 23
WC Multidisciplinary Sciences
SC Science & Technology - Other Topics
GA DT8TP
UT WOS:000381768400006
PM 27548616
OA gold, Green Submitted, Green Published
DA 2021-10-29
ER

PT J
AU Lohmueller, JJ
   Sato, S
   Popova, L
   Chu, IM
   Tucker, MA
   Barberena, R
   Innocenti, GM
   Cudic, M
   Ham, JD
   Cheung, WC
   Polakiewicz, RD
   Finn, OJ
AF Lohmueller, Jason J.
   Sato, Shuji
   Popova, Lana
   Chu, Isabel M.
   Tucker, Meghan A.
   Barberena, Roberto
   Innocenti, Gregory M.
   Cudic, Mare
   Ham, James D.
   Cheung, Wan Cheung
   Polakiewicz, Roberto D.
   Finn, Olivera J.
TI Antibodies elicited by the first non-viral prophylactic cancer vaccine
   show tumor-specificity and immunotherapeutic potential
SO SCIENTIFIC REPORTS
LA English
DT Article
ID PHASE-I TRIAL; MONOCLONAL-ANTIBODIES; MUC1 PEPTIDE; T-CELLS; ANTIGEN;
   RECEPTORS; THERAPY; CLONING; BINDING; HMFG1
AB MUC1 is a shared tumor antigen expressed on >80% of human cancers. We completed the first prophylactic cancer vaccine clinical trial based on a non-viral antigen, MUC1, in healthy individuals at-risk for colon cancer. This trial provided a unique source of potentially effective and safe immunotherapeutic drugs, fully-human antibodies affinity-matured in a healthy host to a tumor antigen. We purified, cloned, and characterized 13 IgGs specific for several tumor-associated MUC1 epitopes with a wide range of binding affinities. These antibodies bind hypoglycosylated MUC1 on human cancer cell lines and tumor tissues but show no reactivity against fully-glycosylated MUC1 on normal cells and tissues. We found that several antibodies activate complement-mediated cytotoxicity and that T cells carrying chimeric antigen receptors with the antibody variable regions kill MUC1(+) target cells, express activation markers, and produce interferon gamma. Fully-human and tumor-specific, these antibodies are candidates for further testing and development as immunotherapeutic drugs.
C1 [Lohmueller, Jason J.; Ham, James D.; Finn, Olivera J.] Univ Pittsburgh, Sch Med, Dept Immunol, Pittsburgh, PA USA.
   [Sato, Shuji; Popova, Lana; Chu, Isabel M.; Tucker, Meghan A.; Barberena, Roberto; Innocenti, Gregory M.; Cheung, Wan Cheung; Polakiewicz, Roberto D.] Cell Signaling Technol Inc, Danvers, MA 01923 USA.
   [Cudic, Mare] Florida Atlantic Univ, Dept Chem & Biochem, Boca Raton, FL 33431 USA.
   [Ham, James D.] Carnegie Mellon Univ, Dept Biomed Engn, Pittsburgh, PA 15213 USA.
   [Cheung, Wan Cheung] Pfizer, Biomed Design, Cambridge, MA USA.
RP Finn, OJ (corresponding author), Univ Pittsburgh, Sch Med, Dept Immunol, Pittsburgh, PA USA.; Polakiewicz, RD (corresponding author), Cell Signaling Technol Inc, Danvers, MA 01923 USA.
EM rpolakiewicz@cellsignal.com; ojfinn@pitt.edu
OI Lohmueller, Jason/0000-0001-6089-9992
FU NCIUnited States Department of Health & Human ServicesNational
   Institutes of Health (NIH) - USANIH National Cancer Institute (NCI)
   [5R01 CA56103, 5R01 CA168392, 5T32 CA82084, R21 CA178754]; ACSAmerican
   Cancer Society [PF LIB 125429]; CMU SURF; University of Pittsburgh
   Cancer Institute [P30CA047904]; NATIONAL CANCER INSTITUTEUnited States
   Department of Health & Human ServicesNational Institutes of Health (NIH)
   - USANIH National Cancer Institute (NCI) [P30CA047904, P01CA073743,
   R21CA178754, R01CA168392, T32CA082084, R01CA056103] Funding Source: NIH
   RePORTER
FX This study was supported by NCI grants 5R01 CA56103 and 5R01 CA168392
   (OJF), 5T32 CA82084 and ACS grant PF LIB 125429 (JJL), CMU SURF (JDH)
   and NCI R21 CA178754 (MC). This project used University of Pittsburgh
   Cancer Institute shared facilities supported in part by award
   P30CA047904. We thank Dr. Robert Schoen, the PI on the MUC1 vaccine
   trial, P. Beatty for advice on IHC protocols and Dr. J. McKolanis for
   advice on ELISA (University of Pittsburgh), C. Manning and M. Nelson for
   assistance with IF and internalization assays and image capture, K.
   Crosby and C Grange for preliminary IHC assays and intellectual
   discussion, R. Ramenani for NGS of the IgG repertoire, A. Moritz for MS
   processing of affinity-purified antibodies, T. Gu for intellectual
   discussion, D. Moore-Lai and T. Palazzola for antibody expression (Cell
   Signaling Technology).
CR Ahmad R, 2009, CANCER RES, V69, P7013, DOI 10.1158/0008-5472.CAN-09-0523
   Alajez NM, 2005, BLOOD, V105, P4583, DOI 10.1182/blood-2004-10-3848
   Altschuler Y, 2000, MOL BIOL CELL, V11, P819, DOI 10.1091/mbc.11.3.819
   American Cancer Society, 2013, CANC FACTS FIG 2013, V2010
   Baldus SE, 2004, CLIN CANCER RES, V10, P2790, DOI 10.1158/1078-0432.CCR-03-0163
   Beatty PL, 2010, CANCER PREV RES, V3, P438, DOI 10.1158/1940-6207.CAPR-09-0194
   Budiu RA, 2011, CANCER IMMUNOL IMMUN, V60, P975, DOI 10.1007/s00262-011-1010-x
   Caldas C, 2003, MOL IMMUNOL, V39, P941, DOI 10.1016/S0161-5890(03)00022-1
   Chen XC, 2009, CANCER IMMUNOL IMMUN, V58, P977, DOI 10.1007/s00262-008-0624-0
   Cheung WC, 2012, NAT BIOTECHNOL, V30, P447, DOI 10.1038/nbt.2167
   Ciardiello F, 2008, NEW ENGL J MED, V358, P1160, DOI 10.1056/NEJMra0707704
   Clynes RA, 2000, NAT MED, V6, P443, DOI 10.1038/74704
   Couraud S, 2012, EUR J CANCER, V48, P1299, DOI 10.1016/j.ejca.2012.03.007
   Cramer DW, 2005, CANCER EPIDEM BIOMAR, V14, P1125, DOI 10.1158/1055-9965.EPI-05-0035
   Danielczyk A, 2006, CANCER IMMUNOL IMMUN, V55, P1337, DOI 10.1007/s00262-006-0135-9
   de Bono JS, 2004, ANN ONCOL, V15, P1825, DOI 10.1093/annonc/mdh472
   DeNardo SJ, 1997, J NUCL MED, V38, P1180
   FONTENOT JD, 1995, J BIOMOL STRUCT DYN, V13, P245, DOI 10.1080/07391102.1995.10508837
   Goydos JS, 1996, J SURG RES, V63, P298, DOI 10.1006/jsre.1996.0264
   Guan HH, 1998, BIOCONJUGATE CHEM, V9, P451, DOI 10.1021/bc970183n
   Hisatsune A, 2009, BIOCHEM BIOPH RES CO, V388, P677, DOI 10.1016/j.bbrc.2009.08.059
   Howlader N, 2013, SEER CANC STAT REV, P1975
   Hwang WYK, 2005, METHODS, V36, P3, DOI 10.1016/j.ymeth.2005.01.001
   Ibrahim NK, 2011, CLIN CANCER RES, V17, P6822, DOI 10.1158/1078-0432.CCR-11-1151
   Kershaw MH, 2006, CLIN CANCER RES, V12, P6106, DOI 10.1158/1078-0432.CCR-06-1183
   Kimura T, 2013, CANCER PREV RES, V6, P18, DOI 10.1158/1940-6207.CAPR-12-0275
   Kramer EL, 1998, CLIN CANCER RES, V4, P1679
   Lamers CH, 2006, J CLIN ONCOL, V24, pe20
   Lepisto Andrew J, 2008, Cancer Ther, V6, P955
   LoRusso PM, 2011, CLIN CANCER RES, V17, P6437, DOI 10.1158/1078-0432.CCR-11-0762
   Maus MV, 2013, CANCER IMMUNOL RES, V1, P26, DOI 10.1158/2326-6066.CIR-13-0006
   Moyer VA, 2012, ANN INTERN MED, V157, P120, DOI 10.7326/0003-4819-157-2-201207170-00459
   Nicholson S, 2004, CANCER IMMUNOL IMMUN, V53, P809, DOI 10.1007/s00262-004-0522-z
   Pegram MD, 2009, BREAST CANCER RES, V11, DOI 10.1186/bcr2409
   Porter DL, 2011, NEW ENGL J MED, V365, P725, DOI 10.1056/NEJMoa1103849
   Price MR, 1998, TUMOR BIOL, V19, P1, DOI 10.1159/000056500
   Ramanathan RK, 2005, CANCER IMMUNOL IMMUN, V54, P254, DOI 10.1007/s00262-004-0581-1
   Rodriguez MC, 2015, BIOCHEMISTRY-US, V54, P4462, DOI 10.1021/acs.biochem.5b00555
   Rogers LM, 2014, IMMUNOL RES, V59, P203, DOI 10.1007/s12026-014-8542-z
   Sato S, 2012, NAT BIOTECHNOL, V30, P1039, DOI 10.1038/nbt.2406
   Silk AW, 2009, MOL IMMUNOL, V47, P52, DOI 10.1016/j.molimm.2008.12.025
   Sliwkowski MX, 2013, SCIENCE, V341, P1192, DOI 10.1126/science.1241145
   Soares MM, 2001, J IMMUNOL, V166, P6555, DOI 10.4049/jimmunol.166.11.6555
   STAERZ UD, 1985, NATURE, V314, P628, DOI 10.1038/314628a0
   Thie H, 2011, PLOS ONE, V6, DOI 10.1371/journal.pone.0015921
   Turatti F, 2007, J IMMUNOTHER, V30, P684, DOI 10.1097/CJI.0b013e3180de5d90
   Turner Michael S, 2003, Cancer Chemother Biol Response Modif, V21, P259
   Verheijen RH, 2006, J CLIN ONCOL, V24, P571, DOI 10.1200/JCO.2005.02.5973
   Vlad AM, 2004, ADV IMMUNOL, V82, P249, DOI 10.1016/S0065-2776(04)82006-6
NR 49
TC 20
Z9 20
U1 0
U2 7
PU NATURE PUBLISHING GROUP
PI LONDON
PA MACMILLAN BUILDING, 4 CRINAN ST, LONDON N1 9XW, ENGLAND
SN 2045-2322
J9 SCI REP-UK
JI Sci Rep
PD AUG 22
PY 2016
VL 6
AR 31740
DI 10.1038/srep31740
PG 12
WC Multidisciplinary Sciences
SC Science & Technology - Other Topics
GA DT7VC
UT WOS:000381695000002
PM 27545199
OA gold, Green Published
DA 2021-10-29
ER

PT J
AU Tiper, IV
   Temkin, SM
   Spiegel, S
   Goldblum, SE
   Giuntoli, RL
   Oelke, M
   Schneck, JP
   Webb, TJ
AF Tiper, Irina V.
   Temkin, Sarah M.
   Spiegel, Sarah
   Goldblum, Simeon E.
   Giuntoli, Robert L., II
   Oelke, Mathias
   Schneck, Jonathan P.
   Webb, Tonya J.
TI VEGF Potentiates GD3-Mediated Immunosuppression by Human Ovarian Cancer
   Cells
SO CLINICAL CANCER RESEARCH
LA English
DT Article
ID ENDOTHELIAL GROWTH-FACTOR; KILLER T-CELLS; TUMOR-INFILTRATING
   LYMPHOCYTES; DIRECTLY SUPPRESSES ACTIVATION; RECEPTOR-TYPE 2; EPITHELIAL
   OVARIAN; PROGNOSTIC-SIGNIFICANCE; VASCULAR NORMALIZATION; ANTITUMOR
   IMMUNITY; MALIGNANT ASCITES
AB Purpose: Natural killer T (NKT) cells are important mediators of antitumor immune responses. We have previously shown that ovarian cancers shed the ganglioside GD3, which inhibits NKT-cell activation. Ovarian cancers also secrete high levels of VEGF. In this study, we sought to test the hypothesis that VEGF production by ovarian cancers suppresses NKT-cell-mediated antitumor responses.
   Experimental Design: To investigate the effects of VEGF on CD id-mediated NKT-cell activation, a conditioned media model was established, wherein the supernatants from ovarian cancer cell lines (OV-CAR-3 and SK-OV-3) were used to treat CD1d-expressing antigen-presenting cells (APC) and cocultured with NKT hybridomas. Ovarian cancer-associated VEGF was inhibited by treatment with bevacizumab and genistein; conditioned medium was collected, and CD Id-mediated NKT-cell responses were assayed by ELISA.
   Results: Ovarian cancer tissue and ascites contain lymphocytic infiltrates, suggesting that immune cells traffic to tumors, but are then inhibited by immunosuppressive molecules within the tumor microenvironment. OV-CAR-3 and SK-OV-3 cell lines produce high levels of VEGF and GD3. Pretreatment of APCs with ascites or conditioned medium from OV-CAR-3 and SK-OV-3 blocked CD id-mediated NKT-cell activation. Inhibition of VEGF resulted in a concomitant reduction in GD3 levels and restoration of NKT-cell responses.
   Conclusions: We found that VEGF inhibition restores NKT-cell function in an in vitro ovarian cancer model. These studies suggest that the combination of immune modulation with antiangiogenic treatment has therapeutic potential in ovarian cancer. (C) 2016 AACR.
C1 [Tiper, Irina V.; Spiegel, Sarah; Webb, Tonya J.] Univ Maryland, Sch Med, Dept Microbiol & Immunol, Baltimore, MD 21201 USA.
   [Temkin, Sarah M.; Goldblum, Simeon E.] Univ Maryland, Sch Med, Dept Med, Baltimore, MD 21201 USA.
   [Temkin, Sarah M.; Giuntoli, Robert L., II] Johns Hopkins Sch Med, Sidney Kimmel Comprehens Canc Ctr, Kelly Gynecol Oncol Service, Dept Gynecol & Obstet, Baltimore, MD USA.
   [Oelke, Mathias; Schneck, Jonathan P.] Johns Hopkins Sch Med, Dept Pathol, Baltimore, MD USA.
RP Webb, TJ (corresponding author), Univ Maryland, Sch Med, 685 W Baltimore St,HSF 1,Room 380, Baltimore, MD 21201 USA.
EM twebb@som.umaryland.edu
FU HERA foundation; NIH/NCIUnited States Department of Health & Human
   ServicesNational Institutes of Health (NIH) - USANIH National Cancer
   Institute (NCI) [K01 CA131487, R21 CA162273, R21 CA16227]; Gynecologic
   Cancer Foundation/Ann Schreiber Ovarian Cancer Research Grant; NIHUnited
   States Department of Health & Human ServicesNational Institutes of
   Health (NIH) - USA [AI 44129, CA 108835, P01 A1072677]; NATIONAL CANCER
   INSTITUTEUnited States Department of Health & Human ServicesNational
   Institutes of Health (NIH) - USANIH National Cancer Institute (NCI)
   [K01CA131487, R21CA162277, R01CA108835, R21CA162273] Funding Source: NIH
   RePORTER; NATIONAL INSTITUTE OF ALLERGY AND INFECTIOUS DISEASESUnited
   States Department of Health & Human ServicesNational Institutes of
   Health (NIH) - USANIH National Institute of Allergy & Infectious
   Diseases (NIAID) [P01AI072677, R01AI044129] Funding Source: NIH
   RePORTER; NATIONAL INSTITUTE ON DRUG ABUSEUnited States Department of
   Health & Human ServicesNational Institutes of Health (NIH) - USANIH
   National Institute on Drug Abuse (NIDA)European Commission [R21DA016227]
   Funding Source: NIH RePORTER
FX This work was supported by grants from the HERA foundation and NIH/NCI
   K01 CA131487, R21 CA162273, R21 CA16227 (to T.J. Webb), 2004 Gynecologic
   Cancer Foundation/Ann Schreiber Ovarian Cancer Research Grant (to R.L.
   Giuntoli II), and NIH AI 44129, CA 108835, and P01 A1072677 (to J.P.
   Schneck).
CR Adams SF, 2009, CANCER-AM CANCER SOC, V115, P2891, DOI 10.1002/cncr.24317
   Agostino NM, 2015, SPRINGERPLUS, V4, DOI 10.1186/s40064-015-0951-5
   Alvarez AA, 1999, CLIN CANCER RES, V5, P587
   Azuma Y, 2007, BIOL PHARM BULL, V30, P1680, DOI 10.1248/bpb.30.1680
   Bamias A, 2008, GYNECOL ONCOL, V108, P421, DOI 10.1016/j.ygyno.2007.10.018
   BRUTKIEWICZ RR, 1995, J EXP MED, V182, P1913, DOI 10.1084/jem.182.6.1913
   Burdin N, 1998, J IMMUNOL, V161, P3271
   Burger RA, 2007, J CLIN ONCOL, V25, P5165, DOI 10.1200/JCO.2007.11.5345
   Burger RA, 2011, NEW ENGL J MED, V365, P2473, DOI 10.1056/NEJMoa1104390
   Cannistra SA, 2007, J CLIN ONCOL, V25, P5180, DOI 10.1200/JCO.2007.12.0782
   CHARNOCKJONES DS, 1993, BIOL REPROD, V48, P1120, DOI 10.1095/biolreprod48.5.1120
   Chu CS, 2008, EXPERT REV ANTICANC, V8, P243, DOI 10.1586/14737140.8.2.243
   Chung TW, 2005, GLYCOBIOLOGY, V15, P233, DOI 10.1093/glycob/cwh156
   Cubillos-Ruiz JR, 2010, CELL CYCLE, V9, P260, DOI 10.4161/cc.9.2.10430
   Dyatlovitskaya EV, 1997, BIOCHEMISTRY-MOSCOW+, V62, P557
   Farsaci B, 2014, CANCER IMMUNOL RES, V2, P1090, DOI 10.1158/2326-6066.CIR-14-0076
   Ferriss JS, 2015, GYNECOL ONCOL, V139, P17, DOI 10.1016/j.ygyno.2015.07.103
   Gavalas NG, 2012, BRIT J CANCER, V107, P1869, DOI 10.1038/bjc.2012.468
   Giuntoli RL, 2009, ANTICANCER RES, V29, P2875
   Gourley C, 2014, J CLIN ONCOL S, V32, p5s
   Goyne HE, 2014, J IMMUNOTHER, V37, P163, DOI 10.1097/CJI.0000000000000030
   Hamanishi J, 2007, P NATL ACAD SCI USA, V104, P3360, DOI 10.1073/pnas.0611533104
   Heintz APM, 2003, INT J GYNECOL OBSTET, V83, P135, DOI 10.1016/S0020-7292(03)90118-4
   Hicklin DJ, 2005, J CLIN ONCOL, V23, P1011, DOI 10.1200/JCO.2005.06.081
   HOLLINGSWORTH HC, 1995, AM J PATHOL, V147, P33
   Huang YH, 2013, CANCER RES, V73, P7144, DOI 10.1158/0008-5472.CAN-13-1989
   Huang YH, 2013, CANCER RES, V73, P2943, DOI 10.1158/0008-5472.CAN-12-4354
   Huarte E, 2008, CANCER RES, V68, P7684, DOI 10.1158/0008-5472.CAN-08-1167
   Kelleher RJ, 2015, CANCER IMMUNOL RES, V3, P1269, DOI 10.1158/2326-6066.CIR-15-0086
   Kraft A, 1999, CANCER-AM CANCER SOC, V85, P178
   Landskron J, 2015, CANCER IMMUNOL IMMUN, V64, P337, DOI 10.1007/s00262-014-1636-6
   LANTZ O, 1994, J EXP MED, V180, P1097, DOI 10.1084/jem.180.3.1097
   Leffers N, 2009, CANCER IMMUNOL IMMUN, V58, P449, DOI 10.1007/s00262-008-0583-5
   Lillehoj EP, 2014, AM J PHYSIOL-LUNG C, V306, pL876, DOI 10.1152/ajplung.00322.2013
   Luo HT, 2008, NUTR CANCER, V60, P800, DOI 10.1080/01635580802100851
   Luo JC, 1998, CANCER RES, V58, P2594
   Milne K, 2009, PLOS ONE, V4, DOI 10.1371/journal.pone.0006412
   Park JE, 2008, IMMUNOLOGY, V123, P145, DOI 10.1111/j.1365-2567.2007.02760.x
   Perren TJ, 2011, NEW ENGL J MED, V365, P2484, DOI 10.1056/NEJMoa1103799
   Rudlowski C, 2006, INT J GYNECOL CANCER, V16, P183, DOI 10.1111/j.1525-1438.2006.00307.x
   Sato E, 2005, P NATL ACAD SCI USA, V102, P18538, DOI 10.1073/pnas.0509182102
   Scarlett Uciane K, 2012, Expert Rev Obstet Gynecol, V7, P413
   Scarlett UK, 2012, J EXP MED, V209, P495, DOI 10.1084/jem.20111413
   Scarlett UK, 2009, CANCER RES, V69, P7329, DOI 10.1158/0008-5472.CAN-09-0835
   Siegel R, 2013, CA-CANCER J CLIN, V63, P11, DOI 10.3322/caac.21166
   Sriram V, 2002, P NATL ACAD SCI USA, V99, P8197, DOI 10.1073/pnas.122636199
   Tomsova M, 2008, GYNECOL ONCOL, V108, P415, DOI 10.1016/j.ygyno.2007.10.016
   Ueda M, 2001, GYNECOL ONCOL, V82, P162, DOI 10.1006/gyno.2001.6229
   Webb TJ, 2012, CANCER RES, V72, P3744, DOI 10.1158/0008-5472.CAN-11-2695
   Webb TJ, 2009, J IMMUNOL METHODS, V346, P38, DOI 10.1016/j.jim.2009.05.003
   Webb TJ, 2008, CLIN CANCER RES, V14, P7652, DOI 10.1158/1078-0432.CCR-08-1468
   Wu DY, 2003, J EXP MED, V198, P173, DOI 10.1084/jem.20030446
   Yamamoto S, 1997, BRIT J CANCER, V76, P1221, DOI 10.1038/bjc.1997.537
   Zebrowski BK, 1999, ANN SURG ONCOL, V6, P373, DOI 10.1007/s10434-999-0373-0
   Zhang L, 2003, NEW ENGL J MED, V348, P203, DOI 10.1056/NEJMoa020177
   Ziogas AC, 2012, INT J CANCER, V130, P857, DOI 10.1002/ijc.26094
NR 56
TC 13
Z9 16
U1 0
U2 6
PU AMER ASSOC CANCER RESEARCH
PI PHILADELPHIA
PA 615 CHESTNUT ST, 17TH FLOOR, PHILADELPHIA, PA 19106-4404 USA
SN 1078-0432
EI 1557-3265
J9 CLIN CANCER RES
JI Clin. Cancer Res.
PD AUG 15
PY 2016
VL 22
IS 16
BP 4249
EP 4258
DI 10.1158/1078-0432.CCR-15-2518
PG 10
WC Oncology
SC Oncology
GA DU5QH
UT WOS:000382265900028
PM 27076627
OA Bronze, Green Accepted
DA 2021-10-29
ER

PT J
AU Tootsi, K
   Martson, A
   Zilmer, M
   Paapstel, K
   Kals, J
AF Tootsi, Kaspar
   Maertson, Aare
   Zilmer, Mihkel
   Paapstel, Kaido
   Kals, Jaak
TI Increased arterial stiffness in patients with end-stage osteoarthritis:
   a case-control study
SO BMC MUSCULOSKELETAL DISORDERS
LA English
DT Article
DE Osteoarthritis; Arterial stiffness; Pulse wave velocity; Cardiovascular
   risk; Inflammation
ID ALL-CAUSE MORTALITY; CARDIOVASCULAR EVENTS; OXIDATIVE STRESS;
   INDEPENDENT PREDICTOR; KNEE OSTEOARTHRITIS; AORTIC STIFFNESS; DISEASE;
   INFLAMMATION; RISK; CLASSIFICATION
AB Background: Both osteoarthritis (OA) and cardiovascular diseases (CVD) are prevalent conditions which often coexist. Vascular involvement in the pathogenesis of these diseases, as well as increased cardiovascular risk in OA patients give occasion to investigate arterial stiffness in OA. The aim of this study was to establish associations between OA and arterial stiffness.
   Methods: The characteristics of arterial stiffness were measured with Sphygmocor and HDI devices in 48 patients (age 63 +/- 7 years (mean +/- SD)) with end-stage OA awaiting knee and hip replacement and in 49 age and gender matched controls (61 +/- 7 years). Independent Student's t-test or the Mann-Whitney U test was used to compare means between the groups. Correlation between variables was determined using Pearson's or Spearman's correlation analysis and stepwise multiple regression analysis.
   Results: Carotid-femoral pulse wave velocity (car-fem PWV) was increased in the patients with OA compared to the controls (9.6 +/- 2.4 and 8.4 +/- 1.9 m/s, p = 0.015 respectively). High-sensitivity C-reactive protein and white blood cells count were significantly higher in the OA patients compared with the controls (1.80 +/- 1.10 and 1.48 +/- 1.32 mg/l, p = 0.042; 6.5 +/- 1.5 and 5.6 +/- 1.9 10(9)/l, p = 0.001 respectively). In multiple regression analysis age (p < 0.001), mean arterial blood pressure (p = < 0.001) and OA status (p = 0.029) were found to be independent predictors of car-fem PWV.
   Conclusions: This study showed that patients with OA had increased aortic stiffness compared to non-OA controls. The potential link between arterial stiffening and OA suggests that vascular alterations are involved in OA pathogenesis and could be responsible for increased cardiovascular risk in end-stage OA patients.
C1 [Tootsi, Kaspar; Maertson, Aare] Univ Tartu, Dept Traumatol & Orthopaed, Puusepa St 8, Tartu, Estonia.
   [Maertson, Aare] Tartu Univ Hosp, Clin Traumatol & Orthopaed, Tartu, Estonia.
   [Zilmer, Mihkel; Kals, Jaak] Univ Tartu, Ctr Excellence Genom & Translat Med, Inst Biomed & Translat Med, Tartu, Estonia.
   [Paapstel, Kaido; Kals, Jaak] Tartu Univ Hosp, Dept Vasc Surg, Tartu, Estonia.
   [Kals, Jaak] Univ Tartu, Dept Surg, Tartu, Estonia.
RP Tootsi, K (corresponding author), Univ Tartu, Dept Traumatol & Orthopaed, Puusepa St 8, Tartu, Estonia.
EM kaspar.tootsi@kliinikum.ee
RI Paapstel, Kaido/D-3191-2017; Kals, Jaak/AAI-2689-2020; Martson,
   Aare/AAQ-8714-2020; Tootsi, Kaspar/O-1355-2019
OI Kals, Jaak/0000-0002-8745-718X; Martson, Aare/0000-0003-4857-484X;
   Tootsi, Kaspar/0000-0003-2151-9031
FU grants of the Estonian Science Foundation by Personal Institutional
   Research Funding [9094, GMVBS1169]; Institutional Research Funding from
   the Estonian Ministry of Education [IUT20-42]; European Union through
   the European Regional Development FundEuropean Commission
   [2014-2020.4.01.15-0012]
FX This study was supported by grants of the Estonian Science Foundation
   [No. 9094] by Personal Institutional Research Funding (GMVBS1169), by
   Institutional Research Funding No IUT20-42 from the Estonian Ministry of
   Education and by the European Union through the European Regional
   Development Fund (Project No. 2014-2020.4.01.15-0012).
CR Altay M. A., 2015, RHEUMATOL INT
   ALTMAN R, 1991, ARTHRITIS RHEUM, V34, P505, DOI 10.1002/art.1780340502
   ALTMAN R, 1986, ARTHRITIS RHEUM, V29, P1039, DOI 10.1002/art.1780290816
   Ashor AW, 2014, PLOS ONE, V9, DOI 10.1371/journal.pone.0110034
   Barbour KE, 2015, ARTHRITIS RHEUMATOL, V67, P1798, DOI 10.1002/art.39113
   Belen E, 2015, VASCULAR, V0, P1
   Boutouyrie P, 2002, HYPERTENSION, V39, P10, DOI 10.1161/hy0102.099031
   Chang J, 2014, ARTHRITIS RHEUMATOL, V66, P1789, DOI 10.1002/art.38403
   Chue CD, 2010, POSTGRAD MED J, V86, P560, DOI 10.1136/pgmj.2009.184879rep
   Cubukcu D, 2012, ARTHRITIS, DOI 10.1155/2012/984060
   Davies CM, 2008, OSTEOARTHR CARTILAGE, V16, P624, DOI 10.1016/j.joca.2007.09.012
   Duprez DA, 2001, VASC MED, V6, P211, DOI 10.1177/1358836X0100600402
   Findlay DM, 2007, RHEUMATOLOGY, V46, P1763, DOI 10.1093/rheumatology/kem191
   Goldin A, 2006, CIRCULATION, V114, P597, DOI 10.1161/CIRCULATIONAHA.106.621854
   Goldsmith GM, 2014, OSTEOARTHR CARTILAGE, V22, P91, DOI 10.1016/j.joca.2013.10.022
   Gordon M, 2016, MEDICINE, V95, P1, DOI 10.1097/MD.0000000000002662
   Hochber MC, 2008, CLIN EXP RHEUMATOL, V26, pS120
   Houard X, 2013, CURR RHEUMATOL REP, V15, DOI 10.1007/s11926-013-0375-6
   Jung S, 2014, J PROTEOME RES, V13, P3467, DOI 10.1021/pr500422z
   Kals J, 2014, EUR J VASC ENDOVASC, V48, P308, DOI 10.1016/j.ejvs.2014.05.018
   Kals J, 2008, SCAND J CLIN LAB INV, V68, P594, DOI 10.1080/00365510801930626
   Kals J, 2011, SCAND J CLIN LAB INV, V71, P257, DOI 10.3109/00365513.2011.558108
   Kapoor M, 2011, NAT REV RHEUMATOL, V7, P33, DOI 10.1038/nrrheum.2010.196
   KELLGREN JH, 1957, ANN RHEUM DIS, V16, P494, DOI 10.1136/ard.16.4.494
   Laurent S, 2001, HYPERTENSION, V37, P1236, DOI 10.1161/01.HYP.37.5.1236
   Lessiani G, 2015, VASCUL PHARM, V2
   Li YP, 2013, BIOMED RES INT, V2013, DOI 10.1155/2013/916530
   Litwic A, 2013, BRIT MED BULL, V105, P185, DOI 10.1093/bmb/lds038
   Liu-Bryan R, 2015, NAT REV RHEUMATOL, V11, P35, DOI 10.1038/nrrheum.2014.162
   Mahmud A, 2005, HYPERTENSION, V46, P1118, DOI 10.1161/01.HYP.0000185463.27209.b0
   Martin SS, 2008, J AM COLL CARDIOL, V52, P1201, DOI 10.1016/j.jacc.2008.05.060
   Mattace-Raso FUS, 2006, CIRCULATION, V113, P657, DOI 10.1161/CIRCULATIONAHA.105.555235
   McEniery CM, 2007, CLIN EXP PHARMACOL P, V34, P665, DOI 10.1111/j.1440-1681.2007.04657.x
   Nichols W W, 2001, J Cardiovasc Pharmacol Ther, V6, P5, DOI 10.1177/107424840100600102
   Nichols WW., 2005, MCDONALDS BLOOD FLOW, V5th
   Pearle AD, 2007, OSTEOARTHR CARTILAGE, V15, P516, DOI 10.1016/j.joca.2006.10.010
   Peat G, 2010, ARTHRIT CARE RES, V62, P1502, DOI 10.1002/acr.20217
   Pini R, 2008, J AM COLL CARDIOL, V51, P2432, DOI 10.1016/j.jacc.2008.03.031
   Rahman MM, 2013, ARTHRIT CARE RES, V65, P1951, DOI 10.1002/acr.22092
   Roman MJ, 2007, HYPERTENSION, V50, P197, DOI 10.1161/HYPERTENSIONAHA.107.089078
   Saleh AS, 2007, OSTEOARTHR CARTILAGE, V15, P357, DOI 10.1016/j.joca.2006.09.008
   Sokolove J, 2013, THER ADV MUSCULOSKEL, V5, P77, DOI 10.1177/1759720X12467868
   Thijssen E, 2015, RHEUMATOLOGY, V54, P588, DOI 10.1093/rheumatology/keu464
   Townsend RR, 2015, HYPERTENSION, V66, P698, DOI 10.1161/HYP.0000000000000033
   Vlachopoulos C, 2010, EUR HEART J, V31, P1865, DOI 10.1093/eurheartj/ehq024
   Vlachopoulos C, 2010, J AM COLL CARDIOL, V55, P1318, DOI 10.1016/j.jacc.2009.10.061
   Vos T, 2012, LANCET, V380, P2163, DOI 10.1016/S0140-6736(12)61729-2
   Wan ZF, 2014, ANGIOLOGY, V65, P298, DOI 10.1177/0003319713477910
   Wilkinson IB, 1998, J HYPERTENS, V16, P2079, DOI 10.1097/00004872-199816121-00033
   Ziskoven C, 2010, ORTHOP REV, V2, P95, DOI 10.4081/or.2010.e23
NR 50
TC 7
Z9 6
U1 0
U2 3
PU BMC
PI LONDON
PA CAMPUS, 4 CRINAN ST, LONDON N1 9XW, ENGLAND
SN 1471-2474
J9 BMC MUSCULOSKEL DIS
JI BMC Musculoskelet. Disord.
PD AUG 11
PY 2016
VL 17
AR 335
DI 10.1186/s12891-016-1201-x
PG 8
WC Orthopedics; Rheumatology
SC Orthopedics; Rheumatology
GA EM0OJ
UT WOS:000395017300001
PM 27515421
OA Green Published, gold
DA 2021-10-29
ER

PT J
AU Ratajczak, MZ
   Suszynska, M
   Kucia, M
AF Ratajczak, Mariusz Z.
   Suszynska, Malwina
   Kucia, Magda
TI Does it make sense to target one tumor cell chemotactic factor or its
   receptor when several chemotactic axes are involved in metastasis of the
   same cancer?
SO CLINICAL AND TRANSLATIONAL MEDICINE
LA English
DT Review
DE Cancer metastasis; Pro-metastatic microenvironment; SDF-1; S1P; C1P; HGF
ID HUMAN RHABDOMYOSARCOMA CELLS; TISSUE-LEVELS INCREASE; CAR-T-CELLS;
   ALVEOLAR RHABDOMYOSARCOMA; BONE-MARROW; THERAPEUTIC IMPLICATIONS;
   CANCER/TESTIS ANTIGENS; PROMETASTATIC FACTORS; CHEMOKINE RECEPTORS;
   INHIBITORY FACTOR
AB The major problem with cancer progression and anti-cancer therapy is the inherent ability of cancer cells to migrate and establish distant metastases. This ability to metastasize correlates with the presence in a growing tumor of cells with a more malignant phenotype, which express certain cancer stem cell markers. The propensity of malignant cells to migrate and their resistance to radio-chemotherapy somewhat mimics the properties of normal developmentally early stem cells that migrate during organogenesis in the developing embryo. In the past, several factors, including cell migration-promoting cytokines, chemokines, growth factors, bioactive lipids, extracellular nucleotides, and even H+ ions, were found to influence the metastasis of cancer cells. This plethora of pro-migratory factors demonstrates the existence of significant redundancy in the chemoattractants for cancer cells. In spite of this obvious fact, significant research effort has been dedicated to demonstrating the crucial involvement of particular pro-metastatic factor-receptor axes and the development of new drugs targeting one receptor or one chemoattractant. Based on our own experience working with a model of metastatic rhabdomyosarcoma as well as the work of others, in this review we conclude that targeting a single receptor-ligand pro-metastatic axis will not effectively prevent metastasis and that we should seek other more effective therapeutic options.
C1 [Ratajczak, Mariusz Z.; Suszynska, Malwina; Kucia, Magda] Univ Louisville, Stem Cell Inst, James Graham Brown Canc Ctr, 500 S Floyd St,Rm 107, Louisville, KY 40202 USA.
   [Ratajczak, Mariusz Z.; Suszynska, Malwina; Kucia, Magda] Med Univ Warsaw, Dept Regenerat Med, Warsaw, Poland.
RP Ratajczak, MZ (corresponding author), Univ Louisville, Stem Cell Inst, James Graham Brown Canc Ctr, 500 S Floyd St,Rm 107, Louisville, KY 40202 USA.
EM mzrata01@louisville.edu
RI Kucia, Magdalena J/V-9089-2018; Ratajczak, Mariusz Z/I-2376-2014
OI Kucia, Magdalena J/0000-0002-9110-5048; Ratajczak, Mariusz
   Z/0000-0002-0071-0198
FU NIHUnited States Department of Health & Human ServicesNational
   Institutes of Health (NIH) - USA [2R01 DK074720, R01HL112788]; Stella
   and Henry Endowment; Harmonia NCN Grant [UMO-2014/14/M/NZ3/00475];
   NATIONAL HEART, LUNG, AND BLOOD INSTITUTEUnited States Department of
   Health & Human ServicesNational Institutes of Health (NIH) - USANIH
   National Heart Lung & Blood Institute (NHLBI) [R01HL112788] Funding
   Source: NIH RePORTER; NATIONAL INSTITUTE OF DIABETES AND DIGESTIVE AND
   KIDNEY DISEASESUnited States Department of Health & Human
   ServicesNational Institutes of Health (NIH) - USANIH National Institute
   of Diabetes & Digestive & Kidney Diseases (NIDDK) [R01DK074720] Funding
   Source: NIH RePORTER
FX This work was supported by NIH Grants 2R01 DK074720 and R01HL112788, the
   Stella and Henry Endowment, and Harmonia NCN Grant:
   UMO-2014/14/M/NZ3/00475 to MZR.
CR Abdelbaset-Ismail A, 2016, ONCOTARGET, V7, P3033, DOI 10.18632/oncotarget.6698
   Adamiak M, 2016, CELL TRANSPLANT, V25, P1265, DOI 10.3727/096368915X688957
   Al-Rayahi IAM, 2015, FRONT IMMUNOL, V6, DOI 10.3389/fimmu.2015.00002
   Avecilla ST, 2004, NAT MED, V10, P64, DOI 10.1038/nm973
   Bernhagen J, 2007, NAT MED, V13, P587, DOI 10.1038/nm1567
   Boccaccio C, 2006, NAT REV CANCER, V6, P637, DOI 10.1038/nrc1912
   Broxmeyer HE, 2013, J EXP MED, V210, P205, DOI 10.1084/jem.20122760
   Charytonowicz E, 2009, CANCER LETT, V279, P126, DOI 10.1016/j.canlet.2008.09.039
   Collins MH, 2001, MED PEDIATR ONCOL, V37, P83, DOI 10.1002/mpo.1174
   Comoglio PM, 2002, J CLIN INVEST, V109, P857, DOI 10.1172/JCI200215392
   CONHEIM J, 1875, VIRCHOWS ARCH, V65, P64
   Crane IJ, 2000, J IMMUNOL, V165, P4372, DOI 10.4049/jimmunol.165.8.4372
   Damaghi M, 2013, FRONT PHYSIOL, V4, DOI 10.3389/fphys.2013.00370
   Davicioni E, 2006, CANCER RES, V66, P6936, DOI 10.1158/0008-5472.CAN-05-4578
   Davicioni E, 2009, AM J PATHOL, V174, P550, DOI 10.2353/ajpath.2009.080631
   DAVIS RJ, 1994, CANCER RES, V54, P2869
   Ferracini R, 1996, ONCOGENE, V12, P1697
   Ferrari A, 2007, CANCER-AM CANCER SOC, V109, P1406, DOI 10.1002/cncr.22533
   Forgacs G, 2004, J CELL SCI, V117, P2769, DOI 10.1242/jcs.01122
   Fratta E, 2011, MOL ONCOL, V5, P164, DOI 10.1016/j.molonc.2011.02.001
   Geminder H, 2001, J IMMUNOL, V167, P4747, DOI 10.4049/jimmunol.167.8.4747
   Ginsberg JP, 1998, CANCER RES, V58, P3542
   Grymula K, 2010, INT J CANCER, V127, P2554, DOI 10.1002/ijc.25245
   Gunjal PM, 2015, J OVARIAN RES, V8, DOI 10.1186/s13048-015-0141-7
   Hahn H, 2000, J BIOL CHEM, V275, P28341, DOI 10.1074/jbc.C000352200
   Hettmer S, 2011, P NATL ACAD SCI USA, V108, P20002, DOI 10.1073/pnas.1111733108
   Hettmer S, 2010, NAT MED, V16, P171, DOI 10.1038/nm0210-171
   Jacobs JFM, 2007, INT J CANCER, V120, P67, DOI 10.1002/ijc.22118
   Jankowski K, 2003, CANCER RES, V63, P7926
   Janowska-Wieczorek A, 2005, INT J CANCER, V113, P752, DOI 10.1002/ijc.20657
   Janowska-Wieczorek A, 2006, TRANSFUSION, V46, P1199, DOI 10.1111/j.1537-2995.2006.00871.x
   Karagiannis P, 2015, CLIN SARCOMA RES, V5, DOI 10.1186/s13569-015-0039-6
   Krysko O, 2013, CELL DEATH DIS, V4, DOI 10.1038/cddis.2013.156
   Libura J, 2002, BLOOD, V100, P2597, DOI 10.1182/blood-2002-01-0031
   Mahlendorf DE, 2013, CANCER BIOL THER, V14, P254, DOI 10.4161/cbt.23298
   Makawita S, 2009, PEDIATR DEVEL PATHOL, V12, P127, DOI 10.2350/08-05-0477.1
   Maksym RB, 2009, EUR J PHARMACOL, V625, P31, DOI 10.1016/j.ejphar.2009.04.071
   Maude SL, 2015, BLOOD, V125, P4017, DOI 10.1182/blood-2014-12-580068
   Mercado GE, 2007, CURR MOL MED, V7, P47, DOI 10.2174/156652407779940440
   Muller A, 2001, NATURE, V410, P50, DOI 10.1038/35065016
   Oosterhuis JW, 2005, NAT REV CANCER, V5, P210, DOI 10.1038/nrc1568
   Petrie RJ, 2009, NAT REV MOL CELL BIO, V10, P538, DOI 10.1038/nrm2729
   Poniewierska-Baran A, 2015, INT J ONCOL, V47, P1989, DOI 10.3892/ijo.2015.3184
   Posey AD, 2016, IMMUNITY, V44, P1444, DOI 10.1016/j.immuni.2016.05.014
   Ratajczak MZ, 2013, J OVARIAN RES, V6, DOI 10.1186/1757-2215-6-95
   Ratajczak MZ, 2010, STEM CELL REV REP, V6, P307, DOI 10.1007/s12015-010-9143-4
   Ratajczak MZ, 2009, AM J PATHOL, V174, P1985, DOI 10.2353/ajpath.2009.081143
   Rikhof B, 2009, J PATHOL, V217, P469, DOI 10.1002/path.2499
   Rutkowski MJ, 2010, MOL CANCER RES, V8, P1453, DOI 10.1158/1541-7786.MCR-10-0225
   Sandberg AA, 2001, AM J HEMATOL, V68, P51, DOI 10.1002/ajh.1148
   Schneider G, 2016, METHODS MOL BIOL, V1516, P347, DOI 10.1007/7651_2016_323
   Schneider G, 2015, MOL CANCER, V14, DOI 10.1186/s12943-015-0469-z
   Schneider G, 2014, MOL CANCER RES, V12, P1560, DOI 10.1158/1541-7786.MCR-14-0188
   Schneider G, 2013, MOL CANCER RES, V11, P793, DOI 10.1158/1541-7786.MCR-12-0600
   Sell S, 2004, CRIT REV ONCOL HEMAT, V51, P1, DOI 10.1016/j.critrevonc.2004.04.007
   Simpson AJG, 2005, NAT REV CANCER, V5, P615, DOI 10.1038/nrc1669
   Steeg PS, 2006, NAT MED, V12, P895, DOI 10.1038/nm1469
   Surace L, 2015, IMMUNITY, V42, P767, DOI 10.1016/j.immuni.2015.03.009
   Tarnowski M, 2012, INT J ONCOL, V41, P995, DOI 10.3892/ijo.2012.1536
   Tarnowski M, 2010, MOL CANCER RES, V8, P1328, DOI 10.1158/1541-7786.MCR-10-0288
   Turtle CJ, 2016, J CLIN INVEST, V126, P2123, DOI 10.1172/JCI85309
   Virchow R., 1855, MEDIZIN, V8, P23
   Wang J, 2014, DEVELOPMENT, V141, P4199, DOI 10.1242/dev.101071
   Wysoczynski M, 2007, CANCER RES, V67, P2131, DOI 10.1158/0008-5472.CAN-06-1021
   Wysoczynski M, 2015, STEM CELL REV REP, V11, P110, DOI 10.1007/s12015-014-9547-7
   Wysoczynski M, 2010, MOL CANCER RES, V8, P677, DOI 10.1158/1541-7786.MCR-10-0019
   Wysoczynski M, 2010, INT J CANCER, V126, P371, DOI 10.1002/ijc.24732
NR 67
TC 8
Z9 8
U1 0
U2 9
PU BIOMED CENTRAL LTD
PI LONDON
PA 236 GRAYS INN RD, FLOOR 6, LONDON WC1X 8HL, ENGLAND
SN 2001-1326
J9 CLIN TRANSL MED
JI Clin. Transl. Med.
PD AUG 10
PY 2016
VL 5
AR 28
DI 10.1186/s40169-016-0113-6
PG 8
WC Oncology; Medicine, Research & Experimental
SC Oncology; Research & Experimental Medicine
GA EH7KC
UT WOS:000391950700002
PM 27510263
OA gold, Green Published
DA 2021-10-29
ER

PT J
AU Magnani, CF
   Turazzi, N
   Benedicenti, F
   Calabria, A
   Tenderini, E
   Tettamanti, S
   Attianese, GMPG
   Cooper, LJN
   Aiuti, A
   Montini, E
   Biondi, A
   Biagi, E
AF Magnani, Chiara F.
   Turazzi, Nice
   Benedicenti, Fabrizio
   Calabria, Andrea
   Tenderini, Erika
   Tettamanti, Sarah
   Attianese, Greta M. P. Giordano
   Cooper, Laurence J. N.
   Aiuti, Alessandro
   Montini, Eugenio
   Biondi, Andrea
   Biagi, Ettore
TI Immunotherapy of acute leukemia by chimeric antigen receptor-modified
   lymphocytes using an improved Sleeping Beauty transposon platform
SO ONCOTARGET
LA English
DT Article
DE chimeric antigen receptor; Sleeping Beauty transposon; cytokine-induced
   killer cells; acute lymphoblastic leukemia; acute myelogenous leukemia
ID INDUCED KILLER-CELLS; ACUTE MYELOID-LEUKEMIA; MODIFIED T-CELLS; SITE
   SELECTION; GENE-TRANSFER; THERAPY; CD19; INTEGRATION; EXPRESSION;
   MALIGNANCIES
AB Chimeric antigen receptor (CAR)-modified T-cell adoptive immunotherapy is a remarkable therapeutic option proven effective in the treatment of hematological malignancies. In order to optimize cell manufacturing, we sought to develop a novel clinical-grade protocol to obtain CAR-modified cytokine-induced killer cells (CIKs) using the Sleeping Beauty (SB) transposon system. Administration of irradiated PBMCs overcame cell death of stimulating cells induced by non-viral transfection, enabling robust gene transfer together with efficient T-cell expansion. Upon single stimulation, we reached an average of 60% expression of CD123-and CD19specific 3rd generation CARs (CD28/OX40/TCRzeta). Furthermore, modified cells displayed persistence of cell subsets with memory phenotype, specific and effective lytic activity against leukemic cell lines and primary blasts, cytokine secretion, and proliferation. Adoptive transfer of CD123. CAR or CD19. CAR lymphocytes led to a significant anti-tumor response against acute myelogenous leukemia (AML) and acute lymphoblastic leukemia (ALL) disseminated diseases in NSG mice. Notably, we found no evidence of integration enrichment near cancer genes and transposase expression at the end of the differentiation. Taken all together, our findings describe a novel donor-derived non-viral CAR approach that may widen the repertoire of available methods for T cell-based immunotherapy.
C1 [Magnani, Chiara F.; Turazzi, Nice; Tettamanti, Sarah; Attianese, Greta M. P. Giordano; Biondi, Andrea; Biagi, Ettore] Univ Milano Bicocca, San Gerardo Hosp, Dept Pediat, Tettamanti Res Ctr,Fdn MBBM, Monza, Italy.
   [Benedicenti, Fabrizio; Calabria, Andrea; Tenderini, Erika; Aiuti, Alessandro; Montini, Eugenio] San Raffaele Telethon Inst Gene Therapy HSR TIGET, Milan, Italy.
   [Attianese, Greta M. P. Giordano; Cooper, Laurence J. N.] Univ Texas MD Anderson Canc Ctr, Houston, TX 77030 USA.
RP Biondi, A; Biagi, E (corresponding author), Univ Milano Bicocca, San Gerardo Hosp, Dept Pediat, Tettamanti Res Ctr,Fdn MBBM, Monza, Italy.
EM abiondi.unimib@gmail.com; e.biagi@hsgerardo.org
RI Biondi, Andrea/K-9997-2016; AIUTI, ALESSANDRO/K-3918-2016; tettamanti,
   sarah/AAC-7942-2019; Magnani, Chiara F/AAP-7365-2020; Montini,
   Eugenio/L-1152-2016; Calabria, Andrea/AAA-3349-2019; Biondi,
   Andrea/AAX-1865-2020
OI AIUTI, ALESSANDRO/0000-0002-5398-1717; tettamanti,
   sarah/0000-0002-7327-418X; Magnani, Chiara F/0000-0003-2474-2159;
   Montini, Eugenio/0000-0003-1771-6067; Calabria,
   Andrea/0000-0003-3515-3384; Biondi, Andrea/0000-0002-6757-6173
FU AIRC Foundation (AIRC Molecular Clinical Oncology)Fondazione AIRC per la
   ricerca sul cancro [9962, 15992, 17248]; Ministero della Salute
   (Progetto Integrato Oncologia)Ministry of Health, Italy; Fondazione Just
   Italia
FX This work was supported by grants from the AIRC Foundation (AIRC
   Molecular Clinical Oncology 5 per mille, 9962, AIRC 2014, 15992, and
   AIRC 2015, 17248), the Ministero della Salute (Progetto Integrato
   Oncologia 2006) and the Fondazione Just Italia. C.F.M., S.T., A.B., and
   E.B. own a patent on the method described in this report.
CR Aiuti A, 2013, SCIENCE, V341, P865, DOI 10.1126/science.1233151
   BENE MC, 1995, LEUKEMIA, V9, P1783
   Biffi A, 2013, SCIENCE, V341, P864, DOI 10.1126/science.1233158
   Chira S, 2015, ONCOTARGET, V6, P30675, DOI 10.18632/oncotarget.5169
   Davila ML, 2014, SCI TRANSL MED, V6, DOI 10.1126/scitranslmed.3008226
   de Jong J, 2014, PLOS GENET, V10, DOI 10.1371/journal.pgen.1004250
   Field AC, 2013, PLOS ONE, V8, DOI 10.1371/journal.pone.0068201
   Gagliani N, 2013, NAT MED, V19, P739, DOI 10.1038/nm.3179
   Garfall AL, 2015, NEW ENGL J MED, V373, P1040, DOI 10.1056/NEJMoa1504542
   Gattinoni L, 2011, NAT MED, V17, P1290, DOI 10.1038/nm.2446
   Gogol-Doring A, 2016, MOL THER, V24, P592, DOI 10.1038/mt.2016.11
   GROSS G, 1989, P NATL ACAD SCI USA, V86, P10024, DOI 10.1073/pnas.86.24.10024
   Grupp SA, 2013, NEW ENGL J MED, V368, P1509, DOI 10.1056/NEJMoa1215134
   Hombach AA, 2013, MOL THER, V21, P2268, DOI 10.1038/mt.2013.192
   Hombach AA, 2012, ONCOIMMUNOLOGY, V1, DOI 10.4161/onci.19855
   Huang X, 2006, BLOOD, V107, P483, DOI 10.1182/blood-2005-05-2133
   Huang X, 2008, MOL THER, V16, P580, DOI 10.1038/sj.mt.6300404
   Huang X, 2010, MOL THER, V18, P1803, DOI 10.1038/mt.2010.141
   Introna M, 2007, HAEMATOLOGICA, V92, P952, DOI 10.3324/haematol.11132
   Ivics Z, 1997, CELL, V91, P501, DOI 10.1016/S0092-8674(00)80436-5
   Kalos M, 2011, SCI TRANSL MED, V3, DOI 10.1126/scitranslmed.3002842
   Kay MA, 2001, NAT MED, V7, P33, DOI 10.1038/83324
   Kochenderfer JN, 2015, J CLIN ONCOL, V33, P540, DOI 10.1200/JCO.2014.56.2025
   Lee DW, 2015, LANCET, V385, P517, DOI 10.1016/S0140-6736(14)61403-3
   Magnani CF, 2013, FRONT ONCOL, V3, DOI 10.3389/fonc.2013.00106
   Magnani CF, 2015, CURR OPIN HEMATOL, V22, P497, DOI 10.1097/MOH.0000000000000178
   Manfred S, 2007, NAT METHODS, V4, P1051, DOI 10.1038/nmeth1103
   Marin V, 2006, EXP HEMATOL, V34, P1219, DOI 10.1016/j.exphem.2006.05.004
   Marin V, 2010, HAEMATOL-HEMATOL J, V95, P2144, DOI 10.3324/haematol.2010.026310
   Maude SL, 2014, NEW ENGL J MED, V371, P1507, DOI 10.1056/NEJMoa1407222
   McLean CY, 2010, NAT BIOTECHNOL, V28, P495, DOI 10.1038/nbt.1630
   Montini E, 2009, J CLIN INVEST, V119, P964, DOI 10.1172/JCI37630
   Nakazawa Y, 2011, MOL THER, V19, P2133, DOI 10.1038/mt.2011.131
   Nicholson IC, 1997, MOL IMMUNOL, V34, P1157, DOI 10.1016/S0161-5890(97)00144-2
   Nishimura R, 2008, BLOOD, V112, P2563, DOI 10.1182/blood-2007-06-092817
   Peng PD, 2009, GENE THER, V16, P1042, DOI 10.1038/gt.2009.54
   Pizzitola I, 2014, LEUKEMIA, V28, P1596, DOI 10.1038/leu.2014.62
   Pule MA, 2005, MOL THER, V12, P933, DOI 10.1016/j.ymthe.2005.04.016
   Schmeel LC, 2015, J CANCER RES CLIN, V141, P839, DOI 10.1007/s00432-014-1864-3
   SCHMIDTWOLF IGH, 1991, J EXP MED, V174, P139, DOI 10.1084/jem.174.1.139
   Scholler J, 2012, SCI TRANSL MED, V4, DOI 10.1126/scitranslmed.3003761
   Schutsky K, 2015, ONCOTARGET, V6, P28911, DOI 10.18632/oncotarget.5029
   Singh H, 2008, CANCER RES, V68, P2961, DOI 10.1158/0008-5472.CAN-07-5600
   Singh H, 2013, PLOS ONE, V8, DOI 10.1371/journal.pone.0064138
   Singh H, 2011, CANCER RES, V71, P3516, DOI 10.1158/0008-5472.CAN-10-3843
   Sun QY, 1996, BLOOD, V87, P83
   Tettamanti S, 2013, BRIT J HAEMATOL, V161, P389, DOI 10.1111/bjh.12282
   Vigdal TJ, 2002, J MOL BIOL, V323, P441, DOI 10.1016/S0022-2836(02)00991-9
   Xu Y, 2014, BLOOD, V123, P3750, DOI 10.1182/blood-2014-01-552174
   Yant SR, 2005, MOL CELL BIOL, V25, P2085, DOI 10.1128/MCB.25.6.2085-2094.2005
   Zhang TF, 2015, ONCOTARGET, V6, P33961, DOI 10.18632/oncotarget.5582
   Zhao YB, 2010, CANCER RES, V70, P9053, DOI 10.1158/0008-5472.CAN-10-2880
NR 52
TC 26
Z9 26
U1 0
U2 7
PU IMPACT JOURNALS LLC
PI ORCHARD PARK
PA 6666 E QUAKER ST, STE 1, ORCHARD PARK, NY 14127 USA
EI 1949-2553
J9 ONCOTARGET
JI Oncotarget
PD AUG 9
PY 2016
VL 7
IS 32
BP 51581
EP 51597
DI 10.18632/oncotarget.9955
PG 17
WC Oncology; Cell Biology
SC Oncology; Cell Biology
GA DY9CC
UT WOS:000385429100065
PM 27323395
OA Green Published, gold, Green Submitted
DA 2021-10-29
ER

PT J
AU Terelius, Y
   Figler, RA
   Marukian, S
   Collado, MS
   Lawson, MJ
   Mackey, AJ
   Manka, D
   Qualls, CW
   Blackman, BR
   Wamhoff, BR
   Dash, A
AF Terelius, Ylva
   Figler, Robert A.
   Marukian, Svetlana
   Collado, Maria S.
   Lawson, Mark J.
   Mackey, Aaron J.
   Manka, David
   Qualls, Charles W., Jr.
   Blackman, Brett R.
   Wamhoff, Brian R.
   Dash, Ajit
TI Transcriptional profiling suggests that Nevirapine and Ritonavir cause
   drug induced liver injury through distinct mechanisms in primary human
   hepatocytes
SO CHEMICO-BIOLOGICAL INTERACTIONS
LA English
DT Article
DE DILI; Liver; Nevirapine; Ritonavir; Transcriptomics; 3-D models
ID HIV PROTEASE INHIBITORS; PREGNANE-X-RECEPTOR; IN-VITRO SYSTEMS; NUCLEAR
   RECEPTORS; GENE-EXPRESSION; CYTOCHROME-P450 EXPRESSION; INDUCED
   HEPATOTOXICITY; MOLECULAR-MECHANISMS; RAT HEPATOCYTES; CELL-LINES
AB Drug induced liver injury (DILI), a major cause of pre- and post-approval failure, is challenging to predict pre-clinically due to varied underlying direct and indirect mechanisms. Nevirapine, a non-nucleoside reverse transcriptase inhibitor (NNRTI) and Ritonavir, a protease inhibitor, are antiviral drugs that cause clinical DILI with different phenotypes via different mechanisms. Assessing DILI in vitro in hepatocyte cultures typically requires drug exposures significantly higher than clinical plasma C-max concentrations, making clinical interpretations of mechanistic pathway changes challenging. We previously described a system that uses liver-derived hemodynamic blood flow and transport parameters to restore primary human hepatocyte biology, and drug responses at concentrations relevant to in vivo or clinical exposure levels. Using this system, primary hepatocytes from 5 human donors were exposed to concentrations approximating clinical therapeutic and supra-therapeutic levels of Nevirapine (11.3 and 175.0 mu M) and Ritonavir (3.5 and 62.4 mu M) for 48 h. Whole genome transcriptomics was performed by RNAseq along with functional assays for metabolic activity and function. We observed effects at both doses, but a greater number of genes were differentially expressed with higher probability at the toxic concentrations. At the toxic doses, both drugs showed direct cholestatic potential with Nevirapine increasing bile synthesis and Ritonavir inhibiting bile acid transport. Clear differences in antigen presentation were noted, with marked activation of MHC Class I by Nevirapine and suppression by Ritonavir. This suggests CD8(+) T cell involvement for Nevirapine and possibly NK Killer cells for Ritonavir. Both compounds induced several drug metabolizing genes (including CYP2B6, CYP3A4 and UGT1A1), mediated by CAR activation in Nevirapine and PXR in Ritonavir. Unlike Ritonavir, Nevirapine did not increase fatty acid synthesis or activate the respiratory electron chain with simultaneous mitochondrial uncoupling supporting clinical reports of a lower propensity for steatosis. This in vitro study offers insights into the disparate direct and immune-mediated toxicity mechanisms underlying Nevirapine and Ritonavir toxicity in the clinic. (C) 2015 Elsevier Ireland Ltd. All rights reserved.
C1 [Terelius, Ylva] Medivir AB, Stockholm, Sweden.
   [Figler, Robert A.; Marukian, Svetlana; Collado, Maria S.; Lawson, Mark J.; Mackey, Aaron J.; Manka, David; Blackman, Brett R.; Wamhoff, Brian R.; Dash, Ajit] HemoShear Therapeut, 501 Locust Ave, Charlottesville, VA 22902 USA.
   [Qualls, Charles W., Jr.] Qualls Preclin Solut LLC, 1943 Roadrunner Ave, Thousand Oaks, CA 91320 USA.
RP Dash, A (corresponding author), HemoShear Therapeut, 501 Locust Ave, Charlottesville, VA 22902 USA.
EM dash@hemoshear.com
RI Dash, Ajit/P-8713-2019
FU NIH NIDDKUnited States Department of Health & Human ServicesNational
   Institutes of Health (NIH) - USANIH National Institute of Diabetes &
   Digestive & Kidney Diseases (NIDDK) [R44 DK091104]; Medivir; NATIONAL
   INSTITUTE OF DIABETES AND DIGESTIVE AND KIDNEY DISEASESUnited States
   Department of Health & Human ServicesNational Institutes of Health (NIH)
   - USANIH National Institute of Diabetes & Digestive & Kidney Diseases
   (NIDDK) [R44DK091104] Funding Source: NIH RePORTER
FX The authors would like to express thanks to Diana Berry, Sandi Walton,
   Christin Hamilton, Chelsi Snow, Nathan Day and Joshua Thomas for
   technical assistance. This work was supported in equal part by the NIH
   NIDDK funded SBIR grant (R44 DK091104) and by Medivir.
CR Andre P, 1998, P NATL ACAD SCI USA, V95, P13120, DOI 10.1073/pnas.95.22.13120
   Baker TK, 2001, CHEM RES TOXICOL, V14, P1218, DOI 10.1021/tx015518a
   Boess F, 2003, TOXICOL SCI, V73, P386, DOI 10.1093/toxsci/kfg064
   Borlak J, 2014, TOXICOL IN VITRO, V28, P784, DOI 10.1016/j.tiv.2014.03.006
   Calmy A, 2009, ANTIVIR THER, V14, P165
   Caron M, 2008, ANTIVIR THER, V13, P27
   Carr DF, 2013, CLIN INFECT DIS, V56, P1330, DOI 10.1093/cid/cit021
   Chai XJ, 2013, EXPERT OPIN DRUG MET, V9, P253, DOI 10.1517/17425255.2013.754010
   Chan Katie, 2005, Expert Opin Drug Metab Toxicol, V1, P655, DOI 10.1517/17425255.1.4.655
   Chen JZ, 1996, J GASTROEN HEPATOL, V11, P870, DOI 10.1111/j.1440-1746.1996.tb00095.x
   Cheng J, 2014, J LIPID RES, V55, P455, DOI 10.1194/jlr.M044420
   Chiang JYL, 2004, J HEPATOL, V40, P539, DOI 10.1016/j.jhep.2003.11.006
   Cole BK, 2015, ARTERIOSCL THROM VAS, V35, P2185, DOI 10.1161/ATVBAHA.115.306245
   Cooper CL, 2007, HIV MED, V8, P1, DOI 10.1111/j.1468-1293.2007.00426.x
   Cui J, 2010, CELL, V141, P483, DOI 10.1016/j.cell.2010.03.040
   Dash A, 2013, AM J PHYSIOL-CELL PH, V304, pC1053, DOI 10.1152/ajpcell.00331.2012
   Dash A., 2013, 73 SCI SESS AM DIAB
   Dash A., 2013, 52 ANN M SOC TOX SAN
   Dash A, 2012, EXPERT OPIN DRUG MET, V8, P999, DOI 10.1517/17425255.2012.693161
   Eagling VA, 1997, BRIT J CLIN PHARMACO, V44, P190, DOI 10.1046/j.1365-2125.1997.00644.x
   Fang JL, 2013, J TOXICOL SCI, V38, P741
   Farid WRR, 2012, LIVER TRANSPLANT, V18, P290, DOI 10.1002/lt.22438
   Faucette SR, 2007, J PHARMACOL EXP THER, V320, P72, DOI 10.1124/jpet.106.112136
   Flint OP, 2009, TOXICOL PATHOL, V37, P65, DOI 10.1177/0192623308327119
   Godoy P, 2013, ARCH TOXICOL, V87, P1315, DOI 10.1007/s00204-013-1078-5
   Gonzalez-Sanchez E, 2015, DIGEST DIS, V33, P357, DOI 10.1159/000371688
   Goodwin B, 2000, MOL CELL, V6, P517, DOI 10.1016/S1097-2765(00)00051-4
   Halladay JS, 2012, J PHARMACOL TOX MET, V66, P270, DOI 10.1016/j.vascn.2012.07.004
   Hastings NE, 2007, AM J PHYSIOL-CELL PH, V293, pC1824, DOI 10.1152/ajpcell.00385.2007
   Hastings NE, 2009, ARTERIOSCL THROM VAS, V29, P725, DOI 10.1161/ATVBAHA.109.184382
   Hoffmaster KA, 2004, PHARM RES-DORDR, V21, P1294, DOI 10.1023/B:PHAM.0000033018.97745.0d
   Hsu A, 1997, ANTIMICROB AGENTS CH, V41, P898, DOI 10.1128/AAC.41.5.898
   Joao EC, 2006, AM J OBSTET GYNECOL, V194, P199, DOI 10.1016/j.ajog.2005.05.015
   Keane NM, 2014, AIDS, V28, P1891, DOI 10.1097/QAD.0000000000000345
   Khetani SR, 2008, NAT BIOTECHNOL, V26, P120, DOI 10.1038/nbt1361
   Kia R, 2015, TOXICOL SCI, V144, P173, DOI 10.1093/toxsci/kfu269
   Kobayashi H, 2000, PEDIATR SURG INT, V16, P302, DOI 10.1007/s003830050749
   Kostadinova R, 2013, TOXICOL APPL PHARM, V268, P1, DOI 10.1016/j.taap.2013.01.012
   LeCluyse EL, 2001, EUR J PHARM SCI, V13, P343, DOI 10.1016/S0928-0987(01)00135-X
   Lee WM, 2003, SEMIN LIVER DIS, V23, P217
   Liddle C, 2002, SEMIN LIVER DIS, V22, P115, DOI 10.1055/s-2002-30098
   Lum PY, 2007, GENOMICS, V90, P464, DOI 10.1016/j.ygeno.2007.06.004
   Luo G, 2002, DRUG METAB DISPOS, V30, P795, DOI 10.1124/dmd.30.7.795
   MaassMoreno R, 1997, AM J PHYSIOL-HEART C, V272, pH2826, DOI 10.1152/ajpheart.1997.272.6.H2826
   Marukian S., 2013, PRIMARY HUMAN HEPATO
   McRae MP, 2006, J PHARMACOL EXP THER, V318, P1068, DOI 10.1124/jpet.106.102657
   Negredo E, 2009, CLIN INFECT DIS, V49, P892, DOI 10.1086/605440
   Nelson LJ, 2013, SCI REP-UK, V3, DOI 10.1038/srep02735
   Parker RA, 2005, MOL PHARMACOL, V67, P1909, DOI 10.1124/mol.104.010165
   Pascussi JM, 2008, M S-MED SCI, V24, P301, DOI 10.1051/medsci/2008243301
   Platanias LC, 2005, NAT REV IMMUNOL, V5, P375, DOI 10.1038/nri1604
   Popovic M, 2010, Handb Exp Pharmacol, P437, DOI 10.1007/978-3-642-00663-0_15
   Riddle TM, 2001, J BIOL CHEM, V276, P37514, DOI 10.1074/jbc.M104557200
   Rodriguez-Antona C, 2002, XENOBIOTICA, V32, P505, DOI 10.1080/00498250210128675
   Ryan Catherine Tomeo, 2006, AIDS Clin Care, V18, P72
   Sevrioukova IF, 2013, BIOCHEMISTRY-US, V52, P4474, DOI 10.1021/bi4005396
   Staehli F, 2012, J IMMUNOL, V188, P3820, DOI 10.4049/jimmunol.1102671
   Staudinger J, 2001, DRUG METAB DISPOS, V29, P1467
   Sterling RK, 2008, HEPATOLOGY, V47, P1118, DOI 10.1002/hep.22134
   Strautnieks SS, 1998, NAT GENET, V20, P233, DOI 10.1038/3034
   Sulkowski MS, 2003, SEMIN LIVER DIS, V23, P183
   Szegezdi E, 2006, EMBO REP, V7, P880, DOI 10.1038/sj.embor.7400779
   Temple RJ, 2002, JAMA-J AM MED ASSOC, V287, P2273, DOI 10.1001/jama.287.17.2273
   Ulianich L, 2011, BBA-MOL BASIS DIS, V1812, P431, DOI 10.1016/j.bbadis.2010.12.013
   Wallace KB, 2000, ANNU REV PHARMACOL, V40, P353, DOI 10.1146/annurev.pharmtox.40.1.353
   Wambaugh J, 2010, PLOS COMPUT BIOL, V6, DOI 10.1371/journal.pcbi.1000756
   Ware BR, 2015, TOXICOL SCI, V145, P252, DOI 10.1093/toxsci/kfv048
   Willson TM, 2002, NAT REV DRUG DISCOV, V1, P259, DOI 10.1038/nrd753
   Zhang ZG, 2011, CELL PHYSIOL BIOCHEM, V27, P637, DOI 10.1159/000330072
   Zhou HP, 2005, MOL PHARMACOL, V68, P690, DOI 10.1124/mol.105.012898
   Zhou HP, 2006, AM J PHYSIOL-GASTR L, V291, pG1071, DOI 10.1152/ajpgi.00182.2006
NR 71
TC 21
Z9 21
U1 0
U2 17
PU ELSEVIER IRELAND LTD
PI CLARE
PA ELSEVIER HOUSE, BROOKVALE PLAZA, EAST PARK SHANNON, CO, CLARE, 00000,
   IRELAND
SN 0009-2797
EI 1872-7786
J9 CHEM-BIOL INTERACT
JI Chem.-Biol. Interact.
PD AUG 5
PY 2016
VL 255
SI SI
BP 31
EP 44
DI 10.1016/j.cbi.2015.11.023
PG 14
WC Biochemistry & Molecular Biology; Pharmacology & Pharmacy; Toxicology
SC Biochemistry & Molecular Biology; Pharmacology & Pharmacy; Toxicology
GA DR7UN
UT WOS:000380105300005
PM 26626330
OA Green Accepted
DA 2021-10-29
ER

PT J
AU Kalaycio, M
AF Kalaycio, Matt
TI Your patient has chronic leukemia: Now what?
SO CLEVELAND CLINIC JOURNAL OF MEDICINE
LA English
DT Article
ID CHRONIC LYMPHOCYTIC-LEUKEMIA; CHRONIC MYELOID-LEUKEMIA; CHRONIC
   MYELOGENOUS LEUKEMIA; B-CELL LYMPHOCYTOSIS; CAR T-CELLS; IMATINIB;
   THERAPY; TRANSPLANTATION; INTERFERON; CHROMOSOME
AB Although still in their infancy, biologic therapies for hematologic cancers are making rapid strides, diminishing the role of chemotherapy and offering long-term remission. More patients are surviving cancer and therefore are increasingly being seen by primary care physicians, who must be aware of complications of standard and newer treatments and how to manage them.
C1 [Kalaycio, Matt] Cleveland Clin, Dept Hematol & Oncol, R32,9500 Euclid Ave, Cleveland, OH 44195 USA.
RP Kalaycio, M (corresponding author), Cleveland Clin, Dept Hematol & Oncol, R32,9500 Euclid Ave, Cleveland, OH 44195 USA.
EM kalaycm@ccf.org
CR [Anonymous], 1999, J Natl Cancer Inst, V91, P861
   Burger JA, 2015, NEW ENGL J MED, V373, P2425, DOI 10.1056/NEJMoa1509388
   Byrd JC, 2014, NEW ENGL J MED, V371, P213, DOI 10.1056/NEJMoa1400376
   Caligaris-Cappio F, 1999, J CLIN ONCOL, V17, P399, DOI 10.1200/JCO.1999.17.1.399
   Cheson BD, 1996, BLOOD, V87, P4990, DOI 10.1182/blood.V87.12.4990.bloodjournal87124990
   Chiorazzi N, 2005, NEW ENGL J MED, V352, P804, DOI 10.1056/NEJMra041720
   Chmielewski M, 2014, IMMUNOL REV, V257, P83, DOI 10.1111/imr.12125
   Diehl LF, 1999, CANCER-AM CANCER SOC, V86, P2684
   Dierlamm J, 1997, CANCER GENET CYTOGEN, V94, P27, DOI 10.1016/S0165-4608(96)00246-4
   Druker BJ, 2008, BLOOD, V112, P4808, DOI 10.1182/blood-2008-07-077958
   Faderl S, 1999, ONCOLOGY-NY, V13, P169
   Furman RR, 2014, NEW ENGL J MED, V370, P997, DOI 10.1056/NEJMoa1315226
   Hallek M, 2008, BLOOD, V111, P5446, DOI 10.1182/blood-2007-06-093906
   HEHLMANN R, 1994, BLOOD, V84, P4064, DOI 10.1182/blood.V84.12.4064.bloodjournal84124064
   HOROWITZ MM, 1990, BLOOD, V75, P555
   Jemal A, 2002, CA-CANCER J CLIN, V52, P181
   Kalil N, 2000, DRUG AGING, V16, P9, DOI 10.2165/00002512-200016010-00002
   Kantarjian H, 2010, NEW ENGL J MED, V362, P2260, DOI 10.1056/NEJMoa1002315
   Keating MJ, 1999, SEMIN ONCOL, V26, P107
   Kershaw MH, 2013, NAT REV CANCER, V13, P525, DOI 10.1038/nrc3565
   Klebanoff CA, 2014, NAT REV CLIN ONCOL, V11, P685, DOI 10.1038/nrclinonc.2014.190
   Lee DW, 2015, LANCET, V385, P517, DOI 10.1016/S0140-6736(14)61403-3
   Li WJ, 2015, J AM COLL CARDIOL, V66, P1160, DOI 10.1016/j.jacc.2015.07.025
   Melo JV, 1996, BLOOD, V88, P2375, DOI 10.1182/blood.V88.7.2375.bloodjournal8872375
   Minot GR, 1924, JAMA-J AM MED ASSOC, V82, P1489, DOI [10.1001/jama.1924.02650450001001, DOI 10.1001/JAMA.1924.02650450001001]
   NOWELL PC, 1960, SCIENCE, V132, P1497
   O'Brien SG, 2003, NEW ENGL J MED, V348, P994, DOI 10.1056/NEJMoa022457
   Pasternak G, 1998, J CANCER RES CLIN, V124, P643, DOI 10.1007/s004320050228
   Pfirrmann M, 2016, LEUKEMIA, V30, P48, DOI 10.1038/leu.2015.261
   Porter DL, 2015, SCI TRANSL MED, V7, DOI 10.1126/scitranslmed.aac5415
   Radich JP, 2004, HEMATOL ONCOL CLIN N, V18, P685, DOI 10.1016/j.hoc.2004.03.013
   RAI KR, 1975, BLOOD, V46, P219, DOI 10.1182/blood.V46.2.219.219
   Rawstron AC, 2008, NEW ENGL J MED, V359, P575, DOI 10.1056/NEJMoa075290
   Rawstron AC, 2007, BRIT J HAEMATOL, V139, P724, DOI 10.1111/j.1365-2141.2007.06863.x
   REINHARD EH, 1959, ANN INTERN MED, V50, P942, DOI 10.7326/0003-4819-50-4-942
   ROZMAN C, 1995, NEW ENGL J MED, V333, P1052, DOI 10.1056/NEJM199510193331606
   Saglio G, 2010, NEW ENGL J MED, V362, P2251, DOI 10.1056/NEJMoa0912614
   Sawyers CL, 1999, NEW ENGL J MED, V340, P1330, DOI 10.1056/NEJM199904293401706
   Urba WJ, 2011, NEW ENGL J MED, V365, P754, DOI 10.1056/NEJMe1106965
   Weiner GJ, 2015, NAT REV CANCER, V15, P361, DOI 10.1038/nrc3930
NR 40
TC 0
Z9 0
U1 0
U2 1
PU CLEVELAND CLINIC
PI CLEVELAND
PA 9500 EUCLID AVE, CLEVELAND, OH 44106 USA
SN 0891-1150
EI 1939-2869
J9 CLEV CLIN J MED
JI Clevel. Clin. J. Med.
PD AUG
PY 2016
VL 83
IS 8
BP 575
EP 581
DI 10.3949/ccjm.83gr.16002
PG 7
WC Medicine, General & Internal
SC General & Internal Medicine
GA EG3CX
[truncated: 4,130,967 more chars]
