# Supplementary material for: A Bibliometric and Knowledge-Map Analysis of CAR-T Cells From 2009 to 2021
Source: Front Immunol. 2022 Mar 18;13:840956. doi: 10.3389/fimmu.2022.840956 (PMC8971369; doi:10.3389/fimmu.2022.840956)
Supplement: Supplementary file 2 [file DataSheet_2.zip › Annexes 2/download_6001-6500.txt]

FN Clarivate Analytics Web of Science
VR 1.0
PT J
AU Liadi, I
   Singh, H
   Romain, G
   Rey-Villamizar, N
   Merouane, A
   Adolacion, JRT
   Kebriaei, P
   Huls, H
   Qiu, P
   Roysam, B
   Cooper, LJN
   Varadarajan, N
AF Liadi, Ivan
   Singh, Harjeet
   Romain, Gabrielle
   Rey-Villamizar, Nicolas
   Merouane, Amine
   Adolacion, Jay R. T.
   Kebriaei, Partow
   Huls, Helen
   Qiu, Peng
   Roysam, Badrinath
   Cooper, Laurence J. N.
   Varadarajan, Navin
TI Individual Motile CD4(+) T Cells Can Participate in Efficient
   Multikilling through Conjugation to Multiple Tumor Cells
SO CANCER IMMUNOLOGY RESEARCH
LA English
DT Article
ID NATURAL-KILLER-CELLS; METASTATIC MELANOMA; GENE-EXPRESSION; INDUCE
   CHANGES; STEM-CELLS; ANTIGEN; CANCER; IMMUNOTHERAPY; REGRESSION;
   EXPANSION
AB T cells genetically modified to express a CD19-specific chimeric antigen receptor (CAR) for the investigational treatment of B-cell malignancies comprise a heterogeneous population, and their ability to persist and participate in serial killing of tumor cells is a predictor of therapeutic success. We implemented Timelapse Imaging Microscopy in Nanowell Grids (TIMING) to provide direct evidence that CD4(+)CAR(+) T cells (CAR4 cells) can engage in multikilling via simultaneous conjugation to multiple tumor cells. Comparisons of the CAR4 cells and CD8(+)CAR(+) T cells (CAR8 cells) demonstrate that, although CAR4 cells can participate in killing and multikilling, they do so at slower rates, likely due to the lower granzyme B content. Significantly, in both sets of T cells, a minor subpopulation of individual T cells identified by their highmotility demonstrated efficient killing of single tumor cells. A comparison of the multikiller and single-killer CAR(+) T cells revealed that the propensity and kinetics of T-cell apoptosis were modulated by the number of functional conjugations. T cells underwent rapid apoptosis, and at higher frequencies, when conjugated to single tumor cells in isolation, and this effect was more pronounced on CAR8 cells. Our results suggest that the ability of CAR(+) T cells to participate in multikilling should be evaluated in the context of their ability to resist activation-induced cell death. We anticipate that TIMING may be used to rapidly determine the potency of T-cell populations and may facilitate the design and manufacture of next-generation CAR(+) T cells with improved efficacy.
C1 [Liadi, Ivan; Romain, Gabrielle; Adolacion, Jay R. T.; Varadarajan, Navin] Univ Houston, Dept Biomol & Chem Engn, Houston, TX 77204 USA.
   [Singh, Harjeet; Huls, Helen; Cooper, Laurence J. N.] Univ Texas MD Anderson Canc Ctr, Div Pediat, Houston, TX 77030 USA.
   [Rey-Villamizar, Nicolas; Merouane, Amine; Roysam, Badrinath] Univ Houston, Dept Elect Engn, Houston, TX USA.
   [Kebriaei, Partow] Univ Texas MD Anderson Canc Ctr, Dept Stem Cell Transplantat & Cellular Therapy, Houston, TX 77030 USA.
   [Qiu, Peng] Georgia Inst Technol, Dept Biomed Engn, Atlanta, GA 30332 USA.
   [Qiu, Peng] Emory Univ, Atlanta, GA 30322 USA.
RP Varadarajan, N (corresponding author), Univ Houston, Dept Biomol & Chem Engn, Houston, TX 77204 USA.
EM nvaradar@central.uh.edu
OI Adolacion, Jay R/0000-0003-1091-8192; Varadarajan,
   Navin/0000-0001-7524-8228
FU NIHUnited States Department of Health & Human ServicesNational
   Institutes of Health (NIH) - USA [CA174385, CA124782, CA120956,
   CA141303, CA163587, CA116127, CA16672, CA148600, CA136411, RP130570];
   MRA Stewart-Rahr Young Investigator Award; Welch FoundationThe Welch
   Foundation [E1774]; Alex's Lemonade Stand Foundation; Burroughs Wellcome
   FundBurroughs Wellcome Fund; Gillson Longenbaugh Foundation; CLL Global
   Research Foundation; U.S. Department of DefenseUnited States Department
   of Defense; National Foundation for Cancer Research; Pediatric Cancer
   Research Foundation; Adee Heebe, Ahuja family; NATIONAL CANCER
   INSTITUTEUnited States Department of Health & Human ServicesNational
   Institutes of Health (NIH) - USANIH National Cancer Institute (NCI)
   [R01CA174385, R01CA120956, R01CA124782, R33CA116127, R21CA116127,
   P50CA136411, R01CA141303, P01CA148600, P30CA016672, R01CA163587] Funding
   Source: NIH RePORTER
FX This study was supported by funding from the NIH, including R01
   (CA174385, CA124782, CA120956, CA141303, and CA163587); R33 (CA116127);
   Cancer Center Core Grant (CA16672); P01 (CA148600); SPORE (CA136411);
   and CPRIT (RP130570). Other support came from the MRA Stewart-Rahr Young
   Investigator Award; Welch Foundation (E1774); Adee Heebe, Ahuja family;
   Alex's Lemonade Stand Foundation; Burroughs Wellcome Fund; Gillson
   Longenbaugh Foundation; CLL Global Research Foundation; U.S. Department
   of Defense; National Foundation for Cancer Research; and Pediatric
   Cancer Research Foundation.
CR Antony PA, 2005, J IMMUNOL, V174, P2591, DOI 10.4049/jimmunol.174.5.2591
   Brentjens RJ, 2013, SCI TRANSL MED, V5, DOI 10.1126/scitranslmed.3005930
   Deutsch M, 2006, LAB CHIP, V6, P995, DOI 10.1039/b603961h
   Dotti G, 2014, IMMUNOL REV, V257, P107, DOI 10.1111/imr.12131
   Dudley ME, 2008, J CLIN ONCOL, V26, P5233, DOI 10.1200/JCO.2008.16.5449
   Dudley ME, 2002, SCIENCE, V298, P850, DOI 10.1126/science.1076514
   Foley MH, 2014, PLOS ONE, V9, DOI 10.1371/journal.pone.0087873
   Gorgun G, 2005, J CLIN INVEST, V115, P1797, DOI 10.1172/JCI24176
   Grupp SA, 2013, NEW ENGL J MED, V368, P1509, DOI 10.1056/NEJMoa1215134
   HENKART PA, 1984, J EXP MED, V160, P75, DOI 10.1084/jem.160.1.75
   Hunder NN, 2008, NEW ENGL J MED, V358, P2698, DOI 10.1056/NEJMoa0800251
   Izsvak Z, 2004, MOL THER, V9, P147, DOI 10.1016/j.ymthe.2003.11.009
   Janssen EM, 2003, NATURE, V421, P852, DOI 10.1038/nature01441
   Jena B, 2010, BLOOD, V116, P1035, DOI 10.1182/blood-2010-01-043737
   Kalos M, 2013, IMMUNITY, V39, P49, DOI 10.1016/j.immuni.2013.07.002
   Kalos M, 2011, SCI TRANSL MED, V3, DOI 10.1126/scitranslmed.3002842
   Kiaii S, 2013, J CLIN ONCOL, V31, P2654, DOI 10.1200/JCO.2012.44.2137
   Kochenderfer JN, 2013, NAT REV CLIN ONCOL, V10, P267, DOI 10.1038/nrclinonc.2013.46
   Kochenderfer JN, 2012, BLOOD, V119, P2709, DOI 10.1182/blood-2011-10-384388
   Krammer PH, 2007, NAT REV IMMUNOL, V7, P532, DOI 10.1038/nri2115
   Kryczek I, 2011, SCI TRANSL MED, V3, DOI 10.1126/scitranslmed.3002949
   Kryczek I, 2009, BLOOD, V114, P1141, DOI 10.1182/blood-2009-03-208249
   Lex A, 2012, COMPUT GRAPH FORUM, V31, P1175, DOI 10.1111/j.1467-8659.2012.03110.x
   Liadi I, 2013, JOVE-J VIS EXP, DOI 10.3791/50058
   Louis CU, 2011, BLOOD, V118, P6050, DOI 10.1182/blood-2011-05-354449
   Morgan RA, 2012, HUM GENE THER, V23, P1043, DOI 10.1089/hum.2012.041
   Pentcheva-Hoang T, 2014, CANCER IMMUNOL RES, V2, P970, DOI 10.1158/2326-6066.CIR-14-0104
   Quezada SA, 2010, J EXP MED, V207, P637, DOI 10.1084/jem.20091918
   Ramsay AG, 2009, BLOOD, V114, P4713, DOI 10.1182/blood-2009-04-217687
   Roach KL, 2009, BIOTECHNOL PROGR, V25, P1772, DOI 10.1002/btpr.289
   Romer PS, 2011, BLOOD, V118, P6772, DOI 10.1182/blood-2010-12-319780
   Romain G, 2014, BLOOD, V124, P3241, DOI 10.1182/blood-2014-04-569061
   Sadelain M, 2013, CANCER DISCOV, V3, P388, DOI 10.1158/2159-8290.CD-12-0548
   Schneider H, 2006, SCIENCE, V313, P1972, DOI 10.1126/science.1131078
   Singh H, 2013, PLOS ONE, V8, DOI 10.1371/journal.pone.0064138
   Singh H, 2011, CANCER RES, V71, P3516, DOI 10.1158/0008-5472.CAN-10-3843
   Spear P, 2013, ONCOIMMUNOLOGY, V2, DOI 10.4161/onci.23564
   Vanherberghen B, 2013, BLOOD, V121, P1326, DOI 10.1182/blood-2012-06-439851
   Xie Y, 2010, J EXP MED, V207, P651, DOI 10.1084/jem.20091921
   Xu Y, 2014, BLOOD, V123, P3750, DOI 10.1182/blood-2014-01-552174
   Yamanaka YJ, 2012, INTEGR BIOL-UK, V4, P1175, DOI [10.1039/c2ib20167d, 10.1039/c2ib200157d]
   Zhou JH, 2005, J IMMUNOTHER, V28, P53, DOI 10.1097/00002371-200501000-00007
   Zinselmeyer BH, 2013, J EXP MED, V210, P757, DOI 10.1084/jem.20121416
NR 43
TC 46
Z9 46
U1 0
U2 16
PU AMER ASSOC CANCER RESEARCH
PI PHILADELPHIA
PA 615 CHESTNUT ST, 17TH FLOOR, PHILADELPHIA, PA 19106-4404 USA
SN 2326-6066
EI 2326-6074
J9 CANCER IMMUNOL RES
JI Cancer Immunol. Res.
PD MAY
PY 2015
VL 3
IS 5
BP 473
EP 482
DI 10.1158/2326-6066.CIR-14-0195
PG 10
WC Oncology; Immunology
SC Oncology; Immunology
GA CH0HX
UT WOS:000353701500008
PM 25711538
OA Bronze, Green Accepted
DA 2021-10-29
ER

PT J
AU Davenport, AJ
   Jenkins, MR
   Cross, RS
   Yong, CS
   Prince, HM
   Ritchie, DS
   Trapani, JA
   Kershaw, MH
   Darcy, PK
   Neeson, PJ
AF Davenport, Alexander J.
   Jenkins, Misty R.
   Cross, Ryan S.
   Yong, Carmen S.
   Prince, H. Miles
   Ritchie, David S.
   Trapani, Joseph A.
   Kershaw, Michael H.
   Darcy, Phillip K.
   Neeson, Paul J.
TI CAR-T Cells Inflict Sequential Killing of Multiple Tumor Target Cells
SO CANCER IMMUNOLOGY RESEARCH
LA English
DT Article
ID NATURAL-KILLER-CELLS; POSITIVE SELECTION; COLON-CARCINOMA; REAL-TIME;
   ANTIGEN; RECEPTOR; PERFORIN; LEUKEMIA; PERSISTENCE; ACTIVATION
AB Adoptive therapy with chimeric antigen receptor (CAR) T cells shows great promise clinically. However, there are important aspects of CAR-T-cell biology that have not been explored, particularly with respect to the kinetics of activation, immune synapse formation, and tumor cell killing. Moreover, the effects of signaling via the endogenous T-cell receptor (TCR) or CAR on killing kinetics are unclear. To address these issues, we developed a novel transgenic mouse (designated CAR. OT-I), in which CD8(+) T cells coexpressed the clonogenic OT-I TCR, recognizing the H-2K(b)-presented ovalbumin peptide SIINFEKL, and an scFv specific for human HER2. Primed CAR. OT-I T cells were mixed with SIINFEKL-pulsed or HER2-expressing tumor cells and visualized in real-time using time-lapse microscopy. We found that engagement via CAR or TCR did not affect cell death kinetics, except that the time from degranulation to CAR-T-cell detachment was faster when CAR was engaged. We showed, for the first time, that individual CAR. OT-I cells can kill multiple tumor cells ("serial killing"), irrespective of themode of recognition. At low effector: target ratios, the tumor cell killing rate was similar via TCR or CAR ligation over the first 20 hours of coincubation. However, from 20 to 50 hours, tumor cell death mediated through CAR became attenuated due to CAR downregulation throughout the time course. Our study provides important insights into CAR-T-tumor cell interactions, with implications for single- or dual receptor-focused T-cell therapy.
C1 [Davenport, Alexander J.; Jenkins, Misty R.; Yong, Carmen S.; Ritchie, David S.; Trapani, Joseph A.; Kershaw, Michael H.; Darcy, Phillip K.; Neeson, Paul J.] Peter MacCallum Canc Ctr, Canc Immunol Res, Melbourne, Vic 3002, Australia.
   [Davenport, Alexander J.; Jenkins, Misty R.; Cross, Ryan S.; Yong, Carmen S.; Ritchie, David S.; Trapani, Joseph A.; Kershaw, Michael H.; Darcy, Phillip K.; Neeson, Paul J.] Univ Melbourne, Sir Peter MacCallum Dept Oncol, Parkville, Vic 3052, Australia.
   [Davenport, Alexander J.; Ritchie, David S.] Royal Melbourne Hosp, ACRF Translat Res Lab, Parkville, Vic 3050, Australia.
   [Cross, Ryan S.] Peter MacCallum Canc Ctr, Differentiat & Transcript Lab, East Melbourne, Vic, Australia.
   [Prince, H. Miles] Peter MacCallum Canc Ctr, Dept Canc Med, East Melbourne, Vic, Australia.
   [Ritchie, David S.] Royal Melbourne Hosp, Dept Clin Haematol & Bone Marrow Transplantat, Parkville, Vic 3050, Australia.
RP Neeson, PJ (corresponding author), Peter MacCallum Canc Ctr, St Andrews Pl, Melbourne, Vic 3002, Australia.
EM phil.darcy@petermac.org; paul.neeson@petermac.org
RI Neeson, Paul/ABD-4686-2020
OI Darcy, Phillip/0000-0002-5303-9561; Neeson, Paul/0000-0002-2729-5887;
   Kershaw, Michael/0000-0002-2697-487X; Trapani,
   Joseph/0000-0003-0983-1532
FU National Health and Medical Research Council (NHMRC)National Health and
   Medical Research Council of Australia; Fight Cancer Foundation; National
   Health and Medical Research Council of Australia (NHMRC)/RG Menzies
   postdoctoral training fellowshipNational Health and Medical Research
   Council of Australia; NHMRC New Investigator Project grantNational
   Health and Medical Research Council of Australia; NHMRC Senior Research
   FellowshipsNational Health and Medical Research Council of Australia
   [1041828, 1058388]
FX This work was funded by a program grant from the National Health and
   Medical Research Council (NHMRC). A.J. Davenport was supported by a
   scholarship from the Fight Cancer Foundation, and M.R. Jenkins is
   supported by a National Health and Medical Research Council of Australia
   (NHMRC)/RG Menzies postdoctoral training fellowship and an NHMRC New
   Investigator Project grant. P.K. Darcy and M.H. Kershaw were supported
   by NHMRC Senior Research Fellowships (#1041828 and 1058388,
   respectively).
CR BARNDEN MJ, 1994, EUR J IMMUNOL, V24, P2452, DOI 10.1002/eji.1830241029
   Bhat R, 2007, PLOS ONE, V2, DOI 10.1371/journal.pone.0000326
   Brentjens RJ, 2013, SCI TRANSL MED, V5, DOI 10.1126/scitranslmed.3005930
   Brentjens RJ, 2011, BLOOD, V118, P4817, DOI 10.1182/blood-2011-04-348540
   Burns WR, 2009, BLOOD, V114, P2888, DOI 10.1182/blood-2009-01-199216
   Choi PJ, 2013, P NATL ACAD SCI USA, V110, P6488, DOI 10.1073/pnas.1221312110
   Cruz CRY, 2013, BLOOD, V122, P2965, DOI 10.1182/blood-2013-06-506741
   Darcy PK, 2000, J IMMUNOL, V164, P3705, DOI 10.4049/jimmunol.164.7.3705
   Davila ML, 2014, SCI TRANSL MED, V6, DOI 10.1126/scitranslmed.3008226
   Grupp SA, 2013, NEW ENGL J MED, V368, P1509, DOI 10.1056/NEJMoa1215134
   Hagn M, 2012, J IMMUNOL, V188, P3886, DOI 10.4049/jimmunol.1103285
   Haynes NM, 2002, BLOOD, V100, P3155, DOI 10.1182/blood-2002-04-1041
   Haynes NM, 2002, J IMMUNOL, V169, P5780, DOI 10.4049/jimmunol.169.10.5780
   Hoffmann P, 2005, INT J CANCER, V115, P98, DOI 10.1002/ijc.20908
   HOGQUIST KA, 1994, CELL, V76, P17, DOI 10.1016/0092-8674(94)90169-4
   ISAAZ S, 1995, EUR J IMMUNOL, V25, P1071, DOI 10.1002/eji.1830250432
   John LB, 2013, CLIN CANCER RES, V19, P5636, DOI 10.1158/1078-0432.CCR-13-0458
   KAGEYAMA S, 1995, J IMMUNOL, V154, P567
   Kalos M, 2011, SCI TRANSL MED, V3, DOI 10.1126/scitranslmed.3002842
   KAWASAKI A, 1990, INT IMMUNOL, V2, P677, DOI 10.1093/intimm/2.7.677
   Ke N, 2011, METHODS MOL BIOL, V740, P33, DOI 10.1007/978-1-61779-108-6_6
   Kershaw MH, 2013, NAT REV CANCER, V13, P525, DOI 10.1038/nrc3565
   Kimachi K, 1997, EUR J IMMUNOL, V27, P3310, DOI 10.1002/eji.1830271230
   Kochenderfer JN, 2012, BLOOD, V119, P2709, DOI 10.1182/blood-2011-10-384388
   Lopez JA, 2013, J IMMUNOL, V191, P2328, DOI 10.4049/jimmunol.1301205
   Lopez JA, 2013, BLOOD, V121, P2659, DOI 10.1182/blood-2012-07-446146
   Louis CU, 2011, BLOOD, V118, P6050, DOI 10.1182/blood-2011-05-354449
   Neeson P, 2010, GENE THER, V17, P1105, DOI 10.1038/gt.2010.59
   Peper JK, 2014, J IMMUNOL METHODS, V405, P192, DOI 10.1016/j.jim.2014.01.012
   Porter DL, 2011, NEW ENGL J MED, V365, P725, DOI 10.1056/NEJMoa1103849
   Ramsay AG, 2008, J CLIN INVEST, V118, P2427, DOI 10.1172/JCI35017
   Ritchie DS, 2013, MOL THER, V21, P2122, DOI 10.1038/mt.2013.154
   Wang LXJ, 2010, CANCER RES, V70, P9591, DOI 10.1158/0008-5472.CAN-10-2884
   WELS W, 1992, BIO-TECHNOL, V10, P1128, DOI 10.1038/nbt1092-1128
   Yewdell JW, 2003, NAT REV IMMUNOL, V3, P952, DOI 10.1038/nri1250
NR 35
TC 54
Z9 56
U1 1
U2 32
PU AMER ASSOC CANCER RESEARCH
PI PHILADELPHIA
PA 615 CHESTNUT ST, 17TH FLOOR, PHILADELPHIA, PA 19106-4404 USA
SN 2326-6066
EI 2326-6074
J9 CANCER IMMUNOL RES
JI Cancer Immunol. Res.
PD MAY
PY 2015
VL 3
IS 5
BP 483
EP 494
DI 10.1158/2326-6066.CIR-15-0048
PG 12
WC Oncology; Immunology
SC Oncology; Immunology
GA CH0HX
UT WOS:000353701500009
PM 25711536
OA Bronze
DA 2021-10-29
ER

PT J
AU Buerfent, BC
   Gondorf, F
   Wohlleber, D
   Schumak, B
   Hoerauf, A
   Hubner, MP
AF Buerfent, Benedikt C.
   Gondorf, Fabian
   Wohlleber, Dirk
   Schumak, Beatrix
   Hoerauf, Achim
   Huebner, Marc P.
TI Escherichia coli-induced immune paralysis is not exacerbated during
   chronic filarial infection
SO IMMUNOLOGY
LA English
DT Article
DE compensatory anti-inflammatory response syndrome; helminth; immune
   paralysis; sepsis; T-cell cytotoxicity
ID REGULATORY T-CELLS; NONOBESE DIABETIC MICE; HUMAN DENDRITIC CELLS;
   IMPROVES SURVIVAL; HELMINTH INFECTION; LITOMOSOIDES-SIGMODONTIS; SEVERE
   SEPSIS; APOPTOSIS; IL-10; INFLAMMATION
AB Sepsis initially starts with a systemic inflammatory response (SIRS phase) and is followed by a compensatory anti-inflammatory response syndrome (CARS) that causes impaired adaptive T-cell immunity, immune paralysis and an increased susceptibility to secondary infections. In contrast, parasitic filariae release thousands of microfilariae into the peripheral blood without triggering inflammation, as they induce regulatory, anti-inflammatory host responses. Hence, we investigated the impact of chronic filarial infection on adaptive T-cell responses during the SIRS and CARS phases of a systemic bacterial infection and analysed the development of T-cell paralysis following a subsequent adenovirus challenge in BALB/c mice. Chronic filarial infection impaired adenovirus-specific CD8(+) T-cell cytotoxicity and interferon- responses in the absence of a bacterial challenge and led to higher numbers of splenic CTLA-4(+)CD4(+) T cells, whereas splenic T-cell expression of CD69 and CD62 ligand, serum cytokine levels and regulatory T-cell frequencies were comparable to naive controls. Irrespective of filarial infection, the SIRS phase dominated 6-24hr after intravenous Escherichia coli challenge with increased T-cell activation and pro-inflammatory cytokine production, whereas the CARS phase occurred 6days post E.coli challenge and correlated with high levels of transforming growth factor- and increased CD62 ligand T-cell expression. Escherichia coli-induced impairment of adenovirus-specific CD8(+) T-cell cytotoxicity and interferon- production was not additionally impaired by chronic filarial infection. This suggests that filarial immunoregulation does not exacerbate E.coli-induced T-cell paralysis.
C1 [Buerfent, Benedikt C.; Gondorf, Fabian; Schumak, Beatrix; Hoerauf, Achim; Huebner, Marc P.] Univ Hosp Bonn, Inst Med Microbiol Immunol & Parasitol IMMIP, D-53105 Bonn, Germany.
   [Wohlleber, Dirk] Tech Univ Munich, Inst Mol Immunol, D-80290 Munich, Germany.
   [Hoerauf, Achim] German Ctr Infect Res DZIF, Bonn, Germany.
RP Hubner, MP (corresponding author), Univ Hosp Bonn, Inst Med Microbiol Immunol & Parasitol IMMIP, Sigmund Freud Str 25,Bldg 320, D-53105 Bonn, Germany.
EM hoerauf@microbiology-bonn.de; huebner@microbiology-bonn.de
RI Hubner, Marc P/O-1684-2019; Wohlleber, Dirk/J-2549-2017; Hubner, Marc
   P/W-9529-2018
OI Hubner, Marc P/0000-0001-8885-418X; Wohlleber, Dirk/0000-0003-3861-5150;
   Hubner, Marc P/0000-0001-8885-418X
FU German Research FoundationGerman Research Foundation (DFG) [HU
   2144/1-1]; University Hospital of Bonn (BONFOR) [2010-1-16, 2011-1-10];
   People Programme (Marie Curie Actions) of the European Union's Seventh
   Framework Programme [GA 276704]; Jurgen Manchot Stiftung, Dusseldorf
FX This work was funded by the German Research Foundation (HU 2144/1-1);
   intramural funding by the University Hospital of Bonn (BONFOR, 2010-1-16
   and 2011-1-10); and the People Programme (Marie Curie Actions) of the
   European Union's Seventh Framework Programme FP7/2007-2013 under
   Research Executive Agency Grant GA 276704. BB was supported by the
   Jurgen Manchot Stiftung, Dusseldorf. AH is a member of the German Centre
   for Infection Research (DZIF), and of the Excellence Cluster
   Immunosensation (DFG, EXC 1023). We would like to thank Jesuthas
   Ajendra, Afiat Berbudi, Anna-Lena Neumann and David Schmidt for their
   valuable technical assistance during the experiments and Laura E.
   Layland for critical reading of the manuscript.
CR ACTOR JK, 1993, P NATL ACAD SCI USA, V90, P948, DOI 10.1073/pnas.90.3.948
   Adib-Conquy M, 2009, THROMB HAEMOSTASIS, V101, P36, DOI 10.1160/TH08-07-0421
   Ajendra J, 2014, PLOS ONE, V9, DOI 10.1371/journal.pone.0093072
   Allen JE, 2008, PLOS NEGLECT TROP D, V2, DOI 10.1371/journal.pntd.0000217
   Allen JE, 2011, NAT REV IMMUNOL, V11, P375, DOI 10.1038/nri2992
   Beale R, 2009, INFECTION, V37, P222, DOI 10.1007/s15010-008-8203-z
   BONE RC, 1992, CHEST, V101, P1481, DOI 10.1378/chest.101.6.1481
   Bone RC, 1996, CRIT CARE MED, V24, P1125, DOI 10.1097/00003246-199607000-00010
   Bosmann M, 2013, TRENDS IMMUNOL, V34, P129, DOI 10.1016/j.it.2012.09.004
   Brahmamdam P, 2010, J LEUKOCYTE BIOL, V88, P233, DOI 10.1189/jlb.0110037
   Cohen J, 2002, NATURE, V420, P885, DOI 10.1038/nature01326
   Cooper PJ, 2000, J INFECT DIS, V182, P1199, DOI 10.1086/315837
   Cooper PJ, 1998, J INFECT DIS, V178, P1133, DOI 10.1086/515661
   De Pont ACJM, 2004, J THROMB HAEMOST, V2, P65, DOI 10.1111/j.1538-7836.2004.00526.x
   Dittrich AM, 2008, J IMMUNOL, V180, P1792, DOI 10.4049/jimmunol.180.3.1792
   Docke WD, 1997, NAT MED, V3, P678, DOI 10.1038/nm0697-678
   Gondorf F, 2015, PLOS PATHOG, V11, DOI 10.1371/journal.ppat.1004616
   Hamilton CM, 2009, INFECT IMMUN, V77, P2488, DOI 10.1128/IAI.00919-08
   Hoerauf A, 2005, PARASITE IMMUNOL, V27, P417, DOI 10.1111/j.1365-3024.2005.00792.x
   Hoffmann WH, 2000, PARASITOL TODAY, V16, P387, DOI 10.1016/S0169-4758(00)01738-5
   Hotchkiss RS, 2006, NAT REV IMMUNOL, V6, P813, DOI 10.1038/nri1943
   Hotchkiss RS, 2013, NAT REV IMMUNOL, V13, P862, DOI 10.1038/nri3552
   Hotchkiss RS, 2010, NEW ENGL J MED, V363, P87, DOI 10.1056/NEJMcibr1004371
   Hubner MP, 2009, IMMUNOLOGY, V127, P512, DOI 10.1111/j.1365-2567.2008.02958.x
   Hubner MP, 2013, PATHOG DIS, V69, P127, DOI 10.1111/2049-632X.12080
   Hubner MP, 2012, PLOS NEGLECT TROP D, V6, DOI 10.1371/journal.pntd.0001970
   Hubner MP, 2012, J IMMUNOL, V188, P559, DOI 10.4049/jimmunol.1100335
   Inoue S, 2011, SHOCK, V36, P38, DOI 10.1097/SHK.0b013e3182168cce
   Inoue S, 2010, J IMMUNOL, V184, P1401, DOI 10.4049/jimmunol.0902307
   Kasten KR, 2010, SHOCK, V34, P377, DOI 10.1097/SHK.0b013e3181dc0845
   Kolbaum J, 2012, EUR J IMMUNOL, V42, P890, DOI 10.1002/eji.201141955
   Larson D, 2012, J IMMUNOL, V188, P4188, DOI 10.4049/jimmunol.1101859
   Levy MM, 2003, CRIT CARE MED, V31, P1250, DOI 10.1097/01.CCM.0000050454.01978.3B
   Maizels RM, 2004, IMMUNOL REV, V201, P89, DOI 10.1111/j.0105-2896.2004.00191.x
   Monneret G, 2003, CRIT CARE MED, V31, P2068, DOI 10.1097/01.CCM.0000069345.78884.0F
   Morrell MR, 2009, INFECT DIS CLIN N AM, V23, P485, DOI 10.1016/j.idc.2009.04.002
   Napoli AM, 2012, SHOCK, V37, P257, DOI 10.1097/SHK.0b013e31823fca44
   O'Garra A, 2009, NAT IMMUNOL, V10, P929, DOI 10.1038/ni0909-929
   Ono S, 2001, AM J SURG, V182, P491, DOI 10.1016/S0002-9610(01)00754-1
   Osborne LC, 2014, SCIENCE, V345, P578, DOI 10.1126/science.1256942
   Osuchowski MF, 2006, J IMMUNOL, V177, P1967, DOI 10.4049/jimmunol.177.3.1967
   Panda SK, 2012, PLOS PATHOG, V8, DOI 10.1371/journal.ppat.1002717
   Robinson MW, 2011, PLOS PATHOG, V7, DOI 10.1371/journal.ppat.1002042
   Roger PM, 2009, EUR J CLIN MICROBIOL, V28, P575, DOI 10.1007/s10096-008-0673-5
   Ruiz DF, 2009, MICROBES INFECT, V11, P172, DOI 10.1016/j.micinf.2008.11.003
   Sakaguchi S, 2006, IMMUNOL REV, V212, P8, DOI 10.1111/j.0105-2896.2006.00427.x
   Schwandt T, 2012, EMBO J, V31, P201, DOI 10.1038/emboj.2011.380
   Schwartz RH, 2003, ANNU REV IMMUNOL, V21, P305, DOI 10.1146/annurev.immunol.21.120601.141110
   Semnani RT, 2008, BLOOD, V112, P1290, DOI 10.1182/blood-2008-04-149856
   Semnani RT, 2003, J IMMUNOL, V171, P1950, DOI 10.4049/jimmunol.171.4.1950
   Sherwood ER, 2004, LAB INVEST, V84, P1655, DOI 10.1038/labinvest.3700184
   Specht S, 2010, MICROBES INFECT, V12, P635, DOI 10.1016/j.micinf.2010.04.006
   Sutherland RE, 2011, PLOS ONE, V6, DOI 10.1371/journal.pone.0027564
   Taylor MD, 2007, J IMMUNOL, V179, P4626, DOI 10.4049/jimmunol.179.7.4626
   Unsinger J, 2010, J IMMUNOL, V184, P3768, DOI 10.4049/jimmunol.0903151
   van Schaik SM, 2007, EUR J IMMUNOL, V37, P3101, DOI 10.1002/eji.200737295
   Volkmann L, 2003, MED MICROBIOL IMMUN, V192, P23, DOI 10.1007/S00430-002-0155-9
   Wohlleber D, 2012, CELL REP, V2, P478, DOI 10.1016/j.celrep.2012.08.001
   Zaccone P, 2013, CURR OPIN IMMUNOL, V25, P418, DOI 10.1016/j.coi.2013.02.006
   Zhang Y, 2010, CRIT CARE, V14, DOI 10.1186/cc9354
NR 60
TC 6
Z9 6
U1 0
U2 7
PU WILEY
PI HOBOKEN
PA 111 RIVER ST, HOBOKEN 07030-5774, NJ USA
SN 0019-2805
EI 1365-2567
J9 IMMUNOLOGY
JI Immunology
PD MAY
PY 2015
VL 145
IS 1
BP 150
EP 160
DI 10.1111/imm.12435
PG 11
WC Immunology
SC Immunology
GA CG1UK
UT WOS:000353060000014
PM 25521437
OA Bronze, Green Published
DA 2021-10-29
ER

PT J
AU Dey, B
   Berger, EA
AF Dey, Barna
   Berger, Edward A.
TI Towards an HIV cure based on targeted killing of infected cells:
   different approaches against acute versus chronic infection
SO CURRENT OPINION IN HIV AND AIDS
LA English
DT Review
DE chimeric antigen receptor; Fc-mediated effector functions; genetically
   modified T cells; HIV cure; recombinant immunotoxins; T cell receptor;
   targeted cytotoxic therapy
ID CD8(+) T-CELLS; COMBINATION ANTIRETROVIRAL THERAPY; ANTIBODY-TYPE
   SPECIFICITY; RECOMBINANT IMMUNOTOXIN; LOW IMMUNOGENICITY; FOLLICULAR
   HELPER; GENE-THERAPY; RECEPTOR; REPLICATION; VIREMIA
AB Purpose of review
   Current regimens of combination antiretroviral therapy (cART) offer effective control of HIV infection, with maintenance of immune health and near-normal life expectancy. What will it take to progress beyond the status quo, whereby infectious virus can be eradicated (a 'sterilizing cure') or fully controlled without the need for ongoing cART (a 'functional cure')?
   Recent findings
   On the basis of therapeutic advances in the cancer field, we propose that targeted cytotoxic therapy to kill HIV-infected cells represents a logical complement to cART for achieving an HIV cure. This concept is based on the fact that cART effectively blocks replication of the virus, but does not eliminate cells that are already infected; targeted cytotoxic therapy would contribute precisely this missing component. We suggest that different modalities are suited for curing primary acute versus established chronic infection. For acute infection, relatively short-acting potent agents such as recombinant immunotoxins might prove sufficient for HIV eradication, whereas for chronic infection, a long-lasting (lifelong?) modality is required to maintain full virus control, as might be achieved with genetically modified autologous T cells.
   Summary
   We present perspectives for complementing cART with targeted cytotoxic therapy, whereby HIV infection is either eradicated or fully controlled, thereby eliminating the need for lifelong cART.
C1 [Dey, Barna; Berger, Edward A.] NIAID, Viral Dis Lab, NIH, Bethesda, MD 20892 USA.
RP Berger, EA (corresponding author), NIH, 33 North Dr,Room 1E19A, Bethesda, MD 20892 USA.
EM edward_berger@nih.gov
FU Division of Intramural Research of NIAIDUnited States Department of
   Health & Human ServicesNational Institutes of Health (NIH) - USANIH
   National Institute of Allergy & Infectious Diseases (NIAID); NIH
   Intramural AIDS Targeted Antiviral ProgramUnited States Department of
   Health & Human ServicesNational Institutes of Health (NIH) - USA;
   NATIONAL INSTITUTE OF ALLERGY AND INFECTIOUS DISEASESUnited States
   Department of Health & Human ServicesNational Institutes of Health (NIH)
   - USANIH National Institute of Allergy & Infectious Diseases (NIAID)
   [ZIAAI000538] Funding Source: NIH RePORTER
FX Authors were supported by the Division of Intramural Research of NIAID
   and by the NIH Intramural AIDS Targeted Antiviral Program.
CR Allers K, 2011, BLOOD, V117, P2791, DOI 10.1182/blood-2010-09-309591
   Ananworanich J, 2015, J VIRUS ERAD, V1, P1
   Ananworanich J, 2015, CURR OPIN HIV AIDS, V10, P18, DOI 10.1097/COH.0000000000000122
   Archin NM, 2014, NAT REV MICROBIOL, V12, P750, DOI 10.1038/nrmicro3352
   Autran B, 2011, CURR OPIN HIV AIDS, V6, P181, DOI 10.1097/COH.0b013e328345a328
   Bakema JE, 2014, CURR TOP MICROBIOL, V382, P373, DOI 10.1007/978-3-319-07911-0_17
   Balazs AB, 2014, NAT MED, V20, P296, DOI 10.1038/nm.3471
   Balazs Alejandro B, 2013, Nat Immunol, V14, P1, DOI 10.1038/ni.2480
   Balazs AB, 2012, NATURE, V481, P81, DOI 10.1038/nature10660
   Berger EA, 2011, CURR OPIN HIV AIDS, V6, P80, DOI 10.1097/COH.0b013e3283412515
   Berger EA, 2010, PLOS PATHOG, V6, DOI 10.1371/journal.ppat.1000803
   Bitton N, 1998, EUR J IMMUNOL, V28, P4177, DOI 10.1002/(SICI)1521-4141(199812)28:12<4177::AID-IMMU4177>3.0.CO;2-J
   Brenchley JM, 2004, J EXP MED, V200, P749, DOI 10.1084/jem.20040874
   Chung AW, 2014, FUTURE VIROL, V9, P397, DOI 10.2217/fvl.14.19
   Connick E, 2007, J IMMUNOL, V178, P6975, DOI 10.4049/jimmunol.178.11.6975
   Connick E, 2014, J IMMUNOL, V193, P5613, DOI 10.4049/jimmunol.1401161
   Corrigan-Curay J, 2014, MOL THER, V22, P1564, DOI 10.1038/mt.2014.148
   Deeks SG, 2002, MOL THER, V5, P788, DOI 10.1006/mthe.2002.0611
   Denton PW, 2014, PLOS PATHOG, V10, DOI 10.1371/journal.ppat.1003872
   Fay F, 2011, IMMUNOTHERAPY-UK, V3, P381, DOI 10.2217/IMT.11.5
   Fisher K, 2014, VACCINE, V32, P5540, DOI 10.1016/j.vaccine.2014.06.066
   Frankel SR, 2013, CURR OPIN CHEM BIOL, V17, P385, DOI 10.1016/j.cbpa.2013.03.029
   Fukazawa Y, 2015, NAT MED, V21, P132, DOI 10.1038/nm.3781
   Fukazawa Y, 2012, NAT MED, V18, P1673, DOI 10.1038/nm.2934
   Gilabert-Oriol R, 2014, CURR PHARM DESIGN, V20, P6584, DOI 10.2174/1381612820666140826153913
   Goldstein H, 2000, J INFECT DIS, V181, P921, DOI 10.1086/315351
   Guijarro-Munoz I, 2013, CURR GENE THER, V13, P282
   Hong JJ, 2012, J IMMUNOL, V188, P3247, DOI 10.4049/jimmunol.1103138
   Hutter G, 2009, NEW ENGL J MED, V360, P692, DOI 10.1056/NEJMoa0802905
   Johnson PR, 2009, NAT MED, V15, P901, DOI 10.1038/nm.1967
   Kitchen SG, 2012, PLOS PATHOG, V8, DOI 10.1371/journal.ppat.1002649
   Lam S, 2013, IMMUNOTHERAPY-UK, V5, P407, DOI [10.2217/IMT.13.23, 10.2217/imt.13.23]
   Lamers CHJ, 2011, BLOOD, V117, P72, DOI 10.1182/blood-2010-07-294520
   Lewin SR, 2014, LANCET, V384, P209, DOI 10.1016/S0140-6736(14)61181-8
   Lichty BD, 2014, NAT REV CANCER, V14, P559, DOI 10.1038/nrc3770
   Liu WM, 2012, P NATL ACAD SCI USA, V109, P490, DOI 10.1073/pnas.1110368109
   MacLean AG, 2014, J MED PRIMATOL, V43, P341, DOI 10.1111/jmp.12137
   Masiero S, 2005, GENE THER, V12, P299, DOI 10.1038/sj.gt.3302413
   Maus MV, 2013, CANCER IMMUNOL RES, V1, P26, DOI 10.1158/2326-6066.CIR-13-0006
   Mazor R, 2014, P NATL ACAD SCI USA, V111, P8571, DOI 10.1073/pnas.1405153111
   McDermott AB, 2012, AIDS, V26, P1281, DOI 10.1097/QAD.0b013e328353bcaf
   Mehendale R, 2013, CRIT REV THER DRUG, V30, P1
   Mitsuyasu R, 2013, CURR OPIN HIV AIDS, V8, P224, DOI 10.1097/COH.0b013e32835ef0a1
   Mitsuyasu RT, 2000, BLOOD, V96, P785, DOI 10.1182/blood.V96.3.785.015k10_785_793
   Ni ZY, 2014, STEM CELLS, V32, P1021, DOI 10.1002/stem.1611
   Perreau M, 2013, J EXP MED, V210, P143, DOI 10.1084/jem.20121932
   Persaud D, 2013, NEW ENGL J MED, V369, P1828, DOI 10.1056/NEJMoa1302976
   Rainwater-Lovett K, 2015, CURR OPIN HIV AIDS, V10, P4, DOI 10.1097/COH.0000000000000127
   ROBERTS MR, 1994, BLOOD, V84, P2878
   ROMEO C, 1991, CELL, V64, P1037, DOI 10.1016/0092-8674(91)90327-U
   Sacha JB, 2007, J IMMUNOL, V178, P2746, DOI 10.4049/jimmunol.178.5.2746
   Sahu GK, 2013, VIROLOGY, V446, P268, DOI 10.1016/j.virol.2013.08.002
   Schnepp BC, 2014, CURR OPIN HIV AIDS, V9, P250, DOI 10.1097/COH.0000000000000056
   Scholler J, 2012, SCI TRANSL MED, V4, DOI 10.1126/scitranslmed.3003761
   Sgouros G, 2014, EUR J CANCER, V50, P2360, DOI 10.1016/j.ejca.2014.04.025
   Sievers EL, 2013, ANNU REV MED, V64, P15, DOI 10.1146/annurev-med-050311-201823
   Siliciano JD, 2014, J ALLERGY CLIN IMMUN, V134, P12, DOI 10.1016/j.jaci.2014.05.026
   Tsukrov D, 2014, EXPERT REV CLIN IMMU, V10, P553, DOI 10.1586/1744666X.2014.908706
   Varela-Rohena A, 2008, NAT MED, V14, P1390, DOI 10.1038/nm.1779
   Walker RE, 2000, BLOOD, V96, P467
   Wayne AS, 2014, BLOOD, V123, P2470, DOI 10.1182/blood-2014-01-492256
   Whitney JB, 2014, NATURE, V512, P74, DOI 10.1038/nature13594
   Winnall WR, 2014, IMMUNOL CELL BIOL, V92, P570, DOI 10.1038/icb.2014.35
   Wonderlich ER, 2011, ADV VIRUS RES, V80, P103, DOI 10.1016/B978-0-12-385987-7.00005-1
   Wu XL, 2012, J VIROL, V86, P5844, DOI 10.1128/JVI.07139-11
   Yang OO, 1997, P NATL ACAD SCI USA, V94, P11478, DOI 10.1073/pnas.94.21.11478
   Yukl SA, 2013, PLOS PATHOG, V9, DOI 10.1371/journal.ppat.1003347
   zur Wiesch JS, 2011, J INFECT DIS, V203, P894, DOI 10.1093/infdis/jiq150
NR 68
TC 7
Z9 7
U1 1
U2 9
PU LIPPINCOTT WILLIAMS & WILKINS
PI PHILADELPHIA
PA TWO COMMERCE SQ, 2001 MARKET ST, PHILADELPHIA, PA 19103 USA
SN 1746-630X
EI 1746-6318
J9 CURR OPIN HIV AIDS
JI Curr. Opin. HIV AIDS
PD MAY
PY 2015
VL 10
IS 3
BP 207
EP 213
DI 10.1097/COH.0000000000000151
PG 7
WC Immunology; Infectious Diseases
SC Immunology; Infectious Diseases
GA CF8GG
UT WOS:000352793600011
PM 25710815
OA Green Accepted
DA 2021-10-29
ER

PT J
AU Ghorashian, S
   Pule, M
   Amrolia, P
AF Ghorashian, Sara
   Pule, Martin
   Amrolia, Persis
TI CD19 chimeric antigen receptor T cell therapy for haematological
   malignancies
SO BRITISH JOURNAL OF HAEMATOLOGY
LA English
DT Review
DE T lymphocytes; immunotherapy; gene transfer; cellular therapies
ID ACUTE LYMPHOBLASTIC-LEUKEMIA; ADOPTIVE IMMUNOTHERAPY; CD28
   COSTIMULATION; IN-VIVO; CANCER-IMMUNOTHERAPY; ANTITUMOR-ACTIVITY; DONOR
   LYMPHOCYTES; CLINICAL-TRIAL; ZETA-CHAIN; GENE
AB T cells can be redirected to recognize tumour antigens by genetic modification to express a chimeric antigen receptor (CAR). These consist of antibody-derived antigen-binding regions linked to T cell signalling elements. CD19 is an ideal target because it is expressed on most B cell malignancies as well as normal B cells but not on other cell types, restricting any on target, off tumour' toxicity to B cell depletion. Recent clinical studies involving CD19 CAR-directed T cells have shown unprecedented responses in a range of B cell malignancies, even in patients with chemorefractory relapse. Durable responses have been achieved, although the persistence of modified T cells may be limited. This therapy is not without toxicity, however. Cytokine release syndrome and neurotoxicity appear to be frequent but are treatable and reversible. CAR T cell therapy holds the promise of a tailored cellular therapy, which can form memory and be adapted to the tumour microenvironment. This review will provide a perspective on the currently available data, as well as on future developments in the field.
C1 [Ghorashian, Sara; Amrolia, Persis] UCL, Inst Child Hlth, Mol & Cellular Immunol Unit, London WC1E 6BT, England.
   [Pule, Martin] UCL, Inst Canc, Dept Haematol, London WC1E 6BT, England.
   [Pule, Martin] NIHR Univ, Coll London Hosp, Biomed Res Ctr, London, England.
   [Pule, Martin] Univ Coll Hosp NHS Trust, Dept Haematol, London, England.
   [Amrolia, Persis] Great Ormond St Hosp Sick Children, Natl Hlth Serv Trust, Dept Bone Marrow Transplantat, London WC1N 3JH, England.
RP Amrolia, P (corresponding author), Great Ormond St Hosp Sick Children, Bone Marrow Transplantat Dept, Great Ormond St, London WC1N 3JH, England.
EM persis.amrolia@gosh.nhs.uk
OI Pule, Martin/0000-0002-8347-9867
FU Department of HealthEuropean Commission [NIHR-RP-R3-12-001] Funding
   Source: Medline; National Institute for Health ResearchNational
   Institute for Health Research (NIHR) [NIHR-RP-R3-12-001] Funding Source:
   researchfish; Great Ormond Street Hospital Childrens Charity [W0911]
   Funding Source: researchfish
CR Adusumilli PS, 2014, SCI TRANSL MED, V6, DOI 10.1126/scitranslmed.3010162
   Antony PA, 2005, J IMMUNOL, V174, P2591, DOI 10.4049/jimmunol.174.5.2591
   Berger C, 2008, J CLIN INVEST, V118, P294, DOI 10.1172/JCI32103
   Bollard CM, 2002, BLOOD, V99, P3179, DOI 10.1182/blood.V99.9.3179
   Bonger KM, 2011, NAT CHEM BIOL, V7, P531, DOI [10.1038/nchembio.598, 10.1038/NCHEMBIO.598]
   Bonini C, 1997, SCIENCE, V276, P1719, DOI 10.1126/science.276.5319.1719
   Brentjens RJ, 2007, CLIN CANCER RES, V13, P5426, DOI 10.1158/1078-0432.CCR-07-0674
   Brentjens RJ, 2013, SCI TRANSL MED, V5, DOI 10.1126/scitranslmed.3005930
   Brentjens RJ, 2011, BLOOD, V118, P4817, DOI 10.1182/blood-2011-04-348540
   Brentjens RJ, 2003, NAT MED, V9, P279, DOI 10.1038/nm827
   Burger JA, 2014, SEMIN CANCER BIOL, V24, P71, DOI 10.1016/j.semcancer.2013.08.011
   Carpenito C, 2009, P NATL ACAD SCI USA, V106, P3360, DOI 10.1073/pnas.0813101106
   Cheadle EJ, 2010, J IMMUNOL, V184, P1885, DOI 10.4049/jimmunol.0901440
   Chen YY, 2010, P NATL ACAD SCI USA, V107, P8531, DOI 10.1073/pnas.1001721107
   Christopoulos P, 2011, BLOOD, V117, P3836, DOI 10.1182/blood-2010-07-299321
   Cooper LJN, 2005, BLOOD, V105, P1622, DOI 10.1182/blood-2004-03-1208
   Cooper LJN, 2003, BLOOD, V101, P1637, DOI 10.1182/blood-2002-07-1989
   Cruz CRY, 2013, BLOOD, V122, P2965, DOI 10.1182/blood-2013-06-506741
   Davila ML, 2014, SCI TRANSL MED, V6, DOI 10.1126/scitranslmed.3008226
   Davila ML, 2013, PLOS ONE, V8, DOI 10.1371/journal.pone.0061338
   Di Stasi A, 2011, NEW ENGL J MED, V365, P1673, DOI 10.1056/NEJMoa1106152
   ESHHAR Z, 1993, P NATL ACAD SCI USA, V90, P720, DOI 10.1073/pnas.90.2.720
   Fedorov VD, 2014, CANCER J, V20, P160, DOI 10.1097/PPO.0000000000000040
   Fedorov VD, 2013, SCI TRANSL MED, V5, DOI 10.1126/scitranslmed.3006597
   Finney HM, 2004, J IMMUNOL, V172, P104, DOI 10.4049/jimmunol.172.1.104
   Finney HM, 1998, J IMMUNOL, V161, P2791
   Gattinoni L, 2005, J EXP MED, V202, P907, DOI 10.1084/jem.20050732
   Gattinoni L, 2011, NAT MED, V17, P1290, DOI 10.1038/nm.2446
   GOSSEN M, 1995, SCIENCE, V268, P1766, DOI 10.1126/science.7792603
   Grada Z, 2013, MOL THER-NUCL ACIDS, V2, DOI 10.1038/mtna.2013.32
   Grupp SA, 2013, NEW ENGL J MED, V368, P1509, DOI 10.1056/NEJMoa1215134
   Hacein-Bey-Abina S, 2003, SCIENCE, V302, P415, DOI 10.1126/science.1088547
   Haso W, 2013, BLOOD, V121, P1165, DOI 10.1182/blood-2012-06-438002
   Haynes NM, 2002, BLOOD, V100, P3155, DOI 10.1182/blood-2002-04-1041
   Heczey A, 2014, BLOOD, V124, P2824, DOI 10.1182/blood-2013-11-541235
   Heslop HE, 2010, BLOOD, V115, P925, DOI 10.1182/blood-2009-08-239186
   Hinrichs CS, 2011, BLOOD, V117, P808, DOI 10.1182/blood-2010-05-286286
   Hombach A, 2001, CANCER RES, V61, P1976
   Hombach A, 2001, J IMMUNOL, V167, P6123, DOI 10.4049/jimmunol.167.11.6123
   Hudecek M, 2015, CANCER IMMUNOL RES, V3, P125, DOI 10.1158/2326-6066.CIR-14-0127
   Hudecek M, 2013, CLIN CANCER RES, V19, P3153, DOI 10.1158/1078-0432.CCR-13-0330
   Imai C, 2004, LEUKEMIA, V18, P676, DOI 10.1038/sj.leu.2403302
   IRVING BA, 1991, CELL, V64, P891, DOI 10.1016/0092-8674(91)90314-O
   James ST, 2008, J IMMUNOL, V180, P7028, DOI 10.4049/jimmunol.180.10.7028
   Jensen MC, 2010, BIOL BLOOD MARROW TR, V16, P1245, DOI 10.1016/j.bbmt.2010.03.014
   Kalos M, 2011, SCI TRANSL MED, V3, DOI 10.1126/scitranslmed.3002842
   Kershaw MH, 2013, NAT REV CANCER, V13, P525, DOI 10.1038/nrc3565
   Klingemann H, 2014, ONCOIMMUNOLOGY, V3, DOI 10.4161/onci.28147
   Kloss CC, 2013, NAT BIOTECHNOL, V31, P71, DOI 10.1038/nbt.2459
   Kochenderfer JN, 2015, J CLIN ONCOL, V33, P540, DOI 10.1200/JCO.2014.56.2025
   Kochenderfer JN, 2013, BLOOD, V122, P4129, DOI 10.1182/blood-2013-08-519413
   Kochenderfer JN, 2012, BLOOD, V119, P2709, DOI 10.1182/blood-2011-10-384388
   Kochenderfer JN, 2010, BLOOD, V116, P4099, DOI 10.1182/blood-2010-04-281931
   Kochenderfer JN, 2009, J IMMUNOTHER, V32, P689, DOI 10.1097/CJI.0b013e3181ac6138
   Landmeier S, 2010, LEUKEMIA, V24, P1080, DOI 10.1038/leu.2010.38
   Lee DW, 2015, LANCET, V385, P517, DOI 10.1016/S0140-6736(14)61403-3
   Maher J, 2002, NAT BIOTECHNOL, V20, P70, DOI 10.1038/nbt0102-70
   Maude SL, 2014, NEW ENGL J MED, V371, P1507, DOI 10.1056/NEJMoa1407222
   Milone MC, 2009, MOL THER, V17, P1453, DOI 10.1038/mt.2009.83
   Philip B, 2014, BLOOD, V124, P1277, DOI 10.1182/blood-2014-01-545020
   Portell CA, 2013, CLIN PHARMACOL-ADV A, V5, P5, DOI 10.2147/CPAA.S42689
   Porter DL, 2011, NEW ENGL J MED, V365, P725, DOI 10.1056/NEJMoa1103849
   Prosser ME, 2012, MOL IMMUNOL, V51, P263, DOI 10.1016/j.molimm.2012.03.023
   Pule M, 2003, CYTOTHERAPY, V5, P211, DOI 10.1080/14653240310001488
   Pule MA, 2005, MOL THER, V12, P933, DOI 10.1016/j.ymthe.2005.04.016
   Pule MA, 2008, NAT MED, V14, P1264, DOI 10.1038/nm.1882
   Restifo NP, 2012, NAT REV IMMUNOL, V12, P269, DOI 10.1038/nri3191
   Riddell SR, 2014, CANCER J, V20, P141, DOI 10.1097/PPO.0000000000000036
   Rosenberg SA, 2011, CLIN CANCER RES, V17, P4550, DOI 10.1158/1078-0432.CCR-11-0116
   Sallusto F, 1999, NATURE, V401, P708, DOI 10.1038/44385
   Savoldo B, 2011, J CLIN INVEST, V121, P1822, DOI 10.1172/JCI46110
   Scholler J, 2012, SCI TRANSL MED, V4, DOI 10.1126/scitranslmed.3003761
   Schwartz RH, 2003, ANNU REV IMMUNOL, V21, P305, DOI 10.1146/annurev.immunol.21.120601.141110
   Straathof KC, 2005, BLOOD, V105, P4247, DOI 10.1182/blood-2004-11-4564
   Thomis DC, 2001, BLOOD, V97, P1249, DOI 10.1182/blood.V97.5.1249
   Till BG, 2012, BLOOD, V119, P3940, DOI 10.1182/blood-2011-10-387969
   Traversari C, 2007, BLOOD, V109, P4708, DOI 10.1182/blood-2006-04-015230
   Wang XL, 2011, BLOOD, V118, P1255, DOI 10.1182/blood-2011-02-337360
   Xu XJ, 2013, LEUKEMIA LYMPHOMA, V54, P255, DOI 10.3109/10428194.2012.715350
   Yang Zhi-Zhang, 2012, Clin Adv Hematol Oncol, V10, P810
NR 80
TC 46
Z9 51
U1 0
U2 28
PU WILEY
PI HOBOKEN
PA 111 RIVER ST, HOBOKEN 07030-5774, NJ USA
SN 0007-1048
EI 1365-2141
J9 BRIT J HAEMATOL
JI Br. J. Haematol.
PD MAY
PY 2015
VL 169
IS 4
BP 463
EP 478
DI 10.1111/bjh.13340
PG 16
WC Hematology
SC Hematology
GA CH3WN
UT WOS:000353961600001
PM 25753571
OA Bronze
DA 2021-10-29
ER

PT J
AU Caruana, I
   Savoldo, B
   Hoyos, V
   Weber, G
   Liu, H
   Kim, ES
   Ittmann, MM
   Marchetti, D
   Dotti, G
AF Caruana, Ignazio
   Savoldo, Barbara
   Hoyos, Valentina
   Weber, Gerrit
   Liu, Hao
   Kim, Eugene S.
   Ittmann, Michael M.
   Marchetti, Dario
   Dotti, Gianpietro
TI Heparanase promotes tumor infiltration and antitumor activity of
   CAR-redirected T lymphocytes
SO NATURE MEDICINE
LA English
DT Article
ID METASTATIC BREAST-CANCER; ANTIGEN RECEPTOR; GENE-EXPRESSION; SULFATE;
   CELLS; GROWTH; MATRIX; ENDOGLYCOSIDASE; PROTEOGLYCANS; TRANSCRIPTION
AB Adoptive transfer of chimeric antigen receptor (CAR)-redirected T lymphocytes (CAR-T cells) has had less striking therapeutic effects in solid tumors(1-3) than in lymphoid malignancies(4,5). Although active tumor-mediated immunosuppression may have a role in limiting the efficacy of CAR-T cells(6), functional changes in T lymphocytes after their ex vivo manipulation may also account for the reduced ability of cultured CAR-T cells to penetrate stroma-rich solid tumors compared with lymphoid tissues. We therefore studied the capacity of human in vitro-cultured CAR-T cells to degrade components of the extracellular matrix (ECM). In contrast to freshly isolated T lymphocytes, we found that in vitro-cultured T lymphocytes lack expression of the enzyme heparanase (HPSE), which degrades heparan sulfate proteoglycans, the main components of ECM. We found that HPSE mRNA is downregulated in in vitro-expanded T cells, which may be a consequence of p53 (officially known as TP53, encoding tumor protein 53) binding to the HPSE gene promoter. We therefore engineered CAR-T cells to express HPSE and showed their improved capacity to degrade the ECM, which promoted tumor T cell infiltration and antitumor activity. The use of this strategy may enhance the activity of CAR-T cells in individuals with stroma-rich solid tumors.
C1 [Caruana, Ignazio; Savoldo, Barbara; Hoyos, Valentina; Weber, Gerrit; Dotti, Gianpietro] Baylor Coll Med, Ctr Cell & Gene Therapy, Houston, TX 77030 USA.
   [Caruana, Ignazio; Savoldo, Barbara; Hoyos, Valentina; Weber, Gerrit; Dotti, Gianpietro] Houston Methodist Hosp, Houston, TX USA.
   [Savoldo, Barbara] Texas Childrens Hosp, Baylor Coll Med, Dept Pediat, Houston, TX 77030 USA.
   [Liu, Hao] Baylor Coll Med, Biostat Shared Resource, Houston, TX 77030 USA.
   [Kim, Eugene S.] Texas Childrens Hosp, Baylor Coll Med, Dept Surg, Houston, TX 77030 USA.
   [Ittmann, Michael M.; Marchetti, Dario; Dotti, Gianpietro] Baylor Coll Med, Dept Pathol & Immunol, Houston, TX 77030 USA.
   [Ittmann, Michael M.] Baylor Coll Med, Interdept Program Translat Biol & Mol Med, Houston, TX 77030 USA.
   [Ittmann, Michael M.] Michael E DeBakey Dept Vet Affairs Med Ctr, Dan L Duncan Canc Ctr, Houston, TX USA.
   [Dotti, Gianpietro] Baylor Coll Med, Dept Med, Houston, TX 77030 USA.
RP Dotti, G (corresponding author), Baylor Coll Med, Ctr Cell & Gene Therapy, Houston, TX 77030 USA.
EM gdotti@bcm.edu
RI Caruana, Ignazio/AAW-7904-2020; Weber, Gerrit/J-5055-2018
OI Caruana, Ignazio/0000-0002-9250-0605; Weber, Gerrit/0000-0001-7240-0300;
   Kim, Eugene/0000-0001-7959-5614
FU US National Institutes of Health-National Cancer InstituteUnited States
   Department of Health & Human ServicesNational Institutes of Health (NIH)
   - USANIH National Cancer Institute (NCI) [R01 CA142636]; Department of
   DefenseUnited States Department of Defense; Technology and Therapeutic
   Development Award [W81XWH-10-10425]; NATIONAL CANCER INSTITUTEUnited
   States Department of Health & Human ServicesNational Institutes of
   Health (NIH) - USANIH National Cancer Institute (NCI) [P50CA126752,
   R01CA142636, P01CA094237] Funding Source: NIH RePORTER; NATIONAL HEART,
   LUNG, AND BLOOD INSTITUTEUnited States Department of Health & Human
   ServicesNational Institutes of Health (NIH) - USANIH National Heart Lung
   & Blood Institute (NHLBI) [T32HL092332] Funding Source: NIH RePORTER
FX The authors would like to thank I. Vlodavsky and M. Brenner for the
   critical review of the manuscript and C. Gillespie for editing. This
   work was supported in part by the US National Institutes of
   Health-National Cancer Institute (G.D., no. R01 CA142636) and by a
   Department of Defense and Technology and Therapeutic Development Award
   (G.D., no. W81XWH-10-10425). L. Metelitsa kindly provided the CHLA-255
   human NB cell line.
CR Arvatz G, 2010, FASEB J, V24, P4969, DOI 10.1096/fj.10-156372
   Baraz L, 2006, ONCOGENE, V25, P3939, DOI 10.1038/sj.onc.1209425
   BARTLETT MR, 1995, IMMUNOL CELL BIOL, V73, P113, DOI 10.1038/icb.1995.19
   Bawley V.S., 2012, CANCER RES, V72, P3500
   Bernfield M, 1999, ANNU REV BIOCHEM, V68, P729, DOI 10.1146/annurev.biochem.68.1.729
   Brentjens RJ, 2013, SCI TRANSL MED, V5, DOI 10.1126/scitranslmed.3005930
   Craddock JA, 2010, J IMMUNOTHER, V33, P780, DOI 10.1097/CJI.0b013e3181ee6675
   de Mestre AM, 2007, J LEUKOCYTE BIOL, V82, P1289, DOI 10.1189/jlb.0507315
   FRIDMAN R, 1987, J CELL PHYSIOL, V130, P85, DOI 10.1002/jcp.1041300113
   Gallagher JT, 2001, J CLIN INVEST, V108, P357, DOI 10.1172/JCI200113713
   Geldres C, 2014, CLIN CANCER RES, V20, P962, DOI 10.1158/1078-0432.CCR-13-2218
   Iozzo RV, 1998, ANNU REV BIOCHEM, V67, P609, DOI 10.1146/annurev.biochem.67.1.609
   Kalos M, 2011, SCI TRANSL MED, V3, DOI 10.1126/scitranslmed.3002842
   Kershaw MH, 2006, CLIN CANCER RES, V12, P6106, DOI 10.1158/1078-0432.CCR-06-1183
   Lu WC, 2003, ONCOGENE, V22, P919, DOI 10.1038/sj.onc.1206201
   Mondal AM, 2013, J CLIN INVEST, V123, P5247, DOI 10.1172/JCI70355
   Muller WA, 2003, TRENDS IMMUNOL, V24, P327, DOI 10.1016/S1471-4906(03)00117-0
   Naggi A, 2005, J BIOL CHEM, V280, P12103, DOI 10.1074/jbc.M414217200
   NAKAJIMA M, 1984, J BIOL CHEM, V259, P2283
   NAPARSTEK Y, 1984, NATURE, V310, P241, DOI 10.1038/310241a0
   Parish CR, 2006, NAT REV IMMUNOL, V6, P633, DOI 10.1038/nri1918
   Patterson D. M., 2011, CURR PROTOC PHARM, V52
   Pule MA, 2005, MOL THER, V12, P933, DOI 10.1016/j.ymthe.2005.04.016
   Pule MA, 2008, NAT MED, V14, P1264, DOI 10.1038/nm.1882
   Roy M, 2005, NEOPLASIA, V7, P253, DOI 10.1593/neo.04493
   Savoldo B, 2011, J CLIN INVEST, V121, P1822, DOI 10.1172/JCI46110
   Smith C A, 1995, J Hematother, V4, P73, DOI 10.1089/scd.1.1995.4.73
   Vera J, 2006, BLOOD, V108, P3890, DOI 10.1182/blood-2006-04-017061
   VLODAVSKY I, 1992, INVAS METAST, V12, P112
   Vlodavsky I, 2007, CURR PHARM DESIGN, V13, P2057
   Wilson TJ, 2008, BBA-REV CANCER, V1785, P85, DOI 10.1016/j.bbcan.2007.11.001
   Yadav R, 2003, THROMB HAEMOSTASIS, V90, P598, DOI 10.1160/TH03-04-0220
   YURCHENCO PD, 1990, FASEB J, V4, P1577, DOI 10.1096/fasebj.4.6.2180767
   Yvon E, 2009, CLIN CANCER RES, V15, P5852, DOI 10.1158/1078-0432.CCR-08-3163
   Zhang LX, 2015, NEOPLASIA, V17, P101, DOI 10.1016/j.neo.2014.11.007
   Zhang LX, 2010, MOL CANCER RES, V8, P278, DOI 10.1158/1541-7786.MCR-09-0375
   Zou WP, 2005, NAT REV CANCER, V5, P263, DOI 10.1038/nrc1586
NR 37
TC 312
Z9 329
U1 3
U2 64
PU NATURE PUBLISHING GROUP
PI NEW YORK
PA 75 VARICK ST, 9TH FLR, NEW YORK, NY 10013-1917 USA
SN 1078-8956
EI 1546-170X
J9 NAT MED
JI Nat. Med.
PD MAY
PY 2015
VL 21
IS 5
BP 524
EP U158
DI 10.1038/nm.3833
PG 8
WC Biochemistry & Molecular Biology; Cell Biology; Medicine, Research &
   Experimental
SC Biochemistry & Molecular Biology; Cell Biology; Research & Experimental
   Medicine
GA CH5IL
UT WOS:000354068800022
PM 25849134
OA Green Accepted, Green Submitted
HC Y
HP N
DA 2021-10-29
ER

PT J
AU Ramadoss, NS
   Schulman, AD
   Choi, SH
   Rodgers, DT
   Kazane, SA
   Kim, CH
   Lawson, BR
   Young, TS
AF Ramadoss, Nitya S.
   Schulman, Andrew D.
   Choi, Sei-hyun
   Rodgers, David T.
   Kazane, Stephanie A.
   Kim, Chan Hyuk
   Lawson, Brian R.
   Young, Travis S.
TI An Anti-B Cell Maturation Antigen Bispecific Antibody for Multiple
   Myeloma
SO JOURNAL OF THE AMERICAN CHEMICAL SOCIETY
LA English
DT Article
ID SINGLE-CHAIN ANTIBODY; MONOCLONAL-ANTIBODY; IMMUNOTHERAPY; CYTOTOXICITY;
   RECEPTORS; THERAPY; TARGET; FUTURE
AB The development of immunotherapies for multiple. myeloma is critical to provide new treatment Strategies to combat drug resistance. We report a bispecific antibody against B cell maturation antigen (BiFab-BCMA), which potently and specifically redirects 1 cells to lyse malignant multiple myeloma cells. BiFab-BCMA lysed target BCMA-positive cell lilies up to more potently than a CS1-targeting bispecific Antibody (BiFab-CS1) developed in an analogous fashion, Further, BiFab-BCMA robustly activated T cells in vitro and mediated rapid tumor regression in an orthotopic:xenograft model of multiple myeloma.. The in vitro :and in vivo activities of BiPab-BCMA are comparable to those of anti-BCMA chimeric antigen receptor T cell therapy CAR-T-BCMA), for which two clinical trials have recently:been initiated. A BCMA-targeted bispecific antibody presents a promising treatment option for multiple myeloma.
C1 [Ramadoss, Nitya S.; Schulman, Andrew D.; Rodgers, David T.; Kazane, Stephanie A.; Kim, Chan Hyuk; Young, Travis S.] Calif Inst Biomed Res, La Jolla, CA 92037 USA.
   [Choi, Sei-hyun] Scripps Res Inst, Dept Chem, La Jolla, CA 92037 USA.
   [Choi, Sei-hyun] Scripps Res Inst, Skaggs Inst Chem Biol, La Jolla, CA 92037 USA.
   [Lawson, Brian R.] Scripps Res Inst, Dept Immunol & Microbial Sci, La Jolla, CA 92037 USA.
RP Young, TS (corresponding author), Calif Inst Biomed Res, 11119 North Torrey Pines Rd,Suite 100, La Jolla, CA 92037 USA.
EM tyoung@calibr.org
CR Amin ML, 2013, DRUG TARGET INSIGHT, V7, P27, DOI 10.4137/DTI.S12519
   Barrett DM, 2014, ANNU REV MED, V65, P333, DOI 10.1146/annurev-med-060512-150254
   Bluemel C, 2010, CANCER IMMUNOL IMMUN, V59, P1197, DOI 10.1007/s00262-010-0844-y
   Carpenter RO, 2013, CLIN CANCER RES, V19, P2048, DOI 10.1158/1078-0432.CCR-12-2422
   Curran KJ, 2012, J GENE MED, V14, P405, DOI 10.1002/jgm.2604
   Garfall AL, 2014, DISCOV MED, V17, P37
   Garg TK, 2012, HAEMATOL-HEMATOL J, V97, P1348, DOI 10.3324/haematol.2011.056747
   Hoffmann P, 2005, INT J CANCER, V115, P98, DOI 10.1002/ijc.20908
   Honemann D, 2004, LEUKEMIA, V18, P636, DOI 10.1038/sj.leu.2403264
   Hsi ED, 2008, CLIN CANCER RES, V14, P2775, DOI 10.1158/1078-0432.CCR-07-4246
   Ishii T, 2012, BLOOD CANCER J, V2, DOI 10.1038/bcj.2012.13
   Kalos M, 2011, SCI TRANSL MED, V3, DOI 10.1126/scitranslmed.3002842
   Kim CH, 2012, J AM CHEM SOC, V134, P9918, DOI 10.1021/ja303904e
   Kochenderfer JN, 2009, J IMMUNOTHER, V32, P689, DOI 10.1097/CJI.0b013e3181ac6138
   Lang K, 2014, ACS CHEM BIOL, V9, P16, DOI 10.1021/cb4009292
   Lonial S, 2013, EXPERT OPIN BIOL TH, V13, P1731, DOI 10.1517/14712598.2013.847919
   Lu H, 2014, ANGEW CHEM INT EDIT, V53, P9841, DOI 10.1002/anie.201405353
   Mateo G, 2008, J CLIN ONCOL, V26, P2737, DOI 10.1200/JCO.2007.15.4120
   Mitsiades CS, 2003, CANCER RES, V63, P6689
   O'Connor BP, 2004, J EXP MED, V199, P91, DOI 10.1084/jem.20031330
   Orlowski RZ, 2013, CANCER CELL, V24, P275, DOI 10.1016/j.ccr.2013.08.014
   Quintero-Hernandez V, 2007, MOL IMMUNOL, V44, P1307, DOI 10.1016/j.molimm.2006.05.009
   Ryan MC, 2007, MOL CANCER THER, V6, P3009, DOI 10.1158/1535-7163.MCT-07-0464
   Smith BD, 2009, J CLIN ONCOL, V27, P2758, DOI 10.1200/JCO.2008.20.8983
   Stevenson GT, 2006, MOL MED, V12, P345, DOI 10.2119/2006-00082.Stevenson
   Tai YT, 2008, BLOOD, V112, P1329, DOI 10.1182/blood-2007-08-107292
   Tai YT, 2014, BLOOD, V123, P3128, DOI 10.1182/blood-2013-10-535088
   Veitonmaki N, 2013, CANCER CELL, V23, P502, DOI 10.1016/j.ccr.2013.02.026
   ZHU ZP, 1995, J IMMUNOL, V155, P1903
NR 29
TC 44
Z9 48
U1 0
U2 30
PU AMER CHEMICAL SOC
PI WASHINGTON
PA 1155 16TH ST, NW, WASHINGTON, DC 20036 USA
SN 0002-7863
EI 1520-5126
J9 J AM CHEM SOC
JI J. Am. Chem. Soc.
PD APR 29
PY 2015
VL 137
IS 16
BP 5288
EP 5291
DI 10.1021/jacs.5b01876
PG 4
WC Chemistry, Multidisciplinary
SC Chemistry
GA CH3LF
UT WOS:000353931500012
PM 25826669
DA 2021-10-29
ER

PT J
AU Hermanson, DL
   Kaufman, DS
AF Hermanson, David L.
   Kaufman, Dan S.
TI Utilizing chimeric antigen receptors to direct natural killer cell
   activity
SO FRONTIERS IN IMMUNOLOGY
LA English
DT Review
DE chimeric antigen receptors; natural killer cells; cancer immunotherapy;
   NK-92 cells; induced pluripotent stem cells
ID PLURIPOTENT STEM-CELLS; VIVO ANTITUMOR-ACTIVITY; HUMAN NK CELLS;
   IN-VIVO; MESSENGER-RNA; LINE NK-92; T-CELLS; FUNCTIONAL RECEPTORS;
   CYTOTOXIC ACTIVITY; CYTOLYTIC ACTIVITY
AB Natural killer (NK) cells represent an attractive lymphocyte population for cancer immunotherapy due to their ability to lyse tumor targets without prior sensitization and without need for human leukocyte antigens-matching. Chimeric antigen receptors (CARs) are able to enhance lymphocyte targeting and activation toward diverse malignancies. CARs consist of an external recognition domain (typically a small chain variable fragment) directed at a specific tumor antigen that is linked with one or more intracellular signaling domains that mediate lymphocyte activation. Most CAR studies have focused on their expression in T cells. However, use of CARs in NK cells is starting to gain traction because they provide a method to redirect these cells more specifically to target refractory cancers. CAR-mediated anti-tumor activity has been demonstrated using NK cell lines, as well as NK cells isolated from peripheral blood, and NK cells produced from human pluripotent stem cells. This review will outline the CAR constructs that have been reported in NK cells with a focus on comparing the use of different signaling domains in combination with other co-activating domains.
C1 [Hermanson, David L.; Kaufman, Dan S.] Univ Minnesota, Dept Med, Div Hematol Oncol & Transplantat, Minneapolis, MN 55455 USA.
   [Hermanson, David L.; Kaufman, Dan S.] Univ Minnesota, Stem Cell Inst, Minneapolis, MN 55455 USA.
RP Kaufman, DS (corresponding author), Univ Minnesota, Dept Med, Stem Cell Inst, 420 Delaware St SE,MMC 480, Minneapolis, MN 55455 USA.
EM kaufm020@umn.edu
OI Kaufman, Dan/0000-0002-2003-2494
FU Cancer Research Institute through the Irvington Postdoctoral Fellowship
   award; NATIONAL CANCER INSTITUTEUnited States Department of Health &
   Human ServicesNational Institutes of Health (NIH) - USANIH National
   Cancer Institute (NCI) [P30CA077598] Funding Source: NIH RePORTER
FX DH Ph.D., would like to acknowledge the Cancer Research Institute for
   support through the Irvington Postdoctoral Fellowship award.
CR Alsamah W., 2014, INT J PHARM CLIN RES, V6, P97
   Altvater B, 2009, CLIN CANCER RES, V15, P4857, DOI 10.1158/1078-0432.CCR-08-2810
   Boissel L, 2013, ONCOIMMUNOLOGY, V2, DOI 10.4161/onci.26527
   Boissel L, 2012, LEUKEMIA LYMPHOMA, V53, P958, DOI 10.3109/10428194.2011.634048
   Boissel L, 2009, LEUKEMIA RES, V33, P1255, DOI 10.1016/j.leukres.2008.11.024
   Carpenito C, 2009, P NATL ACAD SCI USA, V106, P3360, DOI 10.1073/pnas.0813101106
   Chang YH, 2013, CANCER RES, V73, P1777, DOI 10.1158/0008-5472.CAN-12-3558
   Chu J, 2014, LEUKEMIA, V28, P917, DOI 10.1038/leu.2013.279
   Chu YY, 2015, CANCER IMMUNOL RES, V3, P333, DOI 10.1158/2326-6066.CIR-14-0114
   Denman CJ, 2012, PLOS ONE, V7, DOI 10.1371/journal.pone.0030264
   Eguizabal C, 2015, FRONT IMMUNOL, V5, DOI 10.3389/fimmu.2014.00439
   Esser R, 2012, J CELL MOL MED, V16, P569, DOI 10.1111/j.1582-4934.2011.01343.x
   Fujisaki H, 2009, CANCER RES, V69, P4010, DOI 10.1158/0008-5472.CAN-08-3712
   Geller MA, 2011, CYTOTHERAPY, V13, P98, DOI 10.3109/14653249.2010.515582
   Ghorashian S, 2015, BRIT J HAEMATOL, V169, P463, DOI 10.1111/bjh.13340
   Glienke W, 2015, FRONT PHARMACOL, V6, DOI 10.3389/fphar.2015.00021
   GONG JH, 1994, LEUKEMIA, V8, P652
   Goodier MR, 2004, IMMUNOLOGY, V111, P384, DOI 10.1111/j.0019-2805.2004.01834.x
   GROSS G, 1989, P NATL ACAD SCI USA, V86, P10024, DOI 10.1073/pnas.86.24.10024
   Imai C, 2005, BLOOD, V106, P376, DOI 10.1182/blood-2004-12-4797
   Jena B, 2014, CURR HEMATOL MALIG R, V9, P50, DOI 10.1007/s11899-013-0197-7
   Jiang H, 2014, MOL ONCOL, V8, P297, DOI 10.1016/j.molonc.2013.12.001
   Kakarla S, 2014, CANCER J, V20, P151, DOI 10.1097/PPO.0000000000000032
   Kim S, 2005, NATURE, V436, P709, DOI 10.1038/nature03847
   Knorr DA, 2013, STEM CELL TRANSL MED, V2, P274, DOI 10.5966/sctm.2012-0084
   Kruschinski A, 2008, P NATL ACAD SCI USA, V105, P17481, DOI 10.1073/pnas.0804788105
   Lang S, 1998, EUR J IMMUNOL, V28, P780, DOI 10.1002/(SICI)1521-4141(199803)28:03<780::AID-IMMU780>3.3.CO;2-#
   Lanier LL, 2008, NAT IMMUNOL, V9, P495, DOI 10.1038/ni1581
   Li L, 2010, CANCER GENE THER, V17, P147, DOI 10.1038/cgt.2009.61
   Liu H, 2015, ONCOL REP, V33, P95, DOI 10.3892/or.2014.3548
   Long EO, 2013, ANNU REV IMMUNOL, V31, P227, DOI 10.1146/annurev-immunol-020711-075005
   MacLeod RAF, 2002, LEUKEMIA RES, V26, P1027, DOI 10.1016/S0145-2126(02)00055-3
   Maki G, 2001, J HEMATOTH STEM CELL, V10, P369, DOI 10.1089/152581601750288975
   Miller JS, 2005, BLOOD, V105, P3051, DOI 10.1182/blood-2004-07-2974
   Muller T, 2008, CANCER IMMUNOL IMMUN, V57, P411, DOI 10.1007/s00262-007-0383-3
   Ni ZY, 2014, STEM CELLS, V32, P1021, DOI 10.1002/stem.1611
   Ni Zhenya, 2013, Methods Mol Biol, V1029, P33, DOI 10.1007/978-1-62703-478-4_3
   Ni ZY, 2011, J VIROL, V85, P43, DOI 10.1128/JVI.01774-10
   Sadelain M, 2013, CANCER DISCOV, V3, P388, DOI 10.1158/2159-8290.CD-12-0548
   Sahm C, 2012, CANCER IMMUNOL IMMUN, V61, P1451, DOI 10.1007/s00262-012-1212-x
   Schonfeld K, 2015, MOL THER, V23, P330, DOI [10.1038/mt.2014.21, 10.1038/mt.2014.219]
   Spanholtz J, 2011, PLOS ONE, V6, DOI 10.1371/journal.pone.0020740
   Tassev DV, 2012, CANCER GENE THER, V19, P84, DOI 10.1038/cgt.2011.66
   Topfer K, 2015, J IMMUNOL, V194, P3201, DOI 10.4049/jimmunol.1400330
   Tonn T, 2013, CYTOTHERAPY, V15, P1563, DOI 10.1016/j.jcyt.2013.06.017
   Uherek C, 2002, BLOOD, V100, P1265, DOI 10.1182/blood.V100.4.1265.h81602001265_1265_1273
   Uphoff CC, 2010, J BIOMED BIOTECHNOL, DOI 10.1155/2010/904767
   Vivier E, 2008, NAT IMMUNOL, V9, P503, DOI 10.1038/ni1582
   Vivier E, 2011, SCIENCE, V331, DOI 10.1126/science.1198687
   Wilber A, 2007, STEM CELLS, V25, P2919, DOI 10.1634/stemcells.2007-0026
   Woll PS, 2009, BLOOD, V113, P6094, DOI 10.1182/blood-2008-06-165225
   Woll PS, 2005, J IMMUNOL, V175, P5095, DOI 10.4049/jimmunol.175.8.5095
   Zhang G, 2013, IMMUNOL CELL BIOL, V91, P615, DOI 10.1038/icb.2013.45
NR 53
TC 88
Z9 94
U1 2
U2 18
PU FRONTIERS RESEARCH FOUNDATION
PI LAUSANNE
PA PO BOX 110, LAUSANNE, 1015, SWITZERLAND
SN 1664-3224
J9 FRONT IMMUNOL
JI Front. Immunol.
PD APR 28
PY 2015
VL 6
AR 195
DI 10.3389/fimmu.2015.00195
PG 6
WC Immunology
SC Immunology
GA CI7IW
UT WOS:000354937600001
PM 25972867
OA gold, Green Published
DA 2021-10-29
ER

PT J
AU Vales-Gomez, M
AF Vales-Gomez, Mar
TI The impact of glycosyl-phosphatidyl-inositol anchored MICA alleles on
   novel NKG2D-based therapies
SO FRONTIERS IN IMMUNOLOGY
LA English
DT Article
DE NKG2D; NKG2D-ligands; MICA/B; ULBP; GPI-anchored proteins; immune
   evasion; HCMV; exosomes
ID NKG2D LIGANDS; HUMAN CYTOMEGALOVIRUS; IMMUNE-SYSTEM;
   GLYCOSYLPHOSPHATIDYLINOSITOL; MICA-ASTERISK-008; PROTEINS; EXPRESSION;
   CELLS; HOST
AB NKG2D is an activating receptor present in all human NK cells, CD8+ T cells, and in certain populations of CD4 T cells, and engagement of this receptor with its ligands is a crucial step in the regulation of both innate and specific immune responses [for review, see Ref. (I)]. NKG2D recognizes two families of MHC-related molecules, whose expression is, in general, upregulated when the cells suffer different types of stress including infection and tumorigenesis. In fact, a large variety of primary tumors and tumor-derived cell lines express NKG2D-ligands and, in the last few years, many reports have established correlations between the presence of NKG2D-ligands in cancer patient serum and disease prognosis [for review, see Ref (2)]. The presence of NKG2D-ligands in serum is related to another important feature of these molecules: they can be released to the supernatant by either metalloprotease cleavage or incorporated in nanovesicles (exosomes), depending on their biochemical features [for review, see Ref. (3)]. However, it is still not understood why NKG2D-ligands are, in some instances, secreted while in other cases they remain at the cell surface, and understanding the cellular "decisions" on the pathways followed by these molecules will be of crucial importance in the choice of novel therapies based on NKG2D, such as monoclonal antibodies or NKG2D-CARs [for review, see Ref (4)], since soluble ligands could interfere with these therapies in different manners depending on their biological form. In this sense, detailed study of the differential features of each individual NKG2D-ligand is still needed and investigation of the mechanisms used by different viral gene products to interfere with NKG2D-ligand expression will likely be critical in uncovering these cell biology issues.
C1 CSIC, Dept Immunol & Oncol, Natl Ctr Biotechnol CNB, Madrid, Spain.
RP Vales-Gomez, M (corresponding author), CSIC, Dept Immunol & Oncol, Natl Ctr Biotechnol CNB, Madrid, Spain.
EM mvales@cnb.csic.es
RI Vales-Gomez, Mar/ABG-7808-2020; Vales-Gomez, Mar/F-5351-2012
OI Vales-Gomez, Mar/0000-0001-7424-3206; Vales-Gomez,
   Mar/0000-0001-7424-3206
FU Spanish Ministry of Economy and Competitivity (MINECO) [SAF2012-32293];
   Regional Government of Madrid [S2010/BMD-2326 INMUNOTHERCAN]
FX The author would like to thank H. T. Reyburn for helpful discussions.
   Work is supported by grants from the Spanish Ministry of Economy and
   Competitivity (MINECO) [SAF2012-32293] and the Regional Government of
   Madrid [grant number S2010/BMD-2326 INMUNOTHERCAN].
CR Ashiru O, 2013, BIOCHEM J, V454, P295, DOI 10.1042/BJ20130194
   Ashiru O, 2010, CANCER RES, V70, P481, DOI 10.1158/0008-5472.CAN-09-1688
   Ashiru O, 2009, J VIROL, V83, P12345, DOI 10.1128/JVI.01175-09
   Chalupny NJ, 2006, BIOCHEM BIOPH RES CO, V346, P175, DOI 10.1016/j.bbrc.2006.05.092
   Chitadze G, 2013, SCAND J IMMUNOL, V78, P120, DOI 10.1111/sji.12072
   Fernandez-Messina L, 2012, FRONT IMMUNOL, V3, DOI 10.3389/fimmu.2012.00299
   Fernandez-Messina L, 2010, J BIOL CHEM, V285, P8543, DOI 10.1074/jbc.M109.045906
   Fielding CA, 2014, PLOS PATHOG, V10, DOI 10.1371/journal.ppat.1004058
   Jasinski-Bergner S, 2014, JNCI-J NATL CANCER I, V106, DOI 10.1093/jnci/dju257
   Kinoshita T, 2014, P JPN ACAD B-PHYS, V90, P130, DOI 10.2183/pjab.90.130
   Kinoshita T, 2013, BBA-MOL CELL RES, V1833, P2473, DOI 10.1016/j.bbamcr.2013.01.027
   Mellergaard M, 2014, J BIOL CHEM, V289, P20078, DOI 10.1074/jbc.M114.573238
   Nausch N, 2008, ONCOGENE, V27, P5944, DOI 10.1038/onc.2008.272
   Raulet DH, 2013, ANNU REV IMMUNOL, V31, P413, DOI 10.1146/annurev-immunol-032712-095951
   Seidel E, 2015, CELL REP, V10, P968, DOI 10.1016/j.celrep.2015.01.029
   Stern-Ginossar N, 2007, SCIENCE, V317, P376, DOI 10.1126/science.1140956
   Sutherland CL, 2001, IMMUNOL REV, V181, P185, DOI 10.1034/j.1600-065X.2001.1810115.x
   Tonnerre P, 2013, J AM SOC NEPHROL, V24, P954, DOI 10.1681/ASN.2012080814
   Vyas M, 2014, TRENDS MOL MED, V20, P72, DOI 10.1016/j.molmed.2013.10.006
   Zou YZ, 2005, J IMMUNOL, V174, P3098, DOI 10.4049/jimmunol.174.5.3098
NR 20
TC 8
Z9 8
U1 0
U2 11
PU FRONTIERS RESEARCH FOUNDATION
PI LAUSANNE
PA PO BOX 110, LAUSANNE, 1015, SWITZERLAND
SN 1664-3224
J9 FRONT IMMUNOL
JI Front. Immunol.
PD APR 27
PY 2015
VL 6
AR 193
DI 10.3389/fimmu.2015.00193
PG 3
WC Immunology
SC Immunology
GA CI7IR
UT WOS:000354937100002
PM 25964786
OA Green Published, gold
DA 2021-10-29
ER

PT J
AU Wang, L
   Jin, N
   Schmitt, A
   Greiner, J
   Malcherek, G
   Hundemer, M
   Mani, J
   Hose, D
   Raab, MS
   Ho, AD
   Chen, BA
   Goldschmidt, H
   Schmitt, M
AF Wang, Lei
   Jin, Nan
   Schmitt, Anita
   Greiner, Jochen
   Malcherek, Georg
   Hundemer, Michael
   Mani, Jiju
   Hose, Dirk
   Raab, Marc S.
   Ho, Anthony D.
   Chen, Bao-an
   Goldschmidt, Hartmut
   Schmitt, Michael
TI T cell-based targeted immunotherapies for patients with multiple myeloma
SO INTERNATIONAL JOURNAL OF CANCER
LA English
DT Review
DE immunotherapy; tumor antigens; multiple myeloma; clinical trials;
   genetic engineering
ID WILMS-TUMOR GENE; HYALURONAN-MEDIATED MOTILITY; MESSENGER-RNA
   EXPRESSION; POTENTIAL THERAPEUTIC APPLICATION; TELOMERASE
   REVERSE-TRANSCRIPTASE; HUMANIZED ANTI-HM1.24 ANTIBODY; RHAMM-R3 PEPTIDE
   VACCINATION; MESENCHYMAL STEM-CELLS; DENDRITIC CELLS; BONE-MARROW
AB Despite high-dose chemotherapy followed by autologs stem-cell transplantation as well as novel therapeutic agents, multiple myeloma (MM) remains incurable. Following the general trend towards personalized therapy, targeted immunotherapy as a new approach in the therapy of MM has emerged. Better progression-free survival and overall survival after tandem autologs/allogeneic stem cell transplantation suggest a graft versus myeloma effect strongly supporting the usefulness of immunological therapies for MM patients. How to induce a powerful antimyeloma effect is the key issue in this field. Pivotal is the definition of appropriate tumor antigen targets and effective methods for expansion of T cells with clinical activity. Besides a comprehensive list of tumor antigens for T cell-based approaches, eight promising antigens, CS1, Dickkopf-1, HM1.24, Human telomerase reverse transcriptase, MAGE-A3, New York Esophageal-1, Receptor of hyaluronic acid mediated motility and Wilms' tumor gene 1, are described in detail to provide a background for potential clinical use. Results from both closed and on-going clinical trials are summarized in this review. On the basis of the preclinical and clinical data, we elaborate on three encouraging therapeutic options, vaccine-enhanced donor lymphocyte infusion, chimeric antigen receptors-transfected T cells as well as vaccines with multiple antigen peptides, to pave the way towards clinically significant immune responses against MM.
C1 [Wang, Lei; Jin, Nan; Schmitt, Anita; Malcherek, Georg; Hundemer, Michael; Mani, Jiju; Hose, Dirk; Raab, Marc S.; Ho, Anthony D.; Goldschmidt, Hartmut; Schmitt, Michael] Heidelberg Univ, Univ Clin Heidelberg, Dept Internal Med 5, D-69115 Heidelberg, Germany.
   [Jin, Nan; Chen, Bao-an] Southeast Univ, Zhongda Hosp, Dept Hematol, Nanjing, Jiangsu, Peoples R China.
   [Greiner, Jochen] Univ Ulm, Dept Internal Med 3, Med Clin, Univ Clin Ulm, D-89069 Ulm, Germany.
   [Greiner, Jochen] Diakonie Hosp Stuttgart, Stuttgart, Germany.
RP Schmitt, M (corresponding author), Univ Clin Heidelberg, Dept Internal Med 5, Cellular Immunotherapy & GMP Core Facil, Neuenheimer Feld 410, D-69120 Heidelberg, Germany.
EM michael.schmitt@med.uni-heidelberg.de
RI Goldschmidt, Hartmut/AAL-8069-2021
CR Adotevi O, 2010, BLOOD, V115, P3025, DOI 10.1182/blood-2009-11-253641
   Maxwell CA, 2008, J CELL SCI, V121, P925, DOI 10.1242/jcs.022038
   ALGAR EM, 1995, HUM MUTAT, V5, P221, DOI 10.1002/humu.1380050306
   Altieri DC, 2001, TRENDS MOL MED, V7, P542, DOI 10.1016/S1471-4914(01)02243-2
   Andersen NF, 2012, INT J CANCER, V131, pE636, DOI 10.1002/ijc.27387
   Anderson LD, 2011, CANCER IMMUNOL IMMUN, V60, P985, DOI 10.1007/s00262-011-1009-3
   Andrade Valeria C C, 2008, Cancer Immun, V8, P2
   Assmann V, 1999, J CELL SCI, V112, P3943
   Azuma T, 2004, CLIN CANCER RES, V10, P7402, DOI 10.1158/1078-0432.CCR-04-0825
   Bae J, 2011, LEUKEMIA, V25, P1610, DOI 10.1038/leu.2011.120
   Bae J, 2012, CLIN CANCER RES, V18, P4850, DOI 10.1158/1078-0432.CCR-11-2776
   Bae J, 2012, BRIT J HAEMATOL, V157, P687, DOI 10.1111/j.1365-2141.2012.09111.x
   Bae J, 2011, BRIT J HAEMATOL, V155, P349, DOI 10.1111/j.1365-2141.2011.08850.x
   Baird PN, 1997, EXP HEMATOL, V25, P312
   Batchu RB, 2005, CANCER RES, V65, P10041, DOI 10.1158/0008-5472.CAN-05-1383
   Berger SL, 2009, GENE DEV, V23, P781, DOI 10.1101/gad.1787609
   Bergmann L, 1997, BLOOD, V90, P1217, DOI 10.1182/blood.V90.3.1217.1217_1217_1225
   Bharti AC, 2004, BLOOD, V103, P3175, DOI 10.1182/blood-2003-06-2151
   Biernacki MA, 2012, BLOOD, V119, P3142, DOI 10.1182/blood-2011-11-388926
   Brichard VG, 2007, VACCINE, V25, pB61, DOI 10.1016/j.vaccine.2007.06.038
   Brossart P, 2001, CANCER RES, V61, P6846
   Carey DJ, 1996, PERSPECT DEV NEUROBI, V3, P331
   Carmon L, 2013, BLOOD, V122, DOI 10.1182/blood.V122.21.1943.1943
   Carpenter RO, 2013, CLIN CANCER RES, V19, P2048, DOI 10.1158/1078-0432.CCR-12-2422
   Casalegno-Garduno R, 2010, TRANSFUS APHER SCI, V43, P207, DOI 10.1016/j.transci.2010.07.022
   Casini P, 2010, GENE EXPR PATTERNS, V10, P93, DOI 10.1016/j.gep.2009.12.003
   Casucci M, 2013, BLOOD, V122, P3461, DOI 10.1182/blood-2013-04-493361
   Cheever MA, 2009, CLIN CANCER RES, V15, P5323, DOI 10.1158/1078-0432.CCR-09-0737
   Chiriva-Internati M, 2003, BLOOD, V102, P3100, DOI 10.1182/blood-2002-11-3580
   Choi C, 2005, BLOOD, V105, P2132, DOI 10.1182/blood-2004-01-0366
   Christensen O, 2009, J IMMUNOTHER, V32, P613, DOI 10.1097/CJI.0b013e3181a95198
   Chu JH, 2014, CLIN CANCER RES, V20, P3989, DOI 10.1158/1078-0432.CCR-13-2510
   Cloosen S, 2006, BRIT J HAEMATOL, V135, P513, DOI 10.1111/j.1365-2141.2006.06331.x
   Cobbold M, 2005, J EXP MED, V202, P379, DOI 10.1084/jem.20040613
   Cohen AD, 2013, BLOOD, V122
   Condomines M, 2007, J IMMUNOL, V178, P3307, DOI 10.4049/jimmunol.178.5.3307
   COPPES MJ, 1993, FASEB J, V7, P886, DOI 10.1096/fasebj.7.10.8393819
   Coulie PG, 2014, NAT REV CANCER, V14, P135, DOI 10.1038/nrc3670
   Couzin-Frankel J, 2013, SCIENCE, V342, P1432, DOI 10.1126/science.342.6165.1432
   Crainie M, 1999, BLOOD, V93, P1684, DOI 10.1182/blood.V93.5.1684.405k22_1684_1696
   Cronwright G, 2005, CANCER RES, V65, P2207, DOI 10.1158/0008-5472.CAN-04-1882
   Danylesko I, 2012, CLIN DEV IMMUNOL, DOI 10.1155/2012/753407
   Davies FE, 2003, BLOOD, V102, P4504, DOI 10.1182/blood-2003-01-0016
   de Carvalho Fabricio, 2011, Cancer Immun, V11, P1
   de Haart SJ, 2013, CLIN CANCER RES, V19, P5591, DOI 10.1158/1078-0432.CCR-12-3676
   DeLisser HM, 1999, J INVEST MED, V47, p171A
   Denzin LK, 2005, IMMUNOL REV, V207, P279, DOI 10.1111/j.0105-2896.2005.00302.x
   DRUMMOND IA, 1992, SCIENCE, V257, P674, DOI 10.1126/science.1323141
   Elisseeva OA, 2002, BLOOD, V99, P3272, DOI 10.1182/blood.V99.9.3272
   ENGLERT C, 1995, EMBO J, V14, P4662, DOI 10.1002/j.1460-2075.1995.tb00148.x
   Entwistle J, 1996, J CELL BIOCHEM, V61, P569, DOI 10.1002/(SICI)1097-4644(19960616)61:4<569::AID-JCB10>3.0.CO;2-B
   Erikson E, 2011, P NATL ACAD SCI USA, V108, P13688, DOI 10.1073/pnas.1101684108
   Facon T, 2013, HAEMATOLOGICA, V98
   Favaloro J, 2014, LEUKEMIA LYMPHOMA, V55, P1090, DOI 10.3109/10428194.2013.825905
   Feyler S, 2013, BLOOD REV, V27, P155, DOI 10.1016/j.blre.2013.04.004
   Fowler JA, 2012, CANCER RES, V72, P2183, DOI 10.1158/0008-5472.CAN-11-2067
   Frank C, 2008, LEUKEMIA LYMPHOMA, V49, P779, DOI 10.1080/10428190801911688
   Frigyesi I, 2014, BLOOD, V123, P1336, DOI 10.1182/blood-2013-09-529800
   Fulciniti M, 2009, BLOOD, V114, P371, DOI 10.1182/blood-2008-11-191577
   Gahrton G, 2013, BLOOD, V121, P5055, DOI 10.1182/blood-2012-11-469452
   Gaiger A, 2000, BLOOD, V96, P1480, DOI 10.1182/blood.V96.4.1480.h8001480_1480_1489
   Gaiger A, 2001, CLIN CANCER RES, V7, p761S
   Gao LQ, 2000, BLOOD, V95, P2198, DOI 10.1182/blood.V95.7.2198.007k38_2198_2203
   Glinka A, 1998, NATURE, V391, P357, DOI 10.1038/34848
   Gorgun GT, 2013, BLOOD, V121, P2975, DOI 10.1182/blood-2012-08-448548
   Goodyear O, 2005, BLOOD, V106, P4217, DOI 10.1182/blood-2005-02-0563
   Goodyear OC, 2008, BLOOD, V112, P3362, DOI 10.1182/blood-2008-04-149393
   Goodyear OC, 2011, CANCER IMMUNOL IMMUN, V60, P1751, DOI 10.1007/s00262-011-1070-y
   GOODYER P, 1995, ONCOGENE, V10, P1125
   GOTO T, 1994, BLOOD, V84, P1922
   Gregory CA, 2003, J BIOL CHEM, V278, P28067, DOI 10.1074/jbc.M300373200
   Greiner J, 2004, INT J CANCER, V108, P704, DOI 10.1002/ijc.11623
   Greiner J, 2010, HAEMATOL-HEMATOL J, V95, P1191, DOI 10.3324/haematol.2009.014704
   Grenier J, 2002, EXP HEMATOL, V30, P1029, DOI 10.1016/S0301-472X(02)00874-3
   GROSS G, 1989, P NATL ACAD SCI USA, V86, P10024, DOI 10.1073/pnas.86.24.10024
   Grube M, 2007, CLIN CANCER RES, V13, P1053, DOI 10.1158/1078-0432.CCR-06-1722
   Haaber J, 2008, BRIT J HAEMATOL, V140, P25, DOI 10.1111/j.1365-2141.2007.06871.x
   HABER DA, 1993, SCIENCE, V262, P2057, DOI 10.1126/science.8266105
   Hall CL, 1995, J NEURO-ONCOL, V26, P221, DOI 10.1007/BF01052625
   HALL CL, 1994, J CELL BIOL, V126, P575, DOI 10.1083/jcb.126.2.575
   Hanahan D, 2011, CELL, V144, P646, DOI 10.1016/j.cell.2011.02.013
   Harada T, 2013, PLOS ONE, V8, DOI 10.1371/journal.pone.0083905
   Harada T, 2013, INT J HEMATOL, V97, P743, DOI 10.1007/s12185-013-1321-0
   Hatta Y, 2005, J EXP CLIN CANC RES, V24, P595
   HEWITT SM, 1995, CANCER RES, V55, P5386
   Hobo W, 2013, CANCER IMMUNOL IMMUN, V62, P1381, DOI 10.1007/s00262-013-1438-2
   Hsi ED, 2008, CLIN CANCER RES, V14, P2775, DOI 10.1158/1078-0432.CCR-07-4246
   HUANG A, 1990, SCIENCE, V250, P991, DOI 10.1126/science.2173145
   Hunderner M, 2006, EXP HEMATOL, V34, P486, DOI 10.1016/j.exphem.2006.01.008
   Ishiguro T, 2010, CANCER SCI, V101, P2227, DOI 10.1111/j.1349-7006.2010.01663.x
   Jalili A, 2005, BLOOD, V106, P3538, DOI 10.1182/blood-2005-04-1438
   Joseph-Pietras D, 2010, LEUKEMIA, V24, P1951, DOI 10.1038/leu.2010.196
   Jungbluth AA, 2001, INT J CANCER, V92, P856, DOI 10.1002/ijc.1282
   Jungbluth AA, 2005, BLOOD, V106, P167, DOI 10.1182/blood-2004-12-4931
   Kalos M, 2013, IMMUNITY, V39, P49, DOI 10.1016/j.immuni.2013.07.002
   Kalos M, 2012, BLOOD, V120, DOI 10.1182/blood.V120.21.755.755
   Kang YJ, 2013, BRIT J HAEMATOL, V163, P343, DOI 10.1111/bjh.12544
   Karpf AR, 2006, EPIGENETICS-US, V1, P116, DOI 10.4161/epi.1.3.2988
   Kawai S, 2006, ONCOL REP, V15, P361
   Kawakami Y, 2004, CANCER SCI, V95, P784, DOI 10.1111/j.1349-7006.2004.tb02182.x
   Kawano Y, 2012, INT J ONCOL, V41, P876, DOI 10.3892/ijo.2012.1545
   Kershaw MH, 2013, NAT REV CANCER, V13, P525, DOI 10.1038/nrc3565
   Kirkwood JM, 2012, CA-CANCER J CLIN, V62, P309, DOI 10.3322/caac.20132
   KLEIN B, 1995, BLOOD, V85, P863, DOI 10.1182/blood.V85.4.863.bloodjournal854863
   Klippel ZK, 2014, GENE THER, V21, P337, DOI 10.1038/gt.2013.87
   Knight A, 2013, HAEMATOLOGICA, V98, P93
   KREIDBERG JA, 1993, CELL, V74, P679, DOI 10.1016/0092-8674(93)90515-R
   Kristensen IB, 2014, LEUKEMIA LYMPHOMA, V55, P911, DOI 10.3109/10428194.2013.820288
   Krupnik VE, 1999, GENE, V238, P301, DOI 10.1016/S0378-1119(99)00365-0
   Kryukov F, 2009, J IMMUNOTOXICOL, V6, P243, DOI 10.3109/15476910903236134
   Kuball J, 2011, CANCER IMMUNOL IMMUN, V60, P161, DOI 10.1007/s00262-010-0929-7
   Kuehl WM, 2002, NAT REV CANCER, V2, P175, DOI 10.1038/nrc746
   Kurashige T, 2001, CANCER RES, V61, P4671
   Kyo S, 1999, INT J CANCER, V80, P60, DOI 10.1002/(SICI)1097-0215(19990105)80:1<60::AID-IJC12>3.3.CO;2-5
   Larsen MC, 1998, CANCER RES, V58, P2366
   Lendvai Nikoletta, 2010, Cancer Immun, V10, P4
   Li FZ, 1998, NATURE, V396, P580, DOI 10.1038/25141
   Li G, 2006, ANN HEMATOL, V85, P583, DOI 10.1007/s00277-006-0137-x
   Linette GP, 2013, BLOOD, V122, P863, DOI 10.1182/blood-2013-03-490565
   Little M, 1997, HUM MUTAT, V9, P209, DOI 10.1002/(SICI)1098-1004(1997)9:3<209::AID-HUMU2>3.0.CO;2-2
   Liu JP, 2010, BBA-REV CANCER, V1805, P35, DOI 10.1016/j.bbcan.2009.09.001
   Liu W, 1998, J BIOL CHEM, V273, P22825, DOI 10.1074/jbc.273.35.22825
   Loeb DM, 2002, INT J HEMATOL, V76, P117, DOI 10.1007/BF02982573
   Lonial S, 2012, J CLIN ONCOL, V30, P1953, DOI 10.1200/JCO.2011.37.2649
   Lotz C, 2005, J IMMUNOL, V175, P1301, DOI 10.4049/jimmunol.175.2.1301
   Lucas S, 2008, SEMIN IMMUNOL, V20, P301, DOI 10.1016/j.smim.2008.02.001
   Lynn BD, 2001, J NEUROSCI RES, V65, P6, DOI 10.1002/jnr.1122
   Maecker B, 2005, CLIN EXP IMMUNOL, V141, P558, DOI 10.1111/j.1365-2249.2005.02879.x
   Mashino K, 2001, BRIT J CANCER, V85, P713, DOI 10.1054/bjoc.2001.1974
   Matsuda A, 2003, ONCOGENE, V22, P3307, DOI 10.1038/sj.onc.1206406
   Maus MV, 2014, ANNU REV IMMUNOL, V32, P189, DOI 10.1146/annurev-immunol-032713-120136
   Maxwell CA, 2005, CANCER RES, V65, P850
   Maxwell CA, 2003, MOL BIOL CELL, V14, P2262, DOI 10.1091/mbc.E02-07-0377
   Miemeyer P, 2003, LEUKEMIA RES, V27, P655, DOI 10.1016/S0145-2126(02)00230-8
   Mihara K, 2012, LEUKEMIA, V26, P365, DOI 10.1038/leu.2011.205
   Moeller I, 2012, CANCER IMMUNOL IMMUN, V61, P2079, DOI 10.1007/s00262-012-1272-y
   Mohapatra S, 1996, J EXP MED, V183, P1663, DOI 10.1084/jem.183.4.1663
   Moreno-Bost A, 2011, CYTOTHERAPY, V13, P618, DOI 10.3109/14653249.2010.529893
   Morgan RA, 2013, BLOOD, V122, P3392, DOI 10.1182/blood-2013-09-527622
   Munshi NC, 2013, CLIN CANCER RES, V19, P3337, DOI 10.1158/1078-0432.CCR-12-1881
   Munshi NC, 2012, BLOOD, V120, DOI 10.1182/blood.V120.21.331.331
   Nakamura TM, 1997, SCIENCE, V277, P955, DOI 10.1126/science.277.5328.955
   Nardiello T, 2011, CLIN CANCER RES, V17, P4309, DOI 10.1158/1078-0432.CCR-10-1820
   Naruse TK, 2002, TISSUE ANTIGENS, V59, P512, DOI 10.1034/j.1399-0039.2002.590608.x
   Nicholaou T, 2006, IMMUNOL CELL BIOL, V84, P303, DOI 10.1111/j.1440-1711.2006.01446.x
   Nuber N, 2013, LEUKEMIA, V27, P1767, DOI 10.1038/leu.2013.31
   Ocadlikova D, 2010, NEOPLASMA, V57, P455, DOI 10.4149/neo_2010_05_455
   Ocadlikova D, 2008, Klin Onkol, V21, P59
   Ocio EM, 2014, LEUKEMIA, V28, P525, DOI 10.1038/leu.2013.350
   Ohminami H, 2000, BLOOD, V95, P286
   Oji Y, 1999, JPN J CANCER RES, V90, P194, DOI 10.1111/j.1349-7006.1999.tb00733.x
   Oji Y, 2004, CANCER SCI, V95, P822, DOI 10.1111/j.1349-7006.2004.tb02188.x
   Ozaki S, 1999, BLOOD, V93, P3922, DOI 10.1182/blood.V93.11.3922.411a32_3922_3930
   Palucka K, 2013, IMMUNITY, V39, P38, DOI 10.1016/j.immuni.2013.07.004
   Panero J, 2010, MOL MED, V16, P471, DOI 10.2119/molmed.2010.00057
   Papatriantafyllou M, 2013, NAT REV IMMUNOL, V13, DOI 10.1038/nri3557
   Pardoll DM, 2012, NAT REV CANCER, V12, P252, DOI 10.1038/nrc3239
   PARK S, 1993, NAT GENET, V4, P415, DOI 10.1038/ng0893-415
   Peinert S, 2010, GENE THER, V17, P678, DOI 10.1038/gt.2010.21
   Pini A, 2008, CURR PROTEIN PEPT SC, V9, P468, DOI 10.2174/138920308785915227
   Pinzone JJ, 2009, BLOOD, V113, P517, DOI 10.1182/blood-2008-03-145169
   Pozzi S, 2013, BONE, V53, P487, DOI 10.1016/j.bone.2013.01.012
   PRITCHARDJONES K, 1990, NATURE, V346, P194, DOI 10.1038/346194a0
   Qian JF, 2007, BLOOD, V110, P1587, DOI 10.1182/blood-2007-03-082529
   Qian JF, 2012, BLOOD, V119, P161, DOI 10.1182/blood-2011-07-368472
   Qiang YW, 2008, BLOOD, V112, P196, DOI 10.1182/blood-2008-01-132134
   Quach H, 2010, LEUKEMIA, V24, P22, DOI 10.1038/leu.2009.236
   Quail DF, 2013, NAT MED, V19, P1423, DOI 10.1038/nm.3394
   Raab MS, 2009, BLOOD, V114, P126
   Raja KRM, 2012, PLOS ONE, V7, DOI 10.1371/journal.pone.0049446
   Raje N, 2012, BLOOD, V120, DOI 10.1182/blood.V120.21.202.202
   Rapoport AP, 2014, CLIN CANCER RES, V20, P1355, DOI 10.1158/1078-0432.CCR-13-2817
   Rapoport AP, 2011, BLOOD, V117, P788, DOI 10.1182/blood-2010-08-299396
   RAUSCHER FJ, 1993, FASEB J, V7, P896, DOI 10.1096/fasebj.7.10.8393820
   Reagan MR, 2012, CLIN CANCER RES, V18, P342, DOI 10.1158/1078-0432.CCR-11-2212
   Rein DT, 2003, J CANCER RES CLIN, V129, P161, DOI 10.1007/s00432-003-0415-0
   Rew SB, 2005, CLIN CANCER RES, V11, P3377, DOI 10.1158/1078-0432.CCR-04-0650
   Rezvani K, 2007, BLOOD, V110, P1924, DOI 10.1182/blood-2007-03-076844
   Rodolfo M, 2003, CANCER RES, V63, P6948
   Ruden M, 2013, CANCER TREAT REV, V39, P444, DOI 10.1016/j.ctrv.2012.06.007
   Rutella S, 2012, CLIN DEV IMMUNOL, DOI 10.1155/2012/196063
   Sahota SS, 2006, BLOOD, V108, P3953, DOI 10.1182/blood-2006-04-014621
   Sawant A, 2013, CANCER RES, V73, P4606, DOI 10.1158/0008-5472.CAN-13-0305
   Scanlan Matthew J, 2004, Cancer Immun, V4, P1
   Scheibenbogen C, 2002, BLOOD, V100, P2132, DOI 10.1182/blood-2002-01-0163
   Schmitt M, 2008, BLOOD, V111, P1357, DOI 10.1182/blood-2007-07-099366
   Schuberth PC, 2013, GENE THER, V20, P386, DOI 10.1038/gt.2012.48
   Shapiro-Shelef M, 2004, CURR OPIN IMMUNOL, V16, P226, DOI 10.1016/j.coi.2004.02.001
   Shay JW, 1997, EUR J CANCER, V33, P787, DOI 10.1016/S0959-8049(97)00062-2
   Siegel S, 2006, J IMMUNOL, V176, P6935, DOI 10.4049/jimmunol.176.11.6935
   Simons-Evelyn M, 2001, BLOOD CELL MOL DIS, V27, P825, DOI 10.1006/bcmd.2001.0452
   Simpson AJG, 2005, NAT REV CANCER, V5, P615, DOI 10.1038/nrc1669
   Smith DM, 2013, NAT REV IMMUNOL, V13, P592, DOI 10.1038/nri3488
   Stadtmauer EA, 2013, BLOOD, V122, P766
   Sugiyama H, 2005, EXPERT REV VACCINES, V4, P503, DOI 10.1586/14760584.4.4.503
   Swartz MA, 2012, SCI TRANSL MED, V4, DOI 10.1126/scitranslmed.3003763
   Szmania S, 2007, J IMMUNOTHER, V30, P847, DOI 10.1097/CJI.0b013e318158fcff
   Tai YT, 2008, BLOOD, V112, P1329, DOI 10.1182/blood-2007-08-107292
   Tai YT, 2012, BLOOD, V119, P2074, DOI 10.1182/blood-2011-06-364521
   Tai YT, 2009, BLOOD, V113, P4309, DOI 10.1182/blood-2008-10-183772
   Nguyen-Pham TN, 2012, CLIN DEV IMMUNOL, DOI 10.1155/2012/397648
   Tian E, 2003, NEW ENGL J MED, V349, P2483, DOI 10.1056/NEJMoa030847
   Tsuboi A, 2007, INT J HEMATOL, V86, P414, DOI [10.1007/BF02983998, 10.1532/IJH97.07007]
   Turley EA, 2002, J BIOL CHEM, V277, P4589, DOI 10.1074/jbc.R100038200
   Tyler EM, 2013, BLOOD, V121, P308, DOI 10.1182/blood-2012-06-435040
   van Baren N, 1999, BLOOD, V94, P1156
   van Rhee F, 2005, BLOOD, V105, P3939, DOI 10.1182/blood-2004-09-3707
   VANDERBRUGGEN P, 1991, SCIENCE, V254, P1643, DOI 10.1126/science.1840703
   Vanneman M, 2012, NAT REV CANCER, V12, P237, DOI 10.1038/nrc3237
   Vasir B, 2005, BRIT J HAEMATOL, V129, P687, DOI 10.1111/j.1365-2141.2005.05507.x
   Vonderheide RH, 2013, NAT MED, V19, P1098, DOI 10.1038/nm.3317
   Wang C, 1998, CLIN CANCER RES, V4, P567
   Wang ZQ, 2003, BLOOD, V101, P955, DOI 10.1182/blood-2002-06-1930
   Wherry EJ, 2011, NAT IMMUNOL, V12, P492, DOI 10.1038/ni.2035
   Wolowiec D, 2006, MEDIAT INFLAMM, V2006, DOI 10.1155/MI/2006/42394
   WRIGHT JA, 1993, CRIT REV ONCOGENESIS, V4, P473
   Yaccoby S, 2007, BLOOD, V109, P2106, DOI 10.1182/blood-2006-09-047712
   Yamano Y, 2008, INT J ONCOL, V32, P1001
   Zhan FH, 2002, BLOOD, V99, P1745, DOI 10.1182/blood.V99.5.1745
   Zhang L, 2012, CLIN DEV IMMUNOL, DOI 10.1155/2012/820394
   Zhou FL, 2010, VACCINE, V28, P5939, DOI 10.1016/j.vaccine.2010.06.088
   Zippo A, 2007, NAT CELL BIOL, V9, P932, DOI 10.1038/ncb1618
   Zonder JA, 2012, BLOOD, V120, P552, DOI 10.1182/blood-2011-06-360552
NR 223
TC 10
Z9 11
U1 1
U2 55
PU WILEY
PI HOBOKEN
PA 111 RIVER ST, HOBOKEN 07030-5774, NJ USA
SN 0020-7136
EI 1097-0215
J9 INT J CANCER
JI Int. J. Cancer
PD APR 15
PY 2015
VL 136
IS 8
BP 1751
EP 1768
DI 10.1002/ijc.29190
PG 18
WC Oncology
SC Oncology
GA CB4SS
UT WOS:000349619000002
PM 25195787
OA Bronze
DA 2021-10-29
ER

PT J
AU Miller, JFAP
   Sadelain, M
AF Miller, Jacques F. A. P.
   Sadelain, Michel
TI The Journey from Discoveries in Fundamental Immunology to Cancer
   Immunotherapy
SO CANCER CELL
LA English
DT Article
ID REGULATORY T-CELLS; PERIPHERAL-BLOOD LYMPHOCYTES; CHIMERIC ANTIGEN
   RECEPTORS; THORACIC DUCT LYMPHOCYTES; HEMOLYSIN-FORMING CELLS; MEDIATED
   GENE-TRANSFER; ADOPTIVE IMMUNOTHERAPY; THYMECTOMIZED MICE; IMMUNE
   RESPONSE; CYTOTOXIC LYMPHOCYTES
AB Recent advances in cancer immunotherapy have directly built on 50 years of fundamental and technological advances that made checkpoint blockade and T cell engineering possible. In this review, we intend to show that research, not specifically designed to bring relief or cure to any particular disease, can, when creatively exploited, lead to spectacular results in the management of cancer. The discovery of thymus immune function, T cells, and immune surveillance bore the seeds for today's targeted immune interventions and chimeric antigen receptors.
C1 [Miller, Jacques F. A. P.] Walter & Eliza Hall Inst Med Res, Melbourne, Vic 3050, Australia.
   [Sadelain, Michel] Mem Sloan Kettering Canc Ctr, Ctr Cell Engn, New York, NY 10065 USA.
RP Miller, JFAP (corresponding author), Walter & Eliza Hall Inst Med Res, Melbourne, Vic 3050, Australia.
EM miller@wehi.edu.au; m-sadelain@ski.mskcc.org
FU NATIONAL CANCER INSTITUTEUnited States Department of Health & Human
   ServicesNational Institutes of Health (NIH) - USANIH National Cancer
   Institute (NCI) [P30CA008748] Funding Source: NIH RePORTER
CR Abu-Eid R, 2014, CANCER IMMUNOL RES, V2, P1080, DOI 10.1158/2326-6066.CIR-14-0095
   Alexandrov LB, 2013, NATURE, V500, P415, DOI 10.1038/nature12477
   Asseman C, 1999, J EXP MED, V190, P995, DOI 10.1084/jem.190.7.995
   AUGUST CS, 1970, LANCET, V1, P1080
   Berger MF, 2012, NATURE, V485, P502, DOI 10.1038/nature11071
   BEVAN MJ, 1977, NATURE, V269, P417, DOI 10.1038/269417a0
   BOON T, 1994, COLD SPRING HARB SYM, V59, P617, DOI 10.1101/SQB.1994.059.01.070
   Bredenkamp N, 2014, NAT CELL BIOL, V16, P902, DOI 10.1038/ncb3023
   Brentjens RJ, 2013, SCI TRANSL MED, V5, DOI 10.1126/scitranslmed.3005930
   Brentjens RJ, 2003, NAT MED, V9, P279, DOI 10.1038/nm827
   Brocker T, 2000, BLOOD, V96, P1999, DOI 10.1182/blood.V96.5.1999.h8001999_1999_2001
   BROCKER T, 1993, EUR J IMMUNOL, V23, P1435, DOI 10.1002/eji.1830230705
   BUNNELL BA, 1995, P NATL ACAD SCI USA, V92, P7739, DOI 10.1073/pnas.92.17.7739
   Burnet F M, 1971, Transplant Rev, V7, P3
   BURNET M, 1962, SCI AM, V207, P50
   CANTOR H, 1975, J EXP MED, V141, P1376, DOI 10.1084/jem.141.6.1376
   Chen YT, 1997, P NATL ACAD SCI USA, V94, P1914, DOI 10.1073/pnas.94.5.1914
   Chinnasamy D, 2012, CLIN CANCER RES, V18, P1672, DOI 10.1158/1078-0432.CCR-11-3050
   Chmielewski M, 2012, CANCER IMMUNOL IMMUN, V61, P1269, DOI 10.1007/s00262-012-1202-z
   CLAMAN HN, 1966, P SOC EXP BIOL MED, V122, P1167
   Collison LW, 2007, NATURE, V450, P566, DOI 10.1038/nature06306
   Couzin-Frankel J, 2013, SCIENCE, V342, P1432, DOI 10.1126/science.342.6165.1432
   Croft M, 2003, NAT REV IMMUNOL, V3, P609, DOI 10.1038/nri1148
   CROSS AM, 1964, J EXP MED, V119, P837, DOI 10.1084/jem.119.5.837
   Curiel TJ, 2007, J CLIN INVEST, V117, P1167, DOI 10.1172/JCI31202
   Curran MA, 2010, P NATL ACAD SCI USA, V107, P4275, DOI 10.1073/pnas.0915174107
   Davila ML, 2014, SCI TRANSL MED, V6, DOI 10.1126/scitranslmed.3008226
   Delgoffe GM, 2013, NATURE, V501, P252, DOI 10.1038/nature12428
   DEMBIC Z, 1986, NATURE, V320, P232, DOI 10.1038/320232a0
   DRANOFF G, 1993, P NATL ACAD SCI USA, V90, P3539, DOI 10.1073/pnas.90.8.3539
   Duong CPM, 2011, IMMUNOTHERAPY-UK, V3, P33, DOI 10.2217/IMT.10.81
   Ehrlich P., 1957, COLLECTED PAPERS P E
   ESHHAR Z, 1993, P NATL ACAD SCI USA, V90, P720, DOI 10.1073/pnas.90.2.720
   European Society for Medical Oncology, 2014, IMM CHECKP INH PROV
   Fedorov VD, 2013, SCI TRANSL MED, V5, DOI 10.1126/scitranslmed.3006597
   Finney HM, 1998, J IMMUNOL, V161, P2791
   Fischer A, 2013, GENE, V525, P170, DOI 10.1016/j.gene.2013.03.092
   Gallardo HF, 1997, BLOOD, V90, P952, DOI 10.1182/blood.V90.3.952.952_952_957
   Gattinoni L, 2006, NAT REV IMMUNOL, V6, P383, DOI 10.1038/nri1842
   Ghiringhelli F, 2007, CANCER IMMUNOL IMMUN, V56, P641, DOI 10.1007/s00262-006-0225-8
   Godfrey DI, 2004, NAT REV IMMUNOL, V4, P231, DOI 10.1038/nri1309
   GOLD DP, 1986, NATURE, V321, P431, DOI 10.1038/321431a0
   Gong Michael C., 1999, Neoplasia (New York), V1, P123, DOI 10.1038/sj.neo.7900018
   Good R. A., 1969, IMMUNOLOGICAL TOLERA, P136
   Gowans J.L., 1969, IMMUNOLOGICAL TOLERA, P164
   GOWANS JL, 1962, NATURE, V196, P651, DOI 10.1038/196651a0
   GROSS L, 1951, P SOC EXP BIOL MED, V78, P342
   Grupp SA, 2013, NEW ENGL J MED, V368, P1509, DOI 10.1056/NEJMoa1215134
   Gubin MM, 2014, NATURE, V515, P577, DOI 10.1038/nature13988
   HARDING FA, 1992, NATURE, V356, P607, DOI 10.1038/356607a0
   HEDRICK SM, 1984, NATURE, V308, P149, DOI 10.1038/308149a0
   Heslop HE, 1996, NAT MED, V2, P551, DOI 10.1038/nm0596-551
   Ho WY, 2003, CANCER CELL, V3, P431, DOI 10.1016/S1535-6108(03)00113-2
   Hombach A, 2001, J IMMUNOL, V167, P6123, DOI 10.4049/jimmunol.167.11.6123
   Hoyos V, 2010, LEUKEMIA, V24, P1160, DOI 10.1038/leu.2010.75
   Huang PG, 2011, COMPARATIVE MED, V61, P227
   HUDSON L, 1974, NATURE, V251, P60, DOI 10.1038/251060a0
   Imai C, 2004, LEUKEMIA, V18, P676, DOI 10.1038/sj.leu.2403302
   IRVING BA, 1991, CELL, V64, P891, DOI 10.1016/0092-8674(91)90314-O
   Iwai Y, 2002, P NATL ACAD SCI USA, V99, P12293, DOI 10.1073/pnas.192461099
   Jensen MC, 2015, CURR OPIN IMMUNOL, V33, P9, DOI 10.1016/j.coi.2015.01.002
   Josefowicz SZ, 2012, ANNU REV IMMUNOL, V30, P531, DOI 10.1146/annurev.immunol.25.022106.141623
   Keir ME, 2008, ANNU REV IMMUNOL, V26, P677, DOI 10.1146/annurev.immunol.26.021607.090331
   KEMP DJ, 1982, J EXP MED, V156, P1848, DOI 10.1084/jem.156.6.1848
   Kim JV, 2004, NAT BIOTECHNOL, V22, P403, DOI 10.1038/nbt955
   KISIELOW P, 1975, NATURE, V253, P219, DOI 10.1038/253219a0
   Kloss CC, 2013, NAT BIOTECHNOL, V31, P71, DOI 10.1038/nbt.2459
   KOHLER G, 1975, NATURE, V256, P495, DOI 10.1038/256495a0
   Krause A, 1998, J EXP MED, V188, P619, DOI 10.1084/jem.188.4.619
   Krummel MF, 2011, J IMMUNOL, V187, P3459
   LAFFERTY KJ, 1975, AUST J EXP BIOL MED, V53, P27, DOI 10.1038/icb.1975.3
   Leach DR, 1996, SCIENCE, V271, P1734, DOI 10.1126/science.271.5256.1734
   Lee DW, 2015, LANCET, V385, P517, DOI 10.1016/S0140-6736(14)61403-3
   LETOURNEUR F, 1991, P NATL ACAD SCI USA, V88, P8905, DOI 10.1073/pnas.88.20.8905
   Maher J, 2002, NAT BIOTECHNOL, V20, P70, DOI 10.1038/nbt0102-70
   MAKINO Y, 1995, INT IMMUNOL, V7, P1157, DOI 10.1093/intimm/7.7.1157
   MARCHALONIS JJ, 1972, J EXP MED, V135, P956, DOI 10.1084/jem.135.4.956
   Markley JC, 2010, BLOOD, V115, P3508, DOI 10.1182/blood-2009-09-241398
   Maude SL, 2014, NEW ENGL J MED, V371, P1507, DOI 10.1056/NEJMoa1407222
   MAVILIO F, 1994, BLOOD, V83, P1988
   MCINTIRE KR, 1964, NATURE, V204, P151, DOI 10.1038/204151a0
   Miller JFAP, 2011, NAT REV IMMUNOL, V11, P489, DOI 10.1038/nri2993
   MILLER JFA, 1967, NATURE, V216, P659, DOI 10.1038/216659a0
   MILLER JFA, 1965, NATURE, V208, P1332, DOI 10.1038/2081332a0
   MILLER JFA, 1968, J EXP MED, V128, P801, DOI 10.1084/jem.128.4.801
   MILLER JFA, 1963, NATURE, V199, P921, DOI 10.1038/199920a0
   MILLER JFA, 1964, P SOC EXP BIOL MED, V116, P323
   MILLER JFA, 1967, NATURE, V214, P992, DOI 10.1038/214992a0
   MILLER JFAP, 1962, PROC R SOC SER B-BIO, V156, P415, DOI 10.1098/rspb.1962.0048
   MILLER JFAP, 1971, NATURE-NEW BIOL, V230, P267, DOI 10.1038/newbio230267a0
   MILLER JFAP, 1961, ADV CANCER RES, V6, P291
   MILLER JFAP, 1959, NATURE, V183, P1069, DOI 10.1038/1831069a0
   MILLER JFAP, 1960, NATURE, V187, P703, DOI 10.1038/187703a0
   MITCHELL GF, 1968, J EXP MED, V128, P821, DOI 10.1084/jem.128.4.821
   Nishimura T, 2013, CELL STEM CELL, V12, P114, DOI 10.1016/j.stem.2012.11.002
   OETTGEN HC, 1985, CELL, V40, P583, DOI 10.1016/0092-8674(85)90206-5
   Okazaki T, 2007, INT IMMUNOL, V19, P813, DOI 10.1093/intimm/dxm057
   Ostrand-Rosenberg S, 2010, CANCER IMMUNOL IMMUN, V59, P1593, DOI 10.1007/s00262-010-0855-8
   PAPADOPOULOS EB, 1994, NEW ENGL J MED, V330, P1185, DOI 10.1056/NEJM199404283301703
   Pardoll DM, 2012, NAT REV CANCER, V12, P252, DOI 10.1038/nrc3239
   Pegram HJ, 2012, BLOOD, V119, P4133, DOI 10.1182/blood-2011-12-400044
   PENN I, 1973, TRANSPLANT P, V5, P943
   Powrie F, 1996, J EXP MED, V183, P2669, DOI 10.1084/jem.183.6.2669
   Prosser ME, 2012, MOL IMMUNOL, V51, P263, DOI 10.1016/j.molimm.2012.03.023
   Qureshi OS, 2011, SCIENCE, V332, P600, DOI 10.1126/science.1202947
   Ramos CA, 2014, CANCER J, V20, P112, DOI 10.1097/PPO.0000000000000031
   Robbins PF, 2011, J CLIN ONCOL, V29, P917, DOI 10.1200/JCO.2010.32.2537
   ROMEO C, 1991, CELL, V64, P1037, DOI 10.1016/0092-8674(91)90327-U
   ROSENBERG SA, 1986, SCIENCE, V233, P1318, DOI 10.1126/science.3489291
   RYGAARD J, 1976, TRANSPLANT REV-DENMA, V28, P42
   RYGAARD J, 1973, THYMUS SELF IMMUNOBI
   Sadelain M, 2003, NAT REV CANCER, V3, P35, DOI 10.1038/nrc971
   Sadelain M, 2013, CANCER DISCOV, V3, P388, DOI 10.1158/2159-8290.CD-12-0548
   Sadelain M, 2009, CURR OPIN IMMUNOL, V21, P215, DOI 10.1016/j.coi.2009.02.009
   SAKAGUCHI S, 1985, J EXP MED, V161, P72, DOI 10.1084/jem.161.1.72
   Sakaguchi S, 2007, SCIENCE, V317, P627, DOI 10.1126/science.1142331
   Schreiber RD, 2011, SCIENCE, V331, P1565, DOI 10.1126/science.1203486
   Schubert D, 2014, NAT MED, V20, P1410, DOI 10.1038/nm.3746
   Seliger B, 2008, CANCER IMMUNOL IMMUN, V57, P1719, DOI 10.1007/s00262-008-0515-4
   Shankaran V, 2001, NATURE, V410, P1107, DOI 10.1038/35074122
   Simpson TR, 2013, J EXP MED, V210, P1695, DOI 10.1084/jem.20130579
   SMITH KA, 1989, ANNU REV CELL BIOL, V5, P397
   Snyder A, 2014, NEW ENGL J MED, V371, P2189, DOI 10.1056/NEJMoa1406498
   STEINMAN RM, 1973, J EXP MED, V137, P1142, DOI 10.1084/jem.137.5.1142
   Stephan MT, 2007, NAT MED, V13, P1440, DOI 10.1038/nm1676
   Stone JD, 2013, FRONT IMMUNOL, V4, DOI 10.3389/fimmu.2013.00244
   Sugiyama D, 2013, P NATL ACAD SCI USA, V110, P17945, DOI 10.1073/pnas.1316796110
   Themeli M., 2015, CELL STEM CELL
   Themeli M, 2013, NAT BIOTECHNOL, V31, P928, DOI 10.1038/nbt.2678
   TOWNSEND ARM, 1986, CELL, V44, P959, DOI 10.1016/0092-8674(86)90019-X
   Vizcardo R, 2013, CELL STEM CELL, V12, P31, DOI 10.1016/j.stem.2012.12.006
   Watanabe N, 2012, CLIN DEV IMMUNOL, DOI 10.1155/2012/269756
   Wilkie S, 2012, J CLIN IMMUNOL, V32, P1059, DOI 10.1007/s10875-012-9689-9
   Wing K, 2008, SCIENCE, V322, P271, DOI 10.1126/science.1160062
   YOSHIKAI Y, 1984, NATURE, V312, P521, DOI 10.1038/312521a0
   ZINKERNA.RM, 1974, NATURE, V251, P547, DOI 10.1038/251547a0
NR 136
TC 119
Z9 128
U1 2
U2 50
PU CELL PRESS
PI CAMBRIDGE
PA 50 HAMPSHIRE ST, FLOOR 5, CAMBRIDGE, MA 02139 USA
SN 1535-6108
EI 1878-3686
J9 CANCER CELL
JI Cancer Cell
PD APR 13
PY 2015
VL 27
IS 4
BP 439
EP 449
DI 10.1016/j.ccell.2015.03.007
PG 11
WC Oncology; Cell Biology
SC Oncology; Cell Biology
GA CG0NF
UT WOS:000352962600007
PM 25858803
OA Bronze
DA 2021-10-29
ER

PT J
AU Seledtsov, VI
   Goncharov, AG
   Seledtsova, GV
AF Seledtsov, V. I.
   Goncharov, A. G.
   Seledtsova, G. V.
TI Clinically feasible approaches to potentiating cancer cell-based
   immunotherapies
SO HUMAN VACCINES & IMMUNOTHERAPEUTICS
LA English
DT Review
DE antitumor immunoprotection; cancer cell-based vaccines; combined
   immunotherapy; immunosuppression; Ab; antibodies; ADCC;
   antibody-dependent cell cytotoxicity; APC; antigen-presenting cell; BCG;
   Bacillus Calmette-Guerin; Breg; regulatory B cell; CAR; chimeric antigen
   receptor; COX; cyclooxygenase; CTA; cancer; testis antigen; CTL;
   cytotoxic T lymphocyte; CTLA-4; cytotoxic T lymphocyte antigen-4; DC;
   dendritic cell; DTH; delayed-type hypersensitivity; GITR;
   glucocorticoid-induced tumor necrosis factor receptor; GM-CSF;
   granulocyte-macrophage colony stimulating factor; HIFU; high-intensity
   focused ultrasound; IDO; indoleamine-2; 3-dioxygenase; IFN; interferon;
   IL; interleukin; LAK; lymphokine-activated killer; M; macrophage; M1;
   classically activated macrophage; M2; alternatively activated
   macrophage; MDSC; myeloid-derived suppressor cell; MHC; major
   histocompatibility complex; NK; natural killer (cell); PD-1; programmed
   death-1; PGE2; prostaglandin E2; RFA; radiofrequency ablation; RNS;
   reactive nitrogen species; ROS; reactive oxygen species; TAA;
   tumor-associated antigen; Th; T-helper cell; TLR; toll-like receptor;
   TNF; tumor necrosis factor; Treg; regulatory T cell; TGF; transforming
   growth factor; VEGF; vascular endothelial growth factor
ID TOLL-LIKE RECEPTORS; CD8(+) T-CELLS; IMMUNE-RESPONSE; DENDRITIC CELLS;
   TUMOR-CELLS; IN-VIVO; PATHOGEN RECOGNITION; CROSS-PRESENTATION;
   SUPPRESSOR-CELLS; IFN-GAMMA
AB The immune system exerts both tumor-destructive and tumor-protective functions. Mature dendritic cells (DCs), classically activated macrophages (M1), granulocytes, B lymphocytes, a and ? T lymphocytes, natural killer T (NKT) cells, and natural killer (NK) cells may be implicated in antitumor immunoprotection. Conversely, tolerogenic DCs, alternatively activated macrophages (M2), myeloid-derived suppressor cells (MDSCs), and regulatory T (Tregs) and B cells (Bregs) are capable of suppressing antitumor immune responses. Anti-cancer vaccination is a useful strategy to elicit antitumor immune responses, while overcoming immunosuppressive mechanisms. Whole tumor cells or lysates derived thereof hold more promise as cancer vaccines than individual tumor-associated antigens (TAAs), because vaccinal cells can elicit immune responses to multiple TAAs. Cancer cell-based vaccines can be autologous, allogeneic or xenogeneic. Clinical use of xenogeneic vaccines is advantageous in that they can be most effective in breaking the preexisting immune tolerance to TAAs. To potentiate immunotherapy, vaccinations can be combined with other modalities that target different immune pathways. These modalities include 1) genetic or chemical modification of cell-based vaccines; 2) cross-priming TAAs to T cells by engaging dendritic cells; 3) T-cell adoptive therapy; 4) stimulation of cytotoxic inflammation by non-specific immunomodulators, toll-like receptor (TLR) agonists, cytokines, chemokines or hormones; 5) reduction of immunosuppression and/or stimulation of antitumor effector cells using antibodies, small molecules; and 6) various cytoreductive modalities. The authors envisage that combined immunotherapeutic strategies will allow for substantial improvements in clinical outcomes in the near future.
C1 [Seledtsov, V. I.; Goncharov, A. G.] Immanuel Kant Balt Fed Univ, Kaliningrad, Russia.
   [Seledtsova, G. V.] Inst Clin Immunol, Novosibirsk, Russia.
RP Seledtsov, VI (corresponding author), Immanuel Kant Balt Fed Univ, Kaliningrad, Russia.
EM seledtsov@rambler.ru
RI Goncharov, Andrei/D-3170-2018; Seledtsova, Galina/B-1085-2014
OI Goncharov, Andrei/0000-0001-6967-8838; Seledtsova,
   Galina/0000-0001-8072-6255; Seledtsov, Victor/0000-0002-4746-8853
FU Neurotechnology company (Vilnius, Lithuania)
FX This study has been supported by the Neurotechnology company (Vilnius,
   Lithuania).
CR Agarwal N, 2012, CLIN GENITOURIN CANC, V10, P84, DOI 10.1016/j.clgc.2012.01.012
   Ahmadzadeh M, 2006, BLOOD, V107, P2409, DOI 10.1182/blood-2005-06-2399
   Akira SZ, 2009, P JPN ACAD B-PHYS, V85, P143, DOI 10.2183/pjab.85.143
   Aravindaram K, 2010, PLANTA MED, V76, P1103, DOI 10.1055/s-0030-1249859
   Asada H, 2002, MOL THER, V5, P609, DOI 10.1006/mthe.2002.0587
   ASHTONRICKARDT PG, 1994, IMMUNOL TODAY, V15, P362, DOI 10.1016/0167-5699(94)90174-0
   Balachandran S, 2013, J INTERF CYTOK RES, V33, P171, DOI 10.1089/jir.2012.0087
   Baxevanis CN, 2009, CRIT REV CL LAB SCI, V46, P167, DOI 10.1080/10408360902937809
   Bekisz J, 2013, J INTERF CYTOK RES, V33, P154, DOI 10.1089/jir.2012.0167
   Bobanga ID, 2013, VACCINES, V1, DOI 10.3390/vaccines1040444
   Cao Q, 2010, CANCER LETT, V295, P17, DOI 10.1016/j.canlet.2010.02.009
   Cheng M, 2013, CELL MOL IMMUNOL, V10, P230, DOI 10.1038/cmi.2013.10
   Chiang CLL, 2011, INT REV IMMUNOL, V30, P150, DOI 10.3109/08830185.2011.572210
   Cohen AD, 2006, CANCER RES, V66, P4904, DOI 10.1158/0008-5472.CAN-05-2813
   Cormier JN, 1998, J IMMUNOTHER, V21, P27, DOI 10.1097/00002371-199801000-00003
   Cromheecke JL, 2014, CURR ALLERGY ASTHM R, V14, DOI 10.1007/s11882-013-0408-2
   Curiel TJ, 2012, DRUG RESIST UPDATE, V15, P106, DOI 10.1016/j.drup.2012.03.003
   Currier NL, 2000, J NEUROIMMUNOL, V104, P101, DOI 10.1016/S0165-5728(99)00271-4
   Dang YS, 2009, ANN NY ACAD SCI, V1174, P81, DOI 10.1111/j.1749-6632.2009.04937.x
   Darcy PK, 2014, CURR OPIN IMMUNOL, V27, P46, DOI 10.1016/j.coi.2014.01.008
   Davis ID, 2007, CLIN CANCER RES, V13, P6926, DOI 10.1158/1078-0432.CCR-07-1238
   Disis ML, 2011, CANCER IMMUNOL IMMUN, V60, P433, DOI 10.1007/s00262-010-0960-8
   Dong HD, 2002, NAT MED, V8, P793, DOI 10.1038/nm730
   Dranoff G, 2002, IMMUNOL REV, V188, P147, DOI 10.1034/j.1600-065X.2002.18813.x
   Dubensky TW, 2010, SEMIN IMMUNOL, V22, P155, DOI 10.1016/j.smim.2010.04.007
   Dubsky P, 2007, EUR J IMMUNOL, V37, P1678, DOI 10.1002/eji.200636329
   Dunne A, 2011, CURR OPIN PHARMACOL, V11, P404, DOI 10.1016/j.coph.2011.03.004
   Egen JG, 2002, NAT IMMUNOL, V3, P611, DOI 10.1038/ni0702-611
   Eisenbarth SC, 2008, NATURE, V453, P1122, DOI 10.1038/nature06939
   Ershler WB, 2007, ANN NY ACAD SCI, V1112, P375, DOI 10.1196/annals.1415.050
   Espino J, 2012, OXID MED CELL LONGEV, V2012, DOI 10.1155/2012/670294
   Fagnoni FF, 2008, FRONT BIOSCI-LANDMRK, V13, P369, DOI 10.2741/2686
   Fehres CM, 2014, FRONT IMMUNOL, V5, DOI 10.3389/fimmu.2014.00149
   Fishman M, 2008, J IMMUNOTHER, V31, P72, DOI 10.1097/CJI.0b013e31815ba792
   Franco AV, 2001, J IMMUNOL, V166, P5337, DOI 10.4049/jimmunol.166.9.5337
   Fremd C, 2013, ONCOIMMUNOLOGY, V2, DOI 10.4161/onci.25443
   Fridlender ZG, 2013, ONCOIMMUNOLOGY, V2, DOI 10.4161/onci.26620
   Gabrilovich DI, 1999, CLIN CANCER RES, V5, P2963
   Gajewski TF, 2013, NAT IMMUNOL, V14, P1014, DOI 10.1038/ni.2703
   Gajewski TF, 2012, MOL ONCOL, V6, P242, DOI 10.1016/j.molonc.2012.01.002
   GALILI U, 1984, J EXP MED, V160, P1519, DOI 10.1084/jem.160.5.1519
   GALILI U, 1993, IMMUNOL TODAY, V14, P480, DOI 10.1016/0167-5699(93)90261-I
   GarciaMaurino S, 1997, J IMMUNOL, V159, P574
   GIFFORD RRM, 1987, SURGERY, V102, P242
   Gollob JA, 2007, CLIN CANCER RES, V13, P5219, DOI 10.1158/1078-0432.CCR-07-0816
   Greten TF, 2011, INT IMMUNOPHARMACOL, V11, P802, DOI 10.1016/j.intimp.2011.01.003
   Guo CQ, 2013, ADV CANCER RES, V119, P421, DOI 10.1016/B978-0-12-407190-2.00007-1
   Hakomori S, 2001, ADV EXP MED BIOL, V491, P369
   HELLSTRAND K, 1986, J IMMUNOL, V137, P656
   Hem SL, 2007, EXPERT REV VACCINES, V6, P685, DOI 10.1586/14760584.6.5.685
   Heng TSP, 2012, PLOS ONE, V7, DOI 10.1371/journal.pone.0042677
   Higgins JP, 2009, CANCER BIOL THER, V8, P1440, DOI 10.4161/cbt.8.15.9133
   Hirano F, 2005, CANCER RES, V65, P1089
   Hodge JW, 2005, J IMMUNOL, V174, P5994, DOI 10.4049/jimmunol.174.10.5994
   Hu DE, 2004, CANCER RES, V64, P5059, DOI 10.1158/0008-5472.CAN-04-1586
   Hussain M, 2012, PHARMACOL RES, V66, P7, DOI 10.1016/j.phrs.2012.02.003
   Iclozan C, 2013, CANCER IMMUNOL IMMUN, V62, P909, DOI 10.1007/s00262-013-1396-8
   Iwai Y, 2002, P NATL ACAD SCI USA, V99, P12293, DOI 10.1073/pnas.192461099
   Jin HT, 2011, BMB REP, V44, P217, DOI 10.5483/BMBRep.2011.44.4.217
   Kagan JC, 2008, NAT IMMUNOL, V9, P361, DOI 10.1038/ni1569
   Kelley KW, 2007, BRAIN BEHAV IMMUN, V21, P384, DOI 10.1016/j.bbi.2006.11.010
   Kenderian SS, 2014, CANCER RES, V74, P6383, DOI 10.1158/0008-5472.CAN-14-1530
   Kensil C R, 1998, Expert Opin Investig Drugs, V7, P1475, DOI 10.1517/13543784.7.9.1475
   Klebanoff CA, 2011, IMMUNOL REV, V239, P27, DOI 10.1111/j.1600-065X.2010.00979.x
   Krieg AM, 2007, J CLIN INVEST, V117, P1184, DOI 10.1172/JCI31414
   Kubota T, 2002, BRIT J CANCER, V86, P1257, DOI 10.1038/sj.bjc.6600233
   Kuppala MB, 2012, ASIAN PAC J CANCER P, V13, P5353, DOI 10.7314/APJCP.2012.13.11.5353
   Lapenta C, 2003, J EXP MED, V198, P361, DOI 10.1084/jem.20021924
   Lasaro MO, 2010, CURR OPIN IMMUNOL, V22, P385, DOI 10.1016/j.coi.2010.04.005
   Leonard WJ, 2008, J LEUKOCYTE BIOL, V84, P348, DOI 10.1189/jlb.0308149
   Lesterhuis WJ, 2011, NAT REV DRUG DISCOV, V10, P591, DOI 10.1038/nrd3500
   Lim SH, 2012, AM J BLOOD RES, V2, P29
   Lu HL, 2014, FRONT IMMUNOL, V5, DOI 10.3389/fimmu.2014.00083
   Lucas S, 2008, SEMIN IMMUNOL, V20, P301, DOI 10.1016/j.smim.2008.02.001
   Machiels JPH, 2001, CANCER RES, V61, P3689
   Madan RA, 2010, ONCOLOGIST, V15, P969, DOI 10.1634/theoncologist.2010-0129
   Maiuri MC, 2007, EMBO J, V26, P2527, DOI 10.1038/sj.emboj.7601689
   Malati T, 2007, INDIAN J CLIN BIOCHE, V22, P17, DOI 10.1007/BF02913308
   Malmberg KJ, 2004, CANCER IMMUNOL IMMUN, V53, P879, DOI 10.1007/s00262-004-0577-x
   Mascanfroni I, 2008, FASEB J, V22, P1032, DOI 10.1096/fj.07-8652com
   McNamara JO, 2008, J CLIN INVEST, V118, P376, DOI 10.1172/JCI33365
   Melchionda F, 2005, J CLIN INVEST, V115, P1177, DOI 10.1172/JCI200523134
   Melenhorst JJ, 2011, CYTOTHERAPY, V13, P8, DOI 10.3109/14653249.2010.530649
   Mencin A, 2009, GUT, V58, P704, DOI 10.1136/gut.2008.156307
   Meyer T, 2008, EXPERT OPIN INV DRUG, V17, P1051, DOI [10.1517/13543784.17.7.1051, 10.1517/13543784.17.7.1051 ]
   Miles AP, 2005, VACCINE, V23, P2530, DOI 10.1016/j.vaccine.2004.08.049
   Mogensen TH, 2009, CLIN MICROBIOL REV, V22, P240, DOI 10.1128/CMR.00046-08
   Mosmann TR, 1996, IMMUNOL TODAY, V17, P138, DOI 10.1016/0167-5699(96)80606-2
   Navabi H, 2009, VACCINE, V27, P107, DOI 10.1016/j.vaccine.2008.10.024
   Ng EWM, 2006, NAT REV DRUG DISCOV, V5, P123, DOI 10.1038/nrd1955
   Onizuka S, 1999, CANCER RES, V59, P3128
   Osada S, 2007, J SURG ONCOL, V95, P491, DOI 10.1002/jso.20712
   OSBAND ME, 1981, LANCET, V1, P636
   Overwijk WW, 1998, J EXP MED, V188, P277, DOI 10.1084/jem.188.2.277
   Palena C, 2010, J BIOMED BIOTECHNOL, DOI 10.1155/2010/380697
   Palucka K, 2011, J IMMUNOL, V186, P1325, DOI 10.4049/jimmunol.0902539
   Parmiani G, 2011, CANCER J, V17, P331, DOI 10.1097/PPO.0b013e3182337a76
   Postow M, 2011, CANCER J, V17, P372, DOI 10.1097/PPO.0b013e31823261db
   Quaglino P, 2010, ANN ONCOL, V21, P409, DOI 10.1093/annonc/mdp325
   Quan WDY, 2011, CANCER BIOTHER RADIO, V26, P65, DOI 10.1089/cbr.2010.0879
   Rakoff-Nahoum S, 2008, BIOCHEMISTRY-MOSCOW+, V73, P555, DOI 10.1134/S0006297908050088
   Raval RR, 2014, J IMMUNOTHER CANCER, V2, DOI 10.1186/2051-1426-2-14
   Reth M, 2002, NAT IMMUNOL, V3, P1129, DOI 10.1038/ni1202-1129
   Salem ML, 2011, IMMUNOL LETT, V137, P9, DOI 10.1016/j.imlet.2011.02.019
   Sasada T, 2010, EUR J CANCER, V46, P1514, DOI 10.1016/j.ejca.2010.03.013
   Sauter B, 2000, J EXP MED, V191, P423, DOI 10.1084/jem.191.3.423
   Sayers TJ, 2003, BLOOD, V102, P303, DOI 10.1182/blood-2002-09-2975
   SCALZO AA, 1995, J VIROL, V69, P1306, DOI 10.1128/JVI.69.2.1306-1309.1995
   Schneider C, 2004, GUT, V53, P355, DOI 10.1136/gut.2003.026005
   Seledtsov VI, 1996, BIOMED PHARMACOTHER, V50, P170, DOI 10.1016/0753-3322(96)85293-0
   Seledtsov VI, 1997, IMMUNOL CELL BIOL, V75, P176, DOI 10.1038/icb.1997.24
   Seledtsov VI, 2011, CURRENT CANC TREATME, P415
   Seledtsov VI, 2007, BIOMED PHARMACOTHER, V61, P125, DOI 10.1016/j.biopha.2006.09.016
   Seledtsov VI, 2006, EUR J DERMATOL, V16, P655, DOI 10.1684/ejd.2006.0014
   Serra HM, 2004, ALLERGY, V59, P1219, DOI 10.1111/j.1398-9995.2004.00531.x
   Shimizu J, 1999, J IMMUNOL, V163, P5211
   Shimizu K, 2007, J EXP MED, V204, P2641, DOI 10.1084/jem.20070458
   Si TG, 2008, CRYOBIOLOGY, V57, P66, DOI 10.1016/j.cryobiol.2008.06.003
   Sica GL, 2003, IMMUNITY, V18, P849, DOI 10.1016/S1074-7613(03)00152-3
   Smits ELJM, 2008, ONCOLOGIST, V13, P859, DOI 10.1634/theoncologist.2008-0097
   Spolski R, 2008, CURR OPIN IMMUNOL, V20, P295, DOI 10.1016/j.coi.2008.02.004
   Spranger S, 2013, J IMMUNOTHER CANCER, V1, DOI 10.1186/2051-1426-1-16
   Strioga MM, 2014, VACCINE, V32, P4015, DOI 10.1016/j.vaccine.2014.05.006
   Terabe M, 2009, CLIN CANCER RES, V15, P6560, DOI 10.1158/1078-0432.CCR-09-1066
   Tone M, 2003, P NATL ACAD SCI USA, V100, P15059, DOI 10.1073/pnas.2334901100
   Topalian SL, 2014, J CLIN ONCOL, V32, P1020, DOI 10.1200/JCO.2013.53.0105
   Uehori J, 2003, INFECT IMMUN, V71, P4238, DOI 10.1128/IAI.71.8.4238-4249.2003
   Verdijk RM, 1999, J IMMUNOL, V163, P57
   Waldmann TA, 2006, NAT REV IMMUNOL, V6, P595, DOI 10.1038/nri1901
   Ward S, 2002, CANCER IMMUNOL IMMUN, V51, P351, DOI 10.1007/s00262-002-0286-2
   Weber J, 2009, CANCER IMMUNOL IMMUN, V58, P823, DOI 10.1007/s00262-008-0653-8
   Wilk E, 2008, IMMUNOBIOLOGY, V213, P271, DOI 10.1016/j.imbio.2007.10.012
   Wolchok JD, 2009, CLIN CANCER RES, V15, P7412, DOI 10.1158/1078-0432.CCR-09-1624
   Wong MM, 2003, SEMIN IMMUNOL, V15, P5, DOI 10.1016/S1044-5323(02)00123-9
   Zhang HG, 2008, CANCER LETT, V271, P191, DOI 10.1016/j.canlet.2008.05.026
   Zheng YS, 2013, MOL IMMUNOL, V54, P74, DOI 10.1016/j.molimm.2012.10.035
NR 136
TC 46
Z9 48
U1 0
U2 42
PU TAYLOR & FRANCIS INC
PI PHILADELPHIA
PA 530 WALNUT STREET, STE 850, PHILADELPHIA, PA 19106 USA
SN 2164-5515
EI 2164-554X
J9 HUM VACC IMMUNOTHER
JI Human Vaccines Immunother.
PD APR 3
PY 2015
VL 11
IS 4
BP 851
EP 869
DI 10.1080/21645515.2015.1009814
PG 19
WC Biotechnology & Applied Microbiology; Immunology
SC Biotechnology & Applied Microbiology; Immunology
GA CH3WP
UT WOS:000353961900015
PM 25933181
OA Green Published, Bronze
DA 2021-10-29
ER

PT J
AU Rosenberg, SA
   Restifo, NP
AF Rosenberg, Steven A.
   Restifo, Nicholas P.
TI Adoptive cell transfer as personalized immunotherapy for human cancer
SO SCIENCE
LA English
DT Review
ID TUMOR-INFILTRATING LYMPHOCYTES; CD8(+) T-CELLS; METASTATIC MELANOMA;
   AUTOLOGOUS TUMOR; ANTITUMOR-ACTIVITY; GENE-THERAPY; CD4+T CELLS;
   RECEPTOR; REGRESSION; ANTIGENS
AB Adoptive cell therapy (ACT) is a highly personalized cancer therapy that involves administration to the cancer-bearing host of immune cells with direct anticancer activity. ACT using naturally occurring tumor-reactive lymphocytes has mediated durable, complete regressions in patients with melanoma, probably by targeting somatic mutations exclusive to each cancer. These results have expanded the reach of ACT to the treatment of common epithelial cancers. In addition, the ability to genetically engineer lymphocytes to express conventional T cell receptors or chimeric antigen receptors has further extended the successful application of ACT for cancer treatment.
C1 [Rosenberg, Steven A.; Restifo, Nicholas P.] NCI, Surg Branch, Ctr Canc Res, NIH, Bethesda, MD 20892 USA.
RP Rosenberg, SA (corresponding author), NCI, Surg Branch, Ctr Canc Res, NIH, 9000 Rockville Pike,CRC Bldg,Room 3W-3940, Bethesda, MD 20892 USA.
EM sar@nih.gov; restifo@nih.gov
RI Restifo, Nicholas Phillip/Z-1614-2019; Restifo, Nicholas
   Phillip/M-6549-2019
OI Restifo, Nicholas P./0000-0003-4229-4580
FU Center for Cancer Research, NCI, NIH, Bethesda, Maryland; Milstein
   Family Foundation; NATIONAL CANCER INSTITUTEUnited States Department of
   Health & Human ServicesNational Institutes of Health (NIH) - USANIH
   National Cancer Institute (NCI) [ZIABC010763, ZIABC010984] Funding
   Source: NIH RePORTER
FX We thank the Center for Cancer Research, NCI, NIH, Bethesda, Maryland,
   and the Milstein Family Foundation for their generous support.
CR BERENDT MJ, 1980, J EXP MED, V151, P69, DOI 10.1084/jem.151.1.69
   Berger C, 2008, J CLIN INVEST, V118, P294, DOI 10.1172/JCI32103
   Besser MJ, 2013, CLIN CANCER RES, V19, P4792, DOI 10.1158/1078-0432.CCR-13-0380
   Brentjens RJ, 2013, SCI TRANSL MED, V5, DOI 10.1126/scitranslmed.3005930
   Bronte V, 1998, J IMMUNOL, V161, P5313
   Brown SD, 2014, GENOME RES, V24, P743, DOI 10.1101/gr.165985.113
   Buchholz VR, 2013, SCIENCE, V340, P630, DOI 10.1126/science.1235454
   Chapuis AG, 2013, SCI TRANSL MED, V5, DOI 10.1126/scitranslmed.3004916
   Crompton JG, 2015, CANCER RES, V75, P296, DOI 10.1158/0008-5472.CAN-14-2277
   Davila ML, 2014, SCI TRANSL MED, V6, DOI 10.1126/scitranslmed.3008226
   DELORME EJ, 1964, LANCET, V2, P117
   Di Stasi A, 2011, NEW ENGL J MED, V365, P1673, DOI 10.1056/NEJMoa1106152
   DONOHUE JH, 1984, J IMMUNOL, V132, P2123
   Doudna JA, 2014, SCIENCE, V346, P1077, DOI 10.1126/science.1258096
   Dudley ME, 2008, J CLIN ONCOL, V26, P5233, DOI 10.1200/JCO.2008.16.5449
   Dudley ME, 2002, SCIENCE, V298, P850, DOI 10.1126/science.1076514
   EBERLEIN TJ, 1982, J EXP MED, V156, P385
   FEFER A, 1969, CANCER RES, V29, P2177
   FERNANDEZCRUZ E, 1980, J EXP MED, V152, P823, DOI 10.1084/jem.152.4.823
   Gardner RA, 2014, CANCER J, V20, P107, DOI 10.1097/PPO.0000000000000030
   Gattinoni L, 2005, J CLIN INVEST, V115, P1616, DOI 10.1172/JCI24480
   Gattinoni L, 2005, J EXP MED, V202, P907, DOI 10.1084/jem.20050732
   Gattinoni L, 2006, NAT REV IMMUNOL, V6, P383, DOI 10.1038/nri1842
   Gattinoni L, 2011, NAT MED, V17, P1290, DOI 10.1038/nm.2446
   Gerlach C, 2013, SCIENCE, V340, P635, DOI 10.1126/science.1235487
   Gill S, 2015, IMMUNOL REV, V263, P68, DOI 10.1111/imr.12243
   Gopal AK, 2015, BLOOD, V125, P1236, DOI 10.1182/blood-2014-08-595801
   Gros A, 2014, J CLIN INVEST, V124, P2246, DOI [10.1172/JC173639, 10.1172/JCI73639]
   GROSS G, 1989, P NATL ACAD SCI USA, V86, P10024, DOI 10.1073/pnas.86.24.10024
   Grupp SA, 2013, NEW ENGL J MED, V368, P1509, DOI 10.1056/NEJMoa1215134
   Gubin MM, 2014, NATURE, V515, P577, DOI 10.1038/nature13988
   Hinrichs C. S., 2014, AM SOC CLIN ONC ASCO
   Hong JJ, 2010, CLIN CANCER RES, V16, P4892, DOI 10.1158/1078-0432.CCR-10-1507
   Hunder NN, 2008, NEW ENGL J MED, V358, P2698, DOI 10.1056/NEJMoa0800251
   Imai C, 2004, LEUKEMIA, V18, P676, DOI 10.1038/sj.leu.2403302
   Johnson LA, 2009, BLOOD, V114, P535, DOI 10.1182/blood-2009-03-211714
   Kalos M, 2011, SCI TRANSL MED, V3, DOI 10.1126/scitranslmed.3002842
   KAWAKAMI Y, 1994, P NATL ACAD SCI USA, V91, P6458, DOI 10.1073/pnas.91.14.6458
   KAWAKAMI Y, 1994, P NATL ACAD SCI USA, V91, P3515, DOI 10.1073/pnas.91.9.3515
   Kerkar SP, 2011, J CLIN INVEST, V121, P4746, DOI 10.1172/JCI58814
   Kessels HWHG, 2001, NAT IMMUNOL, V2, P957, DOI 10.1038/ni1001-957
   Klebanoff CA, 2005, P NATL ACAD SCI USA, V102, P9571, DOI 10.1073/pnas.0503726102
   Klebanoff CA, 2011, IMMUNOL REV, V239, P27, DOI 10.1111/j.1600-065X.2010.00979.x
   Kochenderfer JN, 2015, J CLIN ONCOL, V33, P540, DOI 10.1200/JCO.2014.56.2025
   Kochenderfer JN, 2013, NAT REV CLIN ONCOL, V10, P267, DOI 10.1038/nrclinonc.2013.46
   Kochenderfer JN, 2010, BLOOD, V116, P4099, DOI 10.1182/blood-2010-04-281931
   Lamers CHJ, 2013, MOL THER, V21, P904, DOI 10.1038/mt.2013.17
   Lawrence MS, 2013, NATURE, V499, P214, DOI 10.1038/nature12213
   Lee DW, 2015, LANCET, V385, P517, DOI 10.1016/S0140-6736(14)61403-3
   Lee DW, 2014, BLOOD, V124, P188, DOI 10.1182/blood-2014-05-552729
   Li Y, 2005, NAT BIOTECHNOL, V23, P349, DOI 10.1038/nbt1070
   Li YQ, 2005, J IMMUNOL, V175, P2261, DOI 10.4049/jimmunol.175.4.2261
   Linette GP, 2013, BLOOD, V122, P863, DOI 10.1182/blood-2013-03-490565
   Louis CU, 2011, BLOOD, V118, P6050, DOI 10.1182/blood-2011-05-354449
   Lu YC, 2014, CLIN CANCER RES, V20, P3401, DOI 10.1158/1078-0432.CCR-14-0433
   Maher J, 2002, NAT BIOTECHNOL, V20, P70, DOI 10.1038/nbt0102-70
   Maude SL, 2014, NEW ENGL J MED, V371, P1507, DOI 10.1056/NEJMoa1407222
   MORGAN DA, 1976, SCIENCE, V193, P1007, DOI 10.1126/science.181845
   Morgan RA, 2006, SCIENCE, V314, P126, DOI 10.1126/science.1129003
   Morgan RA, 2013, J IMMUNOTHER, V36, P133, DOI 10.1097/CJI.0b013e3182829903
   Morgan RA, 2012, HUM GENE THER, V23, P1043, DOI 10.1089/hum.2012.041
   Morgan RA, 2010, MOL THER, V18, P843, DOI 10.1038/mt.2010.24
   Muranski P, 2011, IMMUNITY, V35, P972, DOI 10.1016/j.immuni.2011.09.019
   MUUL LM, 1987, J IMMUNOL, V138, P989
   Palmer DC, 2008, P NATL ACAD SCI USA, V105, P8061, DOI 10.1073/pnas.0710929105
   Parkhurst MR, 2011, MOL THER, V19, P620, DOI 10.1038/mt.2010.272
   Paulos CM, 2007, J CLIN INVEST, V117, P2197, DOI 10.1172/JCI32205
   Pilon-Thomas S, 2012, J IMMUNOTHER, V35, P615, DOI 10.1097/CJI.0b013e31826e8f5f
   Pizzitola I, 2014, LEUKEMIA, V28, P1596, DOI 10.1038/leu.2014.62
   Radvanyi LG, 2012, CLIN CANCER RES, V18, P6758, DOI 10.1158/1078-0432.CCR-12-1177
   Restifo NP, 2012, NAT REV IMMUNOL, V12, P269, DOI 10.1038/nri3191
   Robbins PF, 2008, J IMMUNOL, V180, P6116, DOI 10.4049/jimmunol.180.9.6116
   Robbins PF, 2013, NAT MED, V19, P747, DOI 10.1038/nm.3161
   Robbins PF, 2011, J CLIN ONCOL, V29, P917, DOI 10.1200/JCO.2010.32.2537
   Rosenberg SA, 2004, NAT MED, V10, P909, DOI 10.1038/nm1100
   ROSENBERG SA, 1990, NEW ENGL J MED, V323, P570, DOI 10.1056/NEJM199008303230904
   ROSENBERG SA, 1985, NEW ENGL J MED, V313, P1485, DOI 10.1056/NEJM198512053132327
   ROSENBERG SA, 1985, J EXP MED, V161, P1169, DOI 10.1084/jem.161.5.1169
   ROSENBERG SA, 1994, J NATL CANCER I, V86, P1159, DOI 10.1093/jnci/86.15.1159
   ROSENBERG SA, 1988, NEW ENGL J MED, V319, P1676, DOI 10.1056/NEJM198812223192527
   ROSENBERG SA, 1986, SCIENCE, V233, P1318, DOI 10.1126/science.3489291
   Rosenberg SA, 2011, CLIN CANCER RES, V17, P4550, DOI 10.1158/1078-0432.CCR-11-0116
   Sadelain M, 2013, CANCER DISCOV, V3, P388, DOI 10.1158/2159-8290.CD-12-0548
   Savoldo B, 2007, BLOOD, V110, P2620, DOI 10.1182/blood-2006-11-059139
   Scanlan MJ, 2002, IMMUNOL REV, V188, P22, DOI 10.1034/j.1600-065X.2002.18803.x
   Schumacher TN, 2015, SCIENCE, V348, P69, DOI 10.1126/science.aaa4971
   Singh H, 2014, IMMUNOL REV, V257, P181, DOI 10.1111/imr.12137
   Song DG, 2011, CANCER RES, V71, P4617, DOI 10.1158/0008-5472.CAN-11-0422
   Topalian SL, 2012, NEW ENGL J MED, V366, P2443, DOI 10.1056/NEJMoa1200690
   Tran E, 2014, SCIENCE, V344, P641, DOI 10.1126/science.1251102
   van Rooij N, 2013, J CLIN ONCOL, V31, pE439, DOI 10.1200/JCO.2012.47.7521
   WOLFEL T, 1995, SCIENCE, V269, P1281, DOI 10.1126/science.7652577
   Yao X, 2012, BLOOD, V119, P5688, DOI 10.1182/blood-2011-10-386482
   Zhao YB, 2010, CANCER RES, V70, P9053, DOI 10.1158/0008-5472.CAN-10-2880
NR 94
TC 1212
Z9 1272
U1 24
U2 549
PU AMER ASSOC ADVANCEMENT SCIENCE
PI WASHINGTON
PA 1200 NEW YORK AVE, NW, WASHINGTON, DC 20005 USA
SN 0036-8075
EI 1095-9203
J9 SCIENCE
JI Science
PD APR 3
PY 2015
VL 348
IS 6230
BP 62
EP 68
DI 10.1126/science.aaa4967
PG 7
WC Multidisciplinary Sciences
SC Science & Technology - Other Topics
GA CE8GJ
UT WOS:000352079500027
PM 25838374
OA Green Accepted, Bronze
HC Y
HP N
DA 2021-10-29
ER

PT J
AU Themeli, M
   Riviere, I
   Sadelain, M
AF Themeli, Maria
   Riviere, Isabelle
   Sadelain, Michel
TI New Cell Sources for T Cell Engineering and Adoptive Immunotherapy
SO CELL STEM CELL
LA English
DT Review
ID CHIMERIC-ANTIGEN-RECEPTOR; PLURIPOTENT STEM-CELLS; ENHANCED
   ANTITUMOR-ACTIVITY; ZINC-FINGER NUCLEASES; HEMATOPOIETIC STEM; CANCER
   REGRESSION; RAPID EXPANSION; CLINICAL-TRIAL; HUMAN TUMOR; IN-VITRO
AB The promising clinical results obtained with engineered T cells, including chimeric antigen receptor (CAR) therapy, call for further advancements to facilitate and broaden their applicability. One potentially beneficial innovation is to exploit new T cell sources that reduce the need for autologous cell manufacturing and enable cell transfer across histocompatibility barriers. Here we review emerging T cell engineering approaches that utilize alternative T cell sources, which include virus-specific or T cell receptor-less allogeneic T cells, expanded lymphoid progenitors, and induced pluripotent stem cell (iPSC)-derived T lymphocytes. The latter offer the prospect for true off-the-shelf, genetically enhanced, histocompatible cell therapy products.
C1 [Themeli, Maria; Riviere, Isabelle; Sadelain, Michel] Mem Sloan Kettering Canc, Immunol Programs, Ctr Cell Engn, New York, NY 10065 USA.
   [Themeli, Maria; Riviere, Isabelle; Sadelain, Michel] Mem Sloan Kettering Canc, Mol Pharmacol Programs, Ctr Cell Engn, New York, NY 10065 USA.
   [Themeli, Maria; Riviere, Isabelle; Sadelain, Michel] Mem Sloan Kettering Canc, Chem Programs, Ctr Cell Engn, New York, NY 10065 USA.
RP Sadelain, M (corresponding author), Mem Sloan Kettering Canc, Immunol Programs, Ctr Cell Engn, New York, NY 10065 USA.
EM m-sadelain@ski.mskcc.org
OI Themeli, Maria/0000-0003-0585-7786
FU NATIONAL CANCER INSTITUTEUnited States Department of Health & Human
   ServicesNational Institutes of Health (NIH) - USANIH National Cancer
   Institute (NCI) [P30CA008748] Funding Source: NIH RePORTER; NCI NIH
   HHSUnited States Department of Health & Human ServicesNational
   Institutes of Health (NIH) - USANIH National Cancer Institute (NCI) [P30
   CA008748] Funding Source: Medline
CR Afzali B, 2007, TISSUE ANTIGENS, V69, P545, DOI 10.1111/j.1399-0039.2007.00834.x
   Awong G, 2007, SEMIN IMMUNOL, V19, P341, DOI 10.1016/j.smim.2007.10.005
   Baldwin TA, 2005, J EXP MED, V202, P111, DOI 10.1084/jem.20050359
   Berdien B, 2014, GENE THER, V21, P539, DOI 10.1038/gt.2014.26
   Biasco L, 2015, SCI TRANSL MED, V7, DOI 10.1126/scitranslmed.3010314
   Brentjens RJ, 2013, SCI TRANSL MED, V5, DOI 10.1126/scitranslmed.3005930
   Brentjens RJ, 2011, BLOOD, V118, P4817, DOI 10.1182/blood-2011-04-348540
   Brentjens RJ, 2003, NAT MED, V9, P279, DOI 10.1038/nm827
   Cameron BJ, 2013, SCI TRANSL MED, V5, DOI 10.1126/scitranslmed.3006034
   Carpenito C, 2009, P NATL ACAD SCI USA, V106, P3360, DOI 10.1073/pnas.0813101106
   Chen LP, 2013, NAT REV IMMUNOL, V13, P227, DOI 10.1038/nri3405
   Cohen CJ, 2005, J IMMUNOL, V175, P5799, DOI 10.4049/jimmunol.175.9.5799
   Cohen CJ, 2007, CANCER RES, V67, P3898, DOI 10.1158/0008-5472.CAN-06-3986
   Cohen CJ, 2006, CANCER RES, V66, P8878, DOI 10.1158/0008-5472.CAN-06-1450
   Couzin-Frankel J, 2013, SCIENCE, V342, P1432, DOI 10.1126/science.342.6165.1432
   Cruz CRY, 2013, BLOOD, V122, P2965, DOI 10.1182/blood-2013-06-506741
   Cupedo T, 2009, NAT IMMUNOL, V10, P66, DOI 10.1038/ni.1668
   Davila ML, 2014, SCI TRANSL MED, V6, DOI 10.1126/scitranslmed.3008226
   Davila ML, 2012, ONCOIMMUNOLOGY, V1, P1577, DOI 10.4161/onci.22524
   DiGiusto D, 2007, CYTOTHERAPY, V9, P613, DOI 10.1080/14653240701650320
   Doubrovina E, 2012, BLOOD, V119, P2644, DOI 10.1182/blood-2011-08-371971
   Egawa T, 2008, PLOS ONE, V3, DOI 10.1371/journal.pone.0001512
   FERRARA JLM, 1991, NEW ENGL J MED, V324, P667
   Flynn JK, 2014, CLIN TRANSL IMMUNOL, V3, DOI 10.1038/cti.2014.16
   Gallot G, 2014, J IMMUNOTHER, V37, P170, DOI 10.1097/CJI.0000000000000031
   Gattinoni L, 2012, NAT REV CANCER, V12, P671, DOI 10.1038/nrc3322
   Gourraud PA, 2012, STEM CELLS, V30, P180, DOI 10.1002/stem.772
   Grupp SA, 2013, NEW ENGL J MED, V368, P1509, DOI 10.1056/NEJMoa1215134
   Haque T, 2007, BLOOD, V110, P1123, DOI 10.1182/blood-2006-12-063008
   Heathman TRJ, 2015, REGEN MED, V10, P49, DOI [10.2217/RME.14.73, 10.2217/rme.14.73]
   HESLOP HE, 1994, NEW ENGL J MED, V331, P679
   Heslop HE, 1996, NAT MED, V2, P551, DOI 10.1038/nm0596-551
   Ho WY, 2003, CANCER CELL, V3, P431, DOI 10.1016/S1535-6108(03)00113-2
   Hollyman D, 2009, J IMMUNOTHER, V32, P169, DOI 10.1097/CJI.0b013e318194a6e8
   Holt N, 2010, NAT BIOTECHNOL, V28, P839, DOI 10.1038/nbt.1663
   Inoue H, 2014, EMBO J, V33, P409, DOI 10.1002/embj.201387098
   Johnson LA, 2006, J IMMUNOL, V177, P6548, DOI 10.4049/jimmunol.177.9.6548
   Kalos M, 2011, SCI TRANSL MED, V3, DOI 10.1126/scitranslmed.3002842
   Kennedy M, 2012, CELL REP, V2, P1722, DOI 10.1016/j.celrep.2012.11.003
   Kim H, 2014, NAT REV GENET, V15, P321, DOI 10.1038/nrg3686
   Klebanoff CA, 2012, J IMMUNOTHER, V35, P651, DOI 10.1097/CJI.0b013e31827806e6
   Kochenderfer J.N., 2014, J CLIN ONCO IN PRESS
   Kochenderfer JN, 2013, BLOOD, V122, P4129, DOI 10.1182/blood-2013-08-519413
   Kochenderfer JN, 2013, NAT REV CLIN ONCOL, V10, P267, DOI 10.1038/nrclinonc.2013.46
   Kochenderfer JN, 2012, BLOOD, V119, P2709, DOI 10.1182/blood-2011-10-384388
   Kochenderfer JN, 2010, BLOOD, V116, P4099, DOI 10.1182/blood-2010-04-281931
   Kolb HJ, 2005, HEMATOLOGY, V10, P115, DOI 10.1080/10245330512331390122
   Krogsgaard M, 2005, NAT IMMUNOL, V6, P239, DOI 10.1038/ni1173
   Laport GG, 2003, BLOOD, V102, P2004, DOI 10.1182/blood-2003-01-0095
   Latouche JB, 2000, NAT BIOTECHNOL, V18, P405, DOI 10.1038/74455
   Lee DW, 2015, LANCET, V385, P517, DOI 10.1016/S0140-6736(14)61403-3
   Leen AM, 2013, BLOOD, V121, P5113, DOI 10.1182/blood-2013-02-486324
   Li Y, 2005, NAT BIOTECHNOL, V23, P349, DOI 10.1038/nbt1070
   Maher J, 2002, NAT BIOTECHNOL, V20, P70, DOI 10.1038/nbt0102-70
   Mandal PK, 2014, CELL STEM CELL, V15, P643, DOI 10.1016/j.stem.2014.10.004
   Maude SL, 2014, NEW ENGL J MED, V371, P1507, DOI 10.1056/NEJMoa1407222
   Mold JE, 2010, SCIENCE, V330, P1695, DOI 10.1126/science.1196509
   Morgan RA, 2006, SCIENCE, V314, P126, DOI 10.1126/science.1129003
   Morgan RA, 2013, J IMMUNOTHER, V36, P133, DOI 10.1097/CJI.0b013e3182829903
   Murry CE, 2008, CELL, V132, P661, DOI 10.1016/j.cell.2008.02.008
   Nakatsuji N, 2008, NAT BIOTECHNOL, V26, P739, DOI 10.1038/nbt0708-739
   Nishimura T, 2013, CELL STEM CELL, V12, P114, DOI 10.1016/j.stem.2012.11.002
   PAPADOPOULOS EB, 1994, NEW ENGL J MED, V330, P1185, DOI 10.1056/NEJM199404283301703
   Papanicolaou GA, 2003, BLOOD, V102, P2498, DOI 10.1182/blood-2003-02-0345
   Papapetrou EP, 2011, NAT BIOTECHNOL, V29, P73, DOI 10.1038/nbt.1717
   Parkhurst MR, 2009, CLIN CANCER RES, V15, P169, DOI 10.1158/1078-0432.CCR-08-1638
   Porter DL, 2011, NEW ENGL J MED, V365, P725, DOI 10.1056/NEJMoa1103849
   Provasi E, 2012, NAT MED, V18, P807, DOI 10.1038/nm.2700
   Pule MA, 2005, MOL THER, V12, P933, DOI 10.1016/j.ymthe.2005.04.016
   Ramos CA, 2014, CANCER J, V20, P112, DOI 10.1097/PPO.0000000000000031
   RIDDELL SR, 1995, ANNU REV IMMUNOL, V13, P545
   Riddell SR, 2014, CANCER J, V20, P141, DOI 10.1097/PPO.0000000000000036
   Riolobos L, 2013, MOL THER, V21, P1232, DOI 10.1038/mt.2013.59
   Robbins PF, 2008, J IMMUNOL, V180, P6116, DOI 10.4049/jimmunol.180.9.6116
   Robbins PF, 2011, J CLIN ONCOL, V29, P917, DOI 10.1200/JCO.2010.32.2537
   ROSENBERG SA, 1986, SCIENCE, V233, P1318, DOI 10.1126/science.3489291
   Rosenberg SA, 2008, NAT REV CANCER, V8, P299, DOI 10.1038/nrc2355
   Rothenberg EV, 2011, J IMMUNOL, V186, P6649, DOI 10.4049/jimmunol.1003703
   Sadelain M, 2003, NAT REV CANCER, V3, P35, DOI 10.1038/nrc971
   Sadelain M, 2013, CANCER DISCOV, V3, P388, DOI 10.1158/2159-8290.CD-12-0548
   Sadelain M, 2009, CURR OPIN IMMUNOL, V21, P215, DOI 10.1016/j.coi.2009.02.009
   Sander JD, 2014, NAT BIOTECHNOL, V32, P347, DOI 10.1038/nbt.2842
   Savoldo B, 2011, J CLIN INVEST, V121, P1822, DOI 10.1172/JCI46110
   Shah DK, 2014, J IMMUNOL, V192, P4017, DOI 10.4049/jimmunol.1302259
   Snauwaert S, 2014, LEUKEMIA, V28, P830, DOI 10.1038/leu.2013.285
   Somerville RPT, 2012, J TRANSL MED, V10, DOI 10.1186/1479-5876-10-69
   Spits H, 2012, ANNU REV IMMUNOL, V30, P647, DOI 10.1146/annurev-immunol-020711-075053
   Stacey GN, 2013, CELL STEM CELL, V13, P385, DOI 10.1016/j.stem.2013.09.007
   Surh CD, 2008, IMMUNITY, V29, P848, DOI 10.1016/j.immuni.2008.11.002
   Takahashi K, 2007, CELL, V131, P861, DOI 10.1016/j.cell.2007.11.019
   Tebas P, 2014, NEW ENGL J MED, V370, P901, DOI 10.1056/NEJMoa1300662
   Terrence K, 2000, J EXP MED, V192, P537, DOI 10.1084/jem.192.4.537
   Themeli M, 2013, NAT BIOTECHNOL, V31, P928, DOI 10.1038/nbt.2678
   Till BG, 2012, BLOOD, V119, P3940, DOI 10.1182/blood-2011-10-387969
   Timmermans F, 2009, J IMMUNOL, V182, P6879, DOI 10.4049/jimmunol.0803670
   Torikai H, 2012, BLOOD, V119, P5697, DOI 10.1182/blood-2012-01-405365
   Turner M, 2013, CELL STEM CELL, V13, P382, DOI 10.1016/j.stem.2013.08.003
   Vacchelli E, 2013, ONCOIMMUNOLOGY, V2, DOI 10.4161/onci.24238
   Vantourout P, 2013, NAT REV IMMUNOL, V13, P88, DOI 10.1038/nri3384
   Varela-Rohena A, 2008, NAT MED, V14, P1390, DOI 10.1038/nm.1779
   Vizcardo R, 2013, CELL STEM CELL, V12, P31, DOI 10.1016/j.stem.2012.12.006
   Voss RH, 2008, J IMMUNOL, V180, P391, DOI 10.4049/jimmunol.180.1.391
   Wakao H, 2013, CELL STEM CELL, V12, P546, DOI 10.1016/j.stem.2013.03.001
   Wang X, 2015, CANCER GENE THER, V22, P85, DOI 10.1038/cgt.2014.81
   Wang XL, 2012, J IMMUNOTHER, V35, P689, DOI 10.1097/CJI.0b013e318270dec7
   Wu R, 2012, CANCER J, V18, P160, DOI 10.1097/PPO.0b013e31824d4465
   Xu Y, 2014, BLOOD, V123, P3750, DOI 10.1182/blood-2014-01-552174
   Yuan J, 2012, SCIENCE, V335, P1195, DOI 10.1126/science.1216557
   Zakrzewski JL, 2008, NAT BIOTECHNOL, V26, P453, DOI 10.1038/nbt1395
   Zakrzewski JL, 2006, NAT MED, V12, P1039, DOI 10.1038/nm1463
   Zhao YB, 2007, CANCER RES, V67, P2425, DOI 10.1158/0008-5472.CAN-06-3977
   Zhong XS, 2010, MOL THER, V18, P413, DOI 10.1038/mt.2009.210
NR 112
TC 92
Z9 94
U1 1
U2 52
PU CELL PRESS
PI CAMBRIDGE
PA 50 HAMPSHIRE ST, FLOOR 5, CAMBRIDGE, MA 02139 USA
SN 1934-5909
EI 1875-9777
J9 CELL STEM CELL
JI Cell Stem Cell
PD APR 2
PY 2015
VL 16
IS 4
BP 357
EP 366
DI 10.1016/j.stem.2015.03.011
PG 10
WC Cell & Tissue Engineering; Cell Biology
SC Cell Biology
GA CF0JD
UT WOS:000352228600008
PM 25842976
OA Green Accepted, Bronze
DA 2021-10-29
ER

PT J
AU Shi, HQ
   Qi, XJ
   Ma, B
   Cao, YW
   Wang, L
   Sun, LJ
   Niu, HT
AF Shi, Haoqing
   Qi, Xiangjie
   Ma, Bin
   Cao, Yanwei
   Wang, Lina
   Sun, Lijiang
   Niu, Haitao
TI The status, limitation and improvement of adoptive cellular
   immunotherapy in advanced urologic malignancies
SO CHINESE JOURNAL OF CANCER RESEARCH
LA English
DT Review
DE Adoptive cellular immunotherapy (ACI); limitation; improvement; urologic
   malignancies
ID TUMOR-INFILTRATING LYMPHOCYTES; ENDOTHELIAL GROWTH-FACTOR; REGULATORY
   T-CELLS; SUPPRESSOR-CELLS; GASTRIC-CANCER; CARCINOMA; SAFETY;
   MACROPHAGES; ANTIBODY; IMMUNOSUPPRESSION
AB In recent years, immunotherapy has been gradually established as the fourth frequently adopted antitumor therapy, following surgery, chemotherapy and radiotherapy, for advanced urologic malignancies with an improved understanding of theoretical basis, such as molecular biology and immunology. Thereinto, adoptive cellular immunotherapy (ACI) has become one of the hotspots, which comprises a variety of treatment approaches, such as TIL, CIK cell,.d T cell, CAR-engineered T cell and Allogeneic stem cell transplantation (alloSCT). Although preclinical efficacy has been demonstrated remarkably, clinical trials could not consistently show the benefit due to multi-factors in complex immunosuppressive microenvironment in vivo compared to that of in vitro. Here we review some timely aspects of ACI for advanced urologic malignancies, and describe the current status and limitation of immunotherapy from the cellular level. It's our expectation to provide prompting consideration of novel combinatorial ACI strategies and a resurgence of interest in ACI for advanced urologic malignancies.
C1 [Shi, Haoqing; Ma, Bin; Cao, Yanwei; Sun, Lijiang; Niu, Haitao] Qingdao Univ, Affiliated Hosp, Dept Urol, Qingdao 266003, Peoples R China.
   [Qi, Xiangjie] Peoples Hosp Linzi Dist, Dept Urol, Zibo 255400, Peoples R China.
   [Wang, Lina] Qingdao Univ, Med Coll, Qingdao 266021, Peoples R China.
RP Niu, HT (corresponding author), Qingdao Univ, Affiliated Hosp, Dept Urol, Qingdao 266003, Peoples R China.
EM slijiang999@sohu.com; Niuht0532@126.com
FU National Natural Science Foundation of ChinaNational Natural Science
   Foundation of China (NSFC) [30901481, 81372752, 81472411]; Wu-Jie Ping
   Medical Foundation [320.6750.13261]
FX This work was supported by a grant from National Natural Science
   Foundation of China (No. 30901481, 81372752, 81472411); Wu-Jie Ping
   Medical Foundation (320.6750.13261). Disclosure: The authors declare no
   conflict of interest.
CR Adams DL, 2014, P NATL ACAD SCI USA, V111, P3514, DOI 10.1073/pnas.1320198111
   Alizadeh D, 2014, CANCER RES, V74, P104, DOI 10.1158/0008-5472.CAN-13-1545
   Atchison E, 2010, J IMMUNOTHER, V33, P716, DOI 10.1097/CJI.0b013e3181e4752e
   Brahmer JR, 2012, NEW ENGL J MED, V366, P2455, DOI 10.1056/NEJMoa1200694
   Brahmer JR, 2010, J CLIN ONCOL, V28, P3167, DOI 10.1200/JCO.2009.26.7609
   Cohen AD, 2010, PLOS ONE, V5, DOI 10.1371/journal.pone.0010436
   Comerford I, 2013, CYTOKINE GROWTH F R, V24, P269, DOI 10.1016/j.cytogfr.2013.03.001
   Davidsson S, 2013, MODERN PATHOL, V26, P448, DOI 10.1038/modpathol.2012.164
   Du XH, 2012, ONCOL REP, V28, P1743, DOI 10.3892/or.2012.2013
   Finn OJ, 2012, ANN ONCOL, V23, P6, DOI 10.1093/annonc/mds256
   Gill S, 2013, ANNU REV MED, V64, P101, DOI 10.1146/annurev-med-121411-103452
   Heylmann D, 2013, PLOS ONE, V8, DOI 10.1371/journal.pone.0083384
   Hodi FS, 2008, P NATL ACAD SCI USA, V105, P3005, DOI 10.1073/pnas.0712237105
   Holmgaard RB, 2013, J EXP MED, V210, P1389, DOI 10.1084/jem.20130066
   Introna M, 2010, BIOL BLOOD MARROW TR, V16, P1603, DOI 10.1016/j.bbmt.2010.05.015
   Ju SA, 2012, INT J CANCER, V130, P2618, DOI 10.1002/ijc.26316
   Kloss CC, 2013, NAT BIOTECHNOL, V31, P71, DOI 10.1038/nbt.2459
   Kotsiou E, 2013, BRIT J HAEMATOL, V160, P133, DOI 10.1111/bjh.12115
   Lamers CHJ, 2013, MOL THER, V21, P904, DOI 10.1038/mt.2013.17
   Ling WF, 2014, CANCER RES, V74, P1576, DOI 10.1158/0008-5472.CAN-13-1656
   Liu CZ, 2012, CHINESE J CANCER RES, V24, P130, DOI 10.1007/s11670-012-0130-y
   Liu JW, 2013, CHINESE J CANCER RES, V25, P671, DOI 10.3978/j.issn.1000-9604.2013.11.06
   Liu L, 2012, CLIN CANCER RES, V18, P1751, DOI 10.1158/1078-0432.CCR-11-2442
   Michelini RH, 2013, CANCER RES, V73, P4641, DOI 10.1158/0008-5472.CAN-12-3464
   Mitchem JB, 2013, CANCER RES, V73, P1128, DOI 10.1158/0008-5472.CAN-12-2731
   Oldham KA, 2012, EUR UROL, V61, P385, DOI 10.1016/j.eururo.2011.10.035
   Parmar S, 2014, CURR OPIN IMMUNOL, V27, P38, DOI 10.1016/j.coi.2014.01.010
   Ponte JF, 2010, IMMUNOLOGY, V130, P231, DOI 10.1111/j.1365-2567.2009.03228.x
   Raber PL, 2014, INT J CANCER, V134, P2853, DOI 10.1002/ijc.28622
   Rech AJ, 2012, SCI TRANSL MED, V4, DOI 10.1126/scitranslmed.3003330
   Ribas A, 2013, J CLIN ONCOL, V31, P616, DOI 10.1200/JCO.2012.44.6112
   Santoni M, 2013, CANCER IMMUNOL IMMUN, V62, P1757, DOI 10.1007/s00262-013-1487-6
   Sharma P, 2007, P NATL ACAD SCI USA, V104, P3967, DOI 10.1073/pnas.0611618104
   Shrestha B, 2010, J IMMUNOL, V184, P4819, DOI 10.4049/jimmunol.0903063
   Siegers GM, 2013, CANCER IMMUNOL IMMUN, V62, P571, DOI 10.1007/s00262-012-1353-y
   Sippel TR, 2011, CLIN CANCER RES, V17, P6992, DOI 10.1158/1078-0432.CCR-11-1107
   Skitzki J, 2004, CANCER RES, V64, P2183, DOI 10.1158/0008-5472.CAN-03-2799
   Tan W, 2011, NATURE, V470, P548, DOI 10.1038/nature09707
   Topalian SL, 2012, NEW ENGL J MED, V366, P2443, DOI 10.1056/NEJMoa1200690
   Urbanska K, 2012, CANCER RES, V72, P1844, DOI 10.1158/0008-5472.CAN-11-3890
   Vanella L, 2011, INT J ONCOL, V39, P1303, DOI 10.3892/ijo.2011.1107
   Walter S, 2012, NAT MED, V18, P1254, DOI 10.1038/nm.2883
   Wang DH, 2014, BMC CANCER, V14, DOI 10.1186/1471-2407-14-251
   Wang ZB, 2014, J IMMUNOTHER, V37, P43, DOI 10.1097/CJI.0000000000000005
   Wing K, 2008, SCIENCE, V322, P271, DOI 10.1126/science.1160062
   Wu YL, 2014, INT J BIOL SCI, V10, P119, DOI 10.7150/ijbs.7823
   Yamamoto R, 2014, PLOS ONE, V9, DOI 10.1371/journal.pone.0088789
   Yu JP, 2013, J IMMUNOL, V190, P3783, DOI 10.4049/jimmunol.1201449
   Zheng ZX, 2014, CHINESE J CANCER RES, V26, P104, DOI 10.3978/j.issn.1000-9604.2014.02.08
NR 49
TC 9
Z9 10
U1 0
U2 10
PU CHINESE JOURNAL CANCER RESEARCH CO
PI BEIJING
PA LTD PEKING U CANCER HOSP & INST, NO 52, FUCHENG RD, HAIDIAN, BEIJING,
   100142, PEOPLES R CHINA
SN 1000-9604
EI 1993-0631
J9 CHINESE J CANCER RES
JI Chin. J. Cancer Res.
PD APR
PY 2015
VL 27
IS 2
BP 128
EP 137
DI 10.3978/j.issn.1000-9604.2014.12.15
PG 10
WC Oncology
SC Oncology
GA CI0RH
UT WOS:000354445000005
PM 25937774
DA 2021-10-29
ER

PT J
AU Hillerdal, V
   Essand, M
AF Hillerdal, Victoria
   Essand, Magnus
TI Chimeric Antigen Receptor-Engineered T Cells for the Treatment of
   Metastatic Prostate Cancer
SO BIODRUGS
LA English
DT Article
ID ANTITUMOR-ACTIVITY; ADOPTIVE IMMUNOTHERAPY; MEMBRANE ANTIGEN;
   TUMOR-CELLS; PHASE-I; INFILTRATING LYMPHOCYTES; MONOCLONAL-ANTIBODY;
   ESTABLISHED TUMORS; ANTI-PD-1 ANTIBODY; ANDROGEN RECEPTOR
AB Cancer immunotherapy was selected as the Breakthrough of the Year 2013 by the editors of Science, in part because of the successful treatment of refractory hematological malignancies with adoptive transfer of chimeric antigen receptor (CAR)-engineered T cells. Effective treatment of B cell leukemia may pave the road to future treatment of solid tumors, using similar approaches. The prostate expresses many unique proteins and, since the prostate gland is a dispensable organ, CAR T cells can potentially be used to target these tissue-specific antigens. However, the location and composition of prostate cancer metastases complicate the task of treating these tumors. It is therefore likely that more sophisticated CAR T cell approaches are going to be required for prostate metastasis than for B cell malignancies. Two main challenges that need to be resolved are how to increase the migration and infiltration of CAR T cells into prostate cancer bone metastases and how to counteract the immunosuppressive microenvironment found in bone lesions. Inclusion of homing (chemokine) receptors in CAR T cells may improve their recruitment to bone metastases, as may antibody-based combination therapies to normalize the tumor vasculature. Optimal activation of CAR T cells through the introduction of multiple costimulatory domains would help to overcome inhibitory signals from the tumor microenvironment. Likewise, combination therapy with checkpoint inhibitors that can reduce tumor immunosuppression may help improve efficacy. Other elegant approaches such as induced expression of immune stimulatory cytokines upon target recognition may also help to recruit other effector immune cells to metastatic sites. Although toxicities are difficult to predict in prostate cancer, severe on-target/offtumor toxicities have been observed in clinical trials with use of CAR T cells against hematological malignancies; therefore, the choice of the target antigen is going to be crucial. This review focuses on different means of accomplishing maximal effectiveness of CAR T cell therapy for prostate cancer bone metastases while minimizing side effects and CAR T cell-associated toxicities. CAR T cell-based therapies for prostate cancer have the potential to be a therapy model for other solid tumors.
C1 [Hillerdal, Victoria; Essand, Magnus] Uppsala Univ, Dept Immunol Genet & Pathol, Sci Life Lab, S-75185 Uppsala, Sweden.
RP Hillerdal, V (corresponding author), Uppsala Univ, Dept Immunol Genet & Pathol, Sci Life Lab, S-75185 Uppsala, Sweden.
EM Victoria.Hillerdal@igp.uu.se; magnus.essand@igp.uu.se
FU Swedish Cancer SocietySwedish Cancer Society; Gunnar Nilsson's Cancer
   Foundation
FX The Swedish Cancer Society and Gunnar Nilsson's Cancer Foundation
   supported this work. The authors have no conflicting financial
   interests.
CR Abate-Daga D, 2014, HUM GENE THER, V25, P1003, DOI 10.1089/hum.2013.209
   Amirache F, 2014, BLOOD, V123, P1422, DOI 10.1182/blood-2013-11-540641
   Ankri C, 2014, ONCOIMMUNOLOGY, V3, DOI 10.4161/onci.27399
   Ardiani A, 2014, ONCOTARGET, V5, P9335, DOI 10.18632/oncotarget.2429
   Arndt C, 2014, PROSTATE, V74, P1347, DOI 10.1002/pros.22851
   Arndt C, 2014, PROSTATE, V74, P1335, DOI 10.1002/pros.22850
   Asai H, 2013, PLOS ONE, V8, DOI 10.1371/journal.pone.0056820
   Bander NH, 2005, J CLIN ONCOL, V23, P4591, DOI 10.1200/JCO.2005.05.160
   Barrett DM, 2014, CURR OPIN PEDIATR, V26, P43, DOI 10.1097/MOP.0000000000000043
   Baum V, 2013, IMMUNOTHERAPY-UK, V5, P27, DOI [10.2217/IMT.12.136, 10.2217/imt.12.136]
   Beatty GL, 2014, CANCER IMMUNOL RES, V2, P112, DOI 10.1158/2326-6066.CIR-13-0170
   Bera TK, 2004, GENE, V337, P45, DOI 10.1016/j.gene.2004.05.009
   Berdien B, 2014, GENE THER, V21, P539, DOI 10.1038/gt.2014.26
   Berger C, 2011, J MED PRIMATOL, V40, P88, DOI 10.1111/j.1600-0684.2010.00451.x
   Bernhard H, 2008, CANCER IMMUNOL IMMUN, V57, P271, DOI 10.1007/s00262-007-0355-7
   Bleul CC, 1996, J EXP MED, V184, P1101, DOI 10.1084/jem.184.3.1101
   Bollard CM, 2002, BLOOD, V99, P3179, DOI 10.1182/blood.V99.9.3179
   Brahmer JR, 2010, J CLIN ONCOL, V28, P3167, DOI 10.1200/JCO.2009.26.7609
   Brentjens RJ, 2013, SCI TRANSL MED, V5, DOI 10.1126/scitranslmed.3005930
   Bridgeman JS, 2010, J IMMUNOL, V184, P6938, DOI 10.4049/jimmunol.0901766
   Buhler P, 2008, CANCER IMMUNOL IMMUN, V57, P43, DOI 10.1007/s00262-007-0348-6
   Buhler P, 2009, J IMMUNOTHER, V32, P565, DOI 10.1097/CJI.0b013e3181a697eb
   Carpenito C, 2009, P NATL ACAD SCI USA, V106, P3360, DOI 10.1073/pnas.0813101106
   Cavazzana-Calvo M, 2000, SCIENCE, V288, P669, DOI 10.1126/science.288.5466.669
   Chen JH, 2004, CELL COMMUN ADHES, V11, P1, DOI 10.1080/15419060490471739
   Chinnasamy D, 2012, CLIN CANCER RES, V18, P1672, DOI 10.1158/1078-0432.CCR-11-3050
   Chmielewski M, 2014, IMMUNOL REV, V257, P83, DOI 10.1111/imr.12125
   Chmielewski M, 2012, CANCER IMMUNOL IMMUN, V61, P1269, DOI 10.1007/s00262-012-1202-z
   Chmielewski M, 2011, CANCER RES, V71, P5697, DOI 10.1158/0008-5472.CAN-11-0103
   Craddock JA, 2010, J IMMUNOTHER, V33, P780, DOI 10.1097/CJI.0b013e3181ee6675
   Dalla Santa S, 2014, J IMMUNOL, V193, P4704, DOI 10.4049/jimmunol.1303203
   Davila ML, 2014, SCI TRANSL MED, V6, DOI 10.1126/scitranslmed.3008226
   Deng ZL, 2015, BMC IMMUNOL, V16, DOI 10.1186/s12865-014-0064-x
   Deniger DC, 2013, MOL THER, V21, P638, DOI 10.1038/mt.2012.267
   Di Stasi A, 2011, NEW ENGL J MED, V365, P1673, DOI 10.1056/NEJMoa1106152
   Di Stasi A, 2009, BLOOD, V113, P6392, DOI 10.1182/blood-2009-03-209650
   Dudley ME, 2005, J CLIN ONCOL, V23, P2346, DOI 10.1200/JCO.2005.00.240
   Ebelt K, 2009, EUR J CANCER, V45, P1664, DOI 10.1016/j.ejca.2009.02.015
   Epel M, 2008, EUR J IMMUNOL, V38, P1706, DOI 10.1002/eji.200737524
   Essand M, 2005, ACTA ONCOL, V44, P610, DOI 10.1080/02841860510007477
   Essand M, 2013, J INTERN MED, V273, P166, DOI 10.1111/joim.12020
   Faccio R, 2011, ANN NY ACAD SCI, V1237, P71, DOI 10.1111/j.1749-6632.2011.06244.x
   Feldmann A, 2012, J IMMUNOL, V189, P3249, DOI 10.4049/jimmunol.1200341
   Feldmann A, 2011, PROSTATE, V71, P998, DOI 10.1002/pros.21315
   Fortmuller K, 2011, PROSTATE, V71, P588, DOI 10.1002/pros.21274
   Frecha C, 2008, BLOOD, V112, P4843, DOI 10.1182/blood-2008-05-155945
   Friedrich M, 2012, MOL CANCER THER, V11, P2664, DOI 10.1158/1535-7163.MCT-12-0042
   Gade TPF, 2005, CANCER RES, V65, P9080, DOI 10.1158/0008-5472.CAN-05-0436
   Gargett T, 2014, FRONT PHARMACOL, V5, DOI 10.3389/fphar.2014.00235
   Gattinoni L, 2011, NAT MED, V17, P1290, DOI 10.1038/nm.2446
   Guest RD, 2005, J IMMUNOTHER, V28, P203, DOI 10.1097/01.cji.0000161397.96582.59
   Hillerdal V, 2014, BMC CANCER, V14, DOI 10.1186/1471-2407-14-30
   Hinrichs CS, 2009, P NATL ACAD SCI USA, V106, P17469, DOI 10.1073/pnas.0907448106
   Hirbe AC, 2010, CURR PHARM DESIGN, V16, P1284, DOI 10.2174/138161210791034012
   Hombach A, 2010, GENE THER, V17, P1206, DOI 10.1038/gt.2010.91
   Hombach A, 2006, J IMMUNOL, V177, P5668, DOI 10.4049/jimmunol.177.8.5668
   Hombach AA, 2013, HUM GENE THER, V24, P259, DOI 10.1089/hum.2012.247
   HOROSZEWICZ JS, 1987, ANTICANCER RES, V7, P927
   Hsu PD, 2014, CELL, V157, P1262, DOI 10.1016/j.cell.2014.05.010
   Huang H, 2015, FASEB J, V29, P227, DOI 10.1096/fj.14-250985
   Huang JP, 2005, J IMMUNOTHER, V28, P258, DOI 10.1097/01.cji.0000158855.92792.7a
   Huang X, 2006, BLOOD, V107, P483, DOI 10.1182/blood-2005-05-2133
   Huang X, 2008, MOL THER, V16, P580, DOI 10.1038/sj.mt.6300404
   Huang YH, 2012, P NATL ACAD SCI USA, V109, P17561, DOI 10.1073/pnas.1215397109
   Hudecek M, 2015, CANCER IMMUNOL RES, V3, P125, DOI 10.1158/2326-6066.CIR-14-0127
   Hudecek M, 2013, CLIN CANCER RES, V19, P3153, DOI 10.1158/1078-0432.CCR-13-0330
   Jemal A, 2011, CA-CANCER J CLIN, V61, P69, DOI [10.3322/caac.20107, 10.3322/caac.20115]
   Jin C, 2014, MOL THER-METH CLIN D, V1, DOI 10.1038/mtm.2014.1
   John LB, 2013, CLIN CANCER RES, V19, P5636, DOI 10.1158/1078-0432.CCR-13-0458
   Kalos M, 2011, SCI TRANSL MED, V3, DOI 10.1126/scitranslmed.3002842
   Kantele JM, 2000, J IMMUNOL, V164, P5035, DOI 10.4049/jimmunol.164.10.5035
   Kantoff PW, 2010, NEW ENGL J MED, V363, P411, DOI 10.1056/NEJMoa1001294
   Kantoff PW, 2010, J CLIN ONCOL, V28, P1099, DOI 10.1200/JCO.2009.25.0597
   Kebriaei P, 2012, HUM GENE THER, V23, P444, DOI 10.1089/hum.2011.167
   Kershaw MH, 2006, CLIN CANCER RES, V12, P6106, DOI 10.1158/1078-0432.CCR-06-1183
   Kiniwa Y, 2007, CLIN CANCER RES, V13, P6947, DOI 10.1158/1078-0432.CCR-07-0842
   Kissick HT, 2014, P NATL ACAD SCI USA, V111, P9887, DOI 10.1073/pnas.1402468111
   Klebanoff CA, 2011, CLIN CANCER RES, V17, P5343, DOI 10.1158/1078-0432.CCR-11-0503
   Klingemann H, 2014, ONCOIMMUNOLOGY, V3, DOI 10.4161/onci.28147
   Kloss CC, 2013, NAT BIOTECHNOL, V31, P71, DOI 10.1038/nbt.2459
   Kochenderfer JN, 2015, J CLIN ONCOL, V33, P540, DOI 10.1200/JCO.2014.56.2025
   Kochenderfer JN, 2013, BLOOD, V122, P4129, DOI 10.1182/blood-2013-08-519413
   Kochenderfer JN, 2012, BLOOD, V119, P2709, DOI 10.1182/blood-2011-10-384388
   Koehler H, 2007, CANCER RES, V67, P2265, DOI 10.1158/0008-5472.CAN-06-2098
   Krug C, 2014, CANCER IMMUNOL IMMUN, V63, P999, DOI 10.1007/s00262-014-1572-5
   Kwon ED, 2014, LANCET ONCOL, V15, P700, DOI 10.1016/S1470-2045(14)70189-5
   Lamers CH, 2006, J CLIN ONCOL, V24, P20, DOI DOI 10.1200/JCO.2006.05.9964
   Lamers CHJ, 2013, MOL THER, V21, P904, DOI 10.1038/mt.2013.17
   Lanitis E, 2013, CANCER IMMUNOL RES, V1, P43, DOI 10.1158/2326-6066.CIR-13-0008
   Lee DW, 2015, LANCET, V385, P517, DOI 10.1016/S0140-6736(14)61403-3
   Lee JY, 2014, WORLD J MENS HEALTH, V32, P167, DOI 10.5534/wjmh.2014.32.3.167
   Leen AM, 2014, MOL THER, V22, P1211, DOI 10.1038/mt.2014.47
   Li Linhong, 2013, Methods Mol Biol, V969, P127, DOI 10.1007/978-1-62703-260-5_9
   Louis CU, 2011, BLOOD, V118, P6050, DOI 10.1182/blood-2011-05-354449
   Ma QZ, 2014, PROSTATE, V74, P286, DOI 10.1002/pros.22749
   Maher J, 2002, NAT BIOTECHNOL, V20, P70, DOI 10.1038/nbt0102-70
   Maude SL, 2014, NEW ENGL J MED, V371, P1507, DOI 10.1056/NEJMoa1407222
   Maus MV, 2013, CANCER IMMUNOL RES, V1, P26, DOI 10.1158/2326-6066.CIR-13-0006
   Miller AM, 2006, J IMMUNOL, V177, P7398, DOI 10.4049/jimmunol.177.10.7398
   Milone MC, 2009, MOL THER, V17, P1453, DOI 10.1038/mt.2009.83
   Moon EK, 2011, CLIN CANCER RES, V17, P4719, DOI 10.1158/1078-0432.CCR-11-0351
   Morgan RA, 2006, SCIENCE, V314, P126, DOI 10.1126/science.1129003
   Morgan RA, 2010, MOL THER, V18, P843, DOI 10.1038/mt.2010.24
   Morgenroth A, 2007, PROSTATE, V67, P1121, DOI 10.1002/pros.20608
   Nanus DM, 2003, J UROLOGY, V170, pS84, DOI 10.1097/01.ju.0000095151.97404.7c
   Olafsen T, 2007, J IMMUNOTHER, V30, P396, DOI 10.1097/CJI.0b013e318031b53b
   Olson BM, 2007, PROSTATE, V67, P1729, DOI 10.1002/pros.20652
   Pardoll DM, 2012, NAT REV CANCER, V12, P252, DOI 10.1038/nrc3239
   Park JR, 2007, MOL THER, V15, P825, DOI 10.1038/sj.mt.6300104
   Peggs KS, 2009, J EXP MED, V206, P1717, DOI 10.1084/jem.20082492
   Pegram HJ, 2015, LEUKEMIA, V29, P415, DOI 10.1038/leu.2014.215
   Pegram HJ, 2012, BLOOD, V119, P4133, DOI 10.1182/blood-2011-12-400044
   Pinthus JH, 2004, J CLIN INVEST, V114, P1774, DOI 10.1172/JCI200422284
   Porter DL, 2011, NEW ENGL J MED, V365, P725, DOI 10.1056/NEJMoa1103849
   Pule MA, 2008, NAT MED, V14, P1264, DOI 10.1038/nm.1882
   Restifo NP, 2014, BLOOD, V124, P476, DOI 10.1182/blood-2014-06-578989
   Roato I, 2013, CLIN DEV IMMUNOL, DOI 10.1155/2013/315024
   Robbins PF, 2015, CLIN CANCER RES, V21, P1019, DOI 10.1158/1078-0432.CCR-14-2708
   Robbins PF, 2011, J CLIN ONCOL, V29, P917, DOI 10.1200/JCO.2010.32.2537
   Roberts E, 2013, PROSTATE CANCER, V2013, DOI 10.1155/2013/418340
   Rogers PR, 2001, IMMUNITY, V15, P445, DOI 10.1016/S1074-7613(01)00191-1
   ROSENBERG SA, 1988, NEW ENGL J MED, V319, P1676, DOI 10.1056/NEJM198812223192527
   Salazar N, 2013, CRIT REV EUKAR GENE, V23, P77, DOI 10.1615/CritRevEukaryotGeneExpr.2013006905
   Sanchez C, 2013, PROSTATE CANCER P D, V16, P123, DOI 10.1038/pcan.2012.49
   Santoro SP, 2015, CANCER IMMUNOL RES, V3, P68, DOI 10.1158/2326-6066.CIR-14-0192
   Sato S, 2008, CANCER SCI, V99, P316, DOI 10.1111/j.1349-7006.2007.00690.x
   Savoldo B, 2011, J CLIN INVEST, V121, P1822, DOI 10.1172/JCI46110
   Schmid DA, 2010, J IMMUNOL, V184, P4936, DOI 10.4049/jimmunol.1000173
   Sfanos KS, 2012, HISTOPATHOLOGY, V60, P199, DOI 10.1111/j.1365-2559.2011.04033.x
   Sfanos KS, 2008, CLIN CANCER RES, V14, P3254, DOI 10.1158/1078-0432.CCR-07-5164
   Shi SJ, 2013, MED ONCOL, V30, DOI 10.1007/s12032-013-0698-1
   Shi SJ, 2013, PLOS ONE, V8, DOI 10.1371/journal.pone.0065757
   Shin JH, 2012, BLOOD, V119, P5678, DOI 10.1182/blood-2011-09-380519
   Silver DA, 1997, CLIN CANCER RES, V3, P81
   Singh H, 2008, CANCER RES, V68, P2961, DOI 10.1158/0008-5472.CAN-07-5600
   Slovin SF, 2013, ANN ONCOL, V24, P1813, DOI 10.1093/annonc/mdt107
   Suerth JD, 2012, CURR OPIN IMMUNOL, V24, P598, DOI 10.1016/j.coi.2012.08.007
   Tamada K, 2012, CLIN CANCER RES, V18, P6436, DOI 10.1158/1078-0432.CCR-12-1449
   Tammana S, 2010, HUM GENE THER, V21, P75, DOI 10.1089/hum.2009.122
   Tang PA, 2013, CURR ONCOL REP, V15, P98, DOI 10.1007/s11912-012-0284-2
   Till BG, 2012, BLOOD, V119, P3940, DOI 10.1182/blood-2011-10-387969
   Topalian SL, 2012, NEW ENGL J MED, V366, P2443, DOI 10.1056/NEJMoa1200690
   Torikai H, 2012, BLOOD, V119, P5697, DOI 10.1182/blood-2012-01-405365
   van Buuren MM, 2014, ONCOIMMUNOLOGY, V3, DOI 10.4161/onci.28836
   van Rooij N, 2013, J CLIN ONCOL, V31, pE439, DOI 10.1200/JCO.2012.47.7521
   Wang J, 2007, HUM GENE THER, V18, P712, DOI 10.1089/hum.2007.028
   Weber JS, 2014, J LEUKOCYTE BIOL, V95, P875, DOI 10.1189/jlb.0513293
   WEIDNER N, 1993, AM J PATHOL, V143, P401
   Wilkie S, 2012, J CLIN IMMUNOL, V32, P1059, DOI 10.1007/s10875-012-9689-9
   Xu XJ, 2014, CANCER LETT, V343, P172, DOI 10.1016/j.canlet.2013.10.004
   Zhang J, 2010, CYTOKINE GROWTH F R, V21, P41, DOI 10.1016/j.cytogfr.2009.11.009
   Zhang L, 2013, GENE THER, V20, P575, DOI 10.1038/gt.2012.75
   Zhao YB, 2009, J IMMUNOL, V183, P5563, DOI 10.4049/jimmunol.0900447
   Zhong S, 2013, P NATL ACAD SCI USA, V110, P6973, DOI 10.1073/pnas.1221609110
   Zhong XS, 2010, MOL THER, V18, P413, DOI 10.1038/mt.2009.210
   Zuccolotto G, 2014, PLOS ONE, V9, DOI 10.1371/journal.pone.0109427
NR 156
TC 32
Z9 38
U1 0
U2 23
PU ADIS INT LTD
PI NORTHCOTE
PA 5 THE WAREHOUSE WAY, NORTHCOTE 0627, AUCKLAND, NEW ZEALAND
SN 1173-8804
EI 1179-190X
J9 BIODRUGS
JI Biodrugs
PD APR
PY 2015
VL 29
IS 2
BP 75
EP 89
DI 10.1007/s40259-015-0122-9
PG 15
WC Oncology; Immunology; Pharmacology & Pharmacy
SC Oncology; Immunology; Pharmacology & Pharmacy
GA CI0PJ
UT WOS:000354439300001
PM 25859858
OA Green Published, hybrid
DA 2021-10-29
ER

PT J
AU Jensen, MC
   Riddell, SR
AF Jensen, Michael C.
   Riddell, Stanley R.
TI Designing chimeric antigen receptors to effectively and safely target
   tumors
SO CURRENT OPINION IN IMMUNOLOGY
LA English
DT Review
ID CD8(+) T-CELLS; ADOPTIVE IMMUNOTHERAPY; EFFICACY; PERSISTENCE; RELEASE;
   CD28; DIFFERENTIATION; RECOGNITION; EXPANSION; CYTOKINE
AB The adoptive transfer of T cells engineered to express artificial chimeric antigen receptors CARs) that target a tumor cell surface molecule has emerged as an exciting new approach for cancer immunotherapy. Clinical trials in patients with advanced B cell malignancies treated with CD19-specific CAR-modified T cells (CAR-T) have shown impressive antitumor efficacy, leading to optimism that this approach will be useful for treating common solid tumors. Because CAR-T cells recognize tumor cells independent of their expression of human leukocyte antigen (HLA) molecules, tumors that escape conventional T cells by downregulating HLA and/or mutating components of the antigen processing machinery can be eliminated. The ability to introduce or delete additional genes in T cells has the potential to provide therapeutic cell products with novel attributes that overcome impediments to immune mediated tumor elimination in immunosuppressive tumor microenvironments. This review will discuss recent concepts in the development of effective and safe synthetic CARs for adoptive T cell therapy (ACT).
C1 [Jensen, Michael C.] Seattle Childrens Res Inst, Seattle, WA 98101 USA.
   [Jensen, Michael C.; Riddell, Stanley R.] Univ Washington, Seattle, WA 98195 USA.
   [Jensen, Michael C.; Riddell, Stanley R.] Fred Hutchinson Canc Res Inst, Seattle, WA USA.
   [Riddell, Stanley R.] Tech Univ Munich, Inst Adv Study, D-80290 Munich, Germany.
RP Jensen, MC (corresponding author), Seattle Childrens Res Inst, Seattle, WA 98101 USA.
EM Michael.jensen@seattlechildrens.org
RI Wilson, Matthew H/K-3193-2013
FU NIHUnited States Department of Health & Human ServicesNational
   Institutes of Health (NIH) - USA [CA136551, CA114536, AI053193,
   P50CA132393]; NATIONAL CANCER INSTITUTEUnited States Department of
   Health & Human ServicesNational Institutes of Health (NIH) - USANIH
   National Cancer Institute (NCI) [R01CA136551, R01CA114536] Funding
   Source: NIH RePORTER; NATIONAL INSTITUTE OF ALLERGY AND INFECTIOUS
   DISEASESUnited States Department of Health & Human ServicesNational
   Institutes of Health (NIH) - USANIH National Institute of Allergy &
   Infectious Diseases (NIAID) [R01AI053193] Funding Source: NIH RePORTER;
   OFFICE OF THE DIRECTOR, NATIONAL INSTITUTES OF HEALTHUnited States
   Department of Health & Human ServicesNational Institutes of Health (NIH)
   - USA [P51OD010425] Funding Source: NIH RePORTER
FX The authors thank past and present members of our laboratories and the
   support of NIH grants CA136551, CA114536, AI053193, and P50CA132393.
CR Ankri C, 2014, ONCOIMMUNOLOGY, V3, DOI 10.4161/onci.27399
   Brentjens RJ, 2007, CLIN CANCER RES, V13, P5426, DOI 10.1158/1078-0432.CCR-07-0674
   Buchholz VR, 2013, SCIENCE, V340, P630, DOI 10.1126/science.1235454
   Budde LE, 2013, PLOS ONE, V8, DOI 10.1371/journal.pone.0082742
   Carpenito C, 2009, P NATL ACAD SCI USA, V106, P3360, DOI 10.1073/pnas.0813101106
   Chinnasamy D, 2012, CLIN CANCER RES, V18, P1672, DOI 10.1158/1078-0432.CCR-11-3050
   Chmielewski M, 2014, IMMUNOL REV, V257, P83, DOI 10.1111/imr.12125
   Chmielewski M, 2011, CANCER RES, V71, P5697, DOI 10.1158/0008-5472.CAN-11-0103
   Choudhuri K, 2005, NATURE, V436, P578, DOI 10.1038/nature03843
   Choudhuri K, 2014, NATURE, V507, P118, DOI 10.1038/nature12951
   Choudhuri K, 2009, J BIOL CHEM, V284, P26096, DOI 10.1074/jbc.M109.039966
   Crompton JG, 2014, IMMUNOL REV, V257, P264, DOI 10.1111/imr.12135
   Davila ML, 2014, SCI TRANSL MED, V6, DOI 10.1126/scitranslmed.3008226
   Di Stasi A, 2011, NEW ENGL J MED, V365, P1673, DOI 10.1056/NEJMoa1106152
   Engels B, 2012, MOL THER, V20, P652, DOI 10.1038/mt.2011.286
   Fedorov VD, 2013, SCI TRANSL MED, V5, DOI 10.1126/scitranslmed.3006597
   Gattinoni L, 2011, NAT MED, V17, P1290, DOI 10.1038/nm.2446
   Gerlach C, 2013, SCIENCE, V340, P635, DOI 10.1126/science.1235487
   Grada Z, 2013, MOL THER-NUCL ACIDS, V2, DOI 10.1038/mtna.2013.32
   Guest RD, 2005, J IMMUNOTHER, V28, P203, DOI 10.1097/01.cji.0000161397.96582.59
   Hudecek M, 2015, CANCER IMMUNOL RES, V3, P125, DOI 10.1158/2326-6066.CIR-14-0127
   Hudecek M, 2013, CLIN CANCER RES, V19, P3153, DOI 10.1158/1078-0432.CCR-13-0330
   Imai C, 2004, LEUKEMIA, V18, P676, DOI 10.1038/sj.leu.2403302
   Jensen MC, 2014, IMMUNOL REV, V257, P127, DOI 10.1111/imr.12139
   Kahlon KS, 2004, CANCER RES, V64, P9160, DOI 10.1158/0008-5472.CAN-04-0454
   Kalos M, 2011, SCI TRANSL MED, V3, DOI 10.1126/scitranslmed.3002842
   Klebanoff CA, 2005, P NATL ACAD SCI USA, V102, P9571, DOI 10.1073/pnas.0503726102
   Klebanoff CA, 2011, CLIN CANCER RES, V17, P5343, DOI 10.1158/1078-0432.CCR-11-0503
   Kloss CC, 2013, NAT BIOTECHNOL, V31, P71, DOI 10.1038/nbt.2459
   Kochenderfer JN, 2014, J CLIN ONCOL
   Kowolik CM, 2006, CANCER RES, V66, P10995, DOI 10.1158/0008-5472.CAN-06-0160
   Lanitis E, 2013, CANCER IMMUNOL RES, V1, P43, DOI 10.1158/2326-6066.CIR-13-0008
   Lee DW, 2014, BLOOD, V124, P188, DOI 10.1182/blood-2014-05-552729
   Lee DW, 2014, LANCET
   Li MO, 2008, CELL, V134, P392, DOI 10.1016/j.cell.2008.07.025
   Maude SL, 2014, NEW ENGL J MED, V371, P1507, DOI 10.1056/NEJMoa1407222
   Maus MV, 2013, CANCER IMMUNOL RES, V1, P26, DOI 10.1158/2326-6066.CIR-13-0006
   Milone MC, 2009, MOL THER, V17, P1453, DOI 10.1038/mt.2009.83
   Moon EK, 2014, CLIN CANCER RES, V20, P4262, DOI 10.1158/1078-0432.CCR-13-2627
   Morgan RA, 2010, MOL THER, V18, P843, DOI 10.1038/mt.2010.24
   Park JR, 2007, MOL THER, V15, P825, DOI 10.1038/sj.mt.6300104
   Pegram HJ, 2012, BLOOD, V119, P4133, DOI 10.1182/blood-2011-12-400044
   Prosser ME, 2012, MOL IMMUNOL, V51, P263, DOI 10.1016/j.molimm.2012.03.023
   Ramos CA, 2014, CANCER J, V20, P112, DOI 10.1097/PPO.0000000000000031
   Savoldo B, 2011, J CLIN INVEST, V121, P1822, DOI 10.1172/JCI46110
   Stemberger C, 2012, PLOS ONE, V7, DOI 10.1371/journal.pone.0035798
   Terakura S, 2012, BLOOD, V119, P72, DOI 10.1182/blood-2011-07-366419
   Textor A, 2014, CANCER RES, V74, P6796, DOI 10.1158/0008-5472.CAN-14-0079
   Till BG, 2008, BLOOD, V112, P2261, DOI 10.1182/blood-2007-12-128843
   Vonderheide RH, 2014, IMMUNOL REV, V257, P7, DOI 10.1111/imr.12143
   Wang XL, 2011, BLOOD, V118, P1255, DOI 10.1182/blood-2011-02-337360
   Zhao YB, 2010, CANCER RES, V70, P9053, DOI 10.1158/0008-5472.CAN-10-2880
   Zhong XS, 2010, MOL THER, V18, P413, DOI 10.1038/mt.2009.210
   Zhou PH, 2014, NATURE, V506, P52, DOI 10.1038/nature12988
NR 54
TC 100
Z9 107
U1 0
U2 66
PU CURRENT BIOLOGY LTD
PI LONDON
PA 84 THEOBALDS RD, LONDON WC1X 8RR, ENGLAND
SN 0952-7915
EI 1879-0372
J9 CURR OPIN IMMUNOL
JI Curr. Opin. Immunol.
PD APR
PY 2015
VL 33
BP 9
EP 15
DI 10.1016/j.coi.2015.01.002
PG 7
WC Immunology
SC Immunology
GA CH1AT
UT WOS:000353754200004
PM 25621840
OA Green Accepted
DA 2021-10-29
ER

PT J
AU Lanitis, E
   Irving, M
   Coukos, G
AF Lanitis, Evripidis
   Irving, Melita
   Coukos, George
TI Targeting the tumor vasculature to enhance T cell activity
SO CURRENT OPINION IN IMMUNOLOGY
LA English
DT Review
ID ENDOTHELIAL GROWTH-FACTOR; CHIMERIC ANTIGEN RECEPTOR; FAS LIGAND
   EXPRESSION; NECROSIS-FACTOR; TNF-ALPHA; ADHESION MOLECULES; ANTITUMOR
   EFFICACY; HUMAN MALIGNANCIES; DRUG PENETRATION; DENDRITIC CELLS
AB T cells play a critical role in tumor immune surveillance as evidenced by extensive mouse-tumor model studies as well as encouraging patient responses to adoptive T cell therapies and dendritic cell vaccines. It is well established that the interplay of tumor cells with their local cellular environment can trigger events that are immunoinhibitory to T cells. More recently it is emerging that the tumor vasculature itself constitutes an important barrier to T cells. Endothelial cells lining the vessels can suppress T cell activity, target them for destruction, and block them from gaining entry into the tumor in the first place through the deregulation of adhesion molecules. Here we review approaches to break this tumor endothelial barrier and enhance T cell activity.
C1 [Lanitis, Evripidis; Irving, Melita; Coukos, George] Univ Lausanne, Ludwig Ctr Canc Res, CH-1066 Epalinges, Switzerland.
   [Coukos, George] Univ Lausanne Hosp, Dept Oncol, CH-1015 Lausanne, Switzerland.
   [Coukos, George] Univ Penn, Sch Med, Ovarian Canc Res Ctr, Philadelphia, PA 19104 USA.
RP Coukos, G (corresponding author), Univ Lausanne, Ludwig Ctr Canc Res, CH-1066 Epalinges, Switzerland.
EM George.Coukos@chuv.ch
RI Coukos, George/ABG-7389-2020
OI Coukos, George/0000-0001-8813-7367
FU NIH transformative [R01CA156695]; ERC Advanced grant
   [1400206AdG-322875]; Ovarian Cancer Research Fund; Leenaards Foundation;
   NATIONAL CANCER INSTITUTEUnited States Department of Health & Human
   ServicesNational Institutes of Health (NIH) - USANIH National Cancer
   Institute (NCI) [R01CA156695] Funding Source: NIH RePORTER
FX This project was supported by NIH transformative R01CA156695, ERC
   Advanced grant 1400206AdG-322875, the Ovarian Cancer Research Fund, and
   the Leenaards Foundation.
CR ABBRUZZESE JL, 1990, J BIOL RESP MODIF, V9, P522
   Adotevi O, 2010, J IMMUNOTHER, V33, P991, DOI 10.1097/CJI.0b013e3181f4c208
   Ala A, 2003, INT J EXP PATHOL, V84, P1, DOI 10.1046/j.1365-2613.2003.00235.x
   Aleksic M, 2010, IMMUNITY, V32, P163, DOI 10.1016/j.immuni.2009.11.013
   Bagley RG, 2008, MOL CANCER THER, V7, P2536, DOI 10.1158/1535-7163.MCT-08-0050
   Barrett DM, 2014, ANNU REV MED, V65, P333, DOI 10.1146/annurev-med-060512-150254
   Barry M, 2002, NAT REV IMMUNOL, V2, P401, DOI 10.1038/nri819
   Bellone M, 2008, TRENDS IMMUNOL, V29, P235, DOI 10.1016/j.it.2008.02.003
   Bergers G, 2003, NAT REV CANCER, V3, P401, DOI 10.1038/nrc1093
   Bergers G, 2008, NAT REV CANCER, V8, P592, DOI 10.1038/nrc2442
   Blaschitz A, 2011, PLOS ONE, V6, DOI 10.1371/journal.pone.0021774
   Bouzin C, 2007, DRUG RESIST UPDATE, V10, P109, DOI 10.1016/j.drup.2007.03.001
   Broll K, 2001, AM J CLIN PATHOL, V115, P543, DOI 10.1309/E343-KMYX-W3Y2-10KY
   Buckanovich RJ, 2008, NAT MED, V14, P28, DOI 10.1038/nm1699
   Buckanovich RJ, 2007, J CLIN ONCOL, V25, P852, DOI 10.1200/JCO.2006.08.8583
   Calcinotto A, 2012, J IMMUNOL, V188, P2687, DOI 10.4049/jimmunol.1101877
   Carmeliet P, 2000, NATURE, V407, P249, DOI 10.1038/35025220
   Casos K, 2011, MICROVASC RES, V81, P261, DOI 10.1016/j.mvr.2011.01.006
   Cemazar M, 2005, BRIT J CANCER, V93, P98, DOI 10.1038/sj.bjc.6602672
   Cham KKY, 2010, BRIT J CANCER, V103, P52, DOI 10.1038/sj.bjc.6605727
   Chapuis AG, 2013, SCI TRANSL MED, V5, DOI 10.1126/scitranslmed.3004916
   Chen DS, 2013, IMMUNITY, V39, P1, DOI 10.1016/j.immuni.2013.07.012
   Chiang CLL, 2013, CLIN CANCER RES, V19, P4801, DOI 10.1158/1078-0432.CCR-13-1185
   Chinnasamy D, 2013, CANCER RES, V73, P3371, DOI 10.1158/0008-5472.CAN-12-3913
   Chinnasamy D, 2012, CLIN CANCER RES, V18, P1672, DOI 10.1158/1078-0432.CCR-11-3050
   Chinnasamy D, 2010, J CLIN INVEST, V120, P3953, DOI 10.1172/JCI43490
   Choi BK, 2009, J IMMUNOL, V182, P4107, DOI 10.4049/jimmunol.0800459
   Christian S, 2001, J BIOL CHEM, V276, P7408, DOI 10.1074/jbc.M009604200
   Cobleigh MA, 2003, SEMIN ONCOL, V30, P117, DOI 10.1053/j.seminoncol.2003.08.013
   Coulie PG, 2014, NAT REV CANCER, V14, P135, DOI 10.1038/nrc3670
   Curnis F, 2000, NAT BIOTECHNOL, V18, P1185, DOI 10.1038/81183
   Curnis F, 2002, J CLIN INVEST, V110, P475, DOI 10.1172/JCI200215223
   Czerniecki BJ, 2007, CANCER RES, V67, P1842, DOI 10.1158/0008-5472.CAN-06-4038
   Dayan F, 2008, CANCER MICROENVIRON, V1, P53, DOI 10.1007/s12307-008-0006-3
   De Bock K, 2011, CURR OPIN GENET DEV, V21, P73, DOI 10.1016/j.gde.2010.10.008
   Di Stasi A, 2011, NEW ENGL J MED, V365, P1673, DOI 10.1056/NEJMoa1106152
   Dikov MM, 2005, J IMMUNOL, V174, P215, DOI 10.4049/jimmunol.174.1.215
   Dirkx AEM, 2006, FASEB J, V20, P621, DOI 10.1096/fj.05-4493com
   Dvorak HF, 2002, J CLIN ONCOL, V20, P4368, DOI 10.1200/JCO.2002.10.088
   Ellis LM, 2008, NAT REV CANCER, V8, P579, DOI 10.1038/nrc2403
   Facciponte JG, 2014, J CLIN INVEST, V124, P1497, DOI 10.1172/JCI67382
   Fedorov VD, 2013, SCI TRANSL MED, V5, DOI 10.1126/scitranslmed.3006597
   Ferrara N, 2004, NAT REV DRUG DISCOV, V3, P391, DOI 10.1038/nrd1381
   Finke JH, 2008, CLIN CANCER RES, V14, P6674, DOI 10.1158/1078-0432.CCR-07-5212
   FOLKMAN J, 1971, NEW ENGL J MED, V285, P1182
   Frumento G, 2002, J EXP MED, V196, P459, DOI 10.1084/jem.20020121
   Gabrilovich DI, 1996, NAT MED, V2, P1096, DOI 10.1038/nm1096-1096
   Gabrilovich DI, 2012, NAT REV IMMUNOL, V12, P253, DOI 10.1038/nri3175
   Gajewski TF, 2011, CURR OPIN IMMUNOL, V23, P286, DOI 10.1016/j.coi.2010.11.013
   Galon J, 2006, SCIENCE, V313, P1960, DOI 10.1126/science.1129139
   Gao Q, 2007, J CLIN ONCOL, V25, P2586, DOI 10.1200/JCO.2006.09.4565
   Gooden MJM, 2011, BRIT J CANCER, V105, P93, DOI 10.1038/bjc.2011.189
   Gotink KJ, 2010, ANGIOGENESIS, V13, P1, DOI 10.1007/s10456-009-9160-6
   Griffioen AW, 1996, CANCER RES, V56, P1111
   Grupp SA, 2013, NEW ENGL J MED, V368, P1509, DOI 10.1056/NEJMoa1215134
   Hanahan D, 2000, J CLIN INVEST, V105, P1045, DOI 10.1172/JCI9872
   Hanahan D, 2000, CELL, V100, P57, DOI 10.1016/S0092-8674(00)81683-9
   Hinrichs CS, 2011, BLOOD, V117, P808, DOI 10.1182/blood-2010-05-286286
   Hollebecque A, 2012, CURR OPIN ONCOL, V24, P305, DOI 10.1097/CCO.0b013e32835249de
   Huang D, 2010, CANCER RES, V70, P1063, DOI 10.1158/0008-5472.CAN-09-3965
   Hurwitz H, 2004, NEW ENGL J MED, V350, P2335, DOI 10.1056/NEJMoa032691
   Irving M, 2012, J BIOL CHEM, V287, P23068, DOI 10.1074/jbc.M112.357673
   Ito F, 2004, CANCER RES, V64, P8411, DOI 10.1158/0008-5472.CAN-04-0590
   Jain RK, 2005, SCIENCE, V307, P58, DOI 10.1126/science.1104819
   Johansson A, 2012, P NATL ACAD SCI USA, V109, P7841, DOI 10.1073/pnas.1118296109
   Kandalaft LE, 2013, ONCOIMMUNOLOGY, V2, DOI 10.4161/onci.22664
   Kennedy R, 2008, IMMUNOL REV, V222, P129, DOI 10.1111/j.1600-065X.2008.00616.x
   Kerbel RS, 2004, NAT REV CANCER, V4, P423, DOI 10.1038/nrc1369
   Kloss CC, 2013, NAT BIOTECHNOL, V31, P71, DOI 10.1038/nbt.2459
   Ko JS, 2009, CLIN CANCER RES, V15, P2148, DOI 10.1158/1078-0432.CCR-08-1332
   Koukourakis GV, 2012, RECENT PATENTS INFLA, V6, P70, DOI 10.2174/187221312798889284
   Kraan J, 2014, BRIT J CANCER, V111, P149, DOI 10.1038/bjc.2014.286
   Krambeck AE, 2006, P NATL ACAD SCI USA, V103, P10391, DOI 10.1073/pnas.0600937103
   Lanitis E, 2013, CANCER IMMUNOL RES, V1, P43, DOI 10.1158/2326-6066.CIR-13-0008
   Lawler J, 2002, J CELL MOL MED, V6, P1, DOI 10.1111/j.1582-4934.2002.tb00307.x
   LENK H, 1989, CANCER CHEMOTH PHARM, V24, P391
   Ley K, 2004, NAT REV IMMUNOL, V4, P325, DOI 10.1038/nri1351
   Li YW, 2003, CURR MOL MED, V3, P773, DOI 10.2174/1566524033479438
   Li YW, 2002, J EXP MED, V195, P1575, DOI 10.1084/jem.20020072
   Luo YP, 2007, VACCINE, V25, P1409, DOI 10.1016/j.vaccine.2006.10.043
   MacFadyen JR, 2005, FEBS LETT, V579, P2569, DOI 10.1016/j.febslet.2005.03.071
   Manzoni M, 2010, ONCOLOGY-BASEL, V79, P187, DOI 10.1159/000320609
   Maude SL, 2014, NEW ENGL J MED, V371, P1507, DOI 10.1056/NEJMoa1407222
   Mayer RJ, 2004, NEW ENGL J MED, V350, P2406, DOI 10.1056/NEJMe048098
   Mazanet MM, 2002, J IMMUNOL, V169, P3581, DOI 10.4049/jimmunol.169.7.3581
   Melero I, 1997, NAT MED, V3, P682, DOI 10.1038/nm0697-682
   Melero I, 1998, CELL IMMUNOL, V190, P167, DOI 10.1006/cimm.1998.1396
   Miller DW, 2005, AM J PATHOL, V167, P1389, DOI 10.1016/S0002-9440(10)61226-6
   Morgan RA, 2010, MOL THER, V18, P843, DOI 10.1038/mt.2010.24
   Motz GT, 2013, IMMUNITY, V39, P61, DOI 10.1016/j.immuni.2013.07.005
   Motz GT, 2014, NAT MED, V20, P607, DOI 10.1038/nm.3541
   Mulligan JK, 2010, CANCER IMMUNOL IMMUN, V59, P267, DOI 10.1007/s00262-009-0747-y
   Nelson J, 2003, NAT REV CANCER, V3, P110, DOI 10.1038/nrc990
   Niethammer AG, 2002, NAT MED, V8, P1369, DOI 10.1038/nm794
   Okaji Y, 2004, CANCER SCI, V95, P85, DOI 10.1111/j.1349-7006.2004.tb03175.x
   Osada T, 2008, CANCER IMMUNOL IMMUN, V57, P1115, DOI 10.1007/s00262-007-0441-x
   Palazon A, 2012, CLIN CANCER RES, V18, P1207, DOI 10.1158/1078-0432.CCR-11-1591
   Palazon A, 2011, CANCER RES, V71, P801, DOI 10.1158/0008-5472.CAN-10-1733
   PALLADINO MA, 1987, J IMMUNOL, V138, P4023
   Pirtskhalaishvili G, 2000, PROSTATE, V44, P77
   Porter DL, 2011, NEW ENGL J MED, V365, P725, DOI 10.1056/NEJMoa1103849
   Rabinovich GA, 2007, ANNU REV IMMUNOL, V25, P267, DOI 10.1146/annurev.immunol.25.022106.141609
   Rafii S, 2002, CANCER CELL, V2, P429, DOI 10.1016/S1535-6108(02)00208-8
   Rajeshkumar NV, 2005, BREAST CANCER RES TR, V94, P237, DOI 10.1007/s10549-005-9000-3
   Restifo NP, 2012, NAT REV IMMUNOL, V12, P269, DOI 10.1038/nri3191
   RETTIG WJ, 1992, P NATL ACAD SCI USA, V89, P10832, DOI 10.1073/pnas.89.22.10832
   Riesenberg R, 2007, CLIN CANCER RES, V13, P6993, DOI 10.1158/1078-0432.CCR-07-0942
   Robbins PF, 2011, J CLIN ONCOL, V29, P917, DOI 10.1200/JCO.2010.32.2537
   Rodig N, 2003, EUR J IMMUNOL, V33, P3117, DOI 10.1002/eji.200324270
   Rosano L, 2013, NAT REV CANCER, V13, P637, DOI 10.1038/nrc3546
   Rosenberg SA, 2011, CLIN CANCER RES, V17, P4550, DOI 10.1158/1078-0432.CCR-11-0116
   Sacchi A, 2006, CLIN CANCER RES, V12, P175, DOI 10.1158/1078-0432.CCR-05-1147
   Sadelain M, 2013, CANCER DISCOV, V3, P388, DOI 10.1158/2159-8290.CD-12-0548
   Salani D, 2000, AM J PATHOL, V157, P1703, DOI 10.1016/S0002-9440(10)64807-9
   Santoro SP, 2015, CANCER IMMUNOL RES, V3, P68, DOI 10.1158/2326-6066.CIR-14-0192
   Sata M, 1998, NAT MED, V4, P415, DOI 10.1038/nm0498-415
   Schreiber RD, 2011, SCIENCE, V331, P1565, DOI 10.1126/science.1203486
   Secchiero P, 2008, ARTERIOSCL THROM VAS, V28, pE4, DOI 10.1161/ATVBAHA.107.158451
   Shetty S, 2011, J IMMUNOL, V186, P4147, DOI 10.4049/jimmunol.1002961
   Shih T, 2006, CLIN THER, V28, P1779, DOI 10.1016/j.clinthera.2006.11.015
   Simonavicius N, 2008, MODERN PATHOL, V21, P308, DOI 10.1038/modpathol.3801006
   Spinella F, 2002, J BIOL CHEM, V277, P27850, DOI 10.1074/jbc.M202421200
   Spranger S, 2013, SCI TRANSL MED, V5, DOI 10.1126/scitranslmed.3006504
   Straathof KC, 2005, BLOOD, V105, P4247, DOI 10.1182/blood-2004-11-4564
   Taflin C, 2011, P NATL ACAD SCI USA, V108, P2891, DOI 10.1073/pnas.1011811108
   ten Hagen TLM, 2008, IMMUNOL REV, V222, P299, DOI 10.1111/j.1600-065X.2008.00619.x
   Terme M, 2013, CANCER RES, V73, P539, DOI 10.1158/0008-5472.CAN-12-2325
   Tol J, 2009, NEW ENGL J MED, V360, P563, DOI 10.1056/NEJMoa0808268
   Tong RT, 2004, CANCER RES, V64, P3731, DOI 10.1158/0008-5472.CAN-04-0074
   Vogler I, 2010, MOL THER, V18, P1330, DOI 10.1038/mt.2010.83
   Voron T, 2014, FRONT ONCOL, V4, DOI 10.3389/fonc.2014.00070
   Walter-Yohrling J, 2004, CLIN CANCER RES, V10, P2179, DOI 10.1158/1078-0432.CCR-03-1013
   Wang W, 2013, GENE THER, V20, P970, DOI 10.1038/gt.2013.19
   Wang YS, 2007, CLIN CANCER RES, V13, P6779, DOI 10.1158/1078-0432.CCR-07-1587
   Weber C, 2007, NAT REV IMMUNOL, V7, P467, DOI 10.1038/nri2096
   Wei YQ, 2001, P NATL ACAD SCI USA, V98, P11545, DOI 10.1073/pnas.191112198
   Wei YQ, 2000, NAT MED, V6, P1160, DOI 10.1038/80506
   Weis SM, 2011, NAT MED, V17, P1359, DOI 10.1038/nm.2537
   Wilcox RA, 2004, BLOOD, V103, P177, DOI 10.1182/blood-2003-06-2184
   Winkler F, 2004, CANCER CELL, V6, P553, DOI 10.1016/j.ccr.2004.10.011
   Xie Ke, 2009, Genet Vaccines Ther, V7, P10, DOI 10.1186/1479-0556-7-10
   Yang JC, 2003, NEW ENGL J MED, V349, P427, DOI 10.1056/NEJMoa021491
   Yu JS, 2003, J NEURO-ONCOL, V64, P55, DOI 10.1007/BF02700020
   Zang XX, 2010, MODERN PATHOL, V23, P1104, DOI 10.1038/modpathol.2010.95
   Zhang L, 2003, NEW ENGL J MED, V348, P203, DOI 10.1056/NEJMoa020177
   Zhong S, 2013, P NATL ACAD SCI USA, V110, P6973, DOI 10.1073/pnas.1221609110
   Zuo SG, 2010, BIOL PHARM BULL, V33, P174, DOI 10.1248/bpb.33.174
NR 147
TC 137
Z9 140
U1 1
U2 23
PU CURRENT BIOLOGY LTD
PI LONDON
PA 84 THEOBALDS RD, LONDON WC1X 8RR, ENGLAND
SN 0952-7915
EI 1879-0372
J9 CURR OPIN IMMUNOL
JI Curr. Opin. Immunol.
PD APR
PY 2015
VL 33
BP 55
EP 63
DI 10.1016/j.coi.2015.01.011
PG 9
WC Immunology
SC Immunology
GA CH1AT
UT WOS:000353754200010
PM 25665467
OA hybrid, Green Published
DA 2021-10-29
ER

PT J
AU Jonnalagadda, M
   Mardiros, A
   Urak, R
   Wang, XL
   Hoffman, LJ
   Bernanke, A
   Chang, WC
   Bretzlaff, W
   Starr, R
   Priceman, S
   Ostberg, JR
   Forman, SJ
   Brown, CE
AF Jonnalagadda, Mahesh
   Mardiros, Armen
   Urak, Ryan
   Wang, Xiuli
   Hoffman, Lauren J.
   Bernanke, Alyssa
   Chang, Wen-Chung
   Bretzlaff, William
   Starr, Renate
   Priceman, Saul
   Ostberg, Julie R.
   Forman, Stephen J.
   Brown, Christine E.
TI Chimeric Antigen Receptors With Mutated IgG4 Fc Spacer Avoid Fc Receptor
   Binding and Improve T Cell Persistence and Antitumor Efficacy
SO MOLECULAR THERAPY
LA English
DT Article
ID ACUTE LYMPHOBLASTIC-LEUKEMIA; ACUTE MYELOID-LEUKEMIA; IN-VIVO
   PERSISTENCE; CD28 COSTIMULATION; ADOPTIVE IMMUNOTHERAPY;
   MONOCLONAL-ANTIBODIES; EFFECTOR FUNCTIONS; MEMORY; DOMAINS;
   TRANSPLANTATION
AB The success of adoptive therapy using chimeric antigen receptor (CAR)-expressing T cells partly depends on optimal CAR design. CARs frequently incorporate a spacer/linker region based on the constant region of either IgG1 or IgG4 to connect extracellular ligand-binding with intracellular signaling domains. Here, we evaluated the potential for the IgG4-Fc linker to result in off-target interactions with Fc gamma receptors (Fc gamma Rs). As proof-of-principle, we focused on a CD19-specific scFv-IgG4-CD28-zeta CAR and found that, in contrast to CAR-negative cells, CAR+ T cells bound soluble Fc gamma Rs in vitro and did not engraft in NSG mice. We hypothesized that mutations to avoid Fc gamma R binding would improve CAR+ T cell engraftment and antitumor efficacy. Thus, we generated CD19-specific CARs with IgG4-Fc spacers that had either been mutated at two sites (L235E; N297Q) within the CH2 region (CD19R(EQ)) or incorporated a CH2 deletion (CD19Rch2 Delta). These mutations reduced binding to soluble Fc gamma Rs without altering the ability of the CAR to mediate antigen-specific lysis. Importantly, CD19R(EQ) and CD19Rch2 Delta T cells exhibited improved persistence and more potent CD19-specific antilymphoma efficacy in NSG mice. Together, these studies suggest that optimal CAR function may require the elimination of cellular Fc gamma R interactions to improve T cell persistence and antitumor responses.
C1 [Jonnalagadda, Mahesh; Mardiros, Armen; Urak, Ryan; Wang, Xiuli; Hoffman, Lauren J.; Bernanke, Alyssa; Chang, Wen-Chung; Bretzlaff, William; Starr, Renate; Priceman, Saul; Ostberg, Julie R.; Forman, Stephen J.; Brown, Christine E.] City Hope Natl Med Ctr, Beckman Res Inst, Dept Hematol & Hematopoiet Cell Transplantat, Duarte, CA 91010 USA.
RP Forman, SJ (corresponding author), City Hope Natl Med Ctr, Beckman Res Inst, Dept Hematol & Hematopoiet Cell Transplantat, Duarte, CA 91010 USA.
EM sforman@coh.org; cbrown@coh.org
OI Wang, Xiuli/0000-0001-5964-4327; Brown, Christine/0000-0003-4915-8207;
   Urak, Ryan/0000-0001-5289-5000
FU National Institutes of HealthUnited States Department of Health & Human
   ServicesNational Institutes of Health (NIH) - USA [P50 CA107399, P30
   CA033572, P01 CA030206]; Lymphoma Research Foundation; Marcus
   Foundation; Skirball Foundation; Tim Lindenfelser Lymphoma Research
   Fund; Tim Nesvig Lymphoma Research Foundation; NATIONAL CANCER
   INSTITUTEUnited States Department of Health & Human ServicesNational
   Institutes of Health (NIH) - USANIH National Cancer Institute (NCI)
   [P01CA030206, P50CA107399, P30CA033572] Funding Source: NIH RePORTER
FX This work was supported by the National Institutes of Health grants P50
   CA107399, P30 CA033572, and P01 CA030206; the Lymphoma Research
   Foundation; the Marcus Foundation; the Skirball Foundation; the Tim
   Lindenfelser Lymphoma Research Fund; and the Tim Nesvig Lymphoma
   Research Foundation.
CR Berger C, 2006, BLOOD, V107, P2294, DOI 10.1182/blood-2005-08-3503
   Berger C, 2008, J CLIN INVEST, V118, P294, DOI 10.1172/JCI32103
   Brenner MK, 2010, CURR OPIN IMMUNOL, V22, P251, DOI 10.1016/j.coi.2010.01.020
   Brentjens RJ, 2007, CLIN CANCER RES, V13, P5426, DOI 10.1158/1078-0432.CCR-07-0674
   Cartellieri M, 2010, J BIOMED BIOTECHNOL, DOI 10.1155/2010/956304
   Cieri N, 2013, BLOOD, V121, P573, DOI 10.1182/blood-2012-05-431718
   De Oliveira SN, 2013, HUM GENE THER, V24, P824, DOI 10.1089/hum.2012.202
   Gattinoni L, 2005, J EXP MED, V202, P907, DOI 10.1084/jem.20050732
   Gattinoni L, 2011, NAT MED, V17, P1290, DOI 10.1038/nm.2446
   Gill S, 2014, BLOOD, V123, P2343, DOI 10.1182/blood-2013-09-529537
   Guest RD, 2005, J IMMUNOTHER, V28, P203, DOI 10.1097/01.cji.0000161397.96582.59
   Haso W, 2013, BLOOD, V121, P1165, DOI 10.1182/blood-2012-06-438002
   Heslop Helen E, 2003, Hematology Am Soc Hematol Educ Program, P331
   Hombach A, 2010, GENE THER, V17, P1206, DOI 10.1038/gt.2010.91
   Hombach A, 2001, J IMMUNOL, V167, P6123, DOI 10.4049/jimmunol.167.11.6123
   Huang GX, 2012, CANCER RES, V72, P271, DOI 10.1158/0008-5472.CAN-11-2778
   Hudecek M, 2015, CANCER IMMUNOL RES, V3, P125, DOI 10.1158/2326-6066.CIR-14-0127
   Hudecek M, 2013, CLIN CANCER RES, V19, P3153, DOI 10.1158/1078-0432.CCR-13-0330
   Hudecek M, 2010, BLOOD, V116, P4532, DOI 10.1182/blood-2010-05-283309
   Imai C, 2004, LEUKEMIA, V18, P676, DOI 10.1038/sj.leu.2403302
   Isaacs JD, 1998, J IMMUNOL, V161, P3862
   Ishikawa F, 2005, BLOOD, V106, P1565, DOI 10.1182/blood-2005-02-0516
   Ito M, 2002, BLOOD, V100, P3175, DOI 10.1182/blood-2001-12-0207
   Jensen MC, 2010, BIOL BLOOD MARROW TR, V16, P1245, DOI 10.1016/j.bbmt.2010.03.014
   Jonnalagadda M, 2013, PLOS ONE, V8, DOI 10.1371/journal.pone.0065519
   Kalos M, 2011, SCI TRANSL MED, V3, DOI 10.1126/scitranslmed.3002842
   Kebriaei P, 2012, HUM GENE THER, V23, P444, DOI 10.1089/hum.2011.167
   Kochenderfer JN, 2009, J IMMUNOTHER, V32, P689, DOI 10.1097/CJI.0b013e3181ac6138
   Kowolik CM, 2006, CANCER RES, V66, P10995, DOI 10.1158/0008-5472.CAN-06-0160
   Mardiros A, 2013, BLOOD, V122, P3138, DOI 10.1182/blood-2012-12-474056
   Milone MC, 2009, MOL THER, V17, P1453, DOI 10.1038/mt.2009.83
   Nguyen P, 2003, BLOOD, V102, P4320, DOI 10.1182/blood-2003-04-1255
   Nirula A, 2011, CURR OPIN RHEUMATOL, V23, P119, DOI 10.1097/BOR.0b013e3283412fd4
   Overwijk WW, 2009, CLIN IMMUNOL, V132, P153, DOI 10.1016/j.clim.2009.03.512
   Reddy MP, 2000, J IMMUNOL, V164, P1925, DOI 10.4049/jimmunol.164.4.1925
   Savoldo B, 2011, J CLIN INVEST, V121, P1822, DOI 10.1172/JCI46110
   Sazinsky SL, 2008, P NATL ACAD SCI USA, V105, P20167, DOI 10.1073/pnas.0809257105
   Schroeder HW, 2010, J ALLERGY CLIN IMMUN, V125, pS41, DOI 10.1016/j.jaci.2009.09.046
   Shultz LD, 2005, J IMMUNOL, V174, P6477, DOI 10.4049/jimmunol.174.10.6477
   Stastny MJ, 2007, J PEDIAT HEMATOL ONC, V29, P669, DOI 10.1097/MPH.0b013e3181468c68
   STEPLEWSKI Z, 1988, P NATL ACAD SCI USA, V85, P4852, DOI 10.1073/pnas.85.13.4852
   STOOP JW, 1969, CLIN EXP IMMUNOL, V4, P101
   Strohl WR, 2009, CURR OPIN BIOTECH, V20, P685, DOI 10.1016/j.copbio.2009.10.011
   Szymczak AL, 2004, NAT BIOTECHNOL, V22, P589, DOI 10.1038/nbt957
   Till BG, 2012, BLOOD, V119, P3940, DOI 10.1182/blood-2011-10-387969
   Wang XL, 2012, J IMMUNOTHER, V35, P689, DOI 10.1097/CJI.0b013e318270dec7
   Wang XL, 2011, BLOOD, V118, P1255, DOI 10.1182/blood-2011-02-337360
   Wang XL, 2011, BLOOD, V117, P1888, DOI 10.1182/blood-2010-10-310599
   Wilkie S, 2008, J IMMUNOL, V180, P4901, DOI 10.4049/jimmunol.180.7.4901
   Zhong XS, 2010, MOL THER, V18, P413, DOI 10.1038/mt.2009.210
NR 50
TC 91
Z9 92
U1 2
U2 21
PU CELL PRESS
PI CAMBRIDGE
PA 50 HAMPSHIRE ST, FLOOR 5, CAMBRIDGE, MA 02139 USA
SN 1525-0016
EI 1525-0024
J9 MOL THER
JI Mol. Ther.
PD APR
PY 2015
VL 23
IS 4
BP 757
EP 768
DI 10.1038/mt.2014.208
PG 12
WC Biotechnology & Applied Microbiology; Genetics & Heredity; Medicine,
   Research & Experimental
SC Biotechnology & Applied Microbiology; Genetics & Heredity; Research &
   Experimental Medicine
GA CF4EB
UT WOS:000352500400021
PM 25366031
OA Green Published, hybrid
DA 2021-10-29
ER

PT J
AU Curran, KJ
   Seinstra, BA
   Nikhamin, Y
   Yeh, R
   Usachenko, Y
   van Leeuwen, DG
   Purdon, T
   Pegram, HJ
   Brentjens, RJ
AF Curran, Kevin J.
   Seinstra, Beatrijs A.
   Nikhamin, Yan
   Yeh, Raymond
   Usachenko, Yelena
   van Leeuwen, Dayenne G.
   Purdon, Terence
   Pegram, Hollie J.
   Brentjens, Renier J.
TI Enhancing Antitumor Efficacy of Chimeric Antigen Receptor T Cells
   Through Constitutive CD40L Expression
SO MOLECULAR THERAPY
LA English
DT Article
ID ACUTE LYMPHOBLASTIC-LEUKEMIA; FAS-MEDIATED APOPTOSIS; ADAPTIVE IMMUNITY;
   GENE-TRANSFER; THERAPY; CANCER; LIGAND; INTERLEUKIN-12; LYMPHOCYTES;
   ACTIVATION
AB Adoptive cell therapy with genetically modified T cells expressing a chimeric antigen receptor (CAR) is a promising therapy for patients with B-cell acute lymphoblastic leukemia. However, CAR-modified T cells (CAR T cells) have mostly failed in patients with solid tumors or low-grade B-cell malignancies including chronic lymphocytic leukemia with bulky lymph node involvement. Herein, we enhance the antitumor efficacy of CAR T cells through the constitutive expression of CD40 ligand (CD40L, CD154). T cells genetically modified to constitutively express CD40L (CD40L-modified T cells) demonstrated increased proliferation and secretion of proinflammatory T(H)1 cytokines. Further, CD40L-modified T cells augmented the immunogenicity of CD40(+) tumor cells by the upregulated surface expression of costimulatory molecules (CD80 and CD86), adhesion molecules (CD54, CD58, and CD70), human leukocyte antigen (HLA) molecules (Class I and HLA-DR), and the Fas-death receptor (CD95). Additionally, CD40L-modified T cells induced maturation and secretion of the proinflammatory cytokine interleukin-12 by monocyte-derived dendritic cells. Finally, tumor-targeted CD19-specific CAR/CD40L T cells exhibited increased cytotoxicity against CD40(+) tumors and extended the survival of tumor-bearing mice in a xenotransplant model of CD19(+) systemic lymphoma. This preclinical data supports the clinical application of CAR T cells additionally modified to constitutively express CD40L with anticipated enhanced antitumor efficacy.
C1 [Curran, Kevin J.] Mem Sloan Kettering Canc Ctr, Dept Pediat, New York, NY 10065 USA.
   [Seinstra, Beatrijs A.; Nikhamin, Yan; Yeh, Raymond; Usachenko, Yelena; van Leeuwen, Dayenne G.; Purdon, Terence; Pegram, Hollie J.; Brentjens, Renier J.] Mem Sloan Kettering Canc Ctr, Dept Med, New York, NY 10065 USA.
RP Brentjens, RJ (corresponding author), Mem Sloan Kettering Canc Ctr, Dept Med, 1275 York Ave, New York, NY 10065 USA.
EM brentjer@mskcc.org
OI Purdon, Terence/0000-0002-2083-1667
FU National Institutes of HealthUnited States Department of Health & Human
   ServicesNational Institutes of Health (NIH) - USA [CA095152, CA138738,
   CA059350, CA008748]; St. Baldrick's Foundation - AVM Traders Scholar's
   Award; William Lawrence and Blanche Hughes Foundation; Emerald
   Foundation; VSB Scholarship; Dutch Cancer SocietyKWF Kankerbestrijding;
   Damon Runyon Clinical Investigator Award; Annual Terry Fox Run for
   Cancer Research (New York, NY); Mr. William H. Goodwin and Mrs. Alice
   Goodwin; Commonwealth Cancer Foundation for Research; Experimental
   Therapeutics Center of Memorial Sloan Kettering Cancer Center; Geoffrey
   Beene Cancer Foundation; NATIONAL CANCER INSTITUTEUnited States
   Department of Health & Human ServicesNational Institutes of Health (NIH)
   - USANIH National Cancer Institute (NCI) [R01CA138738, P01CA059350,
   K08CA095152, P30CA008748] Funding Source: NIH RePORTER
FX This study was supported by the National Institutes of Health (grants
   CA095152, CA138738, CA059350, CA008748); St. Baldrick's Foundation - AVM
   Traders Scholar's Award (K.J.C.); William Lawrence and Blanche Hughes
   Foundation (R.J.B. and K.J.C.), The Emerald Foundation (R.J.B.); VSB
   Scholarship (B.A.S.), Dutch Cancer Society Scholarship (B.A.S.), Damon
   Runyon Clinical Investigator Award (R.J.B.); The Annual Terry Fox Run
   for Cancer Research (New York, NY) organized by the Canada Club of New
   York; Kate's Team; Mr. William H. Goodwin and Mrs. Alice Goodwin and the
   Commonwealth Cancer Foundation for Research, the Experimental
   Therapeutics Center of Memorial Sloan Kettering Cancer Center; and the
   Geoffrey Beene Cancer Foundation. The authors would like to thank Joe
   Olechnowicz, Mythili Koneru, Sarwish Rafiq, and Eric Smith for their
   thoughtful advice and critical review of this manuscript. R.J.B. and
   K.J.C. designed the concept and interpreted the data. K.J.C., B.A.S.,
   Y.N., D.G.L., T.P., and R.Y. performed experiments. H.J.P. and Y.U.
   provided critical reagents; K.J.C. and R.J.B. wrote the paper. R.J.B. is
   a cofounder, stock holder, and consultant for Juno Therapeutics. The
   other authors have no conflict of interest to disclose.
CR Altenburg A, 1999, J IMMUNOL, V162, P4140
   ARMITAGE RJ, 1992, NATURE, V357, P80, DOI 10.1038/357080a0
   Bhadra R, 2011, J IMMUNOL, V187, P4421, DOI 10.4049/jimmunol.1102319
   Bossen C, 2006, J BIOL CHEM, V281, P13964, DOI 10.1074/jbc.M601553200
   Bourgeois C, 2002, SCIENCE, V297, P2060, DOI 10.1126/science.1072615
   Brentjens RJ, 2007, CLIN CANCER RES, V13, P5426, DOI 10.1158/1078-0432.CCR-07-0674
   Brentjens RJ, 2013, SCI TRANSL MED, V5, DOI 10.1126/scitranslmed.3005930
   Brentjens RJ, 2011, BLOOD, V118, P4817, DOI 10.1182/blood-2011-04-348540
   Brentjens RJ, 2003, NAT MED, V9, P279, DOI 10.1038/nm827
   Brown MP, 1998, NAT MED, V4, P1253, DOI 10.1038/3233
   CAYABYAB M, 1994, J IMMUNOL, V152, P1523
   Cella M, 1996, J EXP MED, V184, P747, DOI 10.1084/jem.184.2.747
   Ciaravino G, 2004, EUR J GYNAECOL ONCOL, V25, P27
   Clarke SRM, 2000, J LEUKOCYTE BIOL, V67, P607, DOI 10.1002/jlb.67.5.607
   Curran KJ, 2012, J GENE MED, V14, P405, DOI 10.1002/jgm.2604
   Davila ML, 2014, SCI TRANSL MED, V6, DOI 10.1126/scitranslmed.3008226
   Di Stasi A, 2011, NEW ENGL J MED, V365, P1673, DOI 10.1056/NEJMoa1106152
   Frentsch M, 2013, BLOOD, V122, P405, DOI 10.1182/blood-2013-02-483586
   Geijtenbeek TBH, 1999, BLOOD, V94, P754, DOI 10.1182/blood.V94.2.754.414k11_754_764
   Ghani K, 2009, HUM GENE THER, V20, P966, DOI 10.1089/hum.2009.001
   Gong Michael C., 1999, Neoplasia (New York), V1, P123, DOI 10.1038/sj.neo.7900018
   Greaves P, 2013, BLOOD, V121, P734, DOI 10.1182/blood-2012-10-385591
   Grupp SA, 2013, NEW ENGL J MED, V368, P1509, DOI 10.1056/NEJMoa1215134
   GRUSS HJ, 1995, EUR J IMMUNOL, V25, P2083, DOI 10.1002/eji.1830250742
   Higham EM, 2010, J IMMUNOL, V184, P3394, DOI 10.4049/jimmunol.0903111
   Kalos M, 2011, SCI TRANSL MED, V3, DOI 10.1126/scitranslmed.3002842
   Khong A, 2012, INT REV IMMUNOL, V31, P246, DOI 10.3109/08830185.2012.698338
   Kochenderfer JN, 2014, J CLIN ONCOL
   Laurin D, 2013, J IMMUNOTHER, V36, P181, DOI 10.1097/CJI.0b013e318288f8c1
   Lollini PL, 1998, CLIN CANCER RES, V4, P1843
   O'Neill DW, 2004, BLOOD, V104, P2235, DOI 10.1182/blood-2003-12-4392
   Pegram HJ, 2012, BLOOD, V119, P4133, DOI 10.1182/blood-2011-12-400044
   Peng XH, 1996, EUR J IMMUNOL, V26, P1621, DOI 10.1002/eji.1830260732
   Porter DL, 2011, NEW ENGL J MED, V365, P725, DOI 10.1056/NEJMoa1103849
   Quintas-Cardama A, 2007, HUM GENE THER, V18, P1253, DOI 10.1089/hum.2007.088
   Ratzinger G, 2003, BLOOD, V101, P1422, DOI 10.1182/blood-2002-04-1093
   RIEUXLAUCAT F, 1995, SCIENCE, V268, P1347, DOI 10.1126/science.7539157
   RIVIERE I, 1995, P NATL ACAD SCI USA, V92, P6733, DOI 10.1073/pnas.92.15.6733
   Santos EB, 2009, NAT MED, V15, P338, DOI 10.1038/nm.1930
   Schattner EJ, 1996, BLOOD, V88, P1375, DOI 10.1182/blood.V88.4.1375.bloodjournal8841375
   Schonbeck U, 2001, CELL MOL LIFE SCI, V58, P4, DOI 10.1007/PL00000776
   SCHULTZE JL, 1995, P NATL ACAD SCI USA, V92, P8200, DOI 10.1073/pnas.92.18.8200
   Stephan MT, 2007, NAT MED, V13, P1440, DOI 10.1038/nm1676
   Trinchieri G, 2003, NAT REV IMMUNOL, V3, P133, DOI 10.1038/nri1001
   UCKUN FM, 1990, BLOOD, V76, P2449
   vandenOord JJ, 1996, AM J PATHOL, V149, P1953
   Vesely MD, 2011, ANNU REV IMMUNOL, V29, P235, DOI 10.1146/annurev-immunol-031210-101324
   Vonderheide RH, 2013, CLIN CANCER RES, V19, P1035, DOI 10.1158/1078-0432.CCR-12-2064
   Wierda WG, 2000, BLOOD, V96, P2917
   Wingett DG, 1998, BREAST CANCER RES TR, V50, P27, DOI 10.1023/A:1006012607452
   ZONG YS, 1991, ONCOLOGY-BASEL, V48, P290
NR 51
TC 134
Z9 140
U1 0
U2 23
PU NATURE PUBLISHING GROUP
PI NEW YORK
PA 75 VARICK ST, 9TH FLR, NEW YORK, NY 10013-1917 USA
SN 1525-0016
EI 1525-0024
J9 MOL THER
JI Mol. Ther.
PD APR
PY 2015
VL 23
IS 4
BP 769
EP 778
DI 10.1038/mt.2015.4
PG 10
WC Biotechnology & Applied Microbiology; Genetics & Heredity; Medicine,
   Research & Experimental
SC Biotechnology & Applied Microbiology; Genetics & Heredity; Research &
   Experimental Medicine
GA CF4EB
UT WOS:000352500400022
PM 25582824
OA hybrid, Green Published
DA 2021-10-29
ER

PT J
AU Chu, YY
   Hochberg, J
   Yahr, A
   Ayello, J
   van de Ven, C
   Barth, M
   Czuczman, M
   Cairo, MS
AF Chu, Yaya
   Hochberg, Jessica
   Yahr, Ashlin
   Ayello, Janet
   van de Ven, Carmella
   Barth, Matthew
   Czuczman, Myron
   Cairo, Mitchell S.
TI Targeting CD20(+) Aggressive B-cell Non-Hodgkin Lymphoma by Anti-CD20
   CAR mRNA-Modified Expanded Natural Killer Cells In Vitro and in NSG Mice
SO CANCER IMMUNOLOGY RESEARCH
LA English
DT Article
ID ACUTE-LYMPHOBLASTIC-LEUKEMIA; T-CELLS; NK CELLS; ACTIVATING RECEPTORS;
   MONOCLONAL-ANTIBODY; CYTOLYTIC ACTIVITY; TUMOR; RITUXIMAB; CHILDREN;
   CYTOTOXICITY
AB The prognosis is very dismal for patients with relapsed CD20(+) B-cell non-Hodgkin lymphoma (B-NHL). Facilitating the development of alternative novel therapeutic strategies is required to improve outcomes in patients with recurrent/refractory CD20(+) B-NHL. In this study, we investigated functional activities of anti-CD20 CAR-modified, expanded peripheral blood NK cells (exPBNK) following mRNA nucleofection against CD20(+) B-NHL in vitro and in vivo. CAR(+) exPBNK had significantly enhanced in vitro cytotoxicity, compared with CAR(-) exPBNK against CD20(+) Ramos (P < 0.05), Daudi, Raji, and two rituximab-resistant cell lines, Raji-2R and Raji-4RH (P < 0.001). As expected, there was no significant difference against CD20(-) RS4; 11 and Jurkat cells. CD107a degranulation and intracellular IFN gamma production were also enhanced in CAR(+) exPBNK in response to CD20(+) B-NHL-specific stimulation. In Raji-Luc and Raji-2R-Luc xenografted NOD/SCID/gamma-chain(-/-) (NSG) mice, the luciferase signals measured in the CAR(+) exPBNK-treated group were significantly reduced, compared with the signals measured in the untreated mice and in mice treated with the CAR(-) exPBNK. Furthermore, the CAR exPBNK-treated mice had significantly extended survival time (P < 0.001) and reduced tumor size, compared with those of the untreated and the CAR(-) exPBNK-treated mice (P < 0.05). These preclinical data suggest that ex vivo-exPBNK modified with anti-CD20 CAR may have therapeutic potential for treating patients with poor-risk CD20(+) hematologic malignancies.
C1 [Chu, Yaya; Hochberg, Jessica; Yahr, Ashlin; Ayello, Janet; van de Ven, Carmella; Cairo, Mitchell S.] New York Med Coll, Maria Fareri Childrens Hosp, Dept Pediat, Valhalla, NY 10595 USA.
   [Barth, Matthew] SUNY Buffalo, Dept Pediat, Buffalo, NY 14260 USA.
   [Czuczman, Myron] Roswell Pk Canc Inst, Dept Med, Buffalo, NY 14263 USA.
   [Czuczman, Myron] Roswell Pk Canc Inst, Dept Immunol, Buffalo, NY 14263 USA.
   [Cairo, Mitchell S.] New York Med Coll, Dept Med, Valhalla, NY 10595 USA.
   [Cairo, Mitchell S.] New York Med Coll, Dept Pathol, Valhalla, NY 10595 USA.
   [Cairo, Mitchell S.] New York Med Coll, Dept Microbiol & Immunol, Valhalla, NY 10595 USA.
   [Cairo, Mitchell S.] New York Med Coll, Dept Cell Biol & Anat, Valhalla, NY 10595 USA.
RP Cairo, MS (corresponding author), New York Med Coll, 40 Sunshine Cottage Rd,Skyline 1N-D12, Valhalla, NY 10595 USA.
EM mitchell_cairo@nymc.edu
RI Barth, Matthew/I-4117-2019
OI Barth, Matthew/0000-0001-5263-9509
FU Pediatric Cancer Research Foundation (PCRF); Children's Cancer Fund
   (CCF); New York Medical College Intramural Research Award
FX This research was supported by grants from the Pediatric Cancer Research
   Foundation (PCRF), Children's Cancer Fund (CCF), and a New York Medical
   College Intramural Research Award.
CR Alter G, 2004, J IMMUNOL METHODS, V294, P15, DOI 10.1016/j.jim.2004.08.008
   Ayello J, 2009, EXP HEMATOL, V37, P1216, DOI 10.1016/j.exphem.2009.07.009
   Barrett DM, 2011, HUM GENE THER, V22, P1575, DOI 10.1089/hum.2011.070
   Berg M, 2009, CYTOTHERAPY, V11, P341, DOI 10.1080/14653240902807034
   Blum KA, 2004, BLOOD, V104, P3009, DOI 10.1182/blood-2004-02-0405
   Brentjens RJ, 2013, SCI TRANSL MED, V5, DOI 10.1126/scitranslmed.3005930
   Cairo MS, 2007, BLOOD, V109, P2736, DOI 10.1182/blood-2006-07-036665
   Cairo MS, 2012, J CLIN ONCOL, V30, P387, DOI 10.1200/JCO.2010.33.3369
   Chu Y, 2013, BONE MARROW TRANSPL, V48, pS15
   CICCONE E, 1992, J EXP MED, V176, P963, DOI 10.1084/jem.176.4.963
   Coiffier B, 2002, NEW ENGL J MED, V346, P235, DOI 10.1056/NEJMoa011795
   Czuczman MS, 2008, CLIN CANCER RES, V14, P1561, DOI 10.1158/1078-0432.CCR-07-1254
   Davis TA, 2000, J CLIN ONCOL, V18, P3135, DOI 10.1200/JCO.2000.18.17.3135
   DEPREVAL C, 1983, IMMUNOGENETICS, V17, P133, DOI 10.1007/BF00364753
   Dunleavy K, 2013, NEW ENGL J MED, V369, P1915, DOI 10.1056/NEJMoa1308392
   Garcia-Iglesias T, 2009, BMC CANCER, V9, DOI 10.1186/1471-2407-9-186
   Gerrard M, 2008, BRIT J HAEMATOL, V141, P840, DOI 10.1111/j.1365-2141.2008.07144.x
   Goldman S, 2013, LEUKEMIA, V27, P1174, DOI 10.1038/leu.2012.255
   Grupp SA, 2013, NEW ENGL J MED, V368, P1509, DOI 10.1056/NEJMoa1215134
   Guimaraes F, 2006, LEUKEMIA, V20, P833, DOI 10.1038/sj.leu.2404147
   Hacein-Bey-Abina S, 2003, NEW ENGL J MED, V348, P255, DOI 10.1056/NEJM200301163480314
   Hasenkamp J, 2006, SCAND J IMMUNOL, V64, P444, DOI 10.1111/j.1365-3083.2006.01803.x
   Imai C, 2005, BLOOD, V106, P376, DOI 10.1182/blood-2004-12-4797
   Imai C, 2004, LEUKEMIA, V18, P676, DOI 10.1038/sj.leu.2403302
   Kochenderfer JN, 2012, BLOOD, V119, P2709, DOI 10.1182/blood-2011-10-384388
   Kohn DB, 2011, MOL THER, V19, P432, DOI 10.1038/mt.2011.1
   LeBien TW, 2008, BLOOD, V112, P1570, DOI 10.1182/blood-2008-02-078071
   Miles RR, 2012, BRIT J HAEMATOL, V156, P730, DOI 10.1111/j.1365-2141.2011.09024.x
   Nishimura R, 2008, BLOOD, V112, P2563, DOI 10.1182/blood-2007-06-092817
   North J, 2007, J IMMUNOL, V178, P85, DOI 10.4049/jimmunol.178.1.85
   Parkhurst MR, 2011, CLIN CANCER RES, V17, P6287, DOI 10.1158/1078-0432.CCR-11-1347
   Paust S, 2011, NAT IMMUNOL, V12, P500, DOI 10.1038/ni.2032
   Perkins Sherrie L, 2003, Clin Adv Hematol Oncol, V1, P314
   Pietra G, 2012, CANCER RES, V72, P1407, DOI 10.1158/0008-5472.CAN-11-2544
   Pinkerton R, 2012, HEMATOLOGICAL MALIGNANCIES IN CHILDREN, ADOLESCENTS AND YOUNG ADULTS, P299
   Porter DL, 2011, NEW ENGL J MED, V365, P725, DOI 10.1056/NEJMoa1103849
   Raulet DH, 2006, NAT REV IMMUNOL, V6, P520, DOI 10.1038/nri1863
   Robinson KL, 2002, EXP HEMATOL, V30, P245, DOI 10.1016/S0301-472X(01)00781-0
   Ruggeri L, 2002, SCIENCE, V295, P2097, DOI 10.1126/science.1068440
   Scott SD, 1998, CANCER PRACT, V6, P195, DOI 10.1046/j.1523-5394.1998.006003195.x
   Shereck E, 2007, PEDIATR BLOOD CANCER, V49, P615, DOI 10.1002/pbc.21158
   Shimasaki N, 2012, CYTOTHERAPY, V14, P830, DOI 10.3109/14653249.2012.671519
   Singh Nathan, 2014, Cancer Immunol Res, V2, P1059, DOI 10.1158/2326-6066.CIR-14-0051
   Somanchi SS, 2012, BLOOD, V119, P5164, DOI 10.1182/blood-2011-11-389924
   TOMAYKO MM, 1989, CANCER CHEMOTH PHARM, V24, P148, DOI 10.1007/BF00300234
   Vivier E, 2008, NAT IMMUNOL, V9, P503, DOI 10.1038/ni1582
   Vivier E, 2011, SCIENCE, V331, DOI 10.1126/science.1198687
   Waldhauer I, 2008, CANCER RES, V68, P6368, DOI 10.1158/0008-5472.CAN-07-6768
   Zhao YB, 2010, CANCER RES, V70, P9053, DOI 10.1158/0008-5472.CAN-10-2880
   Zheng JM, 2010, J HUAZHONG U SCI-MED, V30, P541, DOI 10.1007/s11596-010-0465-x
NR 50
TC 87
Z9 91
U1 0
U2 10
PU AMER ASSOC CANCER RESEARCH
PI PHILADELPHIA
PA 615 CHESTNUT ST, 17TH FLOOR, PHILADELPHIA, PA 19106-4404 USA
SN 2326-6066
EI 2326-6074
J9 CANCER IMMUNOL RES
JI Cancer Immunol. Res.
PD APR
PY 2015
VL 3
IS 4
BP 333
EP 344
DI 10.1158/2326-6066.CIR-14-0114
PG 12
WC Oncology; Immunology
SC Oncology; Immunology
GA CF2LT
UT WOS:000352379500005
PM 25492700
OA Bronze
DA 2021-10-29
ER

PT J
AU Frigault, MJ
   Lee, J
   Basil, MC
   Carpenito, C
   Motohashi, S
   Scholler, J
   Kawalekar, OU
   Guedan, S
   McGettigan, SE
   Posey, AD
   Ang, S
   Cooper, LJN
   Platt, JM
   Johnson, FB
   Paulos, CM
   Zhao, YB
   Kalos, M
   Milone, MC
   June, CH
AF Frigault, Matthew J.
   Lee, Jihyun
   Basil, Maria Ciocca
   Carpenito, Carmine
   Motohashi, Shinichiro
   Scholler, John
   Kawalekar, Omkar U.
   Guedan, Sonia
   McGettigan, Shannon E.
   Posey, Avery D., Jr.
   Ang, Sonny
   Cooper, Laurence J. N.
   Platt, Jesse M.
   Johnson, F. Brad
   Paulos, Chrystal M.
   Zhao, Yangbing
   Kalos, Michael
   Milone, Michael C.
   June, Carl H.
TI Identification of Chimeric Antigen Receptors That Mediate Constitutive
   or Inducible Proliferation of T Cells
SO CANCER IMMUNOLOGY RESEARCH
LA English
DT Article
ID CD28 COSTIMULATION; ADOPTIVE IMMUNOTHERAPY; SIGNAL-TRANSDUCTION; CLONAL
   EXPANSION; CLINICAL-TRIAL; PERSISTENCE; ACTIVATION; GROWTH; DOMAIN;
   CD137
AB This study compared second-generation chimeric antigen receptors (CAR) encoding signaling domains composed of CD28, ICOS, and 4-1BB (TNFRSF9). Here, we report that certain CARs endow T cells with the ability to undergo long-term autonomous proliferation. Transduction of primary human T cells with lentiviral vectors encoding some of the CARs resulted in sustained proliferation for up to 3 months following a single stimulation through the T-cell receptor (TCR). Sustained numeric expansion was independent of cognate antigen and did not require the addition of exogenous cytokines or feeder cells after a single stimulation of the TCR and CD28. Results from gene array and functional assays linked sustained cytokine secretion and expression of T-bet (TBX21), EOMES, and GATA-3 to the effect. Sustained expression of the endogenous IL2 locus has not been reported in primary T cells. Sustained proliferation was dependent on CAR structure and high expression, the latter of which was necessary but not sufficient. The mechanism involves constitutive signaling through NF-kappa B, AKT, ERK, and NFAT. The propagated CAR T cells retained a diverse TCR repertoire, and cellular transformation was not observed. The CARs with a constitutive growth phenotype displayed inferior antitumor effects and engraftment in vivo. Therefore, the design of CARs that have a nonconstitutive growth phenotype may be a strategy to improve efficacy and engraftment of CAR T cells. The identification of CARs that confer constitutive or nonconstitutive growth patterns may explain observations that CAR T cells have differential survival patterns in clinical trials.
C1 [Frigault, Matthew J.; Lee, Jihyun; Basil, Maria Ciocca; Carpenito, Carmine; Scholler, John; Kawalekar, Omkar U.; Guedan, Sonia; McGettigan, Shannon E.; Posey, Avery D., Jr.; Platt, Jesse M.; Johnson, F. Brad; Zhao, Yangbing; Kalos, Michael; Milone, Michael C.; June, Carl H.] Univ Penn, Perelman Sch Med, Dept Pathol & Lab Med, Philadelphia, PA 19104 USA.
   [Motohashi, Shinichiro] Chiba Univ, Grad Sch Med, Dept Immunol, Chiba, Japan.
   [Ang, Sonny; Cooper, Laurence J. N.] Univ Texas MD Anderson Canc Ctr, Div Pediat, Houston, TX 77030 USA.
   [Paulos, Chrystal M.] Med Univ S Carolina, Dept Microbiol & Immunol, Hollings Canc Ctr, Charleston, SC 29425 USA.
   [Paulos, Chrystal M.] Med Univ S Carolina, Dept Surg, Hollings Canc Ctr, Charleston, SC 29425 USA.
RP June, CH (corresponding author), Univ Penn, 3400 Civ Ctr Blvd,8th Floor,Room 08-123, Philadelphia, PA 19104 USA.
EM cjune@exchange.upenn.edu
RI Guedan, Sonia/O-9645-2018; Posey, Avery D./P-4890-2019
OI Guedan, Sonia/0000-0002-9605-0760; Posey, Avery D./0000-0001-8711-629X;
   McGettigan, Shannon/0000-0003-1421-0511
FU NIHUnited States Department of Health & Human ServicesNational
   Institutes of Health (NIH) - USA [R01CA120409, R01CA105216,
   2PN2EY016586, 2P30CA016520, P01CA066726, 3T32-GM007170-36S1]; Abramson
   Family Cancer Institute; NovartisNovartis; NATIONAL CANCER
   INSTITUTEUnited States Department of Health & Human ServicesNational
   Institutes of Health (NIH) - USANIH National Cancer Institute (NCI)
   [R01CA120409, P30CA016520, R01CA105216, P01CA148600, R01CA175061,
   P01CA066726, R01CA165206] Funding Source: NIH RePORTER; NATIONAL EYE
   INSTITUTEUnited States Department of Health & Human ServicesNational
   Institutes of Health (NIH) - USANIH National Eye Institute (NEI)
   [PN2EY016586] Funding Source: NIH RePORTER; NATIONAL INSTITUTE OF
   GENERAL MEDICAL SCIENCESUnited States Department of Health & Human
   ServicesNational Institutes of Health (NIH) - USANIH National Institute
   of General Medical Sciences (NIGMS) [T32GM007170] Funding Source: NIH
   RePORTER; Grants-in-Aid for Scientific ResearchMinistry of Education,
   Culture, Sports, Science and Technology, Japan (MEXT)Japan Society for
   the Promotion of ScienceGrants-in-Aid for Scientific Research (KAKENHI)
   [24592083] Funding Source: KAKEN
FX This work was supported by funding from NIH grants R01CA120409,
   R01CA105216, 2PN2EY016586, 2P30CA016520, P01CA066726,
   3T32-GM007170-36S1, the Abramson Family Cancer Institute, and Novartis.
CR AlvarezVallina L, 1996, EUR J IMMUNOL, V26, P2304, DOI 10.1002/eji.1830261006
   Arakawa F, 2002, ANTICANCER RES, V22, P4285
   Bonini C, 2011, BIOL BLOOD MARROW TR, V17, pS15, DOI 10.1016/j.bbmt.2010.09.019
   Brentjens RJ, 2007, CLIN CANCER RES, V13, P5426, DOI 10.1158/1078-0432.CCR-07-0674
   Brentjens RJ, 2011, BLOOD, V118, P4817, DOI 10.1182/blood-2011-04-348540
   Carpenito C, 2009, P NATL ACAD SCI USA, V106, P3360, DOI 10.1073/pnas.0813101106
   Ertl HCJ, 2011, CANCER RES, V71, P3175, DOI 10.1158/0008-5472.CAN-10-4035
   Feldhaus AL, 1997, GENE THER, V4, P833, DOI 10.1038/sj.gt.3300456
   Finney HM, 2004, J IMMUNOL, V172, P104, DOI 10.4049/jimmunol.172.1.104
   Finney HM, 1998, J IMMUNOL, V161, P2791
   Friedmann-Morvinski D, 2005, BLOOD, V105, P3087, DOI 10.1182/blood-2004-09-3737
   Geiger TL, 2001, BLOOD, V98, P2364, DOI 10.1182/blood.V98.8.2364
   Good L, 1997, J BIOL CHEM, V272, P1425, DOI 10.1074/jbc.272.3.1425
   Goronzy JJ, 2012, SEMIN IMMUNOL, V24, P365, DOI 10.1016/j.smim.2012.04.003
   Guedan S, 2014, BLOOD, V124, P1070, DOI 10.1182/blood-2013-10-535245
   Gyobu H, 2004, CANCER RES, V64, P1490, DOI 10.1158/0008-5472.CAN-03-2780
   Haynes NM, 2002, J IMMUNOL, V169, P5780, DOI 10.4049/jimmunol.169.10.5780
   Hombach A, 2001, J IMMUNOL, V167, P6123, DOI 10.4049/jimmunol.167.11.6123
   Hsu C, 2007, BLOOD, V109, P5168, DOI 10.1182/blood-2006-06-029173
   Huang X, 2006, BLOOD, V107, P483, DOI 10.1182/blood-2005-05-2133
   Hudecek M, 2015, CANCER IMMUNOL RES, V3, P125, DOI 10.1158/2326-6066.CIR-14-0127
   Jena B, 2010, BLOOD, V116, P1035, DOI 10.1182/blood-2010-01-043737
   JUNE CH, 1987, MOL CELL BIOL, V7, P4472, DOI 10.1128/MCB.7.12.4472
   Kalos M, 2011, SCI TRANSL MED, V3, DOI 10.1126/scitranslmed.3002842
   Kochenderfer JN, 2012, BLOOD, V119, P2709, DOI 10.1182/blood-2011-10-384388
   Kochenderfer JN, 2010, BLOOD, V116, P4099, DOI 10.1182/blood-2010-04-281931
   Kohn DB, 2011, MOL THER, V19, P432, DOI 10.1038/mt.2011.1
   Kowolik CM, 2006, CANCER RES, V66, P10995, DOI 10.1158/0008-5472.CAN-06-0160
   Loskog A, 2006, LEUKEMIA, V20, P1819, DOI 10.1038/sj.leu.2404366
   Lukens JN, 2009, ALZHEIMERS DEMENT, V5, P463, DOI 10.1016/j.jalz.2009.05.666
   Maher J, 2002, NAT BIOTECHNOL, V20, P70, DOI 10.1038/nbt0102-70
   MCGUIRE KL, 1993, J VIROL, V67, P1590, DOI 10.1128/JVI.67.3.1590-1599.1993
   Milone MC, 2009, MOL THER, V17, P1453, DOI 10.1038/mt.2009.83
   Moeller M, 2004, CANCER GENE THER, V11, P371, DOI 10.1038/sj.cgt.7700710
   Newrzela S, 2011, MOL MED, V17, P1223, DOI 10.2119/molmed.2010.00193
   Nguyen P, 2003, BLOOD, V102, P4320, DOI 10.1182/blood-2003-04-1255
   Porter DL, 2011, NEW ENGL J MED, V365, P725, DOI 10.1056/NEJMoa1103849
   Pule MA, 2005, MOL THER, V12, P933, DOI 10.1016/j.ymthe.2005.04.016
   Restifo NP, 2012, NAT REV IMMUNOL, V12, P269, DOI 10.1038/nri3191
   Robbins DF, 2010, CANCER RES, V70, DOI 10.1158/1538-7445.AM10-965
   Savoldo B, 2011, J CLIN INVEST, V121, P1822, DOI 10.1172/JCI46110
   Shibaguchi H, 2006, ANTICANCER RES, V26, P4067
   Singh H, 2008, CANCER RES, V68, P2961, DOI 10.1158/0008-5472.CAN-07-5600
   Skibinski G, 2001, IMMUNOLOGY, V102, P506, DOI 10.1046/j.1365-2567.2001.01186.x
   Teng MWL, 2006, HUM GENE THER, V17, P1134, DOI 10.1089/hum.2006.17.1134
   Teng MWL, 2004, HUM GENE THER, V15, P699, DOI 10.1089/1043034041361235
   Till BG, 2012, BLOOD, V119, P3940, DOI 10.1182/blood-2011-10-387969
   Voehringer D, 2002, BLOOD, V100, P3698, DOI 10.1182/blood-2002-02-0657
   Westwood JA, 2005, P NATL ACAD SCI USA, V102, P19051, DOI 10.1073/pnas.0504312102
   Willemsen RA, 2005, J IMMUNOL, V174, P7853, DOI 10.4049/jimmunol.174.12.7853
   Yeh JH, 2008, CELL, V132, P846, DOI 10.1016/j.cell.2008.01.013
   Yu X, 2000, J IMMUNOL, V164, P3543, DOI 10.4049/jimmunol.164.7.3543
NR 52
TC 146
Z9 147
U1 1
U2 32
PU AMER ASSOC CANCER RESEARCH
PI PHILADELPHIA
PA 615 CHESTNUT ST, 17TH FLOOR, PHILADELPHIA, PA 19106-4404 USA
SN 2326-6066
EI 2326-6074
J9 CANCER IMMUNOL RES
JI Cancer Immunol. Res.
PD APR
PY 2015
VL 3
IS 4
BP 356
EP U131
DI 10.1158/2326-6066.CIR-14-0186
PG 13
WC Oncology; Immunology
SC Oncology; Immunology
GA CF2LT
UT WOS:000352379500007
PM 25600436
OA Green Accepted, Bronze
DA 2021-10-29
ER

PT J
AU Kunkele, A
   Johnson, AJ
   Rolczynski, LS
   Chang, CA
   Hoglund, V
   Kelly-Spratt, KS
   Jensen, MC
AF Kuenkele, Annette
   Johnson, Adam J.
   Rolczynski, Lisa S.
   Chang, Cindy A.
   Hoglund, Virginia
   Kelly-Spratt, Karen S.
   Jensen, Michael C.
TI Functional Tuning of CARs Reveals Signaling Threshold above Which CD8(+)
   CTL Antitumor Potency Is Attenuated due to Cell Fas-FasL-Dependent AICD
SO CANCER IMMUNOLOGY RESEARCH
LA English
DT Article
ID CHIMERIC ANTIGEN RECEPTOR; MEMORY T-CELLS; IN-VIVO; ADOPTIVE
   IMMUNOTHERAPY; HUMAN NEUROBLASTOMA; SPACER DOMAIN; LYMPHOCYTES;
   ACTIVATION; DESIGN; DEATH
AB Chimeric antigen receptor (CAR) development is biased toward selecting constructs that elicit the highest magnitude of T-cell functional outputs. Here, we show that components of CAR extracellular spacer and cytoplasmic signaling domain modulate, in a cooperative manner, the magnitude of CD8(+) CTL activation for tumor-cell cytolysis and cytokine secretion. Unexpectedly, CAR constructs that generate the highest in vitro activity, either by extracellular spacer length tuning or by the addition of cytoplasmic signaling modules, exhibit attenuated antitumor potency in vivo, whereas CARs tuned for moderate signaling outputs mediate tumor eradication. Recursive CAR triggering renders CTLs expressing hyperactive CARs highly susceptible to activation-induced cell death (AICD) as a result of augmented FasL expression. CAR tuning using combinations of extracellular spacers and cytoplasmic signaling modules, which limit AICD of CD8(+) CTLs, may be a critical parameter for achieving clinical activity against solid tumors.
C1 [Kuenkele, Annette; Johnson, Adam J.; Rolczynski, Lisa S.; Chang, Cindy A.; Hoglund, Virginia; Kelly-Spratt, Karen S.; Jensen, Michael C.] Seattle Childrens Res Inst, Ben Towne Ctr Childhood Canc Res, Seattle, WA 98101 USA.
   [Jensen, Michael C.] Univ Washington, Dept Pediat, Seattle, WA 98195 USA.
   [Jensen, Michael C.] Univ Washington, Dept Bioengn, Seattle, WA 98195 USA.
RP Jensen, MC (corresponding author), Seattle Childrens Res Inst, Ben Towne Ctr Childhood Canc Res, 1100 Olive Way,Suite 100, Seattle, WA 98101 USA.
EM michael.jensen@seattlechildrens.org
OI Hoglund, Virginia/0000-0003-1175-5006; Kunkele,
   Annette/0000-0002-8406-5412
FU German Research Foundation (DFG, Deutsche Forschungsgemeinschaft)German
   Research Foundation (DFG); Stand Up To Cancer-St. Baldrick's Pediatric
   Dream Team Translational Research grant [SU2C-AACR-DT1113]
FX A. Kunkele was supported by the German Research Foundation (DFG,
   Deutsche Forschungsgemeinschaft). M. Jensen was supported by a Stand Up
   To Cancer-St. Baldrick's Pediatric Dream Team Translational Research
   grant (SU2C-AACR-DT1113). Stand Up To Cancer is a program of the
   Entertainment Industry Foundation administered by the American
   Association for Cancer Research.
CR Arakaki R, 2014, CRIT REV IMMUNOL, V34, P301, DOI 10.1615/CritRevImmunol.2014009988
   Ausubel Lara J, 2012, Bioprocess Int, V10, P32
   Berger C, 2008, J CLIN INVEST, V118, P294, DOI 10.1172/JCI32103
   Boussiotis VA, 1997, J IMMUNOL, V159, P3156
   Brentjens RJ, 2013, SCI TRANSL MED, V5, DOI 10.1126/scitranslmed.3005930
   Brentjens RJ, 2003, NAT MED, V9, P279, DOI 10.1038/nm827
   Campana D, 2014, CANCER J, V20, P134, DOI 10.1097/PPO.0000000000000028
   Cheadle EJ, 2014, IMMUNOL REV, V257, P91, DOI 10.1111/imr.12126
   Cooper LJN, 2003, BLOOD, V101, P1637, DOI 10.1182/blood-2002-07-1989
   Davila ML, 2014, SCI TRANSL MED, V6, DOI 10.1126/scitranslmed.3008226
   Dotti G, 2014, IMMUNOL REV, V257, P107, DOI 10.1111/imr.12131
   DUSCIO C, 1992, J IMMUNOL METHODS, V146, P63, DOI 10.1016/0022-1759(92)90049-Y
   Gonzalez S, 2004, J GENE MED, V6, P704, DOI 10.1002/jgm.489
   Grada Z, 2013, MOL THER-NUCL ACIDS, V2, DOI 10.1038/mtna.2013.32
   Graef P, 2014, IMMUNITY, V41, P116, DOI 10.1016/j.immuni.2014.05.018
   Greenwald RJ, 2005, ANNU REV IMMUNOL, V23, P515, DOI 10.1146/annurev.immunol.23.021704.115611
   Grupp SA, 2013, NEW ENGL J MED, V368, P1509, DOI 10.1056/NEJMoa1215134
   Hitoshi Y, 1998, IMMUNITY, V8, P461, DOI 10.1016/S1074-7613(00)80551-8
   Hombach A, 2010, GENE THER, V17, P1206, DOI 10.1038/gt.2010.91
   Hudecek M, 2015, CANCER IMMUNOL RES, V3, P125, DOI 10.1158/2326-6066.CIR-14-0127
   Hudecek M, 2013, CLIN CANCER RES, V19, P3153, DOI 10.1158/1078-0432.CCR-13-0330
   James JR, 2012, NATURE, V487, P64, DOI 10.1038/nature11220
   James ST, 2008, J IMMUNOL, V180, P7028, DOI 10.4049/jimmunol.180.10.7028
   Jensen MC, 2014, IMMUNOL REV, V257, P127, DOI 10.1111/imr.12139
   Kershaw MH, 2014, CLIN TRANSL IMMUNOL, V3, DOI 10.1038/cti.2014.7
   Kochenderfer JN, 2015, J CLIN ONCOL, V33, P540, DOI 10.1200/JCO.2014.56.2025
   Kreuz S, 2001, MOL CELL BIOL, V21, P3964, DOI 10.1128/MCB.21.12.3964-3973.2001
   Lanitis E, 2013, CANCER IMMUNOL RES, V1, P43, DOI 10.1158/2326-6066.CIR-13-0008
   Leuci V, 2014, CURR GENE THER, V14, P52, DOI 10.2174/1566523213666131223130353
   Maher J, 2002, NAT BIOTECHNOL, V20, P70, DOI 10.1038/nbt0102-70
   Marin V, 2007, EXP HEMATOL, V35, P1388, DOI 10.1016/j.exphem.2007.05.018
   MORITZ D, 1995, GENE THER, V2, P539
   Oestreich KJ, 2008, J IMMUNOL, V181, P4832, DOI 10.4049/jimmunol.181.7.4832
   Park JR, 2007, MOL THER, V15, P825, DOI 10.1038/sj.mt.6300104
   Sadelain M, 2013, CANCER DISCOV, V3, P388, DOI 10.1158/2159-8290.CD-12-0548
   SCHONMANN SM, 1986, INT J CANCER, V37, P255, DOI 10.1002/ijc.2910370214
   Terakura S, 2012, BLOOD, V119, P72, DOI 10.1182/blood-2011-07-366419
   Wang J, 2007, HUM GENE THER, V18, P712, DOI 10.1089/hum.2007.028
   Wang XL, 2012, J IMMUNOTHER, V35, P689, DOI 10.1097/CJI.0b013e318270dec7
   Wang XL, 2011, BLOOD, V118, P1255, DOI 10.1182/blood-2011-02-337360
   Wang XL, 2011, BLOOD, V117, P1888, DOI 10.1182/blood-2010-10-310599
NR 41
TC 93
Z9 95
U1 1
U2 11
PU AMER ASSOC CANCER RESEARCH
PI PHILADELPHIA
PA 615 CHESTNUT ST, 17TH FLOOR, PHILADELPHIA, PA 19106-4404 USA
SN 2326-6066
EI 2326-6074
J9 CANCER IMMUNOL RES
JI Cancer Immunol. Res.
PD APR
PY 2015
VL 3
IS 4
BP 368
EP 379
DI 10.1158/2326-6066.CIR-14-0200
PG 12
WC Oncology; Immunology
SC Oncology; Immunology
GA CF2LT
UT WOS:000352379500008
PM 25576337
OA Bronze
DA 2021-10-29
ER

PT J
AU Sharpe, M
   Mount, N
AF Sharpe, Michaela
   Mount, Natalie
TI Genetically modified T cells in cancer therapy: opportunities and
   challenges
SO DISEASE MODELS & MECHANISMS
LA English
DT Review
DE Immunotherapies; Gene modification; TCR; CAR; T cell; Oncology;
   Efficacy; Safety; Regulation; Manufacturing; Clinical trial
ID TUMOR-INFILTRATING LYMPHOCYTES; ENHANCED ANTITUMOR-ACTIVITY; TCR
   GENE-TRANSFER; ADOPTIVE IMMUNOTHERAPY; METASTATIC MELANOMA; ESTABLISHED
   TUMORS; EFFECTOR FUNCTIONS; ADVERSE EVENT; NAIVE RATHER; PHASE-I
AB Tumours use many strategies to evade the host immune response, including downregulation or weak immunogenicity of target antigens and creation of an immune-suppressive tumour environment. T cells play a key role in cell-mediated immunity and, recently, strategies to genetically modify T cells either through altering the specificity of the T cell receptor (TCR) or through introducing antibody-like recognition in chimeric antigen receptors (CARs) have made substantial advances. The potential of these approaches has been demonstrated in particular by the successful use of genetically modified T cells to treat B cell haematological malignancies in clinical trials. This clinical success is reflected in the growing number of strategic partnerships in this area that have attracted a high level of investment and involve large pharmaceutical organisations. Although our understanding of the factors that influence the safety and efficacy of these therapies has increased, challenges for bringing genetically modified T-cell immunotherapy to many patients with different tumour types remain. These challenges range from the selection of antigen targets and dealing with regulatory and safety issues to successfully navigating the routes to commercial development. However, the encouraging clinical data, the progress in the scientific understanding of tumour immunology and the improvements in the manufacture of cell products are all advancing the clinical translation of these important cellular immunotherapies.
C1 [Sharpe, Michaela; Mount, Natalie] Guys Hosp, Cell Therapy Catapult, London SE1 9RT, England.
RP Mount, N (corresponding author), Guys Hosp, Cell Therapy Catapult, 12th Floor Tower Wing,Great Maze Pond, London SE1 9RT, England.
EM natalie.mount@ct.catapult.org.uk
OI Sharpe, Michaela/0000-0002-0850-4639
FU UK Government through Innovate UKUK Research & Innovation (UKRI)Innovate
   UK
FX Both the authors are employees of the Cell Therapy Catapult, which is a
   not-for-profit organisation supported by the UK Government through
   Innovate UK.
CR Bendle GM, 2010, NAT MED, V16, P565, DOI 10.1038/nm.2128
   Berger C, 2008, J CLIN INVEST, V118, P294, DOI 10.1172/JCI32103
   Besser MJ, 2013, CLIN CANCER RES, V19, P4792, DOI 10.1158/1078-0432.CCR-13-0380
   Blankenstein T, 2012, NAT REV CANCER, V12, P307, DOI 10.1038/nrc3246
   Brentjens R, 2010, MOL THER, V18, P666, DOI 10.1038/mt.2010.31
   Bridgeman JS, 2010, J IMMUNOL, V184, P6938, DOI 10.4049/jimmunol.0901766
   Buckland KF, 2014, ADV DRUG DELIVER REV, V73, P162, DOI 10.1016/j.addr.2014.02.010
   Bunse M, 2014, MOL THER, V22, P1983, DOI 10.1038/mt.2014.142
   Cameron BJ, 2013, SCI TRANSL MED, V5, DOI 10.1126/scitranslmed.3006034
   Capece D, 2012, J BIOMED BIOTECHNOL, DOI 10.1155/2012/926321
   Carpenito C, 2009, P NATL ACAD SCI USA, V106, P3360, DOI 10.1073/pnas.0813101106
   Casati A, 2013, CANCER IMMUNOL IMMUN, V62, P1563, DOI 10.1007/s00262-013-1459-x
   Casucci M, 2015, CANCER IMMUNOL IMMUN, V64, P123, DOI 10.1007/s00262-014-1641-9
   Cheng M, 2013, CELL MOL IMMUNOL, V10, P230, DOI 10.1038/cmi.2013.10
   Cobbold M, 2013, SCI TRANSL MED, V5, DOI 10.1126/scitranslmed.3006061
   Cohen CJ, 2007, CANCER RES, V67, P3898, DOI 10.1158/0008-5472.CAN-06-3986
   Cohen CJ, 2006, CANCER RES, V66, P8878, DOI 10.1158/0008-5472.CAN-06-1450
   Davila ML, 2014, SCI TRANSL MED, V6, DOI 10.1126/scitranslmed.3008226
   de Witte MA, 2006, BLOOD, V108, P870, DOI 10.1182/blood-2005-08-009357
   Dodo K, 2014, PLOS ONE, V9, DOI 10.1371/journal.pone.0086275
   Driessens G, 2009, IMMUNOL REV, V229, P126, DOI 10.1111/j.1600-065X.2009.00771.x
   Dudley ME, 2008, J CLIN ONCOL, V26, P5233, DOI 10.1200/JCO.2008.16.5449
   Dudley ME, 2013, J CLIN ONCOL, V31, P2152, DOI 10.1200/JCO.2012.46.6441
   Duong CPM, 2011, IMMUNOTHERAPY-UK, V3, P33, DOI 10.2217/IMT.10.81
   Eichler HG, 2012, CLIN PHARMACOL THER, V91, P426, DOI 10.1038/clpt.2011.345
   ESHHAR Z, 1993, P NATL ACAD SCI USA, V90, P720, DOI 10.1073/pnas.90.2.720
   Finney HM, 1998, J IMMUNOL, V161, P2791
   Flemming A, 2014, NAT REV DRUG DISCOV, V13, P568, DOI 10.1038/nrd4402
   Fuster MM, 2005, NAT REV CANCER, V5, P526, DOI 10.1038/nrc1649
   Gao LQ, 2000, BLOOD, V95, P2198, DOI 10.1182/blood.V95.7.2198.007k38_2198_2203
   Gattinoni L, 2005, J CLIN INVEST, V115, P1616, DOI 10.1172/JCI24480
   Gattinoni L, 2005, J EXP MED, V202, P907, DOI 10.1084/jem.20050732
   Gattinoni L, 2011, NAT MED, V17, P1290, DOI 10.1038/nm.2446
   Gouble A., 2014, BLOOD, V124, P21
   Govers C, 2010, TRENDS MOL MED, V16, P77, DOI 10.1016/j.molmed.2009.12.004
   Grupp SA, 2013, NEW ENGL J MED, V368, P1509, DOI 10.1056/NEJMoa1215134
   Haga-Friedman A, 2012, J IMMUNOL, V188, P5538, DOI 10.4049/jimmunol.1103020
   Hanahan D, 2011, CELL, V144, P646, DOI 10.1016/j.cell.2011.02.013
   Hara A., 2014, THERAPEUTIC INNOVATI, V2014
   Hawiger D, 2001, J EXP MED, V194, P769, DOI 10.1084/jem.194.6.769
   Hegde M, 2013, MOL THER, V21, P2087, DOI 10.1038/mt.2013.185
   Heslop HE, 2010, MOL THER, V18, P661, DOI 10.1038/mt.2010.42
   Heslop HE, 2010, BLOOD, V115, P925, DOI 10.1182/blood-2009-08-239186
   Hinrichs CS, 2011, BLOOD, V117, P808, DOI 10.1182/blood-2010-05-286286
   Hinrichs CS, 2009, P NATL ACAD SCI USA, V106, P17469, DOI 10.1073/pnas.0907448106
   John LB, 2013, CLIN CANCER RES, V19, P5636, DOI 10.1158/1078-0432.CCR-13-0458
   Johnson LA, 2009, BLOOD, V114, P535, DOI 10.1182/blood-2009-03-211714
   Jones S, 2008, SCIENCE, V321, P1801, DOI 10.1126/science.1164368
   Joshi NS, 2008, J IMMUNOL, V180, P1309, DOI 10.4049/jimmunol.180.3.1309
   Kalos M, 2011, SCI TRANSL MED, V3, DOI 10.1126/scitranslmed.3002842
   Kaneko S, 2009, BLOOD, V113, P1006, DOI 10.1182/blood-2008-05-156059
   KAWAKAMI Y, 1994, P NATL ACAD SCI USA, V91, P3515, DOI 10.1073/pnas.91.9.3515
   Kershaw MH, 2006, CLIN CANCER RES, V12, P6106, DOI 10.1158/1078-0432.CCR-06-1183
   Kershaw MH, 2013, NAT REV CANCER, V13, P525, DOI 10.1038/nrc3565
   Klebanoff CA, 2005, P NATL ACAD SCI USA, V102, P9571, DOI 10.1073/pnas.0503726102
   Klebanoff CA, 2005, TRENDS IMMUNOL, V26, P111, DOI 10.1016/j.it.2004.12.003
   Klebanoff CA, 2012, J IMMUNOTHER, V35, P651, DOI 10.1097/CJI.0b013e31827806e6
   Klebanoff CA, 2011, CLIN CANCER RES, V17, P5343, DOI 10.1158/1078-0432.CCR-11-0503
   Kloss CC, 2013, NAT BIOTECHNOL, V31, P71, DOI 10.1038/nbt.2459
   Krause A, 1998, J EXP MED, V188, P619, DOI 10.1084/jem.188.4.619
   Kuball J, 2007, BLOOD, V109, P2331, DOI 10.1182/blood-2006-05-023069
   Kunert A, 2013, FRONT IMMUNOL, V4, DOI 10.3389/fimmu.2013.00363
   Kvistborg P, 2012, ONCOIMMUNOLOGY, V1, DOI 10.4161/onci.18851
   Lagisetty KH, 2012, J GENE MED, V14, P400, DOI 10.1002/jgm.2636
   Lamers CH, 2006, J CLIN ONCOL, V24, P20, DOI DOI 10.1200/JCO.2006.05.9964
   Lanitis E, 2013, CANCER IMMUNOL RES, V1, P43, DOI 10.1158/2326-6066.CIR-13-0008
   Lee DW, 2015, LANCET, V385, P517, DOI 10.1016/S0140-6736(14)61403-3
   Linette GP, 2013, BLOOD, V122, P863, DOI 10.1182/blood-2013-03-490565
   Louis CU, 2011, BLOOD, V118, P6050, DOI 10.1182/blood-2011-05-354449
   Lu YC, 2014, CLIN CANCER RES, V20, P3401, DOI 10.1158/1078-0432.CCR-14-0433
   Lu YC, 2013, J IMMUNOL, V190, P6034, DOI 10.4049/jimmunol.1202830
   Maher J, 2014, CURR GENE THER, V14, P35, DOI 10.2174/1566523213666131223130554
   Maher John, 2012, ISRN Oncol, V2012, P278093, DOI 10.5402/2012/278093
   Maude SL, 2014, NEW ENGL J MED, V371, P1507, DOI 10.1056/NEJMoa1407222
   Maus MV, 2013, CANCER IMMUNOL RES, V1, P26, DOI 10.1158/2326-6066.CIR-13-0006
   Maus MV, 2014, BLOOD, V123, P2625, DOI 10.1182/blood-2013-11-492231
   Miller JS, 2013, HEMATOL-AM SOC HEMAT, P247, DOI 10.1182/asheducation-2013.1.247
   Moeller M, 2005, BLOOD, V106, P2995, DOI 10.1182/blood-2004-12-4906
   Moeller M, 2007, CANCER RES, V67, P11428, DOI 10.1158/0008-5472.CAN-07-1141
   Montes M, 2005, CLIN EXP IMMUNOL, V142, P292, DOI 10.1111/j.1365-2249.2005.02914.x
   Morgan RA, 2006, SCIENCE, V314, P126, DOI 10.1126/science.1129003
   Morgan RA, 2013, J IMMUNOTHER, V36, P133, DOI 10.1097/CJI.0b013e3182829903
   Morgan RA, 2010, MOL THER, V18, P843, DOI 10.1038/mt.2010.24
   Morrison C, 2014, NAT BIOTECHNOL, V32, P1171, DOI 10.1038/nbt1214-1171
   Muniappan A, 2000, CANCER GENE THER, V7, P128, DOI 10.1038/sj.cgt.7700100
   Norde WJ, 2012, BLOOD, V120, P728, DOI 10.1182/blood-2012-02-412510
   Ormandy LA, 2005, CANCER RES, V65, P2457, DOI 10.1158/0008-5472.CAN-04-3232
   Palucka K, 2011, CURR TOP MICROBIOL, V344, P173, DOI 10.1007/82_2010_48
   Park JR, 2007, MOL THER, V15, P825, DOI 10.1038/sj.mt.6300104
   Parkhurst MR, 2011, MOL THER, V19, P620, DOI 10.1038/mt.2010.272
   Paulos CM, 2007, J CLIN INVEST, V117, P2197, DOI 10.1172/JCI32205
   Pegram HJ, 2014, CANCER J, V20, P127, DOI 10.1097/PPO.0000000000000034
   Pegram HJ, 2012, BLOOD, V119, P4133, DOI 10.1182/blood-2011-12-400044
   Pinzon-Charry A, 2005, IMMUNOL CELL BIOL, V83, P451, DOI 10.1111/j.1440-1711.2005.01371.x
   Porter DL, 2011, NEW ENGL J MED, V365, P725, DOI 10.1056/NEJMoa1103849
   Pouw N, 2010, CANCER IMMUNOL IMMUN, V59, P921, DOI 10.1007/s00262-010-0818-0
   Provasi E, 2012, NAT MED, V18, P807, DOI 10.1038/nm.2700
   Pule MA, 2008, NAT MED, V14, P1264, DOI 10.1038/nm.1882
   Robbins PF, 2008, J IMMUNOL, V180, P6116, DOI 10.4049/jimmunol.180.9.6116
   Robbins PF, 2013, NAT MED, V19, P747, DOI 10.1038/nm.3161
   Robbins PF, 2011, J CLIN ONCOL, V29, P917, DOI 10.1200/JCO.2010.32.2537
   Robbins PF, 2004, J IMMUNOL, V173, P7125, DOI 10.4049/jimmunol.173.12.7125
   Rooney C, 2012, MOL THER-NUCL ACIDS, V1, DOI 10.1038/mtna.2012.49
   ROSENBERG SA, 1988, NEW ENGL J MED, V319, P1676, DOI 10.1056/NEJM198812223192527
   Rosenberg SA, 2011, CLIN CANCER RES, V17, P4550, DOI 10.1158/1078-0432.CCR-11-0116
   Ruella M, 2014, IMMUNOL REV, V257, P14, DOI 10.1111/imr.12136
   Schaft N, 2006, INT IMMUNOL, V18, P591, DOI 10.1093/intimm/dxh401
   Schmid DA, 2010, J IMMUNOL, V184, P4936, DOI 10.4049/jimmunol.1000173
   Schmitt TM, 2009, HUM GENE THER, V20, P1240, DOI 10.1089/hum.2009.146
   Sherman RE, 2013, NEW ENGL J MED, V369, P1877, DOI 10.1056/NEJMp1311439
   Singh H, 2011, CANCER RES, V71, P3516, DOI 10.1158/0008-5472.CAN-10-3843
   Sommermeyer D, 2010, J IMMUNOL, V184, P6223, DOI 10.4049/jimmunol.0902055
   Stanislawski T, 2001, NAT IMMUNOL, V2, P962, DOI 10.1038/ni1001-962
   Teachey DT, 2013, BLOOD, V121, P5154, DOI 10.1182/blood-2013-02-485623
   Thomas S, 2007, J IMMUNOL, V179, P5803, DOI 10.4049/jimmunol.179.9.5803
   Till BG, 2008, BLOOD, V112, P2261, DOI 10.1182/blood-2007-12-128843
   Tran KQ, 2008, J IMMUNOTHER, V31, P742, DOI 10.1097/CJI.0b013e31818403d5
   Uttenthal BJ, 2012, J GENE MED, V14, P386, DOI 10.1002/jgm.2637
   Vacchelli E, 2013, ONCOIMMUNOLOGY, V2, DOI 10.4161/onci.25771
   van Loenen MM, 2010, P NATL ACAD SCI USA, V107, P10972, DOI 10.1073/pnas.1005802107
   Voss RH, 2008, J IMMUNOL, V180, P391, DOI 10.4049/jimmunol.180.1.391
   WALTER EA, 1995, NEW ENGL J MED, V333, P1038, DOI 10.1056/NEJM199510193331603
   Weber J, 2011, CLIN CANCER RES, V17, P1664, DOI 10.1158/1078-0432.CCR-10-2272
   Xing Y, 2012, CSH PERSPECT BIOL, V4, DOI 10.1101/cshperspect.a006957
   Zhang T, 2012, J IMMUNOL, V189, P2290, DOI 10.4049/jimmunol.1103495
   Zhou G, 2007, J IMMUNOL, V178, P2155, DOI 10.4049/jimmunol.178.4.2155
   Zou WP, 2005, NAT REV CANCER, V5, P263, DOI 10.1038/nrc1586
NR 127
TC 90
Z9 97
U1 0
U2 47
PU COMPANY BIOLOGISTS LTD
PI CAMBRIDGE
PA BIDDER BUILDING, STATION RD, HISTON, CAMBRIDGE CB24 9LF, ENGLAND
SN 1754-8403
EI 1754-8411
J9 DIS MODEL MECH
JI Dis. Model. Mech.
PD APR
PY 2015
VL 8
IS 4
BP 337
EP 350
DI 10.1242/dmm.018036
PG 14
WC Cell Biology; Pathology
SC Cell Biology; Pathology
GA CE9KJ
UT WOS:000352162500002
PM 26035842
OA Green Published, gold
DA 2021-10-29
ER

PT J
AU Topfer, K
   Cartellieri, M
   Michen, S
   Wiedemuth, R
   Muller, N
   Lindemann, D
   Bachmann, M
   Fussel, M
   Schackert, G
   Temme, A
AF Toepfer, Katrin
   Cartellieri, Marc
   Michen, Susanne
   Wiedemuth, Ralf
   Mueller, Nadja
   Lindemann, Dirk
   Bachmann, Michael
   Fuessel, Monika
   Schackert, Gabriele
   Temme, Achim
TI DAP12-Based Activating Chimeric Antigen Receptor for NK Cell Tumor
   Immunotherapy
SO JOURNAL OF IMMUNOLOGY
LA English
DT Article
ID NATURAL-KILLER-CELLS; MODIFIED T-CELLS; ADVANCED PROSTATE-CANCER;
   INHIBITORY RECEPTOR; IN-VIVO; RETROVIRAL VECTORS; HLA-C; EXPRESSION;
   DAP12; RECOGNITION
AB NK cells are emerging as new effectors for immunotherapy of cancer. In particular, the genetic engraftment of chimeric Ag receptors (CARs) in NK cells is a promising strategy to redirect NK cells to otherwise NK cell-resistant tumor cells. On the basis of DNAX-activation protein 12 (DAP12), a signaling adaptor molecule involved in signal transduction of activating NK cell receptors, we generated a new type of CAR targeting the prostate stem cell Ag (PSCA). We demonstrate in this article that this CAR, designated anti-PSCA-DAP12, consisting of DAP12 fused to the anti-PSCA single-chain Ab fragment scFv(AM1) confers improved cytotoxicity to the NK cell line YTS against PSCA-positive tumor cells when compared with a CAR containing the CD3 zeta signaling chain. Further analyses revealed phosphorylation of the DAP12-associated ZAP-70 kinase and IFN-gamma release of CAR-engineered cells after contact with PSCA-positive target cells. YTS cells modified with DAP12 alone or with a CAR bearing a phosphorylation-defective ITAM were not activated. Notably, infused YTS cells armed with anti-PSCA-DAP12 caused delayed tumor xenograft growth and resulted in complete tumor eradication in a significant fraction of treated mice. The feasibility of the DAP12-based CAR was further tested in human primary NK cells and confers specific cytotoxicity against KIR/HLA-matched PSCA-positive tumor cells, which was further enhanced by KIR-HLA mismatches. We conclude that NK cells engineered with DAP12-based CARs are a promising tool for adoptive tumor immunotherapy.
C1 [Toepfer, Katrin; Michen, Susanne; Wiedemuth, Ralf; Mueller, Nadja; Schackert, Gabriele; Temme, Achim] Tech Univ Dresden, Univ Hosp Carl Gustav Carus, Sect Expt Neurosurg & Tumor Immunol, Dept Neurosurg, D-01307 Dresden, Germany.
   [Cartellieri, Marc; Bachmann, Michael] Helmholtz Zentrum Dresden Rossendorf, Inst Radiopharmaceut Canc Res, D-01328 Dresden, Germany.
   [Lindemann, Dirk] Tech Univ Dresden, Med Fac Carl Gustav Carus, Inst Virol, D-01307 Dresden, Germany.
   [Fuessel, Monika] DKMS Life Sci Lab GmbH, D-01307 Dresden, Germany.
   [Temme, Achim] German Canc Consortium DKTK, D-01307 Dresden, Germany.
RP Temme, A (corresponding author), Tech Univ Dresden, Univ Hosp Carl Gustav Carus, Sect Expt Neurosurg & Tumor Immunol, Dept Neurosurg, Fetscherstasse 74, D-01307 Dresden, Germany.
EM Achim.Temme@uniklinikum-dresden.de
RI Bachmann, Michael P/E-8850-2010; Bachmann, Michael/AAA-5153-2020;
   Lindemann, Dirk/H-5857-2013; Cartellieri, Marc/AAL-8197-2020;
   Cartellieri, Marc/M-3281-2013
OI Bachmann, Michael P/0000-0002-8029-5755; Bachmann,
   Michael/0000-0002-8029-5755; Lindemann, Dirk/0000-0002-0320-4223;
   Cartellieri, Marc/0000-0002-4672-3963
FU Deutsche Krebshilfe e.V.Deutsche Krebshilfe [Az.: 109377]
FX This work was supported by Deutsche Krebshilfe e.V. Grant Az.: 109377
   (to A.T.).
CR Amer DAM, 2010, J STEROID BIOCHEM, V120, P208, DOI 10.1016/j.jsbmb.2010.04.018
   Argani P, 2001, CANCER RES, V61, P4320
   Bakker ABH, 1999, P NATL ACAD SCI USA, V96, P9792, DOI 10.1073/pnas.96.17.9792
   Brentjens RJ, 2012, HEMATOL-AM SOC HEMAT, P143, DOI 10.1182/asheducation-2012.1.143
   Brooks A G, 2000, Rev Immunogenet, V2, P433
   Brooks AG, 1997, J EXP MED, V185, P795, DOI 10.1084/jem.185.4.795
   Burshtyn DN, 2000, CURR BIOL, V10, P777, DOI 10.1016/S0960-9822(00)00568-6
   Campbell KS, 2004, J IMMUNOL, V172, P899, DOI 10.4049/jimmunol.172.2.899
   Carr WH, 2007, J IMMUNOL, V178, P647, DOI 10.4049/jimmunol.178.2.647
   Chu J, 2014, LEUKEMIA, V28, P917, DOI 10.1038/leu.2013.279
   Cohen GB, 1999, IMMUNITY, V10, P661, DOI 10.1016/S1074-7613(00)80065-5
   Colonna M, 1997, J EXP MED, V186, P1809, DOI 10.1084/jem.186.11.1809
   COLONNA M, 1993, P NATL ACAD SCI USA, V90, P12000, DOI 10.1073/pnas.90.24.12000
   COLONNA M, 1993, SCIENCE, V260, P1121, DOI 10.1126/science.8493555
   Craddock JA, 2010, J IMMUNOTHER, V33, P780, DOI 10.1097/CJI.0b013e3181ee6675
   Dannull J, 2000, CANCER RES, V60, P5522
   Davila ML, 2012, ONCOIMMUNOLOGY, V1, P1577, DOI 10.4161/onci.22524
   Della Chiesa M, 2008, EUR J IMMUNOL, V38, P2284, DOI 10.1002/eji.200838434
   Elsamman EM, 2006, BJU INT, V98, P668, DOI 10.1111/j.1464-410X.2006.06350.x
   Esser R, 2012, J CELL MOL MED, V16, P569, DOI 10.1111/j.1582-4934.2011.01343.x
   Ford JW, 2009, CURR OPIN IMMUNOL, V21, P38, DOI 10.1016/j.coi.2009.01.009
   Geiger KD, 2011, ONCOL REP, V26, P13, DOI 10.3892/or.2011.1265
   Guma M, 2006, BLOOD, V107, P3624, DOI 10.1182/blood-2005-09-3682
   Guma M, 2004, BLOOD, V104, P3664, DOI 10.1182/blood-2004-05-2058
   GUMPERZ JE, 1995, J EXP MED, V181, P1133, DOI 10.1084/jem.181.3.1133
   Hamerman JA, 2005, NAT IMMUNOL, V6, P579, DOI 10.1038/ni1204
   Hansasuta P, 2004, EUR J IMMUNOL, V34, P1673, DOI 10.1002/eji.200425089
   Hayley M, 2011, PLOS ONE, V6, DOI 10.1371/journal.pone.0023052
   Hillerdal V, 2012, P NATL ACAD SCI USA, V109, P15877, DOI 10.1073/pnas.1209042109
   Hombach A, 2006, GUT, V55, P1156, DOI 10.1136/gut.2005.076208
   Hombach A, 2001, GENE THER, V8, P891, DOI 10.1038/sj.gt.3301467
   Kalajzic I, 2001, VIROLOGY, V284, P37, DOI 10.1006/viro.2001.0903
   Kalos M, 2011, SCI TRANSL MED, V3, DOI 10.1126/scitranslmed.3002842
   KARRE K, 1995, SCIENCE, V267, P978, DOI 10.1126/science.7863341
   Kiessling A, 2002, INT J CANCER, V102, P390, DOI 10.1002/ijc.10713
   Kong S, 2012, CLIN CANCER RES, V18, P5949, DOI 10.1158/1078-0432.CCR-12-0319
   Kruschinski A, 2008, P NATL ACAD SCI USA, V105, P17481, DOI 10.1073/pnas.0804788105
   Kuijpers TW, 2008, BLOOD, V112, P914, DOI 10.1182/blood-2008-05-157354
   Lam JS, 2005, CLIN CANCER RES, V11, P2591, DOI 10.1158/1078-0432.CCR-04-1842
   Lanier LL, 2008, NAT IMMUNOL, V9, P495, DOI 10.1038/ni1581
   Lanier LL, 1998, IMMUNITY, V8, P693, DOI 10.1016/S1074-7613(00)80574-9
   Lanier LL, 1998, NATURE, V391, P703, DOI 10.1038/35642
   Lindencrona JA, 2004, INT J CANCER, V109, P259, DOI 10.1002/ijc.11654
   Maghazachi AA, 2005, PHARMACOL REV, V57, P339, DOI 10.1124/pr.57.3.5
   Mochizuki H, 1998, J VIROL, V72, P8873, DOI 10.1128/JVI.72.11.8873-8883.1998
   Moon EK, 2011, CLIN CANCER RES, V17, P4719, DOI 10.1158/1078-0432.CCR-11-0351
   Moretta L, 2004, EMBO J, V23, P255, DOI 10.1038/sj.emboj.7600019
   Morgan RA, 2006, SCIENCE, V314, P126, DOI 10.1126/science.1129003
   Morgan RA, 2012, HUM GENE THER, V23, P1043, DOI 10.1089/hum.2012.041
   Morgenroth A, 2007, PROSTATE, V67, P1121, DOI 10.1002/pros.20608
   Muller T, 2008, CANCER IMMUNOL IMMUN, V57, P411, DOI 10.1007/s00262-007-0383-3
   Oshimi Y, 1996, J IMMUNOL, V157, P2909
   Petrie EJ, 2008, J EXP MED, V205, P725, DOI 10.1084/jem.20072525
   Reiter RE, 1998, P NATL ACAD SCI USA, V95, P1735, DOI 10.1073/pnas.95.4.1735
   Restifo NP, 2012, NAT REV IMMUNOL, V12, P269, DOI 10.1038/nri3191
   Rose MJJ, 2009, J IMMUNOL, V183, P4502, DOI 10.4049/jimmunol.0803323
   Rosenberg SA, 2008, P NATL ACAD SCI USA, V105, P12643, DOI 10.1073/pnas.0806877105
   Ross S, 2002, CANCER RES, V62, P2546
   Ruggeri L, 2002, SCIENCE, V295, P2097, DOI 10.1126/science.1068440
   Ruggeri L, 2006, SEMIN CANCER BIOL, V16, P404, DOI 10.1016/j.semcancer.2006.07.007
   Sadelain M, 2009, CURR OPIN IMMUNOL, V21, P215, DOI 10.1016/j.coi.2009.02.009
   Saffran DC, 2001, P NATL ACAD SCI USA, V98, P2658, DOI 10.1073/pnas.051624698
   Sampson JH, 2014, CLIN CANCER RES, V20, P972, DOI 10.1158/1078-0432.CCR-13-0709
   Schirrmann T, 2002, CANCER GENE THER, V9, P390, DOI 10.1038/sj.cgt.7700453
   Schonfeld K, 2015, MOL THER, V23, P330, DOI [10.1038/mt.2014.21, 10.1038/mt.2014.219]
   Smyth MJ, 2005, MOL IMMUNOL, V42, P501, DOI 10.1016/j.molimm.2004.07.034
   Sutlu T, 2012, HUM GENE THER, V23, P1090, DOI 10.1089/hum.2012.080
   Thomas-Kaskell AK, 2006, INT J CANCER, V119, P2428, DOI 10.1002/ijc.22097
   Turnbull IR, 2007, NAT REV IMMUNOL, V7, P155, DOI 10.1038/nri2014
   Uherek C, 2002, BLOOD, V100, P1265, DOI 10.1182/blood.V100.4.1265.h81602001265_1265_1273
   Uhrberg M, 1997, IMMUNITY, V7, P753, DOI 10.1016/S1074-7613(00)80394-5
   Waeckerle-Men Y, 2006, CANCER IMMUNOL IMMUN, V55, P1524, DOI 10.1007/s00262-006-0157-3
   Zufferey R, 1999, J VIROL, V73, P2886, DOI 10.1128/JVI.73.4.2886-2892.1999
NR 73
TC 98
Z9 104
U1 1
U2 17
PU AMER ASSOC IMMUNOLOGISTS
PI BETHESDA
PA 9650 ROCKVILLE PIKE, BETHESDA, MD 20814 USA
SN 0022-1767
EI 1550-6606
J9 J IMMUNOL
JI J. Immunol.
PD APR 1
PY 2015
VL 194
IS 7
BP 3201
EP 3212
DI 10.4049/jimmunol.1400330
PG 12
WC Immunology
SC Immunology
GA CE2RK
UT WOS:000351663400026
PM 25740942
OA Bronze
DA 2021-10-29
ER

PT J
AU Wang, XY
   Olszewska, M
   Qu, JR
   Wasielewska, T
   Bartido, S
   Hermetet, G
   Sadelain, M
   Riviere, I
AF Wang, Xiuyan
   Olszewska, Malgorzata
   Qu, Jinrong
   Wasielewska, Teresa
   Bartido, Shirley
   Hermetet, Gregory
   Sadelain, Michel
   Riviere, Isabelle
TI Large-scale Clinical-grade Retroviral Vector Production in a Fixed-Bed
   Bioreactor
SO JOURNAL OF IMMUNOTHERAPY
LA English
DT Article
DE scalable clinical-grade vector manufacture; -retroviral vector;
   fixed-bed bioreactor; high vector titers; high vector yields
ID PACKAGING CELL-LINE; T-CELLS; HIGH-TITER; THERAPY; VALIDATION; ANTIGEN
AB The successful genetic engineering of patient T cells with -retroviral vectors expressing chimeric antigen receptors or T-cell receptors for phase II clinical trials and beyond requires the large-scale manufacture of high-titer vector stocks. The production of retroviral vectors from stable packaging cell lines using roller bottles or 10- to 40-layer cell factories is limited by a narrow harvest window, labor intensity, open-system operations, and the requirement for significant incubator space. To circumvent these shortcomings, we optimized the production of vector stocks in a disposable fixed-bed bioreactor using good manufacturing practice-grade packaging cell lines. High-titer vector stocks were harvested over 10 days, representing a much broader harvest window than the 3-day harvest afforded by cell factories. For PG13 and 293Vec packaging cells, the average vector titer and the vector stocks' yield in the bioreactor were higher by 3.2- to 7.3-fold, and 5.6- to 13.1-fold, respectively, than those obtained in cell factories. The vector production was 10.4 and 18.6 times more efficient than in cell factories for PG13 and 293Vec cells, respectively. Furthermore, the vectors produced from the fixed-bed bioreactors passed the release test assays for clinical applications. Therefore, a single vector lot derived from 293Vec is suitable to transduce up to 500 patients cell doses in the context of large clinical trials using chimeric antigen receptors or T-cell receptors. These findings demonstrate for the first time that a robust fixed-bed bioreactor process can be used to produce -retroviral vector stocks scalable up to the commercialization phase.
C1 [Wang, Xiuyan; Olszewska, Malgorzata; Qu, Jinrong; Wasielewska, Teresa; Bartido, Shirley; Riviere, Isabelle] Mem Sloan Kettering Canc Ctr, Cell Therapy & Cell Engn Facil, New York, NY 10065 USA.
   [Wang, Xiuyan; Sadelain, Michel; Riviere, Isabelle] Mem Sloan Kettering Canc Ctr, Mol Pharmacol & Chem Program, New York, NY 10065 USA.
   [Sadelain, Michel; Riviere, Isabelle] Mem Sloan Kettering Canc Ctr, Ctr Cell Engn, New York, NY 10065 USA.
   [Hermetet, Gregory] Pall Life Sci, Port Washington, NY USA.
RP Riviere, I (corresponding author), Mem Sloan Kettering Canc Ctr, 1275 York Ave,POB 182, New York, NY 10065 USA.
EM rivierei@mskcc.org
FU NCIUnited States Department of Health & Human ServicesNational
   Institutes of Health (NIH) - USANIH National Cancer Institute (NCI) [P30
   CA08748, P50 CA086438]; Starr Foundation Tri-Institutional Stem Cell
   Initiative; NATIONAL CANCER INSTITUTEUnited States Department of Health
   & Human ServicesNational Institutes of Health (NIH) - USANIH National
   Cancer Institute (NCI) [P01CA059350, P30CA008748, P50CA086438] Funding
   Source: NIH RePORTER
FX Supported by the NCI P30 CA08748, P50 CA086438 and Starr Foundation
   Tri-Institutional Stem Cell Initiative.
CR Brentjens RJ, 2007, CLIN CANCER RES, V13, P5426, DOI 10.1158/1078-0432.CCR-07-0674
   Brentjens RJ, 2013, SCI TRANSL MED, V5, DOI 10.1126/scitranslmed.3005930
   Brentjens RJ, 2011, BLOOD, V118, P4817, DOI 10.1182/blood-2011-04-348540
   Davila ML, 2014, INT J HEMATOL, V99, P361, DOI 10.1007/s12185-013-1479-5
   Davila ML, 2014, SCI TRANSL MED, V6, DOI 10.1126/scitranslmed.3008226
   Forestell SP, 1997, GENE THER, V4, P600, DOI 10.1038/sj.gt.3300420
   Gerin PA, 1999, HUM GENE THER, V10, P1965, DOI 10.1089/10430349950017329
   Ghani K, 2009, HUM GENE THER, V20, P966, DOI 10.1089/hum.2009.001
   Hollyman D, 2009, J IMMUNOTHER, V32, P169, DOI 10.1097/CJI.0b013e318194a6e8
   Lamers CHJ, 2008, CANCER GENE THER, V15, P268, DOI 10.1038/sj.cgt.7701114
   Maher J, 2002, NAT BIOTECHNOL, V20, P70, DOI 10.1038/nbt0102-70
   Mangeot PE, 2000, J VIROL, V74, P8307, DOI 10.1128/JVI.74.18.8307-8315.2000
   McTaggart S, 2000, BIOTECHNOL PROGR, V16, P859, DOI 10.1021/bp000078j
   Merten OW, 2001, BIOTECHNOL PROGR, V17, P326, DOI 10.1021/bp000162z
   MILLER AD, 1991, J VIROL, V65, P2220, DOI 10.1128/JVI.65.5.2220-2224.1991
   OLSEN JC, 1995, HUM GENE THER, V6, P1195, DOI 10.1089/hum.1995.6.9-1195
   Palu G, 2000, REV MED VIROL, V10, P185, DOI 10.1002/(SICI)1099-1654(200005/06)10:3<185::AID-RMV285>3.0.CO;2-8
   Przybylowski M, 2006, GENE THER, V13, P95, DOI 10.1038/sj.gt.3302648
   Reeves L, 2000, HUM GENE THER, V11, P2093, DOI 10.1089/104303400750001408
   Rigg RJ, 1996, VIROLOGY, V218, P290, DOI 10.1006/viro.1996.0194
   Rivat C, 2012, HUM GENE THER, V23, P668, DOI 10.1089/hum.2012.116
   Schilz AJ, 2001, J GENE MED, V3, P427, DOI 10.1002/jgm.204
   Shen BQ, 1996, CYTOTECHNOLOGY, V22, P185, DOI 10.1007/BF00353938
   Suerth JD, 2012, CURR OPIN IMMUNOL, V24, P598, DOI 10.1016/j.coi.2012.08.007
NR 24
TC 39
Z9 41
U1 0
U2 16
PU LIPPINCOTT WILLIAMS & WILKINS
PI PHILADELPHIA
PA TWO COMMERCE SQ, 2001 MARKET ST, PHILADELPHIA, PA 19103 USA
SN 1524-9557
EI 1537-4513
J9 J IMMUNOTHER
JI J. Immunother.
PD APR
PY 2015
VL 38
IS 3
BP 127
EP 135
DI 10.1097/CJI.0000000000000072
PG 9
WC Oncology; Immunology; Medicine, Research & Experimental
SC Oncology; Immunology; Research & Experimental Medicine
GA CE2SS
UT WOS:000351668400005
PM 25751502
OA Green Accepted, Green Published
DA 2021-10-29
ER

PT J
AU Wu, MR
   Zhang, T
   Alcon, A
   Sentman, CL
AF Wu, Ming-Ru
   Zhang, Tong
   Alcon, Andre
   Sentman, Charles L.
TI DNAM-1-based chimeric antigen receptors enhance T cell effector function
   and exhibit in vivo efficacy against melanoma
SO CANCER IMMUNOLOGY IMMUNOTHERAPY
LA English
DT Article
DE CAR; Gene therapy; Immunotherapy; Adoptive T cell therapy; Melanoma
ID DENDRITIC CELLS; NECTIN-2 CD112; NK CELLS; ADHESION MOLECULE;
   OVARIAN-CANCER; PVR CD155; CD226; LIGANDS; PROLIFERATION; RECOGNITION
AB Chimeric antigen receptor (CAR) T cell therapies hold great potential for treating cancers, and new CARs that can target multiple tumor types and have the potential to target non-hematological malignancies are needed. In this study, the tumor recognition ability of a natural killer cell-activating receptor, DNAM-1 was harnessed to design CARs that target multiple tumor types. DNAM-1 ligands, PVR and nectin-2, are expressed on primary human leukemia, myeloma, ovarian cancer, melanoma, neuroblastoma, and Ewing sarcoma. DNAM-1 CARs exhibit high tumor cell cytotoxicity but low IFN-gamma secretion in vitro. In contrast to other CAR designs, co-stimulatory domains did not improve the expression and function of DNAM-1 CARs. A DNAM-1/CD3zeta CAR reduced tumor burden in a murine melanoma model in vivo. In conclusion, DNAM-1-based CARs may have the potential to treat PVR and nectin-2 expressing hematological and solid tumors.
C1 [Wu, Ming-Ru; Zhang, Tong; Alcon, Andre; Sentman, Charles L.] Geisel Sch Med Dartmouth, Dept Microbiol & Immunol, Lebanon, NH 03756 USA.
RP Sentman, CL (corresponding author), Geisel Sch Med Dartmouth, Dept Microbiol & Immunol, One Med Ctr Dr, Lebanon, NH 03756 USA.
EM Charles.Sentman@dartmouth.edu
OI Zhang, Tong/0000-0002-9657-5129
FU National Institute of HealthUnited States Department of Health & Human
   ServicesNational Institutes of Health (NIH) - USA [CA130911]; NATIONAL
   CANCER INSTITUTEUnited States Department of Health & Human
   ServicesNational Institutes of Health (NIH) - USANIH National Cancer
   Institute (NCI) [R01CA130911, P30CA023108] Funding Source: NIH RePORTER
FX The authors thank the National Cancer Institute Biological Resource
   Branch for providing recombinant human IL-2, Dartmouth College Molecular
   biology Core for technical support, and the Center for Comparative
   Medicine and Research for providing animal care. This work was supported
   by a National Institute of Health grant CA130911.
CR Alarcon B, 2006, EMBO REP, V7, P490, DOI 10.1038/sj.embor.7400682
   Barber A, 2007, CANCER RES, V67, P5003, DOI 10.1158/0008-5472.CAN-06-4047
   BARTH RJ, 1991, J EXP MED, V173, P647, DOI 10.1084/jem.173.3.647
   Bottino C, 2003, J EXP MED, V198, P557, DOI 10.1084/jem.20030788
   Brentjens RJ, 2013, SCI TRANSL MED, V5, DOI 10.1126/scitranslmed.3005930
   CAI YC, 1995, IMMUNITY, V3, P417, DOI 10.1016/1074-7613(95)90171-X
   Carlsten M, 2010, LEUKEMIA, V24, P1607, DOI 10.1038/leu.2010.149
   Carlsten M, 2009, J IMMUNOL, V183, P4921, DOI 10.4049/jimmunol.0901226
   Castriconi R, 2004, CANCER RES, V64, P9180, DOI 10.1158/0008-5472.CAN-04-2682
   Cho D, 2010, CLIN CANCER RES, V16, P3901, DOI 10.1158/1078-0432.CCR-10-0735
   Choudhuri K, 2005, NATURE, V436, P578, DOI 10.1038/nature03843
   Dardalhon V, 2005, J IMMUNOL, V175, P1558, DOI 10.4049/jimmunol.175.3.1558
   El-Sherbiny YM, 2007, CANCER RES, V67, P8444, DOI 10.1158/0008-5472.CAN-06-4230
   Faroudi M, 2003, P NATL ACAD SCI USA, V100, P14145, DOI 10.1073/pnas.2334336100
   Fedorov VD, 2013, SCI TRANSL MED, V5, DOI 10.1126/scitranslmed.3006597
   Fujito T, 2005, J CELL BIOL, V171, P165, DOI 10.1083/jcb.200501090
   Germain RN, 1997, CURR BIOL, V7, pR640, DOI 10.1016/S0960-9822(06)00323-X
   Gilfillan S, 2008, J EXP MED, V205, P2965, DOI 10.1084/jem.20081752
   Grupp SA, 2013, NEW ENGL J MED, V368, P1509, DOI 10.1056/NEJMoa1215134
   Huarte E, 2008, CANCER RES, V68, P7684, DOI 10.1158/0008-5472.CAN-08-1167
   Hudecek M, 2013, CLIN CANCER RES, V19, P3153, DOI 10.1158/1078-0432.CCR-13-0330
   Kalos M, 2011, SCI TRANSL MED, V3, DOI 10.1126/scitranslmed.3002842
   Kloss CC, 2013, NAT BIOTECHNOL, V31, P71, DOI 10.1038/nbt.2459
   Kruse PH, 2014, IMMUNOL CELL BIOL, V92, P221, DOI 10.1038/icb.2013.98
   Lakshmikanth T, 2009, J CLIN INVEST, V119, P1251, DOI 10.1172/JCI36022
   Lanier LL, 2005, ANNU REV IMMUNOL, V23, P225, DOI 10.1146/annurev.immunol.23.021704.115526
   Morgan RA, 2010, MOL THER, V18, P843, DOI 10.1038/mt.2010.24
   Pende D, 2005, BLOOD, V105, P2066, DOI 10.1182/blood-2004-09-3548
   Pende D, 2006, BLOOD, V107, P2030, DOI 10.1182/blood-2005-07-2696
   Porter DL, 2011, NEW ENGL J MED, V365, P725, DOI 10.1056/NEJMoa1103849
   Reymond N, 2004, J EXP MED, V199, P1331, DOI 10.1084/jem.20032206
   Sadelain M, 2013, CANCER DISCOV, V3, P388, DOI 10.1158/2159-8290.CD-12-0548
   Seth S, 2009, J LEUKOCYTE BIOL, V86, P91, DOI [10.1189/JLB.1208745, 10.1189/jlb.1208745]
   Shibuya A, 1996, IMMUNITY, V4, P573, DOI 10.1016/S1074-7613(00)70060-4
   Shibuya K, 1999, IMMUNITY, V11, P615, DOI 10.1016/S1074-7613(00)80136-3
   Shibuya K, 2003, J EXP MED, V198, P1829, DOI 10.1084/jem.20030958
   Tahara-Hanaoka S, 2005, BIOCHEM BIOPH RES CO, V329, P996, DOI 10.1016/j.bbrc.2005.02.067
   Tahara-Hanaoka S, 2004, INT IMMUNOL, V16, P533, DOI 10.1093/intimm/dxh059
   Takai Y, 2008, NAT REV MOL CELL BIO, V9, P603, DOI 10.1038/nrm2457
   Verhoeven DHJ, 2008, MOL IMMUNOL, V45, P3917, DOI 10.1016/j.molimm.2008.06.016
   Zhang T, 2007, CANCER RES, V67, P11029, DOI 10.1158/0008-5472.CAN-07-2251
   Zhang T, 2012, J IMMUNOL, V189, P2290, DOI 10.4049/jimmunol.1103495
NR 42
TC 21
Z9 25
U1 0
U2 22
PU SPRINGER
PI NEW YORK
PA 233 SPRING ST, NEW YORK, NY 10013 USA
SN 0340-7004
EI 1432-0851
J9 CANCER IMMUNOL IMMUN
JI Cancer Immunol. Immunother.
PD APR
PY 2015
VL 64
IS 4
BP 409
EP 418
DI 10.1007/s00262-014-1648-2
PG 10
WC Oncology; Immunology
SC Oncology; Immunology
GA CE0SA
UT WOS:000351514500002
PM 25549845
OA Green Accepted
DA 2021-10-29
ER

PT J
AU Gargett, T
   Brown, MP
AF Gargett, Tessa
   Brown, Michael P.
TI Different cytokine and stimulation conditions influence the expansion
   and immune phenotype of third-generation chimeric antigen receptor T
   cells specific for tumor antigen GD2
SO CYTOTHERAPY
LA English
DT Article
DE anti-CD3 and anti-CD28 stimulation; chimeric antigen receptor T cells;
   effector function; IL-7; IL-15; IL-2; immune phenotype; Retronectin
ID IN-VIVO PERSISTENCE; EX-VIVO; INFILTRATING LYMPHOCYTES; ADOPTIVE
   IMMUNOTHERAPY; CANCER REGRESSION; TRANSFER THERAPY; ANTITUMOR-ACTIVITY;
   CLINICAL-TRIAL; SAFETY SWITCH; GENE-THERAPY
AB Background aims. Chimeric antigen receptor (CAR) T cells are a novel immunotherapy for cancer. To achieve anti-tumor efficacy, these cells must survive, expand, and persist after infusion into patients, functions that are reportedly best achieved by cells with a stem or central-memory rather than effector-memory phenotype. We have developed third-generation CAR T cells specific for the tumor-associated antigen GD2 for use in a phase I clinical trial. We investigated the optimal cell culture conditions for CAR T-cell production, and here we describe the relative effects of 3 activation and cytokine conditions on CAR T-cell expansion, effector function and phenotype. Methods. Peripheral blood mononuclear cells were activated by anti-CD3 and anti-CD28 or anti-CD3 and Retronectin. Activated cells were transduced with the CAR-encoding retroviral vector and expanded in either interleukin (IL)-2 or IL-7 and IL-15. Immune phenotype and expansion were tracked throughout the culture, and transduction efficiency, and subsequent GD2-specific effector functions were evaluated by flow cytometry and cytotoxic T lymphocytes assay. Results. CD3/Retronectin stimulation with IL-2 resulted in poorer activation, expansion and Th1 cytokine secretion of CART cells than CD3/CD28 stimulation with either IL-2 or IL-7 and IL-15. However, CART cells cultured in CD3/CD28/1L7/IL-15 and CD3/Retronectin/IL-2 had superior cytotoxic T lymphocyte activity and a more stem-like phenotype. Discussion. The combination of CD3 and CD28 with IL-7 and IL-15 gave the best balance of CAR T-cell expansion and potent GD2-specific effector functions while retaining a stem/memory phenotype, and these growth conditions will therefore be used to manufacture CAR T cells for our phase I clinical trial.
C1 [Gargett, Tessa; Brown, Michael P.] SA Pathol, Ctr Canc Biol, Translat Oncol, Adelaide, SA, Australia.
   [Gargett, Tessa; Brown, Michael P.] Univ S Australia, Adelaide, SA 5001, Australia.
   [Brown, Michael P.] Royal Adelaide Hosp, Canc Clin Trials Unit, Adelaide, SA 5000, Australia.
   [Brown, Michael P.] Univ Adelaide, Discipline Med, Adelaide, SA, Australia.
RP Gargett, T (corresponding author), Royal Adelaide Hosp, Translat Oncol Lab, Level 4 Hanson Inst Bldg,Frome Rd, Adelaide, SA 5000, Australia.
EM Tessa.Gargett@health.sa.gov.au
RI Brown, Michael/C-2081-2014
OI Brown, Michael/0000-0002-5796-1932; Gargett, Tessa/0000-0003-3713-1373
FU National Health and Medical Research CouncilNational Health and Medical
   Research Council of Australia [APP1010386]; Therapeutic Innovation
   Australia Researcher Access Scheme
FX This work was supported by National Health and Medical Research Council
   Project Grant APP1010386 and the Therapeutic Innovation Australia
   Researcher Access Scheme. We thank Malcolm Brenner, Gianpietro Dotti,
   Zhuyong Mei, Adrian Gee and Debbie Lyons from Center for Cell and Gene
   Therapy, Baylor College of Medicine and Eric Yvon from M.D. Anderson
   Cancer Center for the retroviral vector and associated protocols. We
   also thank Cara Fraser from the Preclinical Imaging and Research
   Laboratory, South Australian Health and Medical Research Institute for
   her work in developing the initial IL-2 expansion protocols, and the
   staff and students of the Experimental Therapeutics Laboratory, in
   particular Alex Staudacher, John Hayball and Kerrilyn Deiner.
CR Brahmer JR, 2012, NEW ENGL J MED, V366, P2455, DOI 10.1056/NEJMoa1200694
   Brentjens RJ, 2007, CLIN CANCER RES, V13, P5426, DOI 10.1158/1078-0432.CCR-07-0674
   Caserta S, 2010, EUR J IMMUNOL, V40, P470, DOI 10.1002/eji.200939801
   Cha E, 2010, BREAST CANCER RES TR, V122, P359, DOI 10.1007/s10549-009-0573-0
   Cieri N, 2013, BLOOD, V121, P573, DOI 10.1182/blood-2012-05-431718
   Di Stasi A, 2011, NEW ENGL J MED, V365, P1673, DOI 10.1056/NEJMoa1106152
   Dudley ME, 2013, J CLIN ONCOL, V31, P2152, DOI 10.1200/JCO.2012.46.6441
   ESHHAR Z, 1993, P NATL ACAD SCI USA, V90, P720, DOI 10.1073/pnas.90.2.720
   Gade TPF, 2005, CANCER RES, V65, P9080, DOI 10.1158/0008-5472.CAN-05-0436
   Gargett T, 2015, J IMMUNOTHER, V38, P12, DOI 10.1097/CJI.0000000000000061
   Gargett T, 2014, FRONT PHARMACOL, V5, DOI 10.3389/fphar.2014.00235
   Gattinoni L, 2011, NAT MED, V17, P1290, DOI 10.1038/nm.2446
   Gomez-Eerland R, 2014, HUM GENE THER METHOD, V25, P277, DOI 10.1089/hgtb.2014.004
   Grupp SA, 2013, NEW ENGL J MED, V368, P1509, DOI 10.1056/NEJMoa1215134
   Hamid O, 2013, NEW ENGL J MED, V369, P134, DOI 10.1056/NEJMoa1305133
   Huang JP, 2005, J IMMUNOTHER, V28, P258, DOI 10.1097/01.cji.0000158855.92792.7a
   Itzhaki O, 2011, J IMMUNOTHER, V34, P212, DOI 10.1097/CJI.0b013e318209c94c
   Jensen MC, 2010, BIOL BLOOD MARROW TR, V16, P1245, DOI 10.1016/j.bbmt.2010.03.014
   Johnson LA, 2009, BLOOD, V114, P535, DOI 10.1182/blood-2009-03-211714
   JUNE CH, 1990, IMMUNOL TODAY, V11, P211, DOI 10.1016/0167-5699(90)90085-N
   Kalos M, 2011, SCI TRANSL MED, V3, DOI 10.1126/scitranslmed.3002842
   Kershaw MH, 2006, CLIN CANCER RES, V12, P6106, DOI 10.1158/1078-0432.CCR-06-1183
   Kochenderfer JN, 2012, BLOOD, V119, P2709, DOI 10.1182/blood-2011-10-384388
   Lamers CHJ, 2011, BLOOD, V117, P72, DOI 10.1182/blood-2010-07-294520
   Leitner J, 2013, PLOS PATHOG, V9, DOI 10.1371/journal.ppat.1003253
   Louis CU, 2011, BLOOD, V118, P6050, DOI 10.1182/blood-2011-05-354449
   Lugli E, 2013, J CLIN INVEST, V123, P594, DOI 10.1172/JCI66327
   Lugli E, 2013, NAT PROTOC, V8, P33, DOI 10.1038/nprot.2012.143
   Maher J, 2002, NAT BIOTECHNOL, V20, P70, DOI 10.1038/nbt0102-70
   Morgan RA, 2013, J IMMUNOTHER, V36, P133, DOI 10.1097/CJI.0b013e3182829903
   Nazarian R, 2010, NATURE, V468, P973, DOI 10.1038/nature09626
   Porter DL, 2011, NEW ENGL J MED, V365, P725, DOI 10.1056/NEJMoa1103849
   Porter DL, 2006, BLOOD, V107, P1325, DOI 10.1182/blood-2005-08-3373
   Pule MA, 2005, MOL THER, V12, P933, DOI 10.1016/j.ymthe.2005.04.016
   Pule MA, 2008, NAT MED, V14, P1264, DOI 10.1038/nm.1882
   Restifo NP, 2012, NAT REV IMMUNOL, V12, P269, DOI 10.1038/nri3191
   Ritchie DS, 2013, MOL THER, V21, P2122, DOI 10.1038/mt.2013.154
   Robbins PF, 2004, J IMMUNOL, V173, P7125, DOI 10.4049/jimmunol.173.12.7125
   Rosenberg SA, 2011, CLIN CANCER RES, V17, P4550, DOI 10.1158/1078-0432.CCR-11-0116
   Salek-Ardakani S, 2013, NAT IMMUNOL, V14, P531, DOI 10.1038/ni.2619
   Savoldo B, 2011, J CLIN INVEST, V121, P1822, DOI 10.1172/JCI46110
   SCHWARTZENTRUBER DJ, 1994, J CLIN ONCOL, V12, P1475, DOI 10.1200/JCO.1994.12.7.1475
   Till BG, 2012, BLOOD, V119, P3940, DOI 10.1182/blood-2011-10-387969
   Woo SR, 2012, CANCER RES, V72, P917, DOI 10.1158/0008-5472.CAN-11-1620
   Xu Y, 2014, BLOOD, V123, P3750, DOI 10.1182/blood-2014-01-552174
   Yu S, 2008, CANCER GENE THER, V15, P508, DOI 10.1038/cgt.2008.21
   Yvon E, 2009, CLIN CANCER RES, V15, P5852, DOI 10.1158/1078-0432.CCR-08-3163
   Zhou JH, 2005, J IMMUNOL, V175, P7046, DOI 10.4049/jimmunol.175.10.7046
NR 48
TC 61
Z9 68
U1 1
U2 29
PU ELSEVIER SCI LTD
PI OXFORD
PA THE BOULEVARD, LANGFORD LANE, KIDLINGTON, OXFORD OX5 1GB, OXON, ENGLAND
SN 1465-3249
EI 1477-2566
J9 CYTOTHERAPY
JI Cytotherapy
PD APR
PY 2015
VL 17
IS 4
BP 487
EP 495
DI 10.1016/j.jcyt.2014.12.002
PG 9
WC Cell & Tissue Engineering; Biotechnology & Applied Microbiology; Cell
   Biology; Hematology; Medicine, Research & Experimental
SC Cell Biology; Biotechnology & Applied Microbiology; Hematology; Research
   & Experimental Medicine
GA CE0IC
UT WOS:000351486700014
PM 25573334
DA 2021-10-29
ER

PT J
AU Geiger, TL
   Rubnitz, JE
AF Geiger, Terrence L.
   Rubnitz, Jeffrey E.
TI New Approaches for the Immunotherapy of Acute Myeloid Leukemia
SO DISCOVERY MEDICINE
LA English
DT Article
ID MINIMAL RESIDUAL DISEASE; NATURAL-KILLER-CELLS; T-CELL; GEMTUZUMAB
   OZOGAMICIN; CHIMERIC RECEPTORS; NK CELLS; EFFECTIVE ELIMINATION;
   PRECLINICAL ACTIVITY; MAINTENANCE THERAPY; CANCER REGRESSION
AB Acute myeloid leukemia (AML) is a set of related diseases characterized by the immortalization and uncontrolled expansion of myeloid precursor cells. Core therapy for AML has remained unchanged for nearly 30 years, and survival rates remain unsatisfactory. However, advances in the immunotherapy of AML have created opportunities for improved outcomes. Enforcing a tumor-specific immune response through the re-direction of the adaptive immune system, which links remarkable specificity with potent cytotoxic effector functions, has proven particularly compelling. This may be coupled with immune checkpoint blockade and conventional therapies for optimal effect. Engineered antibodies are currently in use in AML and the repertoire of available therapeutics will expand. NK cells have shown effectiveness in this disease. New methods to optimize their activation and the targeting of AML show potential. Most significantly, adoptive immunotherapy with tumor-specific T cells, and particularly T cells re-directed using genetically introduced TCR or chimeric antigen receptors, have demonstrated promise. Each of these approaches has unique benefits and challenges that we explore in this review.
C1 [Geiger, Terrence L.] St Jude Childrens Res Hosp, Dept Pathol, Memphis, TN 38105 USA.
   [Rubnitz, Jeffrey E.] St Jude Childrens Res Hosp, Dept Oncol, Memphis, TN 38105 USA.
RP Geiger, TL (corresponding author), St Jude Childrens Res Hosp, Dept Pathol, Memphis, TN 38105 USA.
EM terrence.geiger@stjude.org
RI Geiger, Terrence/M-4516-2018
OI Geiger, Terrence/0000-0001-8290-5732
FU American Lebanese Syrian Affiliated Charities (ALSAC)/St. Jude
   Children's Research Hospital; NIH Cancer Center Support (CORE) grant
   [P30-CA021765]; NATIONAL CANCER INSTITUTEUnited States Department of
   Health & Human ServicesNational Institutes of Health (NIH) - USANIH
   National Cancer Institute (NCI) [P30CA021765] Funding Source: NIH
   RePORTER
FX Supported by the American Lebanese Syrian Affiliated Charities
   (ALSAC)/St. Jude Children's Research Hospital and NIH Cancer Center
   Support (CORE) grant P30-CA021765.
CR Alli R, 2011, PLOS ONE, V6, DOI 10.1371/journal.pone.0018027
   Bachanova V, 2014, BLOOD, V123, P3855, DOI 10.1182/blood-2013-10-532531
   Baker SD, 2013, CLIN CANCER RES, V19, P5758, DOI 10.1158/1078-0432.CCR-13-1323
   Berthon C, 2010, CANCER IMMUNOL IMMUN, V59, P1839, DOI 10.1007/s00262-010-0909-y
   Blankenstein T, 2015, CURR OPIN IMMUNOL, V33, P112, DOI 10.1016/j.coi.2015.02.005
   Brentjens RJ, 2013, SCI TRANSL MED, V5, DOI 10.1126/scitranslmed.3005930
   Bross PF, 2001, CLIN CANCER RES, V7, P1490
   Burnett AK, 2011, J CLIN ONCOL, V29, P369, DOI 10.1200/JCO.2010.31.4310
   Castaigne S, 2012, LANCET, V379, P1508, DOI 10.1016/S0140-6736(12)60485-1
   Casucci M, 2013, BLOOD, V122, P3461, DOI 10.1182/blood-2013-04-493361
   Chan WK, 2015, LEUKEMIA, V29, P387, DOI 10.1038/leu.2014.174
   Chan WK, 2012, CLIN CANCER RES, V18, P6296, DOI 10.1158/1078-0432.CCR-12-0668
   Cohen CJ, 2005, J IMMUNOL, V175, P5799, DOI 10.4049/jimmunol.175.9.5799
   Cooley S, 2014, J IMMUNOL, V192, P4592, DOI 10.4049/jimmunol.1302517
   Creutzig U, 2013, BLOOD, V122, P37, DOI 10.1182/blood-2013-02-484097
   Curti A, 2007, BLOOD, V109, P2871, DOI 10.1182/blood-2006-07-036863
   De Veirman K, 2014, FRONT ONCOL, V4, DOI 10.3389/fonc.2014.00349
   Distler E, 2008, EXP HEMATOL, V36, P451, DOI 10.1016/j.exphem.2007.12.011
   ESHHAR Z, 1993, P NATL ACAD SCI USA, V90, P720, DOI 10.1073/pnas.90.2.720
   Finney HM, 1998, J IMMUNOL, V161, P2791
   Frankel TL, 2010, J IMMUNOL, V184, P5988, DOI 10.4049/jimmunol.1000189
   Fujisaki H, 2009, CANCER RES, V69, P4010, DOI 10.1158/0008-5472.CAN-08-3712
   Gamis AS, 2014, J CLIN ONCOL, V32, P3021, DOI 10.1200/JCO.2014.55.3628
   Gasiorowski RE, 2014, BRIT J HAEMATOL, V164, P481, DOI 10.1111/bjh.12691
   Gattinoni L, 2006, BLOOD, V108, P3818, DOI 10.1182/blood-2006-07-034066
   Geiger TL, 1999, J IMMUNOL, V162, P5931
   Geiger TL, 2001, BLOOD, V98, P2364, DOI 10.1182/blood.V98.8.2364
   Gill S, 2015, IMMUNOL REV, V263, P68, DOI 10.1111/imr.12243
   Gill S, 2014, BLOOD, V123, P2343, DOI 10.1182/blood-2013-09-529537
   Gleason MK, 2014, BLOOD, V123, P3016, DOI 10.1182/blood-2013-10-533398
   Greiner J, 2012, BLOOD, V120, P1282, DOI 10.1182/blood-2011-11-394395
   Gur H, 2002, BLOOD, V99, P4174, DOI 10.1182/blood.V99.11.4174
   Hanahan D, 2011, CELL, V144, P646, DOI 10.1016/j.cell.2011.02.013
   Holler PD, 2003, NAT IMMUNOL, V4, P55, DOI 10.1038/ni863
   Horan JT, 2008, J CLIN ONCOL, V26, P5797, DOI 10.1200/JCO.2007.13.5244
   Hourigan CS, 2013, NAT REV CLIN ONCOL, V10, P460, DOI 10.1038/nrclinonc.2013.100
   Imai C, 2004, LEUKEMIA, V18, P676, DOI 10.1038/sj.leu.2403302
   Johnson LA, 2009, BLOOD, V114, P535, DOI 10.1182/blood-2009-03-211714
   Jones Benjamin S, 2014, Front Pharmacol, V5, P254, DOI 10.3389/fphar.2014.00254
   Kenderian SS, 2015, LEUKEMIA, V29, P1637, DOI 10.1038/leu.2015.52
   Klebanoff CA, 2012, J IMMUNOTHER, V35, P651, DOI 10.1097/CJI.0b013e31827806e6
   Klein L, 2014, NAT REV IMMUNOL, V14, P377, DOI 10.1038/nri3667
   Kobayashi E, 2014, ONCOIMMUNOLOGY, V3, DOI 10.4161/onci.27258
   Kolb HJ, 2008, BLOOD, V112, P4371, DOI 10.1182/blood-2008-03-077974
   Kronig H, 2014, EUR J HAEMATOL, V92, P195, DOI 10.1111/ejh.12228
   Krupka C, 2014, BLOOD, V123, P356, DOI 10.1182/blood-2013-08-523548
   Kuball J, 2011, CANCER IMMUNOL IMMUN, V60, P161, DOI 10.1007/s00262-010-0929-7
   Kugler M, 2010, BRIT J HAEMATOL, V150, P574, DOI 10.1111/j.1365-2141.2010.08300.x
   Laszlo GS, 2014, BLOOD, V123, P554, DOI 10.1182/blood-2013-09-527044
   Leung WH, 2013, J EXP MED, V210, P2675, DOI 10.1084/jem.20122292
   Leung W, 2014, CLIN CANCER RES, V20, P3390, DOI 10.1158/1078-0432.CCR-13-1766
   Leung W, 2012, BLOOD, V120, P468, DOI 10.1182/blood-2012-02-409813
   Leung W, 2011, BLOOD, V118, P223, DOI 10.1182/blood-2011-01-333070
   Li Y, 2005, NAT BIOTECHNOL, V23, P349, DOI 10.1038/nbt1070
   Lichtenegger FS, 2014, LEUKEMIA RES, V38, P964, DOI 10.1016/j.leukres.2014.05.014
   Ma Q, 2010, CYTOTHERAPY, V12, P1056, DOI 10.3109/14653249.2010.506506
   Magee MS, 2014, DISCOV MED, V18, P265
   Miller JS, 2005, BLOOD, V105, P3051, DOI 10.1182/blood-2004-07-2974
   Montagna D, 2006, BLOOD, V108, P3843, DOI 10.1182/blood-2006-05-021535
   Morgan RA, 2013, J IMMUNOTHER, V36, P133, DOI 10.1097/CJI.0b013e3182829903
   Niewerth D, 2010, BLOOD, V116, P2205, DOI 10.1182/blood-2010-01-261800
   Norde WJ, 2009, BLOOD, V113, P2312, DOI 10.1182/blood-2008-04-153825
   O'Hear C, 2015, HAEMATOLOGICA, V100, P336, DOI 10.3324/haematol.2014.112748
   Ohta A, 2014, FRONT IMMUNOL, V5, P1, DOI 10.3389/fimmu.2014.00304
   Parkhurst MR, 2011, MOL THER, V19, P620, DOI 10.1038/mt.2010.272
   Perel Y, 2002, J CLIN ONCOL, V20, P2774, DOI 10.1200/JCO.2002.07.300
   Petersdorf SH, 2013, BLOOD, V121, P4854, DOI 10.1182/blood-2013-01-466706
   Pierce BG, 2014, PLOS COMPUT BIOL, V10, DOI 10.1371/journal.pcbi.1003478
   Pizzitola I, 2014, LEUKEMIA, V28, P1596, DOI 10.1038/leu.2014.62
   Rezvani K, 2012, CANCER IMMUNOL IMMUN, V61, P1125, DOI 10.1007/s00262-011-1187-z
   Ritchie DS, 2013, MOL THER, V21, P2122, DOI 10.1038/mt.2013.154
   Robbins PF, 2011, J CLIN ONCOL, V29, P917, DOI 10.1200/JCO.2010.32.2537
   Rowland SL, 2013, IMMUNOL RES, V55, P231, DOI 10.1007/s12026-012-8366-7
   Rubnitz JE, 2010, LANCET ONCOL, V11, P543, DOI 10.1016/S1470-2045(10)70090-5
   Rubnitz JE, 2010, J CLIN ONCOL, V28, P955, DOI 10.1200/JCO.2009.24.4590
   Ruggeri L, 2002, SCIENCE, V295, P2097, DOI 10.1126/science.1068440
   Sadelain M, 2013, CANCER DISCOV, V3, P388, DOI 10.1158/2159-8290.CD-12-0548
   Schmitt M, 2009, EXPERT REV VACCINES, V8, P1415, DOI 10.1586/ERV.09.90
   Schmitt TM, 2013, BLOOD, V122, P348, DOI 10.1182/blood-2013-01-478164
   Singer H, 2010, J IMMUNOTHER, V33, P599, DOI 10.1097/CJI.0b013e3181dda225
   Spranger S, 2012, BLOOD, V119, P3440, DOI 10.1182/blood-2011-06-357939
   Staffas A, 2011, BLOOD, V118, P5905, DOI 10.1182/blood-2011-05-353185
   Stauss HJ, 2008, BLOOD CELL MOL DIS, V40, P113, DOI 10.1016/j.bcmd.2007.06.018
   Stone JD, 2013, FRONT IMMUNOL, V4, DOI 10.3389/fimmu.2013.00244
   Stone JD, 2009, IMMUNOLOGY, V126, P165, DOI 10.1111/j.1365-2567.2008.03015.x
   Stromnes IM, 2014, IMMUNOL REV, V257, P145, DOI 10.1111/imr.12141
   Sutherland MSK, 2013, BLOOD, V122, P1455, DOI 10.1182/blood-2013-03-491506
   Terakura S, 2012, BLOOD, V119, P72, DOI 10.1182/blood-2011-07-366419
   Udyavar A, 2010, ARCH IMMUNOL THER EX, V58, P335, DOI 10.1007/s00005-010-0090-1
   Udyavar A, 2009, J IMMUNOL, V182, P4439, DOI 10.4049/jimmunol.0804377
   Ustun C, 2011, BLOOD, V118, P5084, DOI 10.1182/blood-2011-07-365817
   Uttenthal B, 2014, BRIT J HAEMATOL, V164, P366, DOI 10.1111/bjh.12637
   Van Tendeloo VF, 2010, P NATL ACAD SCI USA, V107, P13824, DOI 10.1073/pnas.1008051107
   Velardi A, 2012, CURR OPIN HEMATOL, V19, P319, DOI 10.1097/MOH.0b013e32835423c3
   Venstrom JM, 2012, NEW ENGL J MED, V367, P805, DOI 10.1056/NEJMoa1200503
   Vey N, 2012, BLOOD, V120, P4317, DOI 10.1182/blood-2012-06-437558
   Walter RB, 2012, BLOOD, V119, P6198, DOI 10.1182/blood-2011-11-325050
   Wang QS, 2015, MOL THER, V23, P184, DOI 10.1038/mt.2014.164
   Weber KS, 2005, P NATL ACAD SCI USA, V102, P19033, DOI 10.1073/pnas.0507554102
   Zhong S, 2013, P NATL ACAD SCI USA, V110, P6973, DOI 10.1073/pnas.1221609110
   Zimmerman EI, 2013, BLOOD, V122, P3607, DOI 10.1182/blood-2013-07-513044
NR 101
TC 14
Z9 14
U1 0
U2 3
PU DISCOVERY MEDICINE
PI TIMONIUM
PA 10 GERARD AVE, STE 201, TIMONIUM, MD 21093 USA
SN 1539-6509
EI 1944-7930
J9 DISCOV MED
JI Discov. Med.
PD APR
PY 2015
VL 19
IS 105
BP 275
EP 284
PG 10
WC Medicine, Research & Experimental
SC Research & Experimental Medicine
GA CL4KT
UT WOS:000356922200004
PM 25977190
DA 2021-10-29
ER

PT J
AU Annesley, CE
   Brown, P
AF Annesley, Colleen E.
   Brown, Patrick
TI Novel agents for the treatment of childhood acute leukemia
SO THERAPEUTIC ADVANCES IN HEMATOLOGY
LA English
DT Review
DE ALL; AML; blinatumomab; CAR T-cells; carfilzomib; EPZ-5676; FLT3;
   moxetumomab
ID ACUTE LYMPHOBLASTIC-LEUKEMIA; ACUTE MYELOID-LEUKEMIA; ANTIBODY-TARGETED
   CHEMOTHERAPY; INTERNAL TANDEM DUPLICATION; MINIMAL RESIDUAL DISEASE;
   IMMUNOTOXIN RFB4(DSFV)-PE38 BL22; TYROSINE KINASE INHIBITOR;
   TERM-FOLLOW-UP; FACTOR-KAPPA-B; PHASE-I
AB Together, acute lymphoblastic leukemia (ALL) and acute myeloid leukemia (AML) make up approximately one-third of all pediatric cancer diagnoses. Despite remarkable improvement in the treatment outcomes of these diseases over the past several decades, the prognosis for certain high-risk groups of leukemia and for relapsed disease remains poor. However, recent insights into different types of 'driver' lesions of leukemogenesis, such as the aberrant activation of signaling pathways and various epigenetic modifications, have led to the discovery of novel agents that specifically target the mechanism of transformation. In parallel, emerging approaches in cancer immunotherapy have led to newer therapies that can exploit and harness cytotoxic immunity directed against malignant cells. This review details the rationale and implementation of recent and specifically targeted therapies in acute pediatric leukemia. Topics covered include the inhibition of critical cell signaling pathways [BCR-ABL, FMS-like tyrosine kinase 3 (FLT3), mammalian target of rapamycin (mTOR), and Janus-associated kinase (JAK)], proteasome inhibition, inhibition of epigenetic regulators of gene expression [DNA methyltransferase (DNMT) inhibitors, histone deacetylase (HDAC) inhibitors, and disruptor of telomeric signaling-1 (DOT1L) inhibitors], monoclonal antibodies and immunoconjugated toxins, bispecific T-cell engaging (BiTE) antibodies, and chimeric antigen receptor-modified (CAR) T cells.
C1 [Annesley, Colleen E.; Brown, Patrick] Johns Hopkins Univ, Sidney Kimmel Comprehens Canc Ctr, Sch Med, Oncol & Pediat, 1650 Orleans St,CRB I 2M46, Baltimore, MD 21231 USA.
RP Brown, P (corresponding author), Johns Hopkins Univ, Sidney Kimmel Comprehens Canc Ctr, Sch Med, Oncol & Pediat, 1650 Orleans St,CRB I 2M46, Baltimore, MD 21231 USA.
EM pbrown2@jhmi.edu
FU St. Baldrick's Foundation Fellowship Awards; Leukemia and Lymphoma
   Society Scholar AwardLeukemia and Lymphoma Society; American Cancer
   Society Research Scholar GrantAmerican Cancer Society
FX This work was supported by St. Baldrick's Foundation Fellowship Awards
   (C.E.A.), Leukemia and Lymphoma Society Scholar Award (P.B.), and
   American Cancer Society Research Scholar Grant (P.B.).
CR Advani A, 2010, J CLIN ONCOL, V28, P2085, DOI 10.1200/JCO.2009.25.1900
   Nguyen AT, 2011, BLOOD, V117, P6912, DOI 10.1182/blood-2011-02-334359
   Arastu-Kapur S, 2011, CLIN CANCER RES, V17, P2734, DOI 10.1158/1078-0432.CCR-10-1950
   Armstrong SA, 2002, NAT GENET, V30, P41, DOI 10.1038/ng765
   Attar EC, 2008, CLIN CANCER RES, V14, P1446, DOI 10.1158/1078-0432.CCR-07-4626
   Ayton PM, 2001, ONCOGENE, V20, P5695, DOI 10.1038/sj.onc.1204639
   Bachmann PS, 2010, BLOOD, V116, P3013, DOI 10.1182/blood-2010-05-284968
   Bargou R, 2008, SCIENCE, V321, P974, DOI 10.1126/science.1158545
   Barrett DM, 2014, ANNU REV MED, V65, P333, DOI 10.1146/annurev-med-060512-150254
   Bernt KM, 2011, CANCER CELL, V20, P66, DOI 10.1016/j.ccr.2011.06.010
   Bhatla T, 2012, BLOOD, V119, P5201, DOI 10.1182/blood-2012-01-401687
   Brown VI, 2003, P NATL ACAD SCI USA, V100, P15113, DOI 10.1073/pnas.2436348100
   Buttner N, 2010, P NATL ACAD SCI USA, V107, P7042, DOI 10.1073/pnas.0912041107
   Burnett AK, 2011, J CLIN ONCOL, V29, P369, DOI 10.1200/JCO.2010.31.4310
   Carnahan J, 2003, CLIN CANCER RES, V9, p3982S
   Carow CE, 1996, BLOOD, V87, P1089, DOI 10.1182/blood.V87.3.1089.bloodjournal8731089
   Castaigne S, 2012, LANCET, V379, P1508, DOI 10.1016/S0140-6736(12)60485-1
   Chang BH, 2012, BRIT J HAEMATOL, V157, P507, DOI 10.1111/j.1365-2141.2012.09039.x
   Chang MJ, 2010, CANCER RES, V70, P10234, DOI 10.1158/0008-5472.CAN-10-3294
   Chen L, 2013, LEUKEMIA, V27, P813, DOI 10.1038/leu.2012.327
   Cooper TM, 2012, CANCER-AM CANCER SOC, V118, P761, DOI 10.1002/cncr.26190
   Cooper TM, 2013, BLOOD, V122, DOI 10.1182/blood.V122.21.624.624
   Cortes JE, 2013, NEW ENGL J MED, V369, P1783, DOI 10.1056/NEJMoa1306494
   CREUTZIG U, 1995, BLOOD, V86, P3097
   Crump M, 2010, LEUKEMIA LYMPHOMA, V51, P252, DOI 10.3109/10428190903585286
   Daigle SR, 2011, CANCER CELL, V20, P53, DOI 10.1016/j.ccr.2011.06.009
   Daver N, 2012, HEMATOLOGY, V17, pS59, DOI 10.1179/102453312X13336169155619
   Deshpande AJ, 2013, BLOOD, V121, P2533, DOI 10.1182/blood-2012-11-465120
   DiJoseph JF, 2007, LEUKEMIA, V21, P2240, DOI 10.1038/sj.leu.2404866
   DiJoseph JF, 2004, BLOOD, V103, P1807, DOI 10.1182/blood-2003-07-2466
   Fandy TE, 2009, BLOOD, V114, P2764, DOI 10.1182/blood-2009-02-203547
   Fayad L, 2013, J CLIN ONCOL, V31, P573, DOI 10.1200/JCO.2012.42.7211
   Fischer T, 2010, J CLIN ONCOL, V28, P4339, DOI 10.1200/JCO.2010.28.9678
   Fouladi M, 2010, J CLIN ONCOL, V28, P3623, DOI 10.1200/JCO.2009.25.9119
   Garcia-Manero G, 2008, BLOOD, V112, P981, DOI 10.1182/blood-2007-10-115873
   Garcia-Manero G, 2006, BLOOD, V108, P3271, DOI 10.1182/blood-2006-03-009142
   Gore SD, 2006, CANCER RES, V66, P6361, DOI 10.1158/0008-5472.CAN-06-0080
   Gore Steven D, 2005, Nat Clin Pract Oncol, V2 Suppl 1, pS30, DOI 10.1038/ncponc0346
   Grupp SA, 2013, NEW ENGL J MED, V368, P1509, DOI 10.1056/NEJMoa1215134
   Gudowius S, 2006, KLIN PADIATR, V218, P327, DOI 10.1055/s-2006-942273
   Guzman ML, 2001, BLOOD, V98, P2301, DOI 10.1182/blood.V98.8.2301
   Guzman ML, 2002, P NATL ACAD SCI USA, V99, P16220, DOI 10.1073/pnas.252462599
   Handgretinger R, 2011, LEUKEMIA, V25, P181, DOI 10.1038/leu.2010.239
   Hasle H, 2012, BLOOD, V120, P978, DOI 10.1182/blood-2012-03-416701
   Haso W, 2013, BLOOD, V121, P1165, DOI 10.1182/blood-2012-06-438002
   Herman JG, 1997, CANCER RES, V57, P837
   HINMAN LM, 1993, CANCER RES, V53, P3336
   Horton TM, 2007, CLIN CANCER RES, V13, P1516, DOI 10.1158/1078-0432.CCR-06-2173
   Hunger SP, 2012, J CLIN ONCOL, V30, P1663, DOI 10.1200/JCO.2011.37.8018
   Inaba H, 2011, J CLIN ONCOL, V29, P3293, DOI 10.1200/JCO.2011.34.7427
   Iwai T, 1999, LEUKEMIA, V13, P38, DOI 10.1038/sj.leu.2401241
   Jabbour E, 2008, BLOOD, V112, P4839, DOI 10.1182/blood-2008-04-149948
   Jayanthan A, 2013, BLOOD, V122, DOI 10.1182/blood.V122.21.2673.2673
   Kalos M, 2011, SCI TRANSL MED, V3, DOI 10.1126/scitranslmed.3002842
   Kantarjian H, 2006, CANCER-AM CANCER SOC, V106, P1794, DOI 10.1002/cncr.21792
   Kantarjian H, 2013, CANCER-AM CANCER SOC, V119, P2728, DOI 10.1002/cncr.28136
   Kantarjian H, 2012, LANCET ONCOL, V13, P403, DOI 10.1016/S1470-2045(11)70386-2
   Klinger M, 2012, BLOOD, V119, P6226, DOI 10.1182/blood-2012-01-400515
   Knapper S, 2006, BLOOD, V108, P3262, DOI 10.1182/blood-2006-04-015560
   Kondo M, 1999, MED PEDIATR ONCOL, V33, P525
   Kramer OH, 2008, FASEB J, V22, P1369, DOI 10.1096/fj.06-8050com
   Kreitman RJ, 2000, CLIN CANCER RES, V6, P1476
   Krivtsov AV, 2008, CANCER CELL, V14, P355, DOI 10.1016/j.ccr.2008.10.001
   Krivtsov AV, 2006, NATURE, V442, P818, DOI 10.1038/nature04980
   Lacoste N, 2002, J BIOL CHEM, V277, P30421, DOI 10.1074/jbc.C200366200
   Leclerc GJ, 2010, LEUKEMIA, V24, P552, DOI 10.1038/leu.2009.282
   Levis M, 2011, BLOOD, V117, P3294, DOI 10.1182/blood-2010-08-301796
   Loffler A, 2000, BLOOD, V95, P2098, DOI 10.1182/blood.V95.6.2098
   Lucas DM, 2010, PLOS ONE, V5, DOI 10.1371/journal.pone.0010941
   Maestre N, 2001, CANCER RES, V61, P2558
   Maude SL, 2012, BLOOD, V120, P3510, DOI 10.1182/blood-2012-03-415448
   Meshinchi S, 2001, BLOOD, V97, P89, DOI 10.1182/blood.V97.1.89
   Meshinchi S, 2006, BLOOD, V108, P3654, DOI 10.1182/blood-2006-03-009233
   Messinger Y, 2010, PEDIATR BLOOD CANCER, V55, P254, DOI 10.1002/pbc.22456
   Messinger YH, 2012, BLOOD, V120, P285, DOI 10.1182/blood-2012-04-418640
   Min YH, 2003, LEUKEMIA, V17, P995, DOI 10.1038/sj.leu.2402874
   Mueller D, 2007, BLOOD, V110, P4445, DOI 10.1182/blood-2007-05-090514
   Mullighan CG, 2009, P NATL ACAD SCI USA, V106, P9414, DOI 10.1073/pnas.0811761106
   Mussai F, 2010, BRIT J HAEMATOL, V150, P352, DOI 10.1111/j.1365-2141.2010.08251.x
   O'Hear C, 2013, CANCER-AM CANCER SOC, V119, P4036, DOI 10.1002/cncr.28334
   Okada Y, 2005, CELL, V121, P167, DOI 10.1016/j.cell.2005.02.020
   Parker C, 2010, LANCET, V376, P2009, DOI 10.1016/S0140-6736(10)62002-8
   Pastan I, 2006, NAT REV CANCER, V6, P559, DOI 10.1038/nrc1891
   Porkka K, 2008, BLOOD, V112, P1005, DOI 10.1182/blood-2008-02-140665
   Porter DL, 2013, BLOOD, V122, DOI 10.1182/blood.V122.21.873.873
   Pratz KW, 2010, LEUKEMIA, V24, P1437, DOI 10.1038/leu.2010.132
   PRESS OW, 1989, CANCER RES, V49, P4906
   Pui CH, 2011, NAT REV CLIN ONCOL, V8, P540, DOI 10.1038/nrclinonc.2011.95
   Pui CH, 2011, J CLIN ONCOL, V29, P551, DOI 10.1200/JCO.2010.30.7405
   Pulsipher MA, 2014, BLOOD, V123, P2017, DOI 10.1182/blood-2013-10-534297
   Raetz EA, 2011, BLOOD, V118, P573
   Rajkumar SV, 2005, J CLIN ONCOL, V23, P630, DOI 10.1200/JCO.2005.11.030
   Ravandi F, 2012, BLOOD, V120
   Ravandi F, 2012, J CLIN ONCOL, V30, P3921, DOI 10.1200/JCO.2012.43.0132
   Ravandi F, 2010, J CLIN ONCOL, V28, P1856, DOI 10.1200/JCO.2009.25.4888
   Recher C, 2005, CELL CYCLE, V4, P1540
   Recher C, 2005, BLOOD, V105, P2527, DOI 10.1182/blood-2004-06-2494
   Roberts KG, 2014, NEW ENGL J MED, V371, P1005, DOI 10.1056/NEJMoa1403088
   Roman E, 2005, CLIN CANCER RES, V11, p7164S, DOI 10.1158/1078-0432.CCR-1004-0018
   Ruan YB, 2013, MOL CANCER THER, V12, DOI 10.1158/1535-7163.TARG-13-C205
   Rubnitz JE, 2010, LANCET ONCOL, V11, P543, DOI 10.1016/S1470-2045(10)70090-5
   Rytting M, 2014, PEDIATR BLOOD CANCER, V61, P369, DOI 10.1002/pbc.24721
   SANTI DV, 1984, P NATL ACAD SCI-BIOL, V81, P6993, DOI 10.1073/pnas.81.22.6993
   Satwani P, 2012, BIOL BLOOD MARROW TR, V18, P324, DOI 10.1016/j.bbmt.2011.11.007
   Schultz KR, 2014, LEUKEMIA, V28, P1467, DOI 10.1038/leu.2014.30
   Schultz KR, 2009, J CLIN ONCOL, V27, P5175, DOI 10.1200/JCO.2008.21.2514
   Seedhouse CH, 2003, LEUKEMIA, V17, P83, DOI 10.1038/sj.leu.2402747
   Sekimizu M, 2014, LEUKEMIA LYMPHOMA, V55, P1652, DOI 10.3109/10428194.2013.842984
   Siegel DS, 2012, BLOOD, V120, P2817, DOI 10.1182/blood-2012-05-425934
   Sievers EL, 1999, BLOOD, V93, P3678, DOI 10.1182/blood.V93.11.3678
   Sievers EL, 2001, J CLIN ONCOL, V19, P3244, DOI 10.1200/JCO.2001.19.13.3244
   Silverman LR, 2002, J CLIN ONCOL, V20, P2429, DOI 10.1200/JCO.2002.04.117
   SMALL D, 1994, P NATL ACAD SCI USA, V91, P459, DOI 10.1073/pnas.91.2.459
   Smith BD, 2004, BLOOD, V103, P3669, DOI 10.1182/blood-2003-11-3775
   Soriano AO, 2007, BLOOD, V110, P2302, DOI 10.1182/blood-2007-03-078576
   Soverini S, 2014, CANCER-AM CANCER SOC, V120, P1002, DOI 10.1002/cncr.28522
   Stone RM, 2005, BLOOD, V105, P54, DOI 10.1182/blood-2004-03-0891
   Stresemann C, 2006, CANCER RES, V66, P2794, DOI 10.1158/0008-5472.CAN-05-2821
   Stresemann C, 2008, MOL CANCER THER, V7, P2998, DOI 10.1158/1535-7163.MCT-08-0411
   Stumpel DJPM, 2012, LEUKEMIA, V26, P682, DOI 10.1038/leu.2011.278
   Sung L, 2013, BLOOD, V121, P3573, DOI 10.1182/blood-2013-01-476614
   Tallman MS, 2004, SEMIN HEMATOL, V41, P27, DOI 10.1053/j.seminhematol.2004.02.004
   Talpaz M, 2006, NEW ENGL J MED, V354, P2531, DOI 10.1056/NEJMoa055229
   Teachey DT, 2008, BLOOD, V112, P2020, DOI 10.1182/blood-2008-02-137141
   Topp MS, 2012, BLOOD, V120, P5185, DOI 10.1182/blood-2012-07-441030
   Topp MS, 2011, J CLIN ONCOL, V29, P2493, DOI 10.1200/JCO.2010.32.7270
   Tsutsumi S, 2003, CANCER RES, V63, P4882
   von Stackelberd A, 2013, BLOOD, V122, DOI 10.1182/blood.V122.21.70.70
   Vrana JA, 1999, ONCOGENE, V18, P7016, DOI 10.1038/sj.onc.1203176
   Wang CY, 1996, SCIENCE, V274, P784, DOI 10.1126/science.274.5288.784
   Wang M, 2013, BLOOD, V122, P3122, DOI 10.1182/blood-2013-07-511170
   Wayne AS, 2011, BLOOD, V118, P113, DOI 10.1182/blood.V118.21.248.248
   Wayne AS, 2010, CLIN CANCER RES, V16, P1894, DOI 10.1158/1078-0432.CCR-09-2980
   Wei G, 2006, CANCER CELL, V10, P331, DOI 10.1016/j.ccr.2006.09.006
   Wei H, 2012, P NATL ACAD SCI USA, V109, P6898, DOI 10.1073/pnas.1204523109
   Weisberg E, 2012, LEUKEMIA, V26, P2233, DOI 10.1038/leu.2012.96
   Xu Q, 2003, BLOOD, V102, P972, DOI 10.1182/blood-2002-11-3429
   Yamamoto Y, 2001, BLOOD, V97, P2434, DOI 10.1182/blood.V97.8.2434
   Yang JF, 2011, DRUG METAB DISPOS, V39, P1873, DOI 10.1124/dmd.111.039164
   Yee KWL, 2006, CLIN CANCER RES, V12, P5165, DOI 10.1158/1078-0432.CCR-06-0764
   Yokoyama A, 2010, CANCER CELL, V17, P198, DOI 10.1016/j.ccr.2009.12.040
   ZEIN N, 1988, SCIENCE, V240, P1198, DOI 10.1126/science.3240341
   Zhang WG, 2008, JNCI-J NATL CANCER I, V100, P184, DOI 10.1093/jnci/djm328
   Zhang WZ, 2006, J BIOL CHEM, V281, P18059, DOI 10.1074/jbc.M601903200
NR 144
TC 41
Z9 50
U1 0
U2 14
PU SAGE PUBLICATIONS LTD
PI LONDON
PA 1 OLIVERS YARD, 55 CITY ROAD, LONDON EC1Y 1SP, ENGLAND
SN 2040-6207
EI 2040-6215
J9 THER ADV HEMATOL
JI Ther. Adv. Hematol.
PD APR
PY 2015
VL 6
IS 2
BP 61
EP 79
DI 10.1177/2040620714565963
PG 19
WC Hematology
SC Hematology
GA V5I9B
UT WOS:000219649000002
PM 25830014
OA Bronze, Green Published
DA 2021-10-29
ER

PT J
AU Koneru, M
   O'Cearbhaill, R
   Pendharkar, S
   Spriggs, DR
   Brentjens, RJ
AF Koneru, Mythili
   O'Cearbhaill, Roisin
   Pendharkar, Swati
   Spriggs, David R.
   Brentjens, Renier J.
TI A phase I clinical trial of adoptive T cell therapy using IL-12
   secreting MUC-16(ecto) directed chimeric antigen receptors for recurrent
   ovarian cancer
SO JOURNAL OF TRANSLATIONAL MEDICINE
LA English
DT Article
DE Chimeric antigen receptors; IL-12; Ovarian cancer; Tumor
   microenvironment; MUC16
ID TUMOR-INFILTRATING LYMPHOCYTES; INTRAPERITONEAL CHEMOTHERAPY; EPITHELIAL
   OVARIAN; FALLOPIAN-TUBE; IMMUNOTHERAPY; INTERLEUKIN-12; MUC16;
   ACTIVATION; PATTERNS
AB Purpose: Recurrent platinum-resistant ovarian cancer has no curative options, necessitating the development of novel treatments, including immunotherapy.
   Rationale: Patient-derived T cells can be genetically modified to express chimeric antigen receptors (CARs) specific to tumor-associated antigens in an HLA-independent manner, with promising preclinical results. MUC16(ecto) is highly expressed on most epithelial ovarian carcinomas but at low levels on normal tissues, offering an excellent immunotherapeutic target for this cancer. CAR T cells further modified to secrete IL-12 show enhanced cytotoxicity, persistence, and modulation of the tumor microenvironment.
   Design: We propose a dose escalation phase I clinical trial for patients with recurrent MUC-16(ecto+) ovarian cancer to test the safety of intravenous and intraperitoneal administration and the preliminary efficacy of autologous IL-12 secreting, MUC-16(ecto) CAR T cells containing a safety elimination gene.
   Innovation: This trial targets MUC-16(ecto), a novel and promising tumor-associated antigen. This will be the first time CAR T cells are injected intraperitoneally directly into the site of the tumor within the abdomen in humans. Furthermore, the ability of genetically modified cells to secrete IL-12 will potentially enhance CAR T cell persistence and modulate the tumor microenvironment. For safety purposes, an elimination gene has been incorporated into the CAR T cells to mitigate any on-target, off-tumor or other unforeseen toxicity.
C1 [Koneru, Mythili; O'Cearbhaill, Roisin; Pendharkar, Swati; Spriggs, David R.; Brentjens, Renier J.] Mem Sloan Kettering Canc Ctr, Dept Med, 1275 York Ave, New York, NY 10065 USA.
   [Koneru, Mythili; O'Cearbhaill, Roisin; Spriggs, David R.; Brentjens, Renier J.] Weill Cornell Med Coll, New York, NY USA.
RP Brentjens, RJ (corresponding author), Mem Sloan Kettering Canc Ctr, Dept Med, 1275 York Ave, New York, NY 10065 USA.
EM brentjer@mskcc.org
FU American Society of Clinical Oncology; ECCO-AACR-EORTC-ESMO Flims Grant;
   NATIONAL CANCER INSTITUTEUnited States Department of Health & Human
   ServicesNational Institutes of Health (NIH) - USANIH National Cancer
   Institute (NCI) [P30CA008748] Funding Source: NIH RePORTER
FX MK was supported by American Society of Clinical Oncology-Young
   Investigator Award and Milton Endowed Fellowship. RO was supported by
   American Society of Clinical Oncology-Career Development Award and
   ECCO-AACR-EORTC-ESMO Flims Grant.
CR Alvarez RD, 2014, GYNECOL ONCOL, V133, P433, DOI 10.1016/j.ygyno.2014.03.571
   Barber A, 2007, CANCER RES, V67, P5003, DOI 10.1158/0008-5472.CAN-06-4047
   BAST RC, 1981, J CLIN INVEST, V68, P1331, DOI 10.1172/JCI110380
   Bookman MA, 2005, INT J GYNECOL CANCER, V15, P212, DOI 10.1111/j.1525-1438.2005.00444.x
   Brentjens RJ, 2013, SCI TRANSL MED, V5, DOI 10.1126/scitranslmed.3005930
   Broderick L, 2006, CLIN IMMUNOL, V118, P159, DOI 10.1016/j.clim.2005.09.008
   Carpenito C, 2009, P NATL ACAD SCI USA, V106, P3360, DOI 10.1073/pnas.0813101106
   Chekmasova AA, 2010, DISCOV MED, V9, P62
   Chinnasamy D, 2012, CLIN CANCER RES, V18, P1672, DOI 10.1158/1078-0432.CCR-11-3050
   Chmielewski M, 2011, CANCER RES, V71, P5697, DOI 10.1158/0008-5472.CAN-11-0103
   Chu CS, 2008, EXPERT REV ANTICANC, V8, P243, DOI 10.1586/14737140.8.2.243
   Colombo MP, 2002, CYTOKINE GROWTH F R, V13, P155, DOI 10.1016/S1359-6101(01)00032-6
   Curtsinger JM, 2003, J EXP MED, V197, P1141, DOI 10.1084/jem.20021910
   Davila ML, 2014, SCI TRANSL MED, V6, DOI 10.1126/scitranslmed.3008226
   DIAZBUXO JA, 1980, J DIALYSIS, V4, P43, DOI 10.3109/08860228009065326
   du Bois A, 2003, JNCI-J NATL CANCER I, V95, P1320, DOI 10.1093/jnci/djg036
   Esselen KM, 2012, GYNECOL ONCOL, V127, P51, DOI 10.1016/j.ygyno.2012.05.026
   Ferrand C, 2000, HUM GENE THER, V11, P1151, DOI 10.1089/10430340050015202
   Jenkin Rodric P, 2008, J Pain Symptom Manage, V36, pe4, DOI 10.1016/j.jpainsymman.2008.07.002
   KABAWAT SE, 1983, INT J GYNECOL PATHOL, V2, P275, DOI 10.1097/00004347-198303000-00005
   Kershaw MH, 2006, CLIN CANCER RES, V12, P6106, DOI 10.1158/1078-0432.CCR-06-1183
   Kilinc MO, 2006, J IMMUNOL, V177, P6962, DOI 10.4049/jimmunol.177.10.6962
   Koneru M, 2015, ONCOIMMUNOLOGY, V4, DOI 10.4161/2162402X.2014.994446
   Leffers N, 2009, CANCER IMMUNOL IMMUN, V58, P449, DOI 10.1007/s00262-008-0583-5
   Lenzi R, 2007, J TRANSL MED, V5, DOI 10.1186/1479-5876-5-66
   Mackey JR, 2000, J PAIN SYMPTOM MANAG, V19, P193, DOI 10.1016/S0885-3924(00)00106-8
   Markman M, 2006, J CLIN ONCOL, V24, P988, DOI 10.1200/JCO.2005.05.2456
   Moon EK, 2014, CLIN CANCER RES, V20, P4262, DOI 10.1158/1078-0432.CCR-13-2627
   Ozols RF, 2003, J CLIN ONCOL, V21, P3194, DOI 10.1200/JCO.2003.02.153
   Pai VC, 2010, ARCH OPHTHALMOL-CHIC, V128, P1407, DOI 10.1001/archophthalmol.2010.268
   Rao TD, 2010, APPL IMMUNOHISTO M M, V18, P462, DOI 10.1097/PAI.0b013e3181dbfcd2
   Sadelain M, 2003, NAT REV CANCER, V3, P35, DOI 10.1038/nrc971
   Santos EB, 2009, NAT MED, V15, P338, DOI 10.1038/nm.1930
   Sato E, 2005, P NATL ACAD SCI USA, V102, P18538, DOI 10.1073/pnas.0509182102
   Siegel RL, 2015, CA-CANCER J CLIN, V65, P5, DOI [10.1001/jamaoto.2014.2530, 10.3322/caac.21254, 10.1136/bmj.g1502, 10.3322/caac.21208]
   Song DG, 2011, CANCER RES, V71, P4617, DOI 10.1158/0008-5472.CAN-11-0422
   Tanner EJ, 2012, GYNECOL ONCOL, V124, P59, DOI 10.1016/j.ygyno.2011.09.011
   Wang XL, 2011, BLOOD, V118, P1255, DOI 10.1182/blood-2011-02-337360
   Wang Y, 2008, DIFFERENTIATION, V76, P1081, DOI 10.1111/j.1432-0436.2008.00295.x
   Watkins SK, 2007, J IMMUNOL, V178, P1357, DOI 10.4049/jimmunol.178.3.1357
   Wolchok JD, 2009, CLIN CANCER RES, V15, P7412, DOI 10.1158/1078-0432.CCR-09-1624
   Yin BWT, 2002, INT J CANCER, V98, P737, DOI 10.1002/ijc.10250
   Zhang L, 2015, CLIN CANCER RES, V21, P2278, DOI 10.1158/1078-0432.CCR-14-2085
NR 43
TC 151
Z9 158
U1 1
U2 22
PU BMC
PI LONDON
PA CAMPUS, 4 CRINAN ST, LONDON N1 9XW, ENGLAND
EI 1479-5876
J9 J TRANSL MED
JI J. Transl. Med.
PD MAR 28
PY 2015
VL 13
AR 102
DI 10.1186/s12967-015-0460-x
PG 11
WC Medicine, Research & Experimental
SC Research & Experimental Medicine
GA DD2PN
UT WOS:000369764800001
PM 25890361
OA Green Published, gold
DA 2021-10-29
ER

PT J
AU June, CH
   Riddell, SR
   Schumacher, TN
AF June, Carl H.
   Riddell, Stanley R.
   Schumacher, Ton N.
TI Adoptive cellular therapy: A race to the finish line
SO SCIENCE TRANSLATIONAL MEDICINE
LA English
DT Article
ID CHIMERIC-ANTIGEN-RECEPTOR; TCR GENE-THERAPY; T-CELLS; IMMUNOTHERAPY
   TARGETS; ANTITUMOR-ACTIVITY; IMMUNE-RESPONSES; SAFETY; LYMPHOCYTES;
   TRANSGENE; TRANSPLANTATION
AB Adoptive T cell transfer for cancer, chronic infection, and autoimmunity is an emerging field that shows promise in recent trials. Using the principles of synthetic biology, advances in cell culture and genetic engineering have made it possible to generate human T cells that display desired specificities and enhanced functionalities compared with the natural immune system. The prospects for widespread availability of engineered T cells have changed dramatically, given the recent entry of the pharmaceutical industry to this arena. Here, we discuss some of the challenges-such as regulatory, cost, and manufacturing-and opportunities, including personalized gene-modified T cells, that face the field of adoptive cellular therapy.
C1 [June, Carl H.] Univ Penn, Perelman Sch Med, Ctr Cellular Immunotherapies, Philadelphia, PA 19104 USA.
   [June, Carl H.] Univ Penn, Perelman Sch Med, Dept Pathol & Lab Med, Philadelphia, PA 19104 USA.
   [Riddell, Stanley R.] Univ Washington, Fred Hutchinson Canc Res Ctr, Seattle, WA 98109 USA.
   [Schumacher, Ton N.] Netherlands Canc Inst, Div Immunol, NL-1066 CX Amsterdam, Netherlands.
RP June, CH (corresponding author), Univ Penn, Perelman Sch Med, Ctr Cellular Immunotherapies, Philadelphia, PA 19104 USA.
EM cjune@exchange.upenn.edu; sriddell@fredhutch.org; t.schumacher@nki.nl
RI Schumacher, Ton/Y-2432-2019
OI Schumacher, Ton/0000-0003-0517-8804
FU EU FP7 grant ATECT; EU FP7 grant SUPERSIST; K. G. Jebsen Center for
   Cancer Immunotherapy grant;  [5R01CA165206];  [5R01CA120409]; 
   [5R01CA114536];  [2R01CA136551]; NATIONAL CANCER INSTITUTEUnited States
   Department of Health & Human ServicesNational Institutes of Health (NIH)
   - USANIH National Cancer Institute (NCI) [R01CA136551, R01CA120409,
   R01CA114536, R01CA165206] Funding Source: NIH RePORTER
FX Research in the C.H.J., S.R.R., and T.N.S. laboratories is supported by
   grants 5R01CA165206, 5R01CA120409, 5R01CA114536, and 2R01CA136551; EU
   FP7 grants ATECT and SUPERSIST; and the K. G. Jebsen Center for Cancer
   Immunotherapy grant (to T.N.S.).
CR Bendle GM, 2013, J IMMUNOL, V191, P3232, DOI 10.4049/jimmunol.1301270
   Bendle GM, 2010, NAT MED, V16, P565, DOI 10.1038/nm.2128
   Berdien B, 2014, GENE THER, V21, P539, DOI 10.1038/gt.2014.26
   Berger C, 2006, BLOOD, V107, P2294, DOI 10.1182/blood-2005-08-3503
   Berger C, 2015, CANCER IMMUNOL RES, V3, P206, DOI 10.1158/2326-6066.CIR-14-0163
   BILLINGHAM RE, 1954, PROC R SOC SER B-BIO, V143, P58, DOI 10.1098/rspb.1954.0054
   Birnbaum ME, 2014, CELL, V157, P1073, DOI 10.1016/j.cell.2014.03.047
   Brahmer JR, 2012, NEW ENGL J MED, V366, P2455, DOI 10.1056/NEJMoa1200694
   Buchholz VR, 2013, SCIENCE, V340, P630, DOI 10.1126/science.1235454
   Cameron BJ, 2013, SCI TRANSL MED, V5, DOI 10.1126/scitranslmed.3006034
   Chen DS, 2013, IMMUNITY, V39, P1, DOI 10.1016/j.immuni.2013.07.012
   Corrigan-Curay J, 2014, MOL THER, V22, P1564, DOI 10.1038/mt.2014.148
   Davis JL, 2010, CLIN CANCER RES, V16, P5852, DOI 10.1158/1078-0432.CCR-10-1280
   Deng K, 2015, NATURE, V517, P381, DOI 10.1038/nature14053
   Di Stasi A, 2011, NEW ENGL J MED, V365, P1673, DOI 10.1056/NEJMoa1106152
   Di Stasi A, 2009, BLOOD, V113, P6392, DOI 10.1182/blood-2009-03-209650
   Doudna JA, 2014, SCIENCE, V346, P1077, DOI 10.1126/science.1258096
   Drujont L, 2014, PLOS ONE, V9, DOI 10.1371/journal.pone.0100013
   Gerlach C, 2013, SCIENCE, V340, P635, DOI 10.1126/science.1235487
   Gubin MM, 2014, NATURE, V515, P577, DOI 10.1038/nature13988
   Hataye J, 2006, SCIENCE, V312, P114, DOI 10.1126/science.1124228
   Ho YC, 2013, CELL, V155, P540, DOI 10.1016/j.cell.2013.09.020
   Hodi FS, 2010, NEW ENGL J MED, V363, P711, DOI 10.1056/NEJMoa1003466
   Hutter G, 2009, NEW ENGL J MED, V360, P692, DOI 10.1056/NEJMoa0802905
   KALDOR JM, 1990, NEW ENGL J MED, V322, P1, DOI 10.1056/NEJM199001043220101
   Kerkar SP, 2011, J CLIN INVEST, V121, P4746, DOI 10.1172/JCI58814
   Kershaw MH, 2006, CLIN CANCER RES, V12, P6106, DOI 10.1158/1078-0432.CCR-06-1183
   Kim H, 2014, NAT REV GENET, V15, P321, DOI 10.1038/nrg3686
   Kloss CC, 2013, NAT BIOTECHNOL, V31, P71, DOI 10.1038/nbt.2459
   Koya RC, 2012, CANCER RES, V72, P3928, DOI 10.1158/0008-5472.CAN-11-2837
   Lamers CHJ, 2011, BLOOD, V117, P72, DOI 10.1182/blood-2010-07-294520
   Lesokhin AM, 2015, SCI TRANSL MED, V7, DOI 10.1126/scitranslmed.3010274
   Li LP, 2010, NAT MED, V16, P1029, DOI 10.1038/nm.2197
   Linnemann C, 2015, NAT MED, V21, P81, DOI 10.1038/nm.3773
   McSweeney PA, 2001, BLOOD, V97, P3390, DOI 10.1182/blood.V97.11.3390
   Mirsoian A, 2014, J EXP MED, V211, P2373, DOI 10.1084/jem.20140116
   Parkhurst MR, 2011, MOL THER, V19, P620, DOI 10.1038/mt.2010.272
   Peng WY, 2013, ONCOIMMUNOLOGY, V2, DOI 10.4161/onci.22691
   Philip B, 2014, BLOOD, V124, P1277, DOI 10.1182/blood-2014-01-545020
   Provasi E, 2012, NAT MED, V18, P807, DOI 10.1038/nm.2700
   Restifo NP, 2013, CURR OPIN IMMUNOL, V25, P556, DOI 10.1016/j.coi.2013.09.003
   Riddell SR, 1996, NAT MED, V2, P216, DOI 10.1038/nm0296-216
   Robbins PF, 2013, NAT MED, V19, P747, DOI 10.1038/nm.3161
   Rossi JJ, 2007, NAT BIOTECHNOL, V25, P1444, DOI 10.1038/nbt1367
   Sattler S, 2014, J AUTOIMMUN, V50, P107, DOI 10.1016/j.jaut.2014.01.032
   Scholler J, 2012, SCI TRANSL MED, V4, DOI 10.1126/scitranslmed.3003761
   Tebas P, 2014, NEW ENGL J MED, V370, P901, DOI 10.1056/NEJMoa1300662
   Topalian SL, 2012, NEW ENGL J MED, V366, P2443, DOI 10.1056/NEJMoa1200690
   Torikai H, 2013, BLOOD, V122, P1341, DOI 10.1182/blood-2013-03-478255
   Torikai H, 2012, BLOOD, V119, P5697, DOI 10.1182/blood-2012-01-405365
   van Rooij N, 2013, J CLIN ONCOL, V31, pE439, DOI 10.1200/JCO.2012.47.7521
   Voskens CJ, 2013, PLOS ONE, V8, DOI 10.1371/journal.pone.0053745
   Wang XL, 2011, BLOOD, V118, P1255, DOI 10.1182/blood-2011-02-337360
   Wolchok JD, 2013, NEW ENGL J MED, V369, P122, DOI 10.1056/NEJMoa1302369
   Zhou PH, 2014, NATURE, V506, P52, DOI 10.1038/nature12988
NR 55
TC 226
Z9 234
U1 1
U2 78
PU AMER ASSOC ADVANCEMENT SCIENCE
PI WASHINGTON
PA 1200 NEW YORK AVE, NW, WASHINGTON, DC 20005 USA
SN 1946-6234
EI 1946-6242
J9 SCI TRANSL MED
JI Sci. Transl. Med.
PD MAR 25
PY 2015
VL 7
IS 280
AR 280ps7
DI 10.1126/scitranslmed.aaa3643
PG 8
WC Cell Biology; Medicine, Research & Experimental
SC Cell Biology; Research & Experimental Medicine
GA CE4AM
UT WOS:000351772700004
PM 25810311
HC Y
HP N
DA 2021-10-29
ER

PT J
AU Chester, C
   Dorigo, O
   Berek, JS
   Kohrt, H
AF Chester, Cariad
   Dorigo, Oliver
   Berek, Jonathan S.
   Kohrt, Holbrook
TI Immunotherapeutic approaches to ovarian cancer treatment
SO JOURNAL FOR IMMUNOTHERAPY OF CANCER
LA English
DT Review
DE Ovarian cancer; ID8; Antibody; TAM; Immune checkpoint blockade; IDO;
   Cancer vaccine; ACT
ID TUMOR-INFILTRATING LYMPHOCYTES; POXVIRAL-BASED VACCINE; T-CELL
   RESPONSES; INDOLEAMINE 2,3-DIOXYGENASE; ANTITUMOR IMMUNITY; ADOPTIVE
   TRANSFER; LIPOSOMAL DOXORUBICIN; MALIGNANT ASCITES; TESTIS ANTIGENS;
   EXPRESSION
AB Despite advances in combinatorial chemotherapy regimens and the advent of intraperitoneal chemotherapy administration, current therapeutic options for ovarian cancer patients are inadequate. Immunotherapy offers a novel and promising therapeutic strategy for treating ovarian tumors. Following the demonstration of the immunogenicity of ovarian tumors, multiple immunotherapeutic modalities have been developed. Antibody-based therapies, immune checkpoint blockade, cancer vaccines, and chimeric antigen receptor-modified T cells have demonstrated preclinical success and entered clinical testing. In this review, we discuss these promising immunotherapeutic approaches and emphasize the importance of combinatorial treatment strategies and biomarker discovery.
C1 [Chester, Cariad; Kohrt, Holbrook] Stanford Univ, Dept Med, Sch Med, Div Oncol, Stanford, CA 94305 USA.
   [Dorigo, Oliver; Berek, Jonathan S.] Stanford Univ, Stanford Womens Canc Ctr, Div Gynecol Oncol, Dept Obstet & Gynecol,Sch Med, Stanford, CA 94305 USA.
RP Kohrt, H (corresponding author), Stanford Univ, Dept Med, Sch Med, Div Oncol, Stanford, CA 94305 USA.
EM kohrt@stanford.edu
FU OvaCure; Anticancer Fund
FX We would like to thank OvaCure and The Anticancer Fund for their support
   in the manuscript preparation and review.
CR Alagkiozidis I, 2009, J TRANSL MED, V7, DOI 10.1186/1479-5876-7-104
   AOKI Y, 1991, CANCER RES, V51, P1934
   AZUMA M, 1993, NATURE, V366, P76, DOI 10.1038/366076a0
   Baldwin LA, 2012, OBSTET GYNECOL, V120, P612, DOI 10.1097/AOG.0b013e318264f794
   Barber A, 2008, J IMMUNOL, V180, P72, DOI 10.4049/jimmunol.180.1.72
   Bellone S, 2009, INT J GYNECOL CANCER, V19, P860, DOI 10.1111/IGC.0b013e3181a8331f
   Berek JS, 2014, INT J GYNECOL CANCER, V24, P1583, DOI 10.1097/IGC.0000000000000286
   Cassier PA, 2014, ASCO ANN M
   Chambers CA, 2001, ANNU REV IMMUNOL, V19, P565, DOI 10.1146/annurev.immunol.19.1.565
   Chen W, 2008, J IMMUNOL, V181, P5396, DOI 10.4049/jimmunol.181.8.5396
   Chester C, 2015, CURR OPIN IMMUNOL, V33, P1, DOI 10.1016/j.coi.2014.12.010
   Chianese-Bullock KA, 2008, J IMMUNOTHER, V31, P420, DOI 10.1097/CJI.0b013e31816dad10
   Chiang CLL, 2013, CLIN CANCER RES, V19, P4801, DOI 10.1158/1078-0432.CCR-13-1185
   Chu CS, 2008, EXPERT REV ANTICANC, V8, P243, DOI 10.1586/14737140.8.2.243
   Ciardiello F, 1999, CLIN CANCER RES, V5, P909
   Curiel TJ, 2004, NAT MED, V10, P942, DOI 10.1038/nm1093
   Dangaj D, 2013, CANCER RES, V73, P4820, DOI 10.1158/0008-5472.CAN-12-3457
   Denkert C, 2010, J CLIN ONCOL, V28, P105, DOI 10.1200/JCO.2009.23.7370
   Drake CG, 2012, ANN ONCOL, V23, P41, DOI 10.1093/annonc/mds262
   Dunn GP, 2002, NAT IMMUNOL, V3, P991, DOI 10.1038/ni1102-991
   Duraiswamy J, 2013, CANCER RES, V73, P3591, DOI 10.1158/0008-5472.CAN-12-4100
   Egen JG, 2002, NAT IMMUNOL, V3, P611, DOI 10.1038/ni0702-611
   Fallarino F, 2003, ADV EXP MED BIOL, V527, P183
   FAN Z, 1993, CANCER RES, V53, P4637
   Ferlay J, 2013, IARC CANCERBASE
   Ferrara N, 2003, NAT MED, V9, P669, DOI 10.1038/nm0603-669
   Frumento G, 2002, J EXP MED, V196, P459, DOI 10.1084/jem.20020121
   Fujita K, 1995, CLIN CANCER RES, V1, P501
   Goff BA, 2000, CANCER, V89, P2068, DOI 10.1002/1097-0142(20001115)89:10<2068::AID-CNCR6>3.0.CO;2-Z
   Gray HJ, 2014, ASCO ANN M
   Halama N, 2011, CANCER RES, V71, P5670, DOI 10.1158/0008-5472.CAN-11-0268
   Hamanishi J., 2014, ASCO ANN M
   Hata K, 2011, ANTICANCER RES, V31, P731
   HATHCOCK KS, 1994, J EXP MED, V180, P631, DOI 10.1084/jem.180.2.631
   Hato SV, 2012, ONCOIMMUNOLOGY, V1, P234, DOI 10.4161/onci.1.2.18126
   Heiss MM, 2010, INT J CANCER, V127, P2209, DOI 10.1002/ijc.25423
   Herzog Thomas J, 2006, Curr Oncol Rep, V8, P448, DOI 10.1007/s11912-006-0074-9
   Hodi FS, 2008, P NATL ACAD SCI USA, V105, P3005, DOI 10.1073/pnas.0712237105
   Hsu JY, 2009, BIODRUGS, V23, P289, DOI 10.2165/11317600-000000000-00000
   Hume DA, 2012, BLOOD, V119, P1810, DOI 10.1182/blood-2011-09-379214
   Hwang WT, 2012, GYNECOL ONCOL, V124, P192, DOI 10.1016/j.ygyno.2011.09.039
   Inaba T, 2009, GYNECOL ONCOL, V115, P185, DOI 10.1016/j.ygyno.2009.07.015
   Jackson R, 2013, ASCO ANN M
   Jager E, 2006, P NATL ACAD SCI USA, V103, P14453, DOI 10.1073/pnas.0606512103
   Jayson GC, 2014, LANCET, V384, P1376, DOI 10.1016/S0140-6736(13)62146-7
   Kandalaft LE, 2013, ONCOIMMUNOLOGY, V2, DOI 10.4161/onci.22664
   Kandalaft LE, 2012, J TRANSL MED, V10, DOI 10.1186/1479-5876-10-157
   Kohrt HE, 2012, IMMUNOTHERAPY-UK, V4, P511, DOI [10.2217/IMT.12.38, 10.2217/imt.12.38]
   Korman AJ, 2006, ADV IMMUNOL, V90, P297, DOI 10.1016/S0065-2776(06)90008-X
   Kryczek I, 2006, J EXP MED, V203, P871, DOI 10.1084/jem.20050930
   Lakshminarayanan V, 2012, P NATL ACAD SCI USA, V109, P261, DOI 10.1073/pnas.1115166109
   Larocca C, 2011, CANCER J, V17, P359, DOI 10.1097/PPO.0b013e3182325e63
   Leffers N, 2009, INT J CANCER, V125, P2104, DOI 10.1002/ijc.24597
   Lin CK, 2009, APMIS, V117, P162, DOI 10.1111/j.1600-0463.2008.00003.x
   Linke R, 2010, MABS-AUSTIN, V2, P129, DOI 10.4161/mabs.2.2.11221
   Lipson EJ, 2011, CLIN CANCER RES, V17, P6958, DOI 10.1158/1078-0432.CCR-11-1595
   Liu XD, 2010, BLOOD, V115, P3520, DOI 10.1182/blood-2009-09-246124
   Madan RA, 2007, EXPERT OPIN BIOL TH, V7, P543, DOI 10.1517/14712598.7.4.543
   Maine CJ, 2014, CANCER IMMUNOL IMMUN, V63, P215, DOI 10.1007/s00262-013-1503-x
   Mantovani A, 2002, TRENDS IMMUNOL, V23, P549, DOI 10.1016/S1471-4906(02)02302-5
   Mendelsohn J, 2003, J CLIN ONCOL, V21, P2787, DOI 10.1200/JCO.2003.01.504
   Mohebtash M, 2011, CLIN CANCER RES, V17, P7164, DOI 10.1158/1078-0432.CCR-11-0649
   Morgan RA, 2006, SCIENCE, V314, P126, DOI 10.1126/science.1129003
   Morita T, 1999, ADV EXP MED BIOL, V467, P559
   Muller AJ, 2005, NAT MED, V11, P312, DOI 10.1038/nm1196
   Munn DH, 1999, J EXP MED, V189, P1363, DOI 10.1084/jem.189.9.1363
   Newton RC, 2012, ASCO ANN M
   Nonaka H, 2011, INT J ONCOL, V38, P113, DOI 10.3892/ijo_00000830
   Odunsi K, 2003, CANCER RES, V63, P6076
   Odunsi K, 2012, P NATL ACAD SCI USA, V109, P5797, DOI 10.1073/pnas.1117208109
   Okamoto A, 2005, CLIN CANCER RES, V11, P6030, DOI 10.1158/1078-0432.CCR-04-2671
   Patel D, 2007, ANTICANCER RES, V27, P3355
   Pujade-Lauraine E, 2014, J CLIN ONCOL, V32, P1302, DOI 10.1200/JCO.2013.51.4489
   Ravishankar B, 2012, P NATL ACAD SCI USA, V109, P3909, DOI 10.1073/pnas.1117736109
   Reinartz S, 2004, CLIN CANCER RES, V10, P1580, DOI 10.1158/1078-0432.CCR-03-0056
   Ries CH, 2014, CANCER CELL, V25, P846, DOI 10.1016/j.ccr.2014.05.016
   Robert C, 2014, LANCET, V384, P1109, DOI 10.1016/S0140-6736(14)60958-2
   ROSENBERG SA, 1988, NEW ENGL J MED, V319, P1676, DOI 10.1056/NEJM198812223192527
   Sabbatini P, 2012, CLIN CANCER RES, V18, P6497, DOI 10.1158/1078-0432.CCR-12-2189
   Schilder RJ, 2009, GYNECOL ONCOL, V113, P21, DOI 10.1016/j.ygyno.2008.12.003
   Secord AA, 2008, GYNECOL ONCOL, V108, P493, DOI 10.1016/j.ygyno.2007.11.029
   Spear P, 2013, ONCOIMMUNOLOGY, V2, DOI 10.4161/onci.23564
   Spranger S, 2013, J IMMUNOTHER CANCER, V1, DOI 10.1186/2051-1426-1-16
   Steffensen KD, 2013, INT J GYNECOL CANCER, V23, P73, DOI 10.1097/IGC.0b013e3182775fae
   Takao M, 2007, ONCOL REP, V17, P1333
   Takikawa O, 2005, BIOCHEM BIOPH RES CO, V338, P12, DOI 10.1016/j.bbrc.2005.09.032
   Tanizaki Y, 2014, CANCER SCI, V105, P966, DOI 10.1111/cas.12445
   Terme M, 2011, CANCER RES, V71, P5393, DOI 10.1158/0008-5472.CAN-11-0993
   Uyttenhove C, 2003, NAT MED, V9, P1269, DOI 10.1038/nm934
   Valmori D, 2007, P NATL ACAD SCI USA, V104, P8947, DOI 10.1073/pnas.0703395104
   Walters CL, 2013, GYNECOL ONCOL, V131, P493, DOI 10.1016/j.ygyno.2013.07.080
   Wang XP, 2006, J TRANSL MED, V4, DOI 10.1186/1479-5876-4-30
   Yakirevich E, 2003, CLIN CANCER RES, V9, P6453
   Yuan JP, 2014, J HEMATOL ONCOL, V7, DOI 10.1186/1756-8722-7-15
   Zhang L, 2003, NEW ENGL J MED, V348, P203, DOI 10.1056/NEJMoa020177
   Zhang S, 2014, SCI REP-UK, V4, DOI 10.1038/srep04984
NR 96
TC 45
Z9 45
U1 1
U2 8
PU BMJ PUBLISHING GROUP
PI LONDON
PA BRITISH MED ASSOC HOUSE, TAVISTOCK SQUARE, LONDON WC1H 9JR, ENGLAND
EI 2051-1426
J9 J IMMUNOTHER CANCER
JI J. Immunother. Cancer
PD MAR 24
PY 2015
VL 3
AR 7
DI 10.1186/s40425-015-0051-7
PG 10
WC Oncology; Immunology
SC Oncology; Immunology
GA CU7SC
UT WOS:000363740800002
PM 25806106
OA Green Published, gold
DA 2021-10-29
ER

PT J
AU Kosaka, A
   Ohkuri, T
   Ikeura, M
   Kohanbash, G
   Okada, H
AF Kosaka, Akemi
   Ohkuri, Takayuki
   Ikeura, Maki
   Kohanbash, Gary
   Okada, Hideho
TI Transgene-derived overexpression of miR-17-92 in CD8(+) T-cells confers
   enhanced cytotoxic activity
SO BIOCHEMICAL AND BIOPHYSICAL RESEARCH COMMUNICATIONS
LA English
DT Article
DE miRNA-17-92; Antigen-specific CD8(+) T-cells; IFN-gamma; Cytotoxicity;
   TGFBR2
ID HYPOXIA-INDUCIBLE FACTOR-1-ALPHA; TGF-BETA; MICRORNA EXPRESSION; ANTIGEN
   RECEPTOR; LUNG CANCERS; CUTTING EDGE; GENE; TYPE-1; MICE; GLIOBLASTOMA
AB MicroRNAs (miRs) play important roles in regulation of a variety of cell functions, including immune responses. We have previously demonstrated that miR-17-92 expression in T-cells enhances Th1 phenotype and provides a long-term protection against glioblastoma when co-expressed as a transgene in T-cells along with a chimeric antigen receptor. To further elucidate the function of miR-17-92 in tumor antigen-specific CD8(+) T-cells, we generated transgenic (Tg) mice in which CD8(+) T-cells overexpress transgene-derived miR-17-92 under the lck promoter as well as T-cell receptor specific for human gp100(25-33) (Pmel-1) (miR-17-92/Pmel-Tg). CD8(+) T-cells from miR-17-92/Pmel-Tg mice demonstrated enhanced interferon (IFN)-gamma production and cytotoxicity in response to the cognate antigen compared with those from control Pmel-Tg mice without the transgene for miR-17-92. In addition, miR-17-92/Pmel-Tg mouse-derived CD8(+)CD44(+) T-cells demonstrated increased frequencies of cells with memory phenotypes and IFN-gamma production. We also found that miR-17-92/Pmel-Tg-derived CD8(+) T-cells expressed decreased levels of transforming growth factor (TGF)-beta type II receptor (TGFBR2) on their surface, thereby resisting against suppressive effects of TGF-beta 1. Our findings suggest that engineering of tumor antigen-specific CD8(+) T-cells to express miR-17-92 may improve the potency of cancer immunotherapy. (C) 2015 Elsevier Inc. All rights reserved.
C1 [Kosaka, Akemi; Ohkuri, Takayuki; Kohanbash, Gary; Okada, Hideho] Univ Pittsburgh, Sch Med, Dept Neurol Surg, Pittsburgh, PA 15261 USA.
   [Okada, Hideho] Univ Pittsburgh, Sch Med, Dept Surg, Pittsburgh, PA USA.
   [Okada, Hideho] Univ Pittsburgh, Sch Med, Dept Immunol, Pittsburgh, PA USA.
   [Kosaka, Akemi; Ohkuri, Takayuki; Ikeura, Maki; Kohanbash, Gary; Okada, Hideho] Univ Pittsburgh, Inst Canc, Dept Brain Tumor, Pittsburgh, PA USA.
   [Okada, Hideho] Univ Pittsburgh, Inst Canc, Dept Immunol Programs, Pittsburgh, PA USA.
RP Okada, H (corresponding author), Univ Calif San Francisco, Neurol Surg, Helen Diller Family Canc Res Bldg HD 472, San Francisco, CA 94158 USA.
EM hideho.okada@ucsf.edu
OI Kohanbash, Gary/0000-0002-3953-8022
FU National Institutes of Health (NIH)United States Department of Health &
   Human ServicesNational Institutes of Health (NIH) - USA [2R01 NS055140];
   Musella Foundation for Brain Tumor Research and Information; NIHUnited
   States Department of Health & Human ServicesNational Institutes of
   Health (NIH) - USA [P30CA047904]; NATIONAL CANCER INSTITUTEUnited States
   Department of Health & Human ServicesNational Institutes of Health (NIH)
   - USANIH National Cancer Institute (NCI) [P30CA047904] Funding Source:
   NIH RePORTER; NATIONAL INSTITUTE OF NEUROLOGICAL DISORDERS AND
   STROKEUnited States Department of Health & Human ServicesNational
   Institutes of Health (NIH) - USANIH National Institute of Neurological
   Disorders & Stroke (NINDS) [R01NS055140] Funding Source: NIH RePORTER
FX Grant Supports from: The National Institutes of Health (NIH) (2R01
   NS055140) and Musella Foundation for Brain Tumor Research and
   Information. This project used University of Pittsburgh Cancer Institute
   (UPCI) shared resources (Animal Facility and Cytometry Facility) that
   are supported in part by NIH P30CA047904.
CR Bannard O, 2009, EUR J IMMUNOL, V39, P2083, DOI 10.1002/eji.200939555
   Carter LL, 1996, CURR OPIN IMMUNOL, V8, P336, DOI 10.1016/S0952-7915(96)80122-1
   Chanmee T, 2014, CANCERS, V6, P1670, DOI 10.3390/cancers6031670
   Cho BK, 2000, J EXP MED, V192, P549, DOI 10.1084/jem.192.4.549
   Eltzschig HK, 2004, BLOOD, V104, P3986, DOI 10.1182/blood-2004-06-2066
   Gajewski TF, 2013, CURR OPIN IMMUNOL, V25, P268, DOI 10.1016/j.coi.2013.02.009
   Goldrath AW, 2000, J EXP MED, V192, P557, DOI 10.1084/jem.192.4.557
   Guo J, 2009, INT ARCH ALLERGY IMM, V149, P98, DOI 10.1159/000189191
   Hallett MA, 2012, CANCER RES, V72, P6338, DOI 10.1158/0008-5472.CAN-12-3544
   Hayashita Y, 2005, CANCER RES, V65, P9628, DOI 10.1158/0008-5472.CAN-05-2352
   He L, 2005, NATURE, V435, P828, DOI 10.1038/nature03552
   Jovcevska I, 2013, MOL CLIN ONCOL, V1, P935, DOI 10.3892/mco.2013.172
   Knutson KL, 2005, CANCER IMMUNOL IMMUN, V54, P721, DOI 10.1007/s00262-004-0653-2
   Kojima H, 2002, P NATL ACAD SCI USA, V99, P2170, DOI 10.1073/pnas.052706699
   KWON BS, 1991, P NATL ACAD SCI USA, V88, P9228, DOI 10.1073/pnas.88.20.9228
   Lawrie CH, 2007, EXPERT OPIN BIOL TH, V7, P1363, DOI 10.1517/14712598.7.9.1363
   Li Ming O, 2006, Expert Rev Clin Immunol, V2, P257, DOI 10.1586/1744666X.2.2.257
   LIN HY, 1992, CELL, V68, P775, DOI 10.1016/0092-8674(92)90152-3
   Litterman AJ, 2013, J IMMUNOL, V190, P6259, DOI 10.4049/jimmunol.1203539
   Lukashev D, 2006, J IMMUNOL, V177, P4962, DOI 10.4049/jimmunol.177.8.4962
   Malhotra N, 2013, IMMUNOLOGY, V139, P1, DOI 10.1111/imm.12076
   Matsubara H, 2007, ONCOGENE, V26, P6099, DOI 10.1038/sj.onc.1210425
   McGeachy MJ, 2013, J LEUKOCYTE BIOL, V94, P921, DOI 10.1189/jlb.0313113
   Merkerova M, 2010, STEM CELLS DEV, V19, P17, DOI 10.1089/scd.2009.0071
   Mestdagh P, 2010, MOL CELL, V40, P762, DOI 10.1016/j.molcel.2010.11.038
   MOSMANN TR, 1986, J IMMUNOL, V136, P2348
   Murali-Krishna K, 2000, J IMMUNOL, V165, P1733, DOI 10.4049/jimmunol.165.4.1733
   Nel AE, 2002, J ALLERGY CLIN IMMUN, V109, P758, DOI 10.1067/mai.2002.124259
   Neumann AK, 2005, P NATL ACAD SCI USA, V102, P17071, DOI 10.1073/pnas.0506070102
   Nishikawa H, 2010, INT J CANCER, V127, P759, DOI 10.1002/ijc.25429
   Nishimura F, 2006, CANCER RES, V66, P4478, DOI 10.1158/0008-5472.CAN-05-3825
   NITTA T, 1994, BRAIN RES, V649, P122, DOI 10.1016/0006-8993(94)91055-3
   Ohno M, 2013, J IMMUNOTHER CANCER, V1, DOI 10.1186/2051-1426-1-21
   Ostrom QT, 2013, NEURO-ONCOLOGY, V15, P1, DOI 10.1093/neuonc/not151
   Overwijk WW, 1998, J EXP MED, V188, P277, DOI 10.1084/jem.188.2.277
   Pribila JT, 2004, ANNU REV IMMUNOL, V22, P157, DOI 10.1146/annurev.immunol.22.012703.104649
   Prins RM, 2003, CANCER RES, V63, P8487
   Qian XL, 2014, J IMMUNOL RES, V2014, DOI 10.1155/2014/525913
   Sasaki K, 2007, CANCER RES, V67, P6451, DOI 10.1158/0008-5472.CAN-06-3280
   Sasaki K, 2010, J TRANSL MED, V8, DOI 10.1186/1479-5876-8-17
   Sitkovsky M, 2005, NAT REV IMMUNOL, V5, P712, DOI 10.1038/nri1685
   Taguchi A, 2008, CANCER RES, V68, P5540, DOI 10.1158/0008-5472.CAN-07-6460
   Thiel M, 2007, PLOS ONE, V2, DOI 10.1371/journal.pone.0000853
   Tu E, 2014, CYTOKINE GROWTH F R, V25, P423, DOI 10.1016/j.cytogfr.2014.07.014
   Usharauli D, 2006, NAT PROTOC, V1, P673, DOI 10.1038/nprot.2006.107
   Volinia S, 2006, P NATL ACAD SCI USA, V103, P2257, DOI 10.1073/pnas.0510565103
   Wojtowicz-Praga S, 2003, INVEST NEW DRUG, V21, P21, DOI 10.1023/A:1022951824806
   Wrzesinski SH, 2007, CLIN CANCER RES, V13, P5262, DOI 10.1158/1078-0432.CCR-07-1157
   Xiao CC, 2008, NAT IMMUNOL, V9, P405, DOI 10.1038/ni1575
   Yang B, 2014, MEDIAT INFLAMM, V2014, DOI 10.1155/2014/623759
   Zhang CX, 2008, PHYSIOL GENOMICS, V33, P139, DOI 10.1152/physiolgenomics.00034.2008
   Zhu JF, 2010, CELL RES, V20, P4, DOI 10.1038/cr.2009.138
   Zhu XM, 2007, J TRANSL MED, V5, DOI 10.1186/1479-5876-5-10
NR 53
TC 12
Z9 12
U1 0
U2 5
PU ACADEMIC PRESS INC ELSEVIER SCIENCE
PI SAN DIEGO
PA 525 B ST, STE 1900, SAN DIEGO, CA 92101-4495 USA
SN 0006-291X
EI 1090-2104
J9 BIOCHEM BIOPH RES CO
JI Biochem. Biophys. Res. Commun.
PD MAR 13
PY 2015
VL 458
IS 3
BP 549
EP 554
DI 10.1016/j.bbrc.2015.02.003
PG 6
WC Biochemistry & Molecular Biology; Biophysics
SC Biochemistry & Molecular Biology; Biophysics
GA CE2QD
UT WOS:000351659200017
PM 25677619
OA Green Accepted
DA 2021-10-29
ER

PT J
AU Liang, QJ
   Yan, XQ
   Gu, YS
   Zhang, K
   Liang, MY
   Lu, SN
   Zheng, X
   Zhang, Y
AF Liang, Qijie
   Yan, Xiaoqin
   Gu, Yousong
   Zhang, Kui
   Liang, Mengyuan
   Lu, Shengnan
   Zheng, Xin
   Zhang, Yue
TI Highly transparent triboelectric nanogenerator for harvesting
   water-related energy reinforced by antireflection coating
SO SCIENTIFIC REPORTS
LA English
DT Article
ID CONTACT ELECTRIFICATION; SILICON NANOWIRES; SEPARATION; GENERATOR
AB Water-related energy is an inexhaustible and renewable energy resource in our environment, which has huge amount of energy and is not largely dictated by daytime and sunlight. The transparent characteristic plays a key role in practical applications for some devices designed for harvesting water-related energy. In this paper, a highly transparent triboelectric nanogenerator (T-TENG) was designed to harvest the electrostatic energy from flowing water. The instantaneous output power density of the T-TENG is 11.56 mW/m(2). Moreover, with the PTFE film acting as an antireflection coating, the maximum transmittance of the fabricated T-TENG is 87.4%, which is larger than that of individual glass substrate. The T-TENG can be integrated with silicon-based solar cell, building glass and car glass, which demonstrates its potential applications for harvesting waste water energy in our living environment and on smart home system and smart car system.
C1 [Liang, Qijie; Yan, Xiaoqin; Gu, Yousong; Zhang, Kui; Liang, Mengyuan; Lu, Shengnan; Zheng, Xin; Zhang, Yue] Univ Sci & Technol Beijing, Sch Mat Sci & Engn, State Key Lab Adv Met & Mat, Beijing 100083, Peoples R China.
   [Zhang, Yue] Univ Sci & Technol Beijing, Key Lab New Energy Mat & Technol, Beijing 100083, Peoples R China.
RP Yan, XQ (corresponding author), Univ Sci & Technol Beijing, Sch Mat Sci & Engn, State Key Lab Adv Met & Mat, Beijing 100083, Peoples R China.
EM xqyan@mater.ustb.edu.cn; yuezhang@ustb.edu.cn
RI Zhang, Yue/J-8372-2012; Liang, Qijie/G-1471-2018
OI Zhang, Yue/0000-0002-8213-1420; Liang, Qijie/0000-0003-4252-7997
FU National Major Research Program of China [2013CB932602]; Major Project
   of International Cooperation and Exchanges [2012DFA50990]; Program of
   Introducing Talents of Discipline to UniversitiesMinistry of Education,
   China - 111 Project [B14003]; NSFCNational Natural Science Foundation of
   China (NSFC) [51232001, 51172022, 51372023, 51372020]; Research Fund of
   Co-construction Program from Beijing Municipal Commission of Education;
   Fundamental Research Funds for the Central UniversitiesFundamental
   Research Funds for the Central Universities; Program for Changjiang
   Scholars and Innovative Research Team in UniversityProgram for
   Changjiang Scholars & Innovative Research Team in University (PCSIRT)
FX This work was supported by the National Major Research Program of China
   (2013CB932602), the Major Project of International Cooperation and
   Exchanges (2012DFA50990), the Program of Introducing Talents of
   Discipline to Universities (B14003), NSFC (51232001, 51172022, 51372023,
   51372020), the Research Fund of Co-construction Program from Beijing
   Municipal Commission of Education, the Fundamental Research Funds for
   the Central Universities, the Program for Changjiang Scholars and
   Innovative Research Team in University.
CR Byrne R, 2006, NAT MATER, V5, P421, DOI 10.1038/nmat1661
   Castle GSP, 1997, J ELECTROSTAT, V40-1, P13, DOI 10.1016/S0304-3886(97)00009-0
   Cheng G, 2014, ADV FUNCT MATER, V24, P2892, DOI 10.1002/adfm.201303659
   Cheng G, 2014, ACS NANO, V8, P1932, DOI 10.1021/nn406565k
   Cheng G, 2013, ACS NANO, V7, P7383, DOI 10.1021/nn403151t
   Choi D, 2010, ADV MATER, V22, P2187, DOI 10.1002/adma.200903815
   Choi MY, 2009, ADV MATER, V21, P2185, DOI 10.1002/adma.200803605
   Diaz AF, 2004, J ELECTROSTAT, V62, P277, DOI 10.1016/j.elstat.2004.05.005
   DUKE CB, 1978, J APPL PHYS, V49, P315, DOI 10.1063/1.324388
   Fan FR, 2012, NANO ENERGY, V1, P328, DOI 10.1016/j.nanoen.2012.01.004
   Fan FR, 2012, NANO LETT, V12, P3109, DOI 10.1021/nl300988z
   FOX HW, 1950, J COLL SCI IMP U TOK, V5, P514, DOI 10.1016/0095-8522(50)90044-4
   Gratzel M, 2001, NATURE, V414, P338, DOI 10.1038/35104607
   Jeong CK, 2014, NANO LETT, V14, P7031, DOI 10.1021/nl503402c
   Li YF, 2015, NANO ENERGY, V11, P323, DOI 10.1016/j.nanoen.2014.11.010
   Lin ZH, 2014, ACS NANO, V8, P6440, DOI 10.1021/nn501983s
   Lin ZH, 2014, ADV FUNCT MATER, V24, P2810, DOI 10.1002/adfm.201302838
   Lin ZH, 2013, ANGEW CHEM INT EDIT, V52, P12545, DOI 10.1002/anie.201307249
   Lin ZH, 2013, ANGEW CHEM INT EDIT, V52, P5065, DOI 10.1002/anie.201300437
   McCarty LS, 2008, ANGEW CHEM INT EDIT, V47, P2188, DOI 10.1002/anie.200701812
   Nosonovsky M, 2009, CURR OPIN COLLOID IN, V14, P270, DOI 10.1016/j.cocis.2009.05.004
   Park HK, 2011, ADV FUNCT MATER, V21, P1187, DOI 10.1002/adfm.201002099
   Que RH, 2011, NANO LETT, V11, P4870, DOI 10.1021/nl2027266
   Sari I, 2008, SENSOR ACTUAT A-PHYS, V145, P405, DOI 10.1016/j.sna.2007.11.021
   Soh S, 2012, J AM CHEM SOC, V134, P20151, DOI 10.1021/ja309268n
   Sun CL, 2011, ENERG ENVIRON SCI, V4, P4508, DOI 10.1039/c1ee02241e
   Tian BZ, 2007, NATURE, V449, P885, DOI 10.1038/nature06181
   Tian H, 2013, NANOSCALE, V5, P8951, DOI 10.1039/c3nr01658g
   Wang SH, 2013, NANO LETT, V13, P2226, DOI 10.1021/nl400738p
   Wang ZL, 2006, SCIENCE, V312, P242, DOI 10.1126/science.1124005
   Wiles JA, 2003, ANAL CHEM, V75, P4859, DOI 10.1021/ac034275j
   Williams CK, 2001, AKZENTE-Z LIT, V48, P148
   Xie YN, 2013, ACS NANO, V7, P7119, DOI 10.1021/nn402477h
   Yang Y, 2013, ADV MATER, V25, P6594, DOI 10.1002/adma.201302453
   Yang Y, 2013, ACS NANO, V7, P7342, DOI 10.1021/nn403021m
   Zhang XT, 2005, CHEM MATER, V17, P696, DOI 10.1021/cm0484201
   Zhang Y, 2012, ADV MATER, V24, P4647, DOI 10.1002/adma.201104382
   Zhang Z, 2014, NANO RES, V7, P190, DOI 10.1007/s12274-013-0386-7
   Zheng L, 2014, NANO ENERGY, V9, P291, DOI 10.1016/j.nanoen.2014.07.024
   Zhong QZ, 2013, ENERG ENVIRON SCI, V6, P1779, DOI 10.1039/c3ee40592c
   Zhu G, 2013, NANO LETT, V13, P2282, DOI 10.1021/nl4008985
   Zhu G, 2013, NANO LETT, V13, P847, DOI 10.1021/nl4001053
   Zhu GA, 2010, NANO LETT, V10, P3151, DOI 10.1021/nl101973h
NR 43
TC 136
Z9 136
U1 5
U2 188
PU NATURE PUBLISHING GROUP
PI LONDON
PA MACMILLAN BUILDING, 4 CRINAN ST, LONDON N1 9XW, ENGLAND
SN 2045-2322
J9 SCI REP-UK
JI Sci Rep
PD MAR 13
PY 2015
VL 5
AR 9080
DI 10.1038/srep09080
PG 7
WC Multidisciplinary Sciences
SC Science & Technology - Other Topics
GA CD5SY
UT WOS:000351149500011
PM 25765205
OA Green Published, gold
DA 2021-10-29
ER

PT J
AU Guo, YL
   Han, WD
AF Guo, Yelei
   Han, Weidong
TI Cytokine-induced killer (CIK) cells: from basic research to clinical
   translation
SO CHINESE JOURNAL OF CANCER
LA English
DT Review
DE Cytokine-induced killer cells; Immunotherapy; Antitumor effect; Cancer
   therapy; Clinical trials
ID IMMUNOLOGICAL EFFECTOR-CELLS; CHIMERIC ANTIGEN RECEPTORS; VIVO
   ANTITUMOR-ACTIVITY; T-CELLS; ADOPTIVE IMMUNOTHERAPY; STEM-CELLS;
   IN-VITRO; PHASE-I; LEUKEMIA-CELLS; CANCER
AB The accumulation of basic researches and clinical studies related to cytokine-induced killer (CIK) cells has confirmed their safety and feasibility in treating malignant diseases. This review summarizes the available published literature related to the biological characteristics and clinical applications of CIK cells in recent years. A number of clinical trials with CIK cells have been implemented during the progressive phases of cancer, presenting potential widespread applications of CIK cells for the future. Furthermore, this review briefly compares clinical applications of CIK cells with those of other adoptive immunotherapeutic cells. However, at present, there are no uniform criteria or large-scale preparations of CIK cells. The overall clinical response is difficult to evaluate because of the use of autologous CIK cells. Based on these observations, several suggestions regarding uniform criteria and universal sources for CIK cell preparations and the use of CIK cells either combined with chemotherapy or alone as a primary strategy are briefly proposed in this review. Large-scale, controlled, grouped, and multi-center clinical trials on CIK cell-based immunotherapy should be conducted under strict supervision. These interventions might help to improve future clinical applications and increase the clinical curative effects of CIK cells for a broad range of malignancies in the future.
C1 [Guo, Yelei; Han, Weidong] Chinese Peoples Liberat Army Gen Hosp, Inst Basic Med, Dept Immunol, Beijing 100853, Peoples R China.
RP Han, WD (corresponding author), Chinese Peoples Liberat Army Gen Hosp, Inst Basic Med, Dept Immunol, Beijing 100853, Peoples R China.
EM hanwdrsw@sina.com
OI Han, Weidong/0000-0003-3207-3899
FU National Natural Science Foundation of ChinaNational Natural Science
   Foundation of China (NSFC) [31270820, 81230061, 81402566]; 
   [2013BAI01B00]
FX We thank Yao Wang from Immunology Department of Chinese PLA General
   Hospital for her critical reading and valuable comments on the
   manuscript. This study was supported by the grants from the National
   Natural Science Foundation of China (31270820, 81230061 and 81402566)
   and was partially supported by a grant from the 2013BAI01B00.
CR Baker J, 2001, BLOOD, V97, P2923, DOI 10.1182/blood.V97.10.2923
   Chen J, 2012, CANCER BIOTHER RADIO, V27, P210, DOI 10.1089/cbr.2011.1116
   Chung MJ, 2014, CANCER IMMUNOL IMMUN, V63, P939, DOI 10.1007/s00262-014-1566-3
   De Oliveira SN, 2013, HUM GENE THER, V24, P824, DOI 10.1089/hum.2012.202
   [邓笑伟 DENG Xiaowei], 2008, [科技导报, Science & Technology Review], V26, P35
   Edinger M, 2003, BLOOD, V101, P640, DOI 10.1182/blood-2002-06-1751
   Finke S, 1998, GENE THER, V5, P31, DOI 10.1038/sj.gt.3300560
   Franceschetti M, 2009, EXP HEMATOL, V37, P616, DOI 10.1016/j.exphem.2009.01.010
   Girardi M, 2001, SCIENCE, V294, P605, DOI 10.1126/science.1063916
   Godfrey DI, 2004, NAT REV IMMUNOL, V4, P231, DOI 10.1038/nri1309
   Huang JH, 2013, CLIN IMMUNOL, V149, P156, DOI 10.1016/j.clim.2013.07.006
   Introna M, 2006, BONE MARROW TRANSPL, V38, P621, DOI 10.1038/sj.bmt.1705503
   Introna M, 2010, BIOL BLOOD MARROW TR, V16, P1603, DOI 10.1016/j.bbmt.2010.05.015
   Jiang JT, 2010, WORLD J GASTROENTERO, V16, P6155, DOI 10.3748/wjg.v16.i48.6155
   Jiang JT, 2013, J TRANSL MED, V11, DOI 10.1186/1479-5876-11-83
   Kim N, 2013, ANN HEMATOL, V92, P1295, DOI 10.1007/s00277-013-1796-z
   Laport GG, 2011, BIOL BLOOD MARROW TR, V17, P1679, DOI 10.1016/j.bbmt.2011.05.012
   Leemhuis T, 2005, BIOL BLOOD MARROW TR, V11, P181, DOI 10.1016/j.bbmt.2004.11.019
   Linn YC, 2005, EXP HEMATOL, V33, P671, DOI 10.1016/j.exphem.2005.03.005
   Linn YC, 2002, BRIT J HAEMATOL, V116, P78, DOI 10.1046/j.1365-2141.2002.03247.x
   Linn YC, 2009, IMMUNOLOGY, V126, P423, DOI 10.1111/j.1365-2567.2008.02910.x
   Linn YC, 2010, J BIOMED BIOTECHNOL, DOI 10.1155/2010/435745
   Liu PY, 2009, CANCER BIOTHER RADIO, V24, P91, DOI 10.1089/cbr.2008.0533
   LOTZE MT, 1981, CANCER RES, V41, P4420
   LU PH, 1994, J IMMUNOL, V153, P1687
   Lu XC, 2012, CELL BIOCHEM BIOPHYS, V62, P257, DOI 10.1007/s12013-011-9273-6
   Mantripragada K, 2014, DISCOV MED, V17, P15
   MEHTA BA, 1995, BLOOD, V86, P3493, DOI 10.1182/blood.V86.9.3493.bloodjournal8693493
   MULE JJ, 1984, SCIENCE, V225, P1487, DOI 10.1126/science.6332379
   Niethammer AG, 2004, FASEB J, V18, P158, DOI 10.1096/fj.04-2355fje
   Nishimura R, 2008, BLOOD, V112, P2563, DOI 10.1182/blood-2007-06-092817
   Niu Q, 2011, INT IMMUNOPHARMACOL, V11, P449, DOI 10.1016/j.intimp.2010.12.014
   Olioso P, 2009, HEMATOL ONCOL, V27, P130, DOI 10.1002/hon.886
   Parkhurst MR, 2011, CLIN CANCER RES, V17, P6287, DOI 10.1158/1078-0432.CCR-11-1347
   Pievani A, 2011, BLOOD, V118, P3301, DOI 10.1182/blood-2011-02-336321
   Pizzitola I, 2014, LEUKEMIA, V28, P1596, DOI 10.1038/leu.2014.62
   ROSENBERG SA, 1986, SCIENCE, V233, P1318, DOI 10.1126/science.3489291
   Rosenberg SA, 2011, CLIN CANCER RES, V17, P4550, DOI 10.1158/1078-0432.CCR-11-0116
   Sangiolo D, 2008, INT IMMUNOL, V20, P841, DOI 10.1093/intimm/dxn042
   Schlimper C, 2012, CLIN DEV IMMUNOL, DOI 10.1155/2012/238924
   Schmeel FC, 2014, INT J MOL SCI, V15, P14632, DOI 10.3390/ijms150814632
   Schmidt-Wolf IGH, 1999, BRIT J CANCER, V81, P1009, DOI 10.1038/sj.bjc.6690800
   SCHMIDTWOLF IGH, 1993, EXP HEMATOL, V21, P1673
   SCHMIDTWOLF IGH, 1991, J EXP MED, V174, P139, DOI 10.1084/jem.174.1.139
   Seino K, 2005, J EXP MED, V202, P1623, DOI 10.1084/jem.20051600
   Shi M, 2004, WORLD J GASTROENTERO, V10, P1146
   Shi M, 2009, LIVER INT, V29, P466, DOI 10.1111/j.1478-3231.2008.01861.x
   Tao QS, 2013, J IMMUNOTHER, V36, P462, DOI 10.1097/CJI.0000000000000001
   Themeli M, 2013, NAT BIOTECHNOL, V31, P928, DOI 10.1038/nbt.2678
   THOMAS ED, 1975, NEW ENGL J MED, V292, P832, DOI 10.1056/NEJM197504172921605
   Torikai H, 2013, BLOOD, V122, P1341, DOI 10.1182/blood-2013-03-478255
   Torikai H, 2012, BLOOD, V119, P5697, DOI 10.1182/blood-2012-01-405365
   UCKUN FM, 1988, BLOOD, V71, P13
   Verneris MR, 2004, BLOOD, V103, P3065, DOI 10.1182/blood-2003-06-2125
   Verneris MR, 2001, BIOL BLOOD MARROW TR, V7, P532, DOI 10.1016/S1083-8791(01)70014-6
   Vivier E, 2012, NAT REV IMMUNOL, V12, P239, DOI 10.1038/nri3174
   Wang Y, 2013, EXP HEMATOL, V41, P241, DOI 10.1016/j.exphem.2012.10.014
   Wang Y, 2011, CLIN DEV IMMUNOL, DOI 10.1155/2011/621414
   Wieczorek A, 2013, TRANSFUS MED HEMOTH, V40, P388, DOI 10.1159/000357163
   Wu CP, 2008, ANTICANCER RES, V28, P3997
   YUN YS, 1989, CANCER RES, V49, P4770
   Zakrzewski JL, 2008, NAT BIOTECHNOL, V26, P453, DOI 10.1038/nbt1395
   Zhang JY, 2012, J CANCER RES CLIN, V138, P1057, DOI 10.1007/s00432-012-1179-1
   Zhang YJ, 2013, CLIN DEV IMMUNOL, DOI 10.1155/2013/195691
   Zhao M, 2014, EXP THER MED, V7, P1403, DOI 10.3892/etm.2014.1574
NR 65
TC 38
Z9 45
U1 0
U2 10
PU SUN YAT SEN UNIV MED SCI WHO
PI GUANGZHOU
PA 651 DONGFENG RD E, GUANGZHOU, GUANGDONG 510060, PEOPLES R CHINA
SN 1000-467X
EI 1944-446X
J9 CHIN J CANCER
JI Chin. J. Cancer
PD MAR 5
PY 2015
VL 34
AR 6
DI 10.1186/s40880-015-0002-1
PG 9
WC Oncology
SC Oncology
GA CP9OQ
UT WOS:000360224500006
PM 25962508
OA Green Published, gold
DA 2021-10-29
ER

PT J
AU Kim, MS
   Ma, JSY
   Yun, H
   Cao, Y
   Kim, JY
   Chi, V
   Wang, DL
   Woods, A
   Sherwood, L
   Caballero, D
   Gonzalez, J
   Schultz, PG
   Young, TS
   Kim, CH
AF Kim, Min Soo
   Ma, Jennifer S. Y.
   Yun, Hwayoung
   Cao, Yu
   Kim, Ji Young
   Chi, Victor
   Wang, Danling
   Woods, Ashley
   Sherwood, Lance
   Caballero, Dawna
   Gonzalez, Jose
   Schultz, Peter G.
   Young, Travis S.
   Kim, Chan Hyuk
TI Redirection of Genetically Engineered CAR-T Cells Using Bifunctional
   Small Molecules
SO JOURNAL OF THE AMERICAN CHEMICAL SOCIETY
LA English
DT Article
ID FOLATE RECEPTOR-ALPHA; ANTIGEN RECEPTOR; ANTITUMOR-ACTIVITY; CANCER;
   IMMUNOTHERAPY; EXPRESSION; MALIGNANCIES; CARCINOMA; TOXICITY; LEUKEMIA
AB Chimeric antigen receptor (CAR)-engineered T cells (CAR-Ts) provide a potent antitumor response and have become a promising treatment option for cancer. However, despite their efficacy, CAR-T cells are associated with significant safety challenges related to the inability to control their activation and expansion and terminate their response. Herein, we demonstrate that a bifunctional small molecule switch consisting of folate conjugated to fluorescein isothiocyanate (folate-FITC) can redirect and regulate FITC-specific CAR-T cell activity toward folate receptor (FR)-overexpressing tumor cells. This system was shown to be highly cytotoxic to FR-positive cells with no activity against FR-negative cells, demonstrating the specificity of redirection by folate-FITC. Anti-FITC-CAR-T cell activation and proliferation was strictly dependent on the presence of both folate-FITC and FR-positive cells and was dose titratable with folate-FITC switch. This novel treatment paradigm may ultimately lead to increased safety for CAR-T cell immunotherapy.
C1 [Kim, Min Soo; Ma, Jennifer S. Y.; Kim, Ji Young; Chi, Victor; Wang, Danling; Woods, Ashley; Sherwood, Lance; Caballero, Dawna; Gonzalez, Jose; Schultz, Peter G.; Young, Travis S.; Kim, Chan Hyuk] Calif Inst Biomed Res, La Jolla, CA 92037 USA.
   [Yun, Hwayoung; Cao, Yu; Schultz, Peter G.] Scripps Res Inst, Dept Chem, La Jolla, CA 92037 USA.
   [Yun, Hwayoung; Cao, Yu; Schultz, Peter G.] Scripps Res Inst, Skaggs Inst Chem Biol, La Jolla, CA 92037 USA.
RP Schultz, PG (corresponding author), Calif Inst Biomed Res, 11119 North Torrey Pines Rd,Suite 100, La Jolla, CA 92037 USA.
EM schultz@calibr.org; tyoung@calibr.org; chkim@calibr.org
RI Yun, Hwayoung/AAF-2884-2020
OI Yun, Hwayoung/0000-0003-1414-6169
CR Barrett DM, 2014, ANNU REV MED, V65, P333, DOI 10.1146/annurev-med-060512-150254
   Beatty GL, 2014, CANCER IMMUNOL RES, V2, P112, DOI 10.1158/2326-6066.CIR-13-0170
   Boder ET, 2000, P NATL ACAD SCI USA, V97, P10701, DOI 10.1073/pnas.170297297
   Chen C, 2013, NATURE, V500, P486, DOI 10.1038/nature12327
   Christoph DC, 2013, J THORAC ONCOL, V8, P19, DOI 10.1097/JTO.0b013e31827628ff
   Couzin-Frankel J, 2013, SCIENCE, V342, P1432, DOI 10.1126/science.342.6165.1432
   Forster MD, 2007, CYTOM PART A, V71A, P945, DOI 10.1002/cyto.a.20456
   Grupp SA, 2013, NEW ENGL J MED, V368, P1509, DOI 10.1056/NEJMoa1215134
   Hellebust A, 2012, NANOMEDICINE-UK, V7, P429, DOI [10.2217/NNM.12.12, 10.2217/nnm.12.12]
   Krall N, 2013, ANGEW CHEM INT EDIT, V52, P1384, DOI 10.1002/anie.201204631
   Kratz F, 2008, PCT Int. Appl, Patent No. [WO098788 A2, 098788]
   Kudo K, 2014, CANCER RES, V74, P93, DOI 10.1158/0008-5472.CAN-13-1365
   Lamers CHJ, 2013, MOL THER, V21, P904, DOI 10.1038/mt.2013.17
   Leamon CP, 2008, J PHARMACOL EXP THER, V327, P918, DOI 10.1124/jpet.108.143206
   Linette GP, 2013, BLOOD, V122, P863, DOI 10.1182/blood-2013-03-490565
   Low PS, 2009, CURR OPIN CHEM BIOL, V13, P256, DOI 10.1016/j.cbpa.2009.03.022
   Lu YJ, 2006, MOL CANCER THER, V5, P3258, DOI 10.1158/1535-7163.MCT-06-0439
   Lu YJ, 2009, AAPS J, V11, P628, DOI 10.1208/s12248-009-9139-7
   Maude SL, 2014, NEW ENGL J MED, V371, P1507, DOI 10.1056/NEJMoa1407222
   Maus MV, 2014, BLOOD, V123, P2625, DOI 10.1182/blood-2013-11-492231
   Milone MC, 2009, MOL THER, V17, P1453, DOI 10.1038/mt.2009.83
   Morgan RA, 2010, MOL THER, V18, P843, DOI 10.1038/mt.2010.24
   O'Shannessy DJ, 2012, ONCOTARGET, V3, P414
   Tamada K, 2012, CLIN CANCER RES, V18, P6436, DOI 10.1158/1078-0432.CCR-12-1449
   Teachey DT, 2013, BLOOD, V121, P5154, DOI 10.1182/blood-2013-02-485623
   Urbanska K, 2012, ONCOIMMUNOLOGY, V1, P777, DOI 10.4161/onci.19730
   Urbanska K, 2012, CANCER RES, V72, P1844, DOI 10.1158/0008-5472.CAN-11-3890
   van Dam GM, 2011, NAT MED, V17, P1315, DOI 10.1038/nm.2472
NR 28
TC 82
Z9 86
U1 2
U2 61
PU AMER CHEMICAL SOC
PI WASHINGTON
PA 1155 16TH ST, NW, WASHINGTON, DC 20036 USA
SN 0002-7863
J9 J AM CHEM SOC
JI J. Am. Chem. Soc.
PD MAR 4
PY 2015
VL 137
IS 8
BP 2832
EP 2835
DI 10.1021/jacs.5b00106
PG 4
WC Chemistry, Multidisciplinary
SC Chemistry
GA CC8JO
UT WOS:000350614700012
PM 25692571
DA 2021-10-29
ER

PT J
AU O'Hear, C
   Heiber, JF
   Schubert, I
   Fey, G
   Geiger, TL
AF O'Hear, Carol
   Heiber, Joshua F.
   Schubert, Ingo
   Fey, Georg
   Geiger, Terrence L.
TI Anti-CD33 chimeric antigen receptor targeting of acute myeloid leukemia
SO HAEMATOLOGICA
LA English
DT Article
ID INDUCED KILLER-CELLS; GEMTUZUMAB OZOGAMICIN; T-CELLS;
   MONOCLONAL-ANTIBODY; IN-VITRO; THERAPY; CHEMOTHERAPY; EXPRESSION;
   INDUCTION; TRANSDUCTION
AB Current therapies for acute myeloid leukemia are associated with high failure and relapse rates. Adoptive immunotherapies, which have shown promise in the treatment of hematologic malignancies, have the potential to target acute myeloid leukemia through pathways that are distinct and complementary to current approaches. Here, we describe the development of a novel adoptive immunotherapy specific for this disease. We generated a second generation CD33-specific chimeric antigen receptor capable of redirecting cytolytic effector T cells against leukemic cells. CD33 is expressed in approximately 90% of acute myeloid leukemia cases and has demonstrated utility as a target of therapeutic antibodies. Chimeric antigen receptor-modified T cells efficiently killed leukemia cell lines and primary tumor cells in vitro. The anti-leukemia effect was CD33-specific, mediated through T-cell effector functions, and displayed tumor lysis at effector: target ratios as low as 1: 20. Furthermore, the CD33-redi-rected T cells were effective in vivo, preventing the development of leukemia after prophylactic administration and delaying the progression of established disease in mice. These data provide pre-clinical validation of the effective-ness of a second-generation anti-CD33 chimeric antigen receptor for acute myeloid leukemia, and support its continued development as a clinical therapeutic.
C1 [O'Hear, Carol] St Jude Childrens Res Hosp, Dept Oncol, Memphis, TN 38105 USA.
   [Heiber, Joshua F.; Geiger, Terrence L.] St Jude Childrens Res Hosp, Dept Pathol, Memphis, TN 38105 USA.
   [Schubert, Ingo; Fey, Georg] Univ Erlangen Nurnberg, Dept Biol, Erlangen, Germany.
RP Geiger, TL (corresponding author), St Jude Childrens Res Hosp, Dept Pathol, 332 N Lauderdale St, Memphis, TN 38105 USA.
EM terrence.geiger@stjude.org
RI Geiger, Terrence/M-4516-2018
OI Geiger, Terrence/0000-0001-8290-5732
FU National Institutes of HealthUnited States Department of Health & Human
   ServicesNational Institutes of Health (NIH) - USA [R01 AI056153];
   NATIONAL INSTITUTE OF ALLERGY AND INFECTIOUS DISEASESUnited States
   Department of Health & Human ServicesNational Institutes of Health (NIH)
   - USANIH National Institute of Allergy & Infectious Diseases (NIAID)
   [R01AI056153] Funding Source: NIH RePORTER
FX Supported by the National Institutes of Health Grant R01 AI056153 ( to
   TLG) and the American Lebanese Syrian Associated Charities ( ALSAC)/ St.
   Jude Children's Research Hospital ( to TLG, JFH, and CO) and grant
   109063 from Stiftung Deutsche Krebshilfe ( German Cancer Aid) to GHF. We
   thank Richard Cross, Greig Lennon, and Parker Ingle for assistance with
   flow cytometric sorting, Peter Vogel for histological analyses, the St.
   Jude Blood Donor Center for provision of leukocyte specimens, the St.
   Louis Cord Blood Bank for cord blood specimens, and the St. Jude Tissue
   Resources Core Facility for primary tumor specimens.
CR Barrett DM, 2011, HUM GENE THER, V22, P1575, DOI 10.1089/hum.2011.070
   Breccia M, 2011, EXPERT OPIN BIOL TH, V11, P225, DOI 10.1517/14712598.2011.543895
   Brentjens RJ, 2013, SCI TRANSL MED, V5, DOI 10.1126/scitranslmed.3005930
   Bross PF, 2001, CLIN CANCER RES, V7, P1490
   Burnett AK, 2011, J CLIN ONCOL, V29, P369, DOI 10.1200/JCO.2010.31.4310
   Busfield SJ, 2014, LEUKEMIA, V28, P2213, DOI 10.1038/leu.2014.128
   CARON PC, 1994, BLOOD, V83, P1760
   Caron PC, 1998, CLIN CANCER RES, V4, P1421
   Castaigne S, 2012, LANCET, V379, P1508, DOI 10.1016/S0140-6736(12)60485-1
   Casucci M, 2013, BLOOD, V122, P3461, DOI 10.1182/blood-2013-04-493361
   Chevallier P, 2008, BRIT J HAEMATOL, V143, P744, DOI 10.1111/j.1365-2141.2008.07153.x
   Di Stasi A, 2011, NEW ENGL J MED, V365, P1673, DOI 10.1056/NEJMoa1106152
   DINNDORF PA, 1986, BLOOD, V67, P1048
   Dohner H, 2010, BLOOD, V115, P453, DOI 10.1182/blood-2009-07-235358
   Dutour A, 2012, Adv Hematol, V2012, P683065, DOI 10.1155/2012/683065
   Feldman EJ, 2005, J CLIN ONCOL, V23, P4110, DOI 10.1200/JCO.2005.09.133
   Gabrilovich DI, 2009, NAT REV IMMUNOL, V9, P162, DOI 10.1038/nri2506
   Geiger TL, 2001, BLOOD, V98, P2364, DOI 10.1182/blood.V98.8.2364
   Grupp SA, 2013, NEW ENGL J MED, V368, P1509, DOI 10.1056/NEJMoa1215134
   Imai C, 2004, LEUKEMIA, V18, P676, DOI 10.1038/sj.leu.2403302
   Jan M, 2012, SCI TRANSL MED, V4, DOI 10.1126/scitranslmed.3004315
   Jin LQ, 2006, NAT MED, V12, P1167, DOI 10.1038/nm1483
   Kalos M, 2011, SCI TRANSL MED, V3, DOI 10.1126/scitranslmed.3002842
   Kikushige Y, 2010, CELL STEM CELL, V7, P708, DOI 10.1016/j.stem.2010.11.014
   Kochenderfer JN, 2013, NAT REV CLIN ONCOL, V10, P267, DOI 10.1038/nrclinonc.2013.46
   Kochenderfer JN, 2012, BLOOD, V119, P2709, DOI 10.1182/blood-2011-10-384388
   Kugler M, 2010, BRIT J HAEMATOL, V150, P574, DOI 10.1111/j.1365-2141.2010.08300.x
   Laszlo GS, 2014, BLOOD, V123, P554, DOI 10.1182/blood-2013-09-527044
   Lee DW, 2012, CLIN CANCER RES, V18, P2780, DOI 10.1158/1078-0432.CCR-11-1920
   Li X, 2014, ANN ONCOL, V25, P455, DOI 10.1093/annonc/mdt566
   Linenberger ML, 2005, LEUKEMIA, V19, P176, DOI 10.1038/sj.leu.2403598
   Majeti R, 2011, ONCOGENE, V30, P1009, DOI 10.1038/onc.2010.511
   Majeti R, 2009, CELL, V138, P286, DOI 10.1016/j.cell.2009.05.045
   Mardiros A, 2013, BLOOD, V122, P3138, DOI 10.1182/blood-2012-12-474056
   Marin V, 2010, HAEMATOL-HEMATOL J, V95, P2144, DOI 10.3324/haematol.2010.026310
   Persons DA, 1997, BLOOD, V90, P1777, DOI 10.1182/blood.V90.5.1777
   Petersdorf SH, 2013, BLOOD, V121, P4854, DOI 10.1182/blood-2013-01-466706
   Pizzitola I, 2014, LEUKEMIA, V28, P1596, DOI 10.1038/leu.2014.62
   Porter DL, 2011, NEW ENGL J MED, V365, P725, DOI 10.1056/NEJMoa1103849
   Rubnitz JE, 2004, CANCER-AM CANCER SOC, V101, P1677, DOI 10.1002/cncr.20532
   Schwemmlein M, 2006, BRIT J HAEMATOL, V133, P141, DOI 10.1111/j.1365-2141.2005.05869.x
   Sekeres MA, 2013, HAEMATOLOGICA, V98, P119, DOI 10.3324/haematol.2012.066613
   Taussig DC, 2005, BLOOD, V106, P4086, DOI 10.1182/blood-2005-03-1072
   Tettamanti S, 2013, BRIT J HAEMATOL, V161, P389, DOI 10.1111/bjh.12282
   Vereecque R, 2004, J GENE MED, V6, P751, DOI 10.1002/jgm.568
   Walter RB, 2012, BLOOD, V119, P6198, DOI 10.1182/blood-2011-11-325050
   Welch JS, 2012, CELL, V150, P264, DOI 10.1016/j.cell.2012.06.023
   Wiernik A, 2013, CLIN CANCER RES, V19, P3844, DOI 10.1158/1078-0432.CCR-13-0505
   Woods WG, 2001, BLOOD, V97, P56, DOI 10.1182/blood.V97.1.56
NR 49
TC 60
Z9 61
U1 0
U2 12
PU FERRATA STORTI FOUNDATION
PI PAVIA
PA VIA GIUSEPPE BELLI 4, 27100 PAVIA, ITALY
SN 0390-6078
J9 HAEMATOLOGICA
JI Haematologica
PD MAR
PY 2015
VL 100
IS 3
BP 336
EP 344
DI 10.3324/haematol.2014.112748
PG 9
WC Hematology
SC Hematology
GA CD7OK
UT WOS:000351279900023
PM 25480499
OA gold, Green Published
DA 2021-10-29
ER

PT J
AU Cooper, LJN
AF Cooper, L. J. N.
TI Moving from tinkering in the garage to assembly line production: the
   manufacture of genetically modified T cells expressing chimeric antigen
   receptors (CARs) comes on line
SO CANCER GENE THERAPY
LA English
DT Article
C1 Univ Texas MD Anderson Canc Ctr, Div Pediat, Houston, TX 77030 USA.
RP Cooper, LJN (corresponding author), Univ Texas MD Anderson Canc Ctr, Div Pediat, Unit 907,1515 Holcombe Blvd, Houston, TX 77030 USA.
EM ljncooper@mdanderson.org
NR 0
TC 6
Z9 8
U1 0
U2 8
PU NATURE PUBLISHING GROUP
PI LONDON
PA MACMILLAN BUILDING, 4 CRINAN ST, LONDON N1 9XW, ENGLAND
SN 0929-1903
EI 1476-5500
J9 CANCER GENE THER
JI Cancer Gene Ther.
PD MAR
PY 2015
VL 22
IS 2
BP 64
EP 66
DI 10.1038/cgt.2014.70
PG 3
WC Biotechnology & Applied Microbiology; Oncology; Genetics & Heredity;
   Medicine, Research & Experimental
SC Biotechnology & Applied Microbiology; Oncology; Genetics & Heredity;
   Research & Experimental Medicine
GA CD1SW
UT WOS:000350855600002
PM 25675874
OA Bronze
DA 2021-10-29
ER

PT J
AU Kaiser, AD
   Assenmacher, M
   Schroder, B
   Meyer, M
   Orentas, R
   Bethke, U
   Dropulic, B
AF Kaiser, A. D.
   Assenmacher, M.
   Schroeder, B.
   Meyer, M.
   Orentas, R.
   Bethke, U.
   Dropulic, B.
TI Towards a commercial process for the manufacture of genetically modified
   T cells for therapy
SO CANCER GENE THERAPY
LA English
DT Review
ID CHIMERIC-ANTIGEN-RECEPTOR; ANTITUMOR-ACTIVITY; MEMORY; CANCER;
   IMMUNOTHERAPY; VIVO; INTEGRATION; EXPRESSION; INFUSIONS; SUBSETS
AB The recent successes of adoptive T-cell immunotherapy for the treatment of hematologic malignancies have highlighted the need for manufacturing processes that are robust and scalable for product commercialization. Here we review some of the more outstanding issues surrounding commercial scale manufacturing of personalized-adoptive T-cell medicinal products. These include closed system operations, improving process robustness and simplifying work flows, reducing labor intensity by implementing process automation, scalability and cost, as well as appropriate testing and tracking of products, all while maintaining strict adherence to Current Good Manufacturing Practices and regulatory guidelines. A decentralized manufacturing model is proposed, where in the future patients' cells could be processed at the point-of-care in the hospital.
C1 [Kaiser, A. D.; Assenmacher, M.; Schroeder, B.; Meyer, M.; Bethke, U.] Miltenyi Biotec GmbH, D-51429 Bergisch Gladbach, Germany.
   [Orentas, R.; Dropulic, B.] Lentigen Technol Inc, Gaithersburg, MD USA.
RP Kaiser, AD (corresponding author), Miltenyi Biotec GmbH, Friedrich Ebert Str 68, D-51429 Bergisch Gladbach, Germany.
EM andrewk@miltenyibiotec.de; boro.dropulic@lentigen.com
CR Aghaeepour N, 2013, NAT METHODS, V10, P228, DOI [10.1038/NMETH.2365, 10.1038/nmeth.2365]
   [Anonymous], 1998, GUIDANCE INDUSTRYFDA
   Anurathapan U, 2014, CYTOTHERAPY, V16, P713, DOI 10.1016/j.jcyt.2013.10.002
   Apel M, 2013, CHEM-ING-TECH, V85, P103, DOI 10.1002/cite.201200175
   Bajgain P, 2014, MOL THER, P1
   Bellone G, 1999, AM J PATHOL, V155, P537, DOI 10.1016/S0002-9440(10)65149-8
   Berger C, 2008, J CLIN INVEST, V118, P294, DOI 10.1172/JCI32103
   Biffi A, 2011, BLOOD, V117, P5332, DOI 10.1182/blood-2010-09-306761
   Brenner MK, 2012, CANCER GENE THER, V19, P818, DOI 10.1038/cgt.2012.74
   Brindley DA, 2012, REGEN MED, V7, P7, DOI [10.2217/RME.11.112, 10.2217/rme.11.112]
   Casati A, 2013, CANCER IMMUNOL IMMUN, V62, P1563, DOI 10.1007/s00262-013-1459-x
   Decker T, 2012, J CANCER RES CLIN, V138, P1945, DOI 10.1007/s00432-012-1258-3
   Dropulic B, 2011, HUM GENE THER, V22, P649, DOI 10.1089/hum.2011.058
   Gattinoni L, 2005, J CLIN INVEST, V115, P1616, DOI 10.1172/JCI24480
   Gattinoni L, 2011, NAT MED, V17, P1290, DOI 10.1038/nm.2446
   Goldstein MJ, 2012, CANCER RES, V72, P1239, DOI 10.1158/0008-5472.CAN-11-3375
   Gomez-Eerland R, 2014, HUM GENE THER METHOD, V25, P277, DOI 10.1089/hgtb.2014.004
   Hinrichs CS, 2011, BLOOD, V117, P808, DOI 10.1182/blood-2010-05-286286
   Jin JJ, 2012, J IMMUNOTHER, V35, P283, DOI 10.1097/CJI.0b013e31824e801f
   Kalos M, 2011, J TRANSL MED, V9, DOI 10.1186/1479-5876-9-138
   Kalos M, 2011, SCI TRANSL MED, V3, DOI 10.1126/scitranslmed.3002842
   Karp JE, 2007, BLOOD, V110, P1762, DOI 10.1182/blood-2007-03-081364
   Klebanoff CA, 2012, J IMMUNOTHER, V35, P651, DOI 10.1097/CJI.0b013e31827806e6
   Lee DW, 2012, CLIN CANCER RES, V18, P2780, DOI 10.1158/1078-0432.CCR-11-1920
   Leen AM, 2013, BLOOD, V121, P5113, DOI 10.1182/blood-2013-02-486324
   Louis CU, 2011, BLOOD, V118, P6050, DOI 10.1182/blood-2011-05-354449
   Maus MV, 2014, BLOOD, V123, P2625, DOI 10.1182/blood-2013-11-492231
   Maus MV, 2014, ANNU REV IMMUNOL, V32, P189, DOI 10.1146/annurev-immunol-032713-120136
   McNeil LK, 2013, CYTOM PART A, V83A, P728, DOI [10.1002/cyto.a.22319, 10.1002/cyto.22319]
   Park TS, 2011, TRENDS BIOTECHNOL, V29, P550, DOI 10.1016/j.tibtech.2011.04.009
   Porter DL, 2006, BLOOD, V107, P1325, DOI 10.1182/blood-2005-08-3373
   Pule MA, 2008, NAT MED, V14, P1264, DOI 10.1038/nm.1882
   Somerville RPT, 2012, J TRANSL MED, V10, DOI 10.1186/1479-5876-10-69
   Terakura S, 2012, BLOOD, V119, P72, DOI 10.1182/blood-2011-07-366419
   Torikai H, 2013, BLOOD, V122, P1341, DOI 10.1182/blood-2013-03-478255
   Torikai H, 2012, BLOOD, V119, P5697, DOI 10.1182/blood-2012-01-405365
   Tumaini B, 2013, CYTOTHERAPY, V15, P1406, DOI 10.1016/j.jcyt.2013.06.003
   van der Burg SH, 2011, SCI TRANSL MED, V3, DOI 10.1126/scitranslmed.3002785
   van Loenen MM, 2014, HAEMATOLOGICA, V99, P759, DOI 10.3324/haematol.2013.093690
   Wang GP, 2009, MOL THER, V17, P844, DOI 10.1038/mt.2009.16
   Xu Y, 2014, BLOOD, V123, P3750, DOI 10.1182/blood-2014-01-552174
NR 41
TC 104
Z9 108
U1 0
U2 16
PU NATURE PUBLISHING GROUP
PI LONDON
PA MACMILLAN BUILDING, 4 CRINAN ST, LONDON N1 9XW, ENGLAND
SN 0929-1903
EI 1476-5500
J9 CANCER GENE THER
JI Cancer Gene Ther.
PD MAR
PY 2015
VL 22
IS 2
BP 72
EP 78
DI 10.1038/cgt.2014.78
PG 7
WC Biotechnology & Applied Microbiology; Oncology; Genetics & Heredity;
   Medicine, Research & Experimental
SC Biotechnology & Applied Microbiology; Oncology; Genetics & Heredity;
   Research & Experimental Medicine
GA CD1SW
UT WOS:000350855600004
PM 25613483
OA Green Published, hybrid
DA 2021-10-29
ER

PT J
AU Wang, X
   Riviere, I
AF Wang, X.
   Riviere, I.
TI Manufacture of tumor- and virus-specific T lymphocytes for adoptive cell
   therapies
SO CANCER GENE THERAPY
LA English
DT Review
ID LARGE-SCALE PRODUCTION; PERIPHERAL-BLOOD LYMPHOCYTES; LENTIVIRAL VECTOR
   PRODUCTION; ENHANCED ANTITUMOR-ACTIVITY; GAMMA-RETROVIRAL VECTORS;
   SERUM-FREE MEDIA; GENE-TRANSFER; INFILTRATING LYMPHOCYTES; TRANSIENT
   TRANSFECTION; METASTATIC MELANOMA
AB Adoptive transfer of tumor-infiltrating lymphocytes (TILs) and genetically engineered T lymphocytes expressing chimeric antigen receptors (CARs) or conventional alpha/beta T-cell receptors (TCRs), collectively termed adoptive cell therapy (ACT), is an emerging novel strategy to treat cancer patients. Application of ACT has been constrained by the ability to isolate and expand functional tumor-reactive T cells. The transition of ACT from a promising experimental regimen to an established standard of care treatment relies largely on the establishment of safe, efficient, robust and cost-effective cell manufacturing protocols. The manufacture of cellular products under current good manufacturing practices (cGMPs) has a critical role in the process. Herein, we review current manufacturing methods for the large-scale production of clinical-grade TILs, virus-specific and genetically modified CAR or TCR transduced T cells in the context of phase I/II clinical trials as well as the regulatory pathway to get these complex personalized cellular products to the clinic.
C1 [Wang, X.; Riviere, I.] Mem Sloan Kettering Canc Ctr, Cell Therapy & Cell Engn Facil, New York, NY 10065 USA.
   [Wang, X.; Riviere, I.] Mem Sloan Kettering Canc Ctr, Mol Pharmacol & Chem Program, New York, NY 10065 USA.
   [Riviere, I.] Mem Sloan Kettering Canc Ctr, Ctr Cell Engn, New York, NY 10065 USA.
RP Riviere, I (corresponding author), Mem Sloan Kettering Canc Ctr, Cell Therapy & Cell Engn Facil, 1275 York Ave,Box 182, New York, NY 10065 USA.
EM rivierei@mskcc.org
FU NCIUnited States Department of Health & Human ServicesNational
   Institutes of Health (NIH) - USANIH National Cancer Institute (NCI) [P30
   CA08748, P50 CA086438]; NATIONAL CANCER INSTITUTEUnited States
   Department of Health & Human ServicesNational Institutes of Health (NIH)
   - USANIH National Cancer Institute (NCI) [P30CA008748, P50CA086438]
   Funding Source: NIH RePORTER
FX We thank Dr Michel Sadelain for critically reviewing the manuscript.
   This work is supported by NCI P30 CA08748, P50 CA086438.
CR Aiuti A, 2013, SCIENCE, V341, P865, DOI 10.1126/science.1233151
   [Anonymous], 1998, Fed Regist, V63, P56198
   [Anonymous], 2011, FDA PROCESS VALIDATI
   Ansorge S, 2009, J GENE MED, V11, P868, DOI 10.1002/jgm.1370
   Aranda F, 2014, ONCOIMMUNOLOGY, V3, DOI 10.4161/onci.28344
   Ausubel Lara J, 2012, Bioprocess Int, V10, P32
   Baum C, 2006, MOL THER, V13, P1050, DOI 10.1016/j.ymthe.2006.03.007
   Biffi A, 2013, SCIENCE, V341, P864, DOI 10.1126/science.1233158
   Bonini C, 2003, NAT MED, V9, P367, DOI 10.1038/nm0403-367
   Bouchie A, 2014, NAT BIOTECHNOL, V32, P229, DOI 10.1038/nbt.2846
   Boulad F, 2014, BLOOD, V123, P1483, DOI 10.1182/blood-2013-06-507178
   Brenner MK, 2003, CYTOTHERAPY, V5, P190, DOI 10.1080/14653240310001307
   Brentjens RJ, 2013, SCI TRANSL MED, V5, DOI 10.1126/scitranslmed.3005930
   Brentjens RJ, 2011, BLOOD, V118, P4817, DOI 10.1182/blood-2011-04-348540
   Broussau S, 2008, MOL THER, V16, P500, DOI 10.1038/sj.mt.6300383
   Cartier N, 2009, SCIENCE, V326, P818, DOI 10.1126/science.1171242
   Cavalieri S, 2003, BLOOD, V102, P497, DOI 10.1182/blood-2003-01-0297
   Cavazzana-Calvo M, 2010, NATURE, V467, P318, DOI 10.1038/nature09328
   Cohen CJ, 2005, J IMMUNOL, V175, P5799, DOI 10.4049/jimmunol.175.9.5799
   Cohen CJ, 2007, CANCER RES, V67, P3898, DOI 10.1158/0008-5472.CAN-06-3986
   Cohen CJ, 2006, CANCER RES, V66, P8878, DOI 10.1158/0008-5472.CAN-06-1450
   Davila ML, 2014, SCI TRANSL MED, V6, DOI 10.1126/scitranslmed.3008226
   Davila ML, 2012, ONCOIMMUNOLOGY, V1, P1577, DOI 10.4161/onci.22524
   Deichmann A, 2013, CURR GENE THER, V13, P469
   Doubrovina E, 2012, BLOOD, V119, P2644, DOI 10.1182/blood-2011-08-371971
   Dudley ME, 2008, J CLIN ONCOL, V26, P5233, DOI 10.1200/JCO.2008.16.5449
   Dudley ME, 2010, CLIN CANCER RES, V16, P6122, DOI 10.1158/1078-0432.CCR-10-1297
   Dudley ME, 2002, SCIENCE, V298, P850, DOI 10.1126/science.1076514
   Dudley ME, 2003, J IMMUNOTHER, V26, P332, DOI 10.1097/00002371-200307000-00005
   FDA, 2008, GUID IND CGMP PHAS 1
   Feldman SA, 2011, HUM GENE THER, V22, P107, DOI 10.1089/hum.2010.064
   Gallardo HF, 1997, BLOOD, V90, P952, DOI 10.1182/blood.V90.3.952.952_952_957
   Gee AP, 2008, CYTOTHERAPY, V10, P427, DOI 10.1080/14653240802075476
   Gee AP, 1999, CYTOTHERAPY, V1, P485, DOI 10.1080/0032472031000141309
   Ghani K, 2007, GENE THER, V14, P1705, DOI 10.1038/sj.gt.3303039
   Ghani K, 2009, HUM GENE THER, V20, P966, DOI 10.1089/hum.2009.001
   Grupp SA, 2013, NEW ENGL J MED, V368, P1509, DOI 10.1056/NEJMoa1215134
   Heemskerk MHM, 2004, J EXP MED, V199, P885, DOI 10.1084/jem.20031110
   Heslop HE, 2010, BLOOD, V115, P925, DOI 10.1182/blood-2009-08-239186
   Hinrichs CS, 2014, IMMUNOL REV, V257, P56, DOI 10.1111/imr.12132
   Hocquet D, 2014, CYTOTHERAPY, V16, P692, DOI 10.1016/j.jcyt.2013.09.005
   Hollyman D, 2009, J IMMUNOTHER, V32, P169, DOI 10.1097/CJI.0b013e318194a6e8
   Huls MH, 2013, JOVE-J VIS EXP, DOI 10.3791/50070
   Humphries C, 2013, NATURE, V504, pS13, DOI 10.1038/504S13a
   Hunder NN, 2008, NEW ENGL J MED, V358, P2698, DOI 10.1056/NEJMoa0800251
   Johnson LA, 2006, J IMMUNOL, V177, P6548, DOI 10.4049/jimmunol.177.9.6548
   Kalos M, 2011, SCI TRANSL MED, V3, DOI 10.1126/scitranslmed.3002842
   Kebriaei P, 2012, HUM GENE THER, V23, P444, DOI 10.1089/hum.2011.167
   Khuu HM, 2006, TRANSFUSION, V46, P2071, DOI 10.1111/j.1537-2995.2006.01041.x
   Kochenderfer JN, 2014, J CLIN ONCOL
   Koehne G, 2002, BLOOD, V99, P1730, DOI 10.1182/blood.V99.5.1730
   Kutner RH, 2009, BMC BIOTECHNOL, V9, DOI 10.1186/1472-6750-9-10
   Labarriere N, 2013, CLIN DEV IMMUNOL, DOI 10.1155/2013/932318
   Li Y, 2005, NAT BIOTECHNOL, V23, P349, DOI 10.1038/nbt1070
   Louis CU, 2011, BLOOD, V118, P6050, DOI 10.1182/blood-2011-05-354449
   Macpherson JL, 2005, J GENE MED, V7, P552, DOI 10.1002/jgm.705
   Maus MV, 2014, ANNU REV IMMUNOL, V32, P189, DOI 10.1146/annurev-immunol-032713-120136
   Segura MM, 2013, EXPERT OPIN BIOL TH, V13, P987, DOI 10.1517/14712598.2013.779249
   Segura MM, 2010, METHODS MOL BIOL, V614, P39, DOI 10.1007/978-1-60761-533-0_2
   Merten OW, 2001, BIOTECHNOL PROGR, V17, P326, DOI 10.1021/bp000162z
   MILLER AD, 1991, J VIROL, V65, P2220, DOI 10.1128/JVI.65.5.2220-2224.1991
   MILLER AD, 1986, MOL CELL BIOL, V6, P2895, DOI 10.1128/MCB.6.8.2895
   Morgan RA, 2006, SCIENCE, V314, P126, DOI 10.1126/science.1129003
   Muul LM, 2003, BLOOD, V101, P2563, DOI 10.1182/blood-2002-09-2800
   Naldini L, 1996, SCIENCE, V272, P263, DOI 10.1126/science.272.5259.263
   Neudorfer J, 2007, J IMMUNOL METHODS, V320, P119, DOI 10.1016/j.jim.2007.01.001
   Ni YJ, 2005, J GENE MED, V7, P818, DOI 10.1002/jgm.726
   Papadopoulou A, 2014, SCI TRANSL MED, V6, DOI 10.1126/scitranslmed.3008825
   Parkhurst MR, 2009, CLIN CANCER RES, V15, P169, DOI 10.1158/1078-0432.CCR-08-1638
   PEAR WS, 1993, P NATL ACAD SCI USA, V90, P8392, DOI 10.1073/pnas.90.18.8392
   Pham PL, 2006, MOL BIOTECHNOL, V34, P225, DOI 10.1385/MB:34:2:225
   Przybylowski M, 2006, GENE THER, V13, P95, DOI 10.1038/sj.gt.3302648
   Pule MA, 2008, NAT MED, V14, P1264, DOI 10.1038/nm.1882
   Reeves L, 2000, GENE THER, V7, P1993, DOI 10.1038/sj.gt.3301328
   Reiser J, 1996, P NATL ACAD SCI USA, V93, P15266, DOI 10.1073/pnas.93.26.15266
   Restifo NP, 2012, NAT REV IMMUNOL, V12, P269, DOI 10.1038/nri3191
   RIDDELL SR, 1990, J IMMUNOL METHODS, V128, P189, DOI 10.1016/0022-1759(90)90210-M
   Riddell SR, 2014, CANCER J, V20, P141, DOI 10.1097/PPO.0000000000000036
   Robbins PF, 2008, J IMMUNOL, V180, P6116, DOI 10.4049/jimmunol.180.9.6116
   Robbins PF, 2011, J CLIN ONCOL, V29, P917, DOI 10.1200/JCO.2010.32.2537
   Rodrigues AF, 2009, BIOTECHNOL BIOENG, V104, P1171, DOI 10.1002/bit.22499
   ROONEY CM, 1995, LANCET, V345, P9, DOI 10.1016/S0140-6736(95)91150-2
   ROSENBERG SA, 1990, NEW ENGL J MED, V323, P570, DOI 10.1056/NEJM199008303230904
   Rosenberg SA, 2008, NAT REV CANCER, V8, P299, DOI 10.1038/nrc2355
   Rosenberg SA, 2012, SCI TRANSL MED, V4, DOI 10.1126/scitranslmed.3003634
   Rossig C, 2002, BLOOD, V99, P2009, DOI 10.1182/blood.V99.6.2009
   Sadelain M, 2013, CANCER DISCOV, V3, P388, DOI 10.1158/2159-8290.CD-12-0548
   Savoldo B, 2007, BLOOD, V110, P2620, DOI 10.1182/blood-2006-11-059139
   Savoldo B, 2011, J CLIN INVEST, V121, P1822, DOI 10.1172/JCI46110
   Schweizer M, 2010, CURR GENE THER, V10, P474, DOI 10.2174/156652310793797748
   Singh H, 2013, PLOS ONE, V8, DOI 10.1371/journal.pone.0064138
   Smith C A, 1995, J Hematother, V4, P73, DOI 10.1089/scd.1.1995.4.73
   Suerth JD, 2012, CURR OPIN IMMUNOL, V24, P598, DOI 10.1016/j.coi.2012.08.007
   Terakura S, 2012, BLOOD, V119, P72, DOI 10.1182/blood-2011-07-366419
   Toledo JR, 2009, APPL BIOCHEM BIOTECH, V157, P538, DOI 10.1007/s12010-008-8381-2
   TOPALIAN SL, 1987, J IMMUNOL METHODS, V102, P127, DOI 10.1016/S0022-1759(87)80018-2
   Tran KQ, 2008, J IMMUNOTHER, V31, P742, DOI 10.1097/CJI.0b013e31818403d5
   van der Loo JCM, 2012, GENE THER, V19, P246, DOI 10.1038/gt.2011.102
   van Loenen MM, 2014, HAEMATOLOGICA, V99, P759, DOI 10.3324/haematol.2013.093690
   Varela-Rohena A, 2008, NAT MED, V14, P1390, DOI 10.1038/nm.1779
   Voss RH, 2008, J IMMUNOL, V180, P391, DOI 10.4049/jimmunol.180.1.391
   Wang GP, 2009, MOL THER, V17, P844, DOI 10.1038/mt.2009.16
   Wang XL, 2012, J IMMUNOTHER, V35, P689, DOI 10.1097/CJI.0b013e318270dec7
   Wang XL, 2011, BLOOD, V118, P1255, DOI 10.1182/blood-2011-02-337360
   Wang XL, 2011, BLOOD, V117, P1888, DOI 10.1182/blood-2010-10-310599
   Witting SR, 2012, HUM GENE THER, V23, P243, DOI 10.1089/hum.2011.088
   Yee C, 2014, IMMUNOL REV, V257, P250, DOI 10.1111/imr.12134
NR 107
TC 64
Z9 66
U1 0
U2 44
PU NATURE PUBLISHING GROUP
PI LONDON
PA MACMILLAN BUILDING, 4 CRINAN ST, LONDON N1 9XW, ENGLAND
SN 0929-1903
EI 1476-5500
J9 CANCER GENE THER
JI Cancer Gene Ther.
PD MAR
PY 2015
VL 22
IS 2
BP 85
EP 94
DI 10.1038/cgt.2014.81
PG 10
WC Biotechnology & Applied Microbiology; Oncology; Genetics & Heredity;
   Medicine, Research & Experimental
SC Biotechnology & Applied Microbiology; Oncology; Genetics & Heredity;
   Research & Experimental Medicine
GA CD1SW
UT WOS:000350855600006
PM 25721207
OA Green Accepted, Bronze
DA 2021-10-29
ER

PT J
AU Singh, H
   Moyes, JSE
   Huls, MH
   Cooper, LJN
AF Singh, H.
   Moyes, J. S. E.
   Huls, M. H.
   Cooper, L. J. N.
TI Manufacture of T cells using the Sleeping Beauty system to enforce
   expression of a CD19-specific chimeric antigen receptor
SO CANCER GENE THERAPY
LA English
DT Review
ID NONVIRAL GENE-THERAPY; ADOPTIVE IMMUNOTHERAPY; CANCER REGRESSION;
   TRANSPOSON; PIGGYBAC; LYMPHOCYTES; EFFICACY; DOMAINS; CD19; VECTORS
AB T cells can be reprogrammed to redirect specificity to tumor-associated antigens (TAAs) through the enforced expression of chimeric antigen receptors (CARs). The prototypical CAR is a single-chain molecule that docks with TAA expressed on the cell surface and, in contrast to the T-cell receptor complex, recognizes target cells independent of human leukocyte antigen. The bioprocessing to generate CAR(+) T cells has been reduced to clinical practice based on two common steps that are accomplished in compliance with current good manufacturing practice. These are (1) gene transfer to stably integrate the CAR using viral and nonviral approaches and (2) activating the T cells for proliferation by crosslinking CD3 or antigen-driven numeric expansion using activating and propagating cells (AaPCs). Here, we outline our approach to nonviral gene transfer using the Sleeping Beauty system and the selective propagation of CD19-specific CAR(+) T cells on AaPCs.
C1 [Singh, H.; Moyes, J. S. E.; Huls, M. H.; Cooper, L. J. N.] Univ Texas MD Anderson Canc Ctr, Div Pediat, Houston, TX 77030 USA.
   [Cooper, L. J. N.] Univ Texas MD Anderson Canc Ctr, Grad Sch Biomed Sci, Houston, TX 77030 USA.
RP Cooper, LJN (corresponding author), Univ Texas MD Anderson Canc Ctr, Div Pediat, Unit 907,1515 Holcombe Blvd, Houston, TX 77030 USA.
EM ljncooper@mdanderson.org
FU Cancer Center Core Grant [CA16672]; Burroughs Wellcome FundBurroughs
   Wellcome Fund; Cancer Prevention and Research Institute of Texas; CLL
   Global Research Foundation; Estate of Noelan L Bibler; Gillson
   Longenbaugh Foundation; Harry T Mangurian, Jr, Fund for Leukemia
   Immunotherapy; Institute of Personalized Cancer Therapy; Leukemia and
   Lymphoma SocietyLeukemia and Lymphoma Society; Lymphoma Research
   Foundation; MDACC's Sister Institution Network Fund; Miller Foundation;
   Moon Shot program of MDACC; National Foundation for Cancer Research;
   Pediatric Cancer Research Foundation; William Lawrence and Blanche
   Hughes Children's Foundation;  [RO1 (CA124782)];  [RO1 (CA120956)]; 
   [RO1 (CA141303)];  [R33 (CA116127)];  [P01 (CA148600)]; NATIONAL CANCER
   INSTITUTEUnited States Department of Health & Human ServicesNational
   Institutes of Health (NIH) - USANIH National Cancer Institute (NCI)
   [R01CA120956, P30CA016672, R01CA124782, P01CA148600, R01CA141303,
   R33CA116127] Funding Source: NIH RePORTER
FX This study received grant support from: Cancer Center Core Grant
   (CA16672); RO1 (CA124782, CA120956, CA141303; CA141303); R33 (CA116127);
   P01 (CA148600); Burroughs Wellcome Fund; Cancer Prevention and Research
   Institute of Texas; CLL Global Research Foundation; Estate of Noelan L
   Bibler; Gillson Longenbaugh Foundation; Harry T Mangurian, Jr, Fund for
   Leukemia Immunotherapy; Institute of Personalized Cancer Therapy;
   Leukemia and Lymphoma Society; Lymphoma Research Foundation; MDACC's
   Sister Institution Network Fund; Miller Foundation; Moon Shot program of
   MDACC; Mr Herb Simons; Mr and Mrs Joe H Scales; Mr Thomas Scott;
   National Foundation for Cancer Research; Pediatric Cancer Research
   Foundation; William Lawrence and Blanche Hughes Children's Foundation.
CR Ahmad M, 2004, CANCER IMMUNOL IMMUN, V53, P844, DOI 10.1007/s00262-004-0540-x
   Apel M, 2013, CHEM-ING-TECH, V85, P103, DOI 10.1002/cite.201200175
   Aronovich EL, 2011, HUM MOL GENET, V20, pR14, DOI 10.1093/hmg/ddr140
   Cooper LJN, 2005, BLOOD, V105, P1622, DOI 10.1182/blood-2004-03-1208
   Cooper LJN, 2003, BLOOD, V101, P1637, DOI 10.1182/blood-2002-07-1989
   Ehrhardt A, 2005, MOL THER, V11, P695, DOI 10.1016/j.ymthe.2005.01.010
   Eibl R, 2010, APPL MICROBIOL BIOT, V86, P41, DOI 10.1007/s00253-009-2422-9
   ESHHAR Z, 1993, P NATL ACAD SCI USA, V90, P720, DOI 10.1073/pnas.90.2.720
   Field AC, 2013, PLOS ONE, V8, DOI 10.1371/journal.pone.0068201
   Hackett PB, 2013, TRANSL RES, V161, P265, DOI 10.1016/j.trsl.2012.12.005
   Hackett PB, 2010, MOL THER, V18, P674, DOI 10.1038/mt.2010.2
   Hackett PB, 2011, CURR GENE THER, V11, P341
   Hollyman D, 2009, J IMMUNOTHER, V32, P169, DOI 10.1097/CJI.0b013e318194a6e8
   Huang GX, 2012, CANCER RES, V72, P271, DOI 10.1158/0008-5472.CAN-11-2778
   Huang X, 2008, MOL THER, V16, P580, DOI 10.1038/sj.mt.6300404
   Huls MH, 2013, JOVE-J VIS EXP, DOI 10.3791/50070
   Imai C, 2004, LEUKEMIA, V18, P676, DOI 10.1038/sj.leu.2403302
   Ivics Z, 1997, CELL, V91, P501, DOI 10.1016/S0092-8674(00)80436-5
   Ivics Z, 1996, P NATL ACAD SCI USA, V93, P5008, DOI 10.1073/pnas.93.10.5008
   Izsvak Z, 2004, MOL THER, V9, P147, DOI 10.1016/j.ymthe.2003.11.009
   Izsvak Z, 2010, BIOESSAYS, V32, P756, DOI 10.1002/bies.201000027
   Johnson LA, 2009, BLOOD, V114, P535, DOI 10.1182/blood-2009-03-211714
   Kawakami K, 2007, GENOME BIOL, V8, DOI 10.1186/gb-2007-8-S1-S7
   Kebriaei P, 2012, HUM GENE THER, V23, P444, DOI 10.1089/hum.2011.167
   Kochenderfer JN, 2009, J IMMUNOTHER, V32, P689, DOI 10.1097/CJI.0b013e3181ac6138
   Kowolik CM, 2006, CANCER RES, V66, P10995, DOI 10.1158/0008-5472.CAN-06-0160
   Kumaresan PR, 2014, P NATL ACAD SCI USA, V111, P10660, DOI 10.1073/pnas.1312789111
   Manuri PVR, 2010, HUM GENE THER, V21, P427, DOI 10.1089/hum.2009.114
   Morgan RA, 2006, SCIENCE, V314, P126, DOI 10.1126/science.1129003
   Najjar AM, 2014, TRANSL ONCOL-HOBOKEN, P39
   Nakazawa Y, 2011, MOL THER, V19, P2133, DOI 10.1038/mt.2011.131
   Nayak S, 2010, GENE THER, V17, P295, DOI 10.1038/gt.2009.148
   Numbenjapon T, 2006, LEUKEMIA, V20, P1889, DOI 10.1038/sj.leu.2404329
   Numbenjapon T, 2007, EXP HEMATOL, V35, P1083, DOI 10.1016/j.exphem.2007.04.007
   Parkhurst MR, 2011, MOL THER, V19, P620, DOI 10.1038/mt.2010.272
   Peng PD, 2009, GENE THER, V16, P1042, DOI 10.1038/gt.2009.54
   RIDDELL SR, 1990, J IMMUNOL METHODS, V128, P189, DOI 10.1016/0022-1759(90)90210-M
   Robbins PF, 2011, J CLIN ONCOL, V29, P917, DOI 10.1200/JCO.2010.32.2537
   Rushworth D, 2014, J IMMUNOTHER, V37, P204, DOI 10.1097/CJI.0000000000000032
   Sadelain M, 2009, CURR OPIN IMMUNOL, V21, P215, DOI 10.1016/j.coi.2009.02.009
   Saito S, 2014, CYTOTHERAPY, V16, P1257, DOI 10.1016/j.jcyt.2014.05.022
   Singh H, 2008, CANCER RES, V68, P2961, DOI 10.1158/0008-5472.CAN-07-5600
   Singh H, 2014, IMMUNOL REV, V257, P181, DOI 10.1111/imr.12137
   Singh H, 2013, PLOS ONE, V8, DOI 10.1371/journal.pone.0064138
   Singh H, 2011, CANCER RES, V71, P3516, DOI 10.1158/0008-5472.CAN-10-3843
   Somerville RPT, 2012, J TRANSL MED, V10, DOI 10.1186/1479-5876-10-69
   Tewari P, 2014, BIOL BLOOD MARROW TR, V20, pS136, DOI 10.1016/j.bbmt.2013.12.209
   Tran CA, 2007, J IMMUNOTHER, V30, P644, DOI 10.1097/CJI.0b013e318052e1f4
   Wang J, 2007, HUM GENE THER, V18, P712, DOI 10.1089/hum.2007.028
   Wang XL, 2012, J IMMUNOTHER, V35, P689, DOI 10.1097/CJI.0b013e318270dec7
   Westwood JA, 2005, P NATL ACAD SCI USA, V102, P19051, DOI 10.1073/pnas.0504312102
   Wu SCY, 2006, P NATL ACAD SCI USA, V103, P15008, DOI 10.1073/pnas.0606979103
   Yin H, 2014, NAT REV GENET, V15, P541, DOI 10.1038/nrg3763
   Yvon E, 2009, CLIN CANCER RES, V15, P5852, DOI 10.1158/1078-0432.CCR-08-3163
   Zhao YB, 2009, J IMMUNOL, V183, P5563, DOI 10.4049/jimmunol.0900447
NR 55
TC 48
Z9 49
U1 0
U2 43
PU NATURE PUBLISHING GROUP
PI LONDON
PA MACMILLAN BUILDING, 4 CRINAN ST, LONDON N1 9XW, ENGLAND
SN 0929-1903
EI 1476-5500
J9 CANCER GENE THER
JI Cancer Gene Ther.
PD MAR
PY 2015
VL 22
IS 2
BP 95
EP 100
DI 10.1038/cgt.2014.69
PG 6
WC Biotechnology & Applied Microbiology; Oncology; Genetics & Heredity;
   Medicine, Research & Experimental
SC Biotechnology & Applied Microbiology; Oncology; Genetics & Heredity;
   Research & Experimental Medicine
GA CD1SW
UT WOS:000350855600007
PM 25591810
OA Bronze
DA 2021-10-29
ER

PT J
AU Lankester, AC
   Locatelli, F
   Bader, P
   Rettinger, E
   Egeler, M
   Katewa, S
   Pulsipher, MA
   Nierkens, S
   Schultz, K
   Handgretinger, R
   Grupp, SA
   Boelens, JJ
   Bollard, CM
AF Lankester, Arjan C.
   Locatelli, Franco
   Bader, Peter
   Rettinger, Eva
   Egeler, Maarten
   Katewa, Satyendra
   Pulsipher, Michael A.
   Nierkens, Stefan
   Schultz, Kirk
   Handgretinger, Rupert
   Grupp, Stephan A.
   Boelens, Jaap Jan
   Bollard, Catherine M.
CA Westhafen Intercontinental Grp
TI Will Post-Transplantation Cell Therapies for Pediatric Patients Become
   Standard of Care?
SO BIOLOGY OF BLOOD AND MARROW TRANSPLANTATION
LA English
DT Review
DE Adoptive cellular therapy; Pediatrics; Stem cell transplantation;
   Chimeric antigen receptor
ID INDUCED KILLER-CELLS; VERSUS-HOST-DISEASE; T-REGULATORY CELLS; ACUTE
   MYELOID-LEUKEMIA; ALLOGENEIC-DENDRITIC CELLS; MESENCHYMAL STROMAL CELLS;
   HAPLOIDENTICAL NK CELLS; ADOPTIVE TRANSFER; BONE-MARROW;
   LYMPHOPROLIFERATIVE DISEASE
AB Although allogeneic hematopoietic stem cell transplantation (HSCT) is a curative approach for many pediatric patients with hematologic malignancies and some nonmalignant disorders, some critical obstacles remain to be overcome, including relapse, engraftment failure, graft-versus-host disease (GVHD), and infection. Harnessing the immune system to induce a graft-versus-tumor effect or rapidly restore antiviral immunity through the use of donor lymphocyte infusion (DLI) has been remarkably successful in some settings. Unfortunately, however, the responses to DLI can be variable, and GVHD is common. Thus, manipulations to minimize GVHD while restoring antiviral immunity and enhancing the graft-versus-tumor effect are needed to improve outcomes after allogeneic HSCT. Cellular therapies, defined as treatment modalities in which hematopoietic or nonhematopoietic cells are used as therapeutic agents, offer this promise for improving outcomes post-HSCT. This review presents an overview of the field for pediatric cell therapies in the transplant setting and discusses how we can broaden applicability beyond phase I. (C) 2015 American Society for Blood and Marrow Transplantation.
C1 [Lankester, Arjan C.] Leiden Univ, Med Ctr, Dept Pediat, Div Stem Cell Transplantat, NL-2300 RC Leiden, Netherlands.
   [Locatelli, Franco] Bambino Gesu, Dept Pediat Hematol & Oncol, IRCCS Ist Ricovero Cura Carattere Sci Ospedale Pe, Rome, Italy.
   [Bader, Peter; Rettinger, Eva] Hosp Children & Adolescents, Dept Stem Cell Transplantat & Immunol, Frankfurt, Germany.
   [Egeler, Maarten; Katewa, Satyendra] Univ Toronto, Hosp Sick Children, Div Haematol Oncol, Toronto, ON M5G 1X8, Canada.
   [Pulsipher, Michael A.] Univ Utah, Primcny Childrens Hosp, Div Hematol & Hematol Malignancies, Huntsman Canc Inst,Sch Med, Salt Lake City, UT USA.
   [Nierkens, Stefan] Univ Med Ctr Utrecht, Lab Translat Immunol, Utrecht Ctr Diagnost Adv Immunol Res U DAIR, UtrechtDendrit Cells Canc UDANCE,Lab Translat Imm, Utrecht, Netherlands.
   [Schultz, Kirk] Univ British Columbia, Div Oncol, BC Childrens Hosp, Vancouver, BC V5Z 1M9, Canada.
   [Handgretinger, Rupert] Univ Tubingen, Childrens Univ Hosp, Dept Pediat Hematol Oncol, Tubingen, Germany.
   [Grupp, Stephan A.] Univ Pennsylvania, Div Oncol, Childrens Hosp Philadelphia & Perelman, Sch Med, Philadelphia, PA USA.
   [Boelens, Jaap Jan] Univ Med Ctr Utrecht, Lab Translat Immunol, Utrecht Dendrit Cells Canc UDANCE, Dept Pediat,Blood & Marrow Transplantat Program, Utrecht, Netherlands.
   [Bollard, Catherine M.] George Washington Univ, Dept Pediat & Microbiol Immunol & Trop Med, Childrens Natl Hlth Syst, Washington, DC USA.
   [Bollard, Catherine M.] Leiden Univ, Div Pediat Hematol Oncol, NL-2300 RC Leiden, Netherlands.
RP Lankester, AC (corresponding author), Leiden Univ, Med Ctr, Dept Pediat, Div Stem Cell Transplantat, Albinusdreef 2, NL-2300 RC Leiden, Netherlands.
EM a.lankester@lumc.nl
RI Nierkens, Stefan/AAQ-5564-2021
OI Nierkens, Stefan/0000-0003-3406-817X; Boelens, Jaap
   Jan/0000-0003-2232-6952
FU National Cancer InstituteUnited States Department of Health & Human
   ServicesNational Institutes of Health (NIH) - USANIH National Cancer
   Institute (NCI) [N01 HC-45220/HHSN268200425220C]; National Cancer
   Institute Grant/National Heart Lung and Blood Institute [2U01HL069254];
   St. Baldrick's Foundation; DIVISION OF EPIDEMIOLOGY AND CLINICAL
   APPLICATIONSUnited States Department of Health & Human ServicesNational
   Institutes of Health (NIH) - USANIH National Eye Institute (NEI)
   [N01HC045220] Funding Source: NIH RePORTER; NATIONAL HEART, LUNG, AND
   BLOOD INSTITUTEUnited States Department of Health & Human
   ServicesNational Institutes of Health (NIH) - USANIH National Heart Lung
   & Blood Institute (NHLBI) [U01HL069254] Funding Source: NIH RePORTER
FX Financial disclosure: M.A.P. and S.A.G. are supported in part by
   National Cancer Institute Grant N01 HC-45220/HHSN268200425220C, National
   Cancer Institute Grant/National Heart Lung and Blood Institute Grant
   2U01HL069254, and the St. Baldrick's Foundation.
CR Allison M, 2009, NAT BIOTECHNOL, V27, P966, DOI 10.1038/nbt1109-966
   Altvater B, 2009, CLIN CANCER RES, V15, P4857, DOI 10.1158/1078-0432.CCR-08-2810
   Amir AL, 2010, BLOOD, V115, P3146, DOI 10.1182/blood-2009-07-234906
   Ball LM, 2013, BRIT J HAEMATOL, V163, P501, DOI 10.1111/bjh.12545
   Barbaric D, 2008, BRIT J HAEMATOL, V141, P271, DOI 10.1111/j.1365-2141.2008.07001.x
   Barrett DM, 2014, CYTOTHERAPY, V16, P619, DOI 10.1016/j.jcyt.2013.10.013
   Battaglia M, 2005, BLOOD, V105, P4743, DOI 10.1182/blood-2004-10-3932
   Bendandi M, 2006, LEUKEMIA LYMPHOMA, V47, P29, DOI 10.1080/10428190500272473
   Berghuis D, 2011, J PATHOL, V223, P347, DOI 10.1002/path.2819
   Bleakley M, 2011, IMMUNOL CELL BIOL, V89, P396, DOI 10.1038/icb.2010.124
   Bluestone JA, 2008, J CLIN IMMUNOL, V28, P677, DOI 10.1007/s10875-008-9242-z
   Bollard CM, 2014, J CLIN ONCOL, V32, P798, DOI 10.1200/JCO.2013.51.5304
   Boon T, 2003, NEW ENGL J MED, V348, P252, DOI 10.1056/NEJMe020165
   Brehm C, 2011, PLOS ONE, V6, DOI 10.1371/journal.pone.0027351
   Brentjens RJ, 2012, HEMATOL-AM SOC HEMAT, P143, DOI 10.1182/asheducation-2012.1.143
   Brentjens RJ, 2013, SCI TRANSL MED, V5, DOI 10.1126/scitranslmed.3005930
   Brunstein CG, 2011, BLOOD, V117, P1061, DOI 10.1182/blood-2010-07-293795
   Chang YH, 2013, CANCER RES, V73, P1777, DOI 10.1158/0008-5472.CAN-12-3558
   Cobbold M, 2005, J EXP MED, V202, P379, DOI 10.1084/jem.20040613
   Comoli P, 2007, AM J TRANSPLANT, V7, P1648, DOI 10.1111/j.1600-6143.2007.01823.x
   Cruz CRY, 2013, BLOOD, V122, P2965, DOI 10.1182/blood-2013-06-506741
   de Visser KE, 2008, CANCER IMMUNOL IMMUN, V57, P1531, DOI 10.1007/s00262-008-0501-x
   Di Ianni M, 2011, BLOOD, V117, P3921, DOI 10.1182/blood-2010-10-311894
   Doubrovina E, 2012, BLOOD, V119, P2644, DOI 10.1182/blood-2011-08-371971
   Dunn GP, 2004, IMMUNITY, V21, P137, DOI 10.1016/j.immuni.2004.07.017
   Edinger M, 2003, NAT MED, V9, P1144, DOI 10.1038/nm915
   Einsele H, 2002, BLOOD, V99, P3916, DOI 10.1182/blood.V99.11.3916
   Esser R, 2012, J CELL MOL MED, V16, P569, DOI 10.1111/j.1582-4934.2011.01343.x
   Eyrich M, 2013, FRONT PEDIATR, V1, DOI 10.3389/fped.2013.00012
   Feuchtinger T, 2006, BRIT J HAEMATOL, V134, P64, DOI 10.1111/j.1365-2141.2006.06108.x
   Feuchtinger T, 2010, BLOOD, V116, P4360, DOI 10.1182/blood-2010-01-262089
   FRIEDENSTEIN AJ, 1968, TRANSPLANTATION, V6, P230, DOI 10.1097/00007890-196803000-00009
   Fujii S, 2001, LEUKEMIA LYMPHOMA, V42, P357, DOI 10.3109/10428190109064592
   Fujisaki H, 2009, CANCER RES, V69, P4010, DOI 10.1158/0008-5472.CAN-08-3712
   Geiger JD, 2001, CANCER RES, V61, P8513
   Gerdemann U, 2013, MOL THER, V21, P2113, DOI 10.1038/mt.2013.151
   Gerdemann U, 2012, MOL THER, V20, P1622, DOI 10.1038/mt.2012.130
   Grigoleit GU, 2007, J INFECT DIS, V196, P699, DOI 10.1086/520538
   Grupp SA, 2013, NEW ENGL J MED, V368, P1509, DOI 10.1056/NEJMoa1215134
   Hackett PB, 2013, TRANSL RES, V161, P265, DOI 10.1016/j.trsl.2012.12.005
   Hambach L, 2005, CURR OPIN IMMUNOL, V17, P202, DOI 10.1016/j.coi.2005.01.010
   Hanley PJ, 2009, BLOOD, V114, P1958, DOI 10.1182/blood-2009-03-213256
   HESLOP HE, 1994, NEW ENGL J MED, V331, P679
   Heslop HE, 1996, NAT MED, V2, P551, DOI 10.1038/nm0596-551
   Heslop HE, 2010, MOL THER, V18, P661, DOI 10.1038/mt.2010.42
   Heslop HE, 2010, BLOOD, V115, P925, DOI 10.1182/blood-2009-08-239186
   Hoyos V, 2010, LEUKEMIA, V24, P1160, DOI 10.1038/leu.2010.75
   HROMAS R, 1994, BLOOD, V84, P1689, DOI 10.1182/blood.V84.5.1689.bloodjournal8451689
   Icheva V, 2013, J CLIN ONCOL, V31, P39, DOI 10.1200/JCO.2011.39.8495
   Imai C, 2005, BLOOD, V106, P376, DOI 10.1182/blood-2004-12-4797
   Imai C, 2004, LEUKEMIA, V18, P676, DOI 10.1038/sj.leu.2403302
   Introna M, 2007, HAEMATOLOGICA, V92, P952, DOI 10.3324/haematol.11132
   Introna M, 2014, BIOL BLOOD MARROW TR, V20, P375, DOI 10.1016/j.bbmt.2013.11.033
   Jena B, 2010, BLOOD, V116, P1035, DOI 10.1182/blood-2010-01-043737
   Johnson LA, 2009, BLOOD, V114, P535, DOI 10.1182/blood-2009-03-211714
   Jonuleit H, 2001, J EXP MED, V193, P1285, DOI 10.1084/jem.193.11.1285
   Kitawaki T, 2008, AM J HEMATOL, V83, P315, DOI 10.1002/ajh.21127
   Kloess S, 2010, EUR J IMMUNOL, V40, P3255, DOI 10.1002/eji.201040568
   Kuci S, 2010, HAEMATOL-HEMATOL J, V95, P1579, DOI 10.3324/haematol.2009.019885
   Lamers CH, 2006, J CLIN ONCOL, V24, P20, DOI DOI 10.1200/JCO.2006.05.9964
   Laport GG, 2011, BIOL BLOOD MARROW TR, V17, P1679, DOI 10.1016/j.bbmt.2011.05.012
   Le Blanc K, 2004, LANCET, V363, P1439, DOI 10.1016/S0140-6736(04)16104-7
   LeBlanc K, 2008, LANCET, V371, P1579, DOI 10.1016/S0140-6736(08)60690-X
   Lee DW, 2013, BLOOD, V122, DOI 10.1182/blood.V122.21.68.68
   Leen AM, 2013, BLOOD, V121, P5113, DOI 10.1182/blood-2013-02-486324
   Leen AM, 2009, BLOOD, V114, P4283, DOI 10.1182/blood-2009-07-232454
   Levenga H, 2010, BIOL BLOOD MARROW TR, V16, P320, DOI 10.1016/j.bbmt.2009.10.006
   Levings MK, 2001, J EXP MED, V193, P1295, DOI 10.1084/jem.193.11.1295
   Linette GP, 2013, BLOOD, V122, P863, DOI 10.1182/blood-2013-03-490565
   Linn YC, 2012, BONE MARROW TRANSPL, V47, P957, DOI 10.1038/bmt.2011.202
   Linn YC, 2009, IMMUNOLOGY, V126, P423, DOI 10.1111/j.1365-2567.2008.02910.x
   Lipowska-Bhalla G, 2012, CANCER IMMUNOL IMMUN, V61, P953, DOI 10.1007/s00262-012-1254-0
   Locatelli F, 2013, FRONT IMMUNOL, V4, DOI 10.3389/fimmu.2013.00015
   Long SA, 2008, J AUTOIMMUN, V30, P293, DOI 10.1016/j.jaut.2007.12.012
   Lowdell MW, 2002, BRIT J HAEMATOL, V117, P821, DOI 10.1046/j.1365-2141.2002.03495.x
   Lucas KG, 1998, BLOOD, V91, P3654
   Lucchini G, 2010, BIOL BLOOD MARROW TR, V16, P1293, DOI 10.1016/j.bbmt.2010.03.017
   Meij P, 2012, J IMMUNOTHER, V35, P621, DOI 10.1097/CJI.0b013e31826e35f6
   Melenhorst JJ, 2010, BLOOD, V116, P4700, DOI 10.1182/blood-2010-06-289991
   Micklethwaite K, 2007, BIOL BLOOD MARROW TR, V13, P707, DOI 10.1016/j.bbmt.2007.02.004
   Miller JS, 2005, BLOOD, V105, P3051, DOI 10.1182/blood-2004-07-2974
   Montagna D, 2006, BLOOD, V108, P3843, DOI 10.1182/blood-2006-05-021535
   Moosmann A, 2010, BLOOD, V115, P2960, DOI 10.1182/blood-2009-08-236356
   Moretta L, 2011, BLOOD, V117, P764, DOI 10.1182/blood-2010-08-264085
   Morgan RA, 2006, SCIENCE, V314, P126, DOI 10.1126/science.1129003
   Morgan RA, 2010, MOL THER, V18, P843, DOI 10.1038/mt.2010.24
   Muller T, 2008, CANCER IMMUNOL IMMUN, V57, P411, DOI 10.1007/s00262-007-0383-3
   Nauta AJ, 2007, BLOOD, V110, P3499, DOI 10.1182/blood-2007-02-069716
   Olson JA, 2010, BLOOD, V115, P4293, DOI 10.1182/blood-2009-05-222190
   PAPADOPOULOS EB, 1994, NEW ENGL J MED, V330, P1185, DOI 10.1056/NEJM199404283301703
   Papadopoulou A, 2014, SCI TRANSL MED, V6, DOI 10.1126/scitranslmed.3008825
   Park JR, 2007, MOL THER, V15, P825, DOI 10.1038/sj.mt.6300104
   Peggs KS, 2011, CLIN INFECT DIS, V52, P49, DOI 10.1093/cid/ciq042
   Pende D, 2009, BLOOD, V113, P3119, DOI 10.1182/blood-2008-06-164103
   Perruccio K, 2005, BLOOD, V106, P4397, DOI 10.1182/blood-2005-05-1775
   Pizzitola I, 2014, LEUKEMIA, V28, P1596, DOI 10.1038/leu.2014.62
   Porter DL, 2013, BLOOD, V122, DOI 10.1182/blood.V122.21.873.873
   Prasad VK, 2011, BIOL BLOOD MARROW TR, V17, P534, DOI 10.1016/j.bbmt.2010.04.014
   Pule MA, 2008, NAT MED, V14, P1264, DOI 10.1038/nm.1882
   Reid GSD, 2009, CLIN CANCER RES, V15, P6602, DOI 10.1158/1078-0432.CCR-09-0829
   Restifo NP, 2012, NAT REV IMMUNOL, V12, P269, DOI 10.1038/nri3191
   Rettinger E, 2013, BONE MARROW TRANSPL, V48, P1141, DOI 10.1038/bmt.2013.19
   RIDDELL SR, 1992, SCIENCE, V257, P238
   Rooney CM, 1998, BLOOD, V92, P1549, DOI 10.1182/blood.V92.5.1549.417k32_1549_1555
   ROONEY CM, 1995, LANCET, V345, P9, DOI 10.1016/S0140-6736(95)91150-2
   Rossig C, 2002, BLOOD, V99, P2009, DOI 10.1182/blood.V99.6.2009
   Rubnitz JE, 2010, J CLIN ONCOL, V28, P955, DOI 10.1200/JCO.2009.24.4590
   Ruggeri L, 2002, SCIENCE, V295, P2097, DOI 10.1126/science.1068440
   Ruggeri L, 2007, BLOOD, V110, P433, DOI 10.1182/blood-2006-07-038687
   Sadelain M, 2013, CANCER DISCOV, V3, P388, DOI 10.1158/2159-8290.CD-12-0548
   Saglio F, 2014, CYTOTHERAPY, V16, P149, DOI 10.1016/j.jcyt.2013.11.010
   Sahm C, 2012, CANCER IMMUNOL IMMUN, V61, P1451, DOI 10.1007/s00262-012-1212-x
   Sangiolo D, 2009, EXPERT OPIN BIOL TH, V9, P831, DOI 10.1517/14712590903005552
   Sangiolo D, 2008, INT IMMUNOL, V20, P841, DOI 10.1093/intimm/dxn042
   Savoldo B, 2011, J CLIN INVEST, V121, P1822, DOI 10.1172/JCI46110
   SCHMIDTWOLF IGH, 1991, J EXP MED, V174, P139, DOI 10.1084/jem.174.1.139
   Shlomchik WD, 1999, SCIENCE, V285, P412, DOI 10.1126/science.285.5426.412
   Stern M, 2013, BONE MARROW TRANSPL, V48, P433, DOI 10.1038/bmt.2012.162
   Tang QZ, 2004, J EXP MED, V199, P1455, DOI 10.1084/jem.20040139
   Tassev DV, 2012, CANCER GENE THER, V19, P84, DOI 10.1038/cgt.2011.66
   Taylor PA, 2004, BLOOD, V104, P3804, DOI 10.1182/blood-2004-05-1850
   Teachey DT, 2013, BLOOD, V121, P5154, DOI 10.1182/blood-2013-02-485623
   Tresoldi E, 2011, HAEMATOL-HEMATOL J, V96, P1357, DOI 10.3324/haematol.2011.041483
   Trivedi D, 2005, BLOOD, V105, P2793, DOI 10.1182/blood-2003-05-1433
   Ueno H, 2010, IMMUNOL REV, V234, P199, DOI 10.1111/j.0105-2896.2009.00884.x
   Uherek C, 2002, BLOOD, V100, P1265, DOI 10.1182/blood.V100.4.1265.h81602001265_1265_1273
   Uhlin M, 2010, CANCER IMMUNOL IMMUN, V59, P473, DOI 10.1007/s00262-009-0789-1
   Vivier E, 2011, SCIENCE, V331, DOI 10.1126/science.1198687
   WALTER EA, 1995, NEW ENGL J MED, V333, P1038, DOI 10.1056/NEJM199510193331603
   Yoon SR, 2010, BONE MARROW TRANSPL, V45, P1038, DOI 10.1038/bmt.2009.304
NR 130
TC 5
Z9 5
U1 0
U2 5
PU ELSEVIER SCIENCE INC
PI NEW YORK
PA STE 800, 230 PARK AVE, NEW YORK, NY 10169 USA
SN 1083-8791
EI 1523-6536
J9 BIOL BLOOD MARROW TR
JI Biol. Blood Marrow Transplant.
PD MAR
PY 2015
VL 21
IS 3
BP 402
EP 411
DI 10.1016/j.bbmt.2014.07.018
PG 10
WC Hematology; Immunology; Transplantation
SC Hematology; Immunology; Transplantation
GA CC0EV
UT WOS:000350009500005
PM 25064748
OA hybrid
DA 2021-10-29
ER

PT J
AU Bouhassira, DCG
   Thompson, JJ
   Davila, ML
AF Bouhassira, Diana C. G.
   Thompson, Joshua J.
   Davila, Marco L.
TI Using gene therapy to manipulate the immune system in the fight against
   B-cell leukemias
SO EXPERT OPINION ON BIOLOGICAL THERAPY
LA English
DT Review
DE adoptive T-cell therapy; B-cell acute lymphoblastic leukemia; chimeric
   antigen receptors; chronic lymphocytic leukemia; gene therapy;
   immunotherapy
ID ACUTE LYMPHOBLASTIC-LEUKEMIA; CHRONIC LYMPHOCYTIC-LEUKEMIA; CYTOKINE
   RELEASE SYNDROME; CHIMERIC ANTIGEN RECEPTORS; ENGINEERED T-CELLS;
   IN-VIVO; CANCER-IMMUNOTHERAPY; ANTITUMOR-ACTIVITY; LYMPHOID LEUKEMIA;
   CLINICAL-TRIAL
AB Introduction: Over 20 years ago, chimeric antigen receptors (CARs) were created to endow T cells with new antigen-specificity and create a therapy that could eradicate cancer and provide life-long protection against recurrence. Steady progress has led to significant improvements with CAR design and CAR T-cell production, allowing evaluation of CAR T cells in patients. The initial trials have targeted CD19, which is expressed on normal and malignant B cells.
   Areas covered: We review data from trials for patients with chronic lymphocytic leukemia (CLL) and B-cell acute lymphoblastic leukemia (B-ALL). In addition, we discuss the on-target toxicities, B-cell aplasia and cytokine release syndrome (CRS), which is uniquely associated with T-cell immunotherapies.
   Expert opinion: We compare the results when targeting the same antigen in CLL or B-ALL and speculate on reasons for outcome differences and future directions to enhance outcomes. Furthermore, the dramatic results targeting B-ALL require further analysis in Phase II trials, and we discuss important components of these future trials. We also suggest a management scheme for CRS. The next several years will be critical and may lead to the first clinical indication of a gene-engineered cell therapy for cancer.
C1 [Bouhassira, Diana C. G.] Univ Chicago, Sch Med, Chicago, IL 60637 USA.
   [Thompson, Joshua J.; Davila, Marco L.] Vanderbilt Univ, Sch Med, Nashville, TN 37212 USA.
RP Davila, ML (corresponding author), Vanderbilt Univ, Sch Med, Nashville, TN 37212 USA.
EM marco.l.davila@vanderbilt.edu
FU American Society of Hematology/Harold Amos Fellowship; NATIONAL CANCER
   INSTITUTEUnited States Department of Health & Human ServicesNational
   Institutes of Health (NIH) - USANIH National Cancer Institute (NCI)
   [K12CA090625, R25CA174664] Funding Source: NIH RePORTER
FX This work has been funded by the American Society of Hematology/Harold
   Amos Fellowship. ML Davila is a member of the Scientific Advisory Board
   for Adaptive Biotechnologies (Seattle, WA, USA). The authors have no
   other relevant affiliations or financial involvement with any
   organization or entity with a financial interest in or financial
   conflict with the subject matter or materials discussed in the
   manuscript. This includes employment, consultancies, honoraria, stock
   ownership or options, expert testimony, grants or patents, received or
   pending, or royalties.
CR Brentjens R, 2010, MOL THER, V18, P666, DOI 10.1038/mt.2010.31
   Brentjens RJ, 2007, CLIN CANCER RES, V13, P5426, DOI 10.1158/1078-0432.CCR-07-0674
   Brentjens RJ, 2013, SCI TRANSL MED, V5, DOI 10.1126/scitranslmed.3005930
   Brentjens RJ, 2011, BLOOD, V118, P4817, DOI 10.1182/blood-2011-04-348540
   Brocker T, 2000, BLOOD, V96, P1999, DOI 10.1182/blood.V96.5.1999.h8001999_1999_2001
   BROCKER T, 1995, J EXP MED, V181, P1653, DOI 10.1084/jem.181.5.1653
   Byrd JC, 2014, NEW ENGL J MED, V371, P213, DOI 10.1056/NEJMoa1400376
   Cheadle EJ, 2010, J IMMUNOL, V184, P1885, DOI 10.4049/jimmunol.0901440
   Davila ML, 2014, INT J HEMATOL, V99, P361, DOI 10.1007/s12185-013-1479-5
   Davila ML, 2014, SCI TRANSL MED, V6, DOI 10.1126/scitranslmed.3008226
   Davila ML, 2013, PLOS ONE, V8, DOI 10.1371/journal.pone.0061338
   Davila ML, 2012, ONCOIMMUNOLOGY, V1, P1577, DOI 10.4161/onci.22524
   Eshhar Z, 1996, SPRINGER SEMIN IMMUN, V18, P199, DOI 10.1007/BF00820666
   ESHHAR Z, 1993, P NATL ACAD SCI USA, V90, P720, DOI 10.1073/pnas.90.2.720
   Fielding AK, 2007, BLOOD, V109, P944, DOI 10.1182/blood-2006-05-018192
   Finney HM, 2004, J IMMUNOL, V172, P104, DOI 10.4049/jimmunol.172.1.104
   Finney HM, 1998, J IMMUNOL, V161, P2791
   Furman RR, 2014, NEW ENGL J MED, V370, P997, DOI 10.1056/NEJMoa1315226
   Gassner FJ, 2014, HAEMATOLOGICA, V99, pE67, DOI 10.3324/haematol.2013.098459
   Goldberg JD, 2013, BIOL BLOOD MARROW TR, V19, P208, DOI 10.1016/j.bbmt.2012.09.003
   Grupp SA, 2013, NEW ENGL J MED, V368, P1509, DOI 10.1056/NEJMoa1215134
   Guedan S, 2014, BLOOD, V124, P1070, DOI 10.1182/blood-2013-10-535245
   Hollyman D, 2009, J IMMUNOTHER, V32, P169, DOI 10.1097/CJI.0b013e318194a6e8
   Hombach AA, 2013, MOL THER, V21, P2268, DOI 10.1038/mt.2013.192
   Hurst SM, 2001, IMMUNITY, V14, P705, DOI 10.1016/S1074-7613(01)00151-0
   Imai C, 2004, LEUKEMIA, V18, P676, DOI 10.1038/sj.leu.2403302
   James SE, 2009, BLOOD, V114, P5454, DOI 10.1182/blood-2009-08-232967
   Jeha S, 2006, J CLIN ONCOL, V24, P1917, DOI 10.1200/JCO.2005.03.8554
   Jones SA, 1999, J EXP MED, V189, P599, DOI 10.1084/jem.189.3.599
   Jones SA, 2011, J CLIN INVEST, V121, P3375, DOI 10.1172/JCI57158
   Kalos M, 2011, SCI TRANSL MED, V3, DOI 10.1126/scitranslmed.3002842
   Kochenderfer JN, 2012, BLOOD, V119, P2709, DOI 10.1182/blood-2011-10-384388
   Kochenderfer JN, 2010, BLOOD, V116, P4099, DOI 10.1182/blood-2010-04-281931
   Kochenderfer JN, 2014, J CLIN ONCOL
   Kowolik CM, 2006, CANCER RES, V66, P10995, DOI 10.1158/0008-5472.CAN-06-0160
   Kranick S, 2014, NEUROLOGY, V82
   Lamanna N, 2010, CURR HEMATOL MALIG R, V5, P45, DOI 10.1007/s11899-009-0040-3
   Lee DW, 2014, BLOOD, V124, P188, DOI 10.1182/blood-2014-05-552729
   Lee DW, 2013, BLOOD, V122, DOI 10.1182/blood.V122.21.68.68
   Lee DW, 2014, LANCET
   Maher J, 2002, NAT BIOTECHNOL, V20, P70, DOI 10.1038/nbt0102-70
   Maude SL, 2014, NEW ENGL J MED, V371, P1507, DOI 10.1056/NEJMoa1407222
   Maude SL, 2014, CANCER J, V20, P119, DOI 10.1097/PPO.0000000000000035
   Milone MC, 2009, MOL THER, V17, P1453, DOI 10.1038/mt.2009.83
   Morgan RA, 2010, MOL THER, V18, P843, DOI 10.1038/mt.2010.24
   O'Brien S, 2013, J CLIN ONCOL, V31, P676, DOI 10.1200/JCO.2012.46.2309
   Oriol A, 2010, HAEMATOL-HEMATOL J, V95, P589, DOI 10.3324/haematol.2009.014274
   Pegram HJ, 2012, BLOOD, V119, P4133, DOI 10.1182/blood-2011-12-400044
   Porter DL, 2013, BLOOD, V122, DOI 10.1182/blood.V122.21.873.873
   Porter DL, 2011, NEW ENGL J MED, V365, P725, DOI 10.1056/NEJMoa1103849
   Pui CH, 2006, NEW ENGL J MED, V354, P166, DOI 10.1056/NEJMra052603
   Restifo NP, 2012, NAT REV IMMUNOL, V12, P269, DOI 10.1038/nri3191
   Savoldo B, 2011, J CLIN INVEST, V121, P1822, DOI 10.1172/JCI46110
   Song DG, 2012, BLOOD, V119, P696, DOI 10.1182/blood-2011-03-344275
   Stephan MT, 2007, NAT MED, V13, P1440, DOI 10.1038/nm1676
   Suntharalingam G, 2006, NEW ENGL J MED, V355, P1018, DOI 10.1056/NEJMoa063842
   Tavernier E, 2007, LEUKEMIA, V21, P1907, DOI 10.1038/sj.leu.2404824
   Thomas DA, 1999, CANCER-AM CANCER SOC, V86, P1216, DOI 10.1002/(SICI)1097-0142(19991001)86:7<1216::AID-CNCR17>3.0.CO;2-O
   Topp MS, 2014, J CLIN ONCOL, V32, P4134, DOI 10.1200/JCO.2014.56.3247
   Topp MS, 2011, J CLIN ONCOL, V29, P2493, DOI 10.1200/JCO.2010.32.7270
   van der Stegen SJC, 2013, J IMMUNOL, V191, P4589, DOI 10.4049/jimmunol.1301523
   Xu XJ, 2014, CANCER LETT, V343, P172, DOI 10.1016/j.canlet.2013.10.004
   Yazawa N, 2005, P NATL ACAD SCI USA, V102, P15178, DOI 10.1073/pnas.0505539102
NR 63
TC 3
Z9 4
U1 0
U2 20
PU TAYLOR & FRANCIS LTD
PI ABINGDON
PA 2-4 PARK SQUARE, MILTON PARK, ABINGDON OR14 4RN, OXON, ENGLAND
SN 1471-2598
EI 1744-7682
J9 EXPERT OPIN BIOL TH
JI Expert Opin. Biol. Ther.
PD MAR
PY 2015
VL 15
IS 3
BP 403
EP 416
DI 10.1517/14712598.2015.1014792
PG 14
WC Biotechnology & Applied Microbiology; Medicine, Research & Experimental
SC Biotechnology & Applied Microbiology; Research & Experimental Medicine
GA CB7WM
UT WOS:000349839300010
PM 25666545
OA Green Accepted
DA 2021-10-29
ER

PT J
AU Suzuki, M
   Cheung, NKV
AF Suzuki, Maya
   Cheung, Nai-Kong V.
TI Disialoganglioside GD2 as a therapeutic target for human diseases
SO EXPERT OPINION ON THERAPEUTIC TARGETS
LA English
DT Review
DE cancer; GD2; immunotherapy; mAb
ID ANTI-GD2 MONOCLONAL-ANTIBODY; HUMAN NEUROBLASTOMA-CELLS;
   COLONY-STIMULATING FACTOR; HIGH-RISK NEUROBLASTOMA; MESENCHYMAL
   STEM-CELLS; NEURAL GANGLIOSIDE GD2; LUNG-CANCER CELLS; PHASE-I TRIAL;
   ANTIIDIOTYPE ANTIBODY; T-CELLS
AB Introduction: Ganglioside GD2 is found in vertebrates and invertebrates, over-expressed among pediatric and adult solid tumors, including neuroblastoma, glioma, retinoblastoma, Ewing's family of tumors, rhabdomyosarcoma, osteosarcoma, leiomyosarcoma, liposarcoma, fibrosarcoma, small cell lung cancer and melanoma. It is also found on stem cells, neurons, some nerve fibers and basal layer of the skin.
   Areas covered: GD2 provides a promising clinical target for radiolabeled antibodies, bispecific antibodies, chimeric antigen receptor (CAR)-modified T cells, drug conjugates, nanoparticles and vaccines. Here, we review its biochemistry, normal physiology, role in tumorigenesis, important characteristics as a target, as well as anti-GD2-targeted strategies.
   Expert opinion: Bridging the knowledge gaps in understanding the interactions of GD2 with signaling molecules within the glycosynapses, and the regulation of its cellular expression should improve therapeutic strategies targeting this ganglioside. In addition to anti-GD2 IgG mAbs, their drug conjugates, radiolabeled forms especially when genetically engineered to improve therapeutic index and novel bispecific forms or CARs to retarget T-cells are promising candidates for treating metastatic cancers.
C1 [Suzuki, Maya; Cheung, Nai-Kong V.] Mem Sloan Kettering Canc Ctr, Dept Pediat, New York, NY 10065 USA.
RP Cheung, NKV (corresponding author), Mem Sloan Kettering Canc Ctr, Dept Pediat, 1275 York Ave, New York, NY 10065 USA.
EM cheungn@mskcc.org
FU Department of DefenseUnited States Department of Defense [PR111043];
   Enid A Haupt Endowed Chair; Kids Walk for Kids with Cancer NYC; Katie's
   Find a Cure foundation; Catie Hoch Foundation; Robert Steel Foundation
FX The authors were supported by Grants from the Department of Defense
   (PR111043), Enid A Haupt Endowed Chair, Kids Walk for Kids with Cancer
   NYC, Katie's Find a Cure foundation, Catie Hoch Foundation and the
   Robert Steel Foundation. NK Cheung was named as an inventor on patents
   filed by MSKCC on beta-glucan, 5F11, hu3F8, 8H9 and hu8H9. Beta-glucan
   was licensed by MSKCC to Biotec Pharmacon. The authors have no other
   relevant affiliations or financial involvement with any organization or
   entity with a financial interest in or financial conflict with the
   subject matter or materials discussed in the manuscript apart from those
   disclosed.
CR Ahmed M, 2014, FRONT IMMUNOL, V5, DOI 10.3389/fimmu.2014.00372
   Ahmed M, 2014, FEBS LETT, V588, P288, DOI 10.1016/j.febslet.2013.11.030
   Ahmed M, 2013, PLOS ONE, V8, DOI 10.1371/journal.pone.0063359
   Aixinjueluo W, 2005, J BIOL CHEM, V280, P29828, DOI 10.1074/jbc.M414041200
   Albertini MR, 2012, CANCER IMMUNOL IMMUN, V61, P2261, DOI 10.1007/s00262-012-1286-5
   Alvarez-Rueda N, 2011, PLOS ONE, V6, DOI 10.1371/journal.pone.0025220
   AVROVA NF, 1971, J NEUROCHEM, V18, P667, DOI 10.1111/j.1471-4159.1971.tb11996.x
   BARKER E, 1991, CANCER RES, V51, P144
   Battula VL, 2012, J CLIN INVEST, V122, P2066, DOI 10.1172/JCI59735
   Biswas S, 2009, J IMMUNOL, V183, P5050, DOI 10.4049/jimmunol.0900259
   Bleeke M, 2009, EUR J CANCER, V45, P2915, DOI 10.1016/j.ejca.2009.07.026
   Bolesta E, 2005, CANCER RES, V65, P3410, DOI 10.1158/0008-5472.CAN-04-2164
   Brown BS, 2014, CANCER BIOL THER, V15, P851, DOI 10.4161/cbt.28875
   CHANG HR, 1992, CANCER, V70, P633, DOI 10.1002/1097-0142(19920801)70:3<633::AID-CNCR2820700315>3.0.CO;2-F
   Cheal SM, 2014, MOL CANCER THER, V13, P1803, DOI 10.1158/1535-7163.MCT-13-0933
   Cheever MA, 2009, CLIN CANCER RES, V15, P5323, DOI 10.1158/1078-0432.CCR-09-0737
   Cheng M, 2015, INT J CANCER, V136, P476, DOI 10.1002/ijc.29007
   CHERESH DA, 1986, J CELL BIOL, V102, P688, DOI 10.1083/jcb.102.3.688
   Cheung IY, 2012, J CLIN ONCOL, V30, P426, DOI 10.1200/JCO.2011.37.6236
   Cheung NKV, 2014, INT J CANCER, V135, P2199, DOI 10.1002/ijc.28851
   Cheung NKV, 2013, NAT REV CANCER, V13, P397, DOI 10.1038/nrc3526
   Cheung NKV, 2012, ONCOIMMUNOLOGY, V1, DOI 10.4161/onci.19864
   Cheung NKV, 2012, J CLIN ONCOL, V30, P3264, DOI 10.1200/JCO.2011.41.3807
   Cheung NKV, 2004, J NUCL MED, V45, P867
   CHEUNG NKV, 1993, INT J CANCER, V54, P499, DOI 10.1002/ijc.2910540324
   CHEUNG NKV, 1985, CANCER RES, V45, P2642
   CHEUNG NKV, 1987, J CLIN ONCOL, V5, P1430, DOI 10.1200/JCO.1987.5.9.1430
   CHEUNG NKV, 1987, J NUCL MED, V28, P1577
   Cheung NKV, 2000, CLIN CANCER RES, V6, P2653
   Choi BD, 2013, ONCOIMMUNOLOGY, V2, DOI 10.4161/onci.26757
   Czaplicki D, 2009, ACTA BIOCHIM POL, V56, P423
   Dai LJ, 2009, STEM CELL RES, V2, P16, DOI 10.1016/j.scr.2008.07.005
   Delgado DC, 2010, CANCER RES, V70, P9554, DOI 10.1158/0008-5472.CAN-10-2211
   Dobrenkov K, 2014, SEMIN ONCOL, V41, P589, DOI 10.1053/j.seminoncol.2014.07.003
   Dong LX, 2011, GLYCOCONJUGATE J, V28, P137, DOI 10.1007/s10719-011-9330-9
   Esser R, 2012, J CELL MOL MED, V16, P569, DOI 10.1111/j.1582-4934.2011.01343.x
   Fest S, 2006, CANCER RES, V66, P10567, DOI 10.1158/0008-5472.CAN-06-1158
   Foon KA, 2000, J CLIN ONCOL, V18, P376, DOI 10.1200/JCO.2000.18.2.376
   Foon KA, 1998, CLIN CANCER RES, V4, P1117
   Furukawa K, 2002, BBA-GEN SUBJECTS, V1573, P356, DOI 10.1016/S0304-4165(02)00403-8
   Furukawa K, 2012, GLYCOCONJUGATE J, V29, P579, DOI 10.1007/s10719-012-9423-0
   Hank JA, 2009, CLIN CANCER RES, V15, P5923, DOI 10.1158/1078-0432.CCR-08-2963
   Helfand SC, 1996, CELL IMMUNOL, V167, P99, DOI 10.1006/cimm.1996.0012
   Hettmer S, 2004, BRIT J CANCER, V91, P389, DOI 10.1038/sj.bjc.6601914
   Hettmer S, 2003, CANCER RES, V63, P7270
   HOON DSB, 1991, CANCER RES, V51, P2002
   Hu J, 2009, J IMMUNOL, V183, P5748, DOI 10.4049/jimmunol.0901409
   Huang QY, 2014, ANAL BIOCHEM, V455, P26, DOI 10.1016/j.ab.2014.03.014
   Isaacs JD, 1998, J IMMUNOL, V161, P3862
   Jales A, 2011, IMMUNOLOGY, V132, P134, DOI 10.1111/j.1365-2567.2010.03348.x
   Jin HJ, 2010, CELL MOL LIFE SCI, V67, P1845, DOI 10.1007/s00018-010-0292-z
   Julien Sylvain, 2013, Cells, V2, P751, DOI 10.3390/cells2040751
   Kailayangiri S, 2012, BRIT J CANCER, V106, P1123, DOI 10.1038/bjc.2012.57
   Kim SK, 2011, CANCER IMMUNOL IMMUN, V60, P621, DOI 10.1007/s00262-011-0975-9
   Klenk E., 1942, HOPPE SEYLERS Z PHYS, V273, P76
   Kramer K, 2014, ADV NEUROBLASTOMA RE, VA-0241, P138
   Kramer K, 2014, INT S PED NEUR SING
   Kramer K, 2007, J CLIN ONCOL, V25, P5465, DOI 10.1200/JCO.2007.11.1807
   Kramer K, 2010, J NEURO-ONCOL, V97, P409, DOI 10.1007/s11060-009-0038-7
   Kushner BH, 2014, CLIN CANCER RES, V20, P1375, DOI 10.1158/1078-0432.CCR-13-1012
   Kushner BH, 2011, J CLIN ONCOL, V29, P1168, DOI 10.1200/JCO.2010.28.3317
   LAMMIE GA, 1993, INT J ONCOL, V3, P909
   Lee HC, 2012, J IMMUNOL, V189, P3521, DOI 10.4049/jimmunol.1201256
   Li L, 2010, CANCER GENE THER, V17, P147, DOI 10.1038/cgt.2009.61
   Liang YJ, 2013, P NATL ACAD SCI USA, V110, P4968, DOI 10.1073/pnas.1302825110
   Liu B, 2014, PLOS ONE, V9, DOI 10.1371/journal.pone.0093576
   Lode HN, 2013, CANCER IMMUNOL IMMUN, V62, P999, DOI 10.1007/s00262-013-1413-y
   Louis CU, 2011, BLOOD, V118, P6050, DOI 10.1182/blood-2011-05-354449
   Manzke O, 2001, MED PEDIATR ONCOL, V36, P185, DOI 10.1002/1096-911X(20010101)36:1<185::AID-MPO1044>3.0.CO;2-J
   Martinez C, 2007, BLOOD, V109, P4245, DOI 10.1182/blood-2006-08-039347
   Matthay, 2014, J CLIN ONCOL, V32, P1862, DOI 10.1200/JCO.2014.57.0382
   Matthay KK, 2009, J CLIN ONCOL, V27, P1007, DOI 10.1200/JCO.2007.13.8925
   MENNEL HD, 1992, EXP TOXICOL PATHOL, V44, P317, DOI 10.1016/S0940-2993(11)80218-6
   Modak S, 2005, J NUCL MED, V46, p157S
   Modak S, 2002, MED PEDIATR ONCOL, V39, P547, DOI 10.1002/mpo.10151
   MUELLER BM, 1990, J IMMUNOL, V144, P1382
   MUJOO K, 1987, CANCER RES, V47, P1098
   MUNN DH, 1989, J EXP MED, V170, P511, DOI 10.1084/jem.170.2.511
   MUNN DH, 1990, J EXP MED, V172, P231, DOI 10.1084/jem.172.1.231
   Navid F, 2014, J CLIN ONCOL, V32, P1445, DOI 10.1200/JCO.2013.50.4423
   Ohmi Y, 2012, NEUROCHEM RES, V37, P1185, DOI 10.1007/s11064-012-0764-7
   Pang PF, 2013, PLOS ONE, V8, DOI 10.1371/journal.pone.0076612
   Pastorino F, 2003, CANCER RES, V63, P86
   Pearson ADJ, 2008, LANCET ONCOL, V9, P247, DOI 10.1016/S1470-2045(08)70069-X
   Pichla SL, 1997, J STRUCT BIOL, V119, P6, DOI 10.1006/jsbi.1997.3857
   Probstmeier R, 1999, GLYCOBIOLOGY, V9, P101, DOI 10.1093/glycob/9.2.101
   Pule MA, 2008, NAT MED, V14, P1264, DOI 10.1038/nm.1882
   Ragupathi G, 2003, CLIN CANCER RES, V9, P5214
   Reuland P, 2001, J PEDIAT HEMATOL ONC, V23, P437, DOI 10.1097/00043426-200110000-00009
   Rutishauser U, 2008, NAT REV NEUROSCI, V9, P26, DOI 10.1038/nrn2285
   Saxena S, 2013, PLOS ONE, V8, DOI 10.1371/journal.pone.0064454
   SCHULZ G, 1984, CANCER RES, V44, P5914
   Sen G, 1997, CLIN CANCER RES, V3, P1969
   Shibina A, 2013, J MOL MED, V91, P459, DOI 10.1007/s00109-012-0958-0
   Shibuya H, 2012, CANCER SCI, V103, P1656, DOI 10.1111/j.1349-7006.2012.02344.x
   Shurin GV, 1998, NAT IMMUN, V16, P263, DOI 10.1159/000069452
   Shurin GV, 2001, CANCER RES, V61, P363
   Shusterman S, 2010, J CLIN ONCOL, V28, P4969, DOI 10.1200/JCO.2009.27.8861
   Simon T, 2004, J CLIN ONCOL, V22, P3549, DOI 10.1200/JCO.2004.08.143
   Simon T, 2011, BMC CANCER, V11, DOI 10.1186/1471-2407-11-21
   Soergel SA, 1999, J IMMUNOTHER, V22, P443, DOI 10.1097/00002371-199909000-00009
   Sordi V, 2010, STEM CELLS, V28, P140, DOI 10.1002/stem.259
   SUZUKI K, 1965, J NEUROCHEM, V12, P629, DOI 10.1111/j.1471-4159.1965.tb04256.x
   Svennerholm L, 1980, Adv Exp Med Biol, V125, P11
   SVENNERHOLM L, 1989, BIOCHIM BIOPHYS ACTA, V1005, P109, DOI 10.1016/0005-2760(89)90175-6
   Tarek N, 2012, J CLIN INVEST, V122, P3260, DOI 10.1172/JCI62749
   Terme M, 2014, PLOS ONE, V9, DOI 10.1371/journal.pone.0087210
   THURIN J, 1987, CANCER RES, V47, P1229
   Tivnan A, 2012, PLOS ONE, V7, DOI 10.1371/journal.pone.0038129
   Todeschini AR, 2008, BBA-GEN SUBJECTS, V1780, P421, DOI 10.1016/j.bbagen.2007.10.008
   Tong WY, 2010, CHEM BIOL, V17, P183, DOI 10.1016/j.chembiol.2010.01.012
   TSUCHIDA T, 1989, CANCER, V63, P1166, DOI 10.1002/1097-0142(19890315)63:6<1166::AID-CNCR2820630621>3.0.CO;2-5
   Turner CE, 2000, NAT CELL BIOL, V2, pE231, DOI 10.1038/35046659
   Uttenreuther-Fischer MM, 2006, J IMMUNOL, V176, P7775, DOI 10.4049/jimmunol.176.12.7775
   Vincent M, 2013, INT J CANCER, V133, P757, DOI 10.1002/ijc.28059
   Williams AR, 2011, CIRC RES, V109, P923, DOI 10.1161/CIRCRESAHA.111.243147
   Wondimu A, 2014, CANCER RES, V74, P5449, DOI 10.1158/0008-5472.CAN-14-0927
   Wu L, 2008, ONCOGENE, V27, P1439, DOI 10.1038/sj.onc.1210770
   WU ZL, 1986, CANCER RES, V46, P440
   Xu H, 2014, ADV NEUROBLASTOMA RE, VA-0074, P199
   Xu J, 2009, CELL PHYSIOL BIOCHEM, V23, P415, DOI 10.1159/000218188
   YAMASHIRO S, 1993, CANCER RES, V53, P5395
   Yanagisawa M, 2011, ASN NEURO, V3, DOI 10.1042/AN20110006
   Yankelevich M, 2012, PEDIATR BLOOD CANCER, V59, P1198, DOI 10.1002/pbc.24237
   Yao L, 2014, J TRANSL MED, V12, DOI [10.1186/1479-5876-12-136, 10.1186/1479-5876-12-167]
   YE JN, 1992, INT J CANCER, V50, P197, DOI 10.1002/ijc.2910500207
   Yokoyama WM, 2003, NAT REV IMMUNOL, V3, P304, DOI 10.1038/nri1055
   Yoshida S, 2002, JPN J CANCER RES, V93, P816, DOI 10.1111/j.1349-7006.2002.tb01324.x
   Yu AL, 2014, ADV NEUROBLASTOMA RE, P67
   Yu AL, 2010, NEW ENGL J MED, V363, P1324, DOI 10.1056/NEJMoa0911123
   Zeytin HE, 2000, CANCER GENE THER, V7, P1426, DOI 10.1038/sj.cgt.7700240
   Zhang H, 1998, CANCER RES, V58, P2844
   ZHAO XJ, 1995, J EXP MED, V182, P67, DOI 10.1084/jem.182.1.67
NR 133
TC 88
Z9 94
U1 1
U2 39
PU TAYLOR & FRANCIS LTD
PI ABINGDON
PA 2-4 PARK SQUARE, MILTON PARK, ABINGDON OR14 4RN, OXON, ENGLAND
SN 1472-8222
EI 1744-7631
J9 EXPERT OPIN THER TAR
JI Expert Opin. Ther. Targets
PD MAR
PY 2015
VL 19
IS 3
BP 349
EP 362
DI 10.1517/14728222.2014.986459
PG 14
WC Pharmacology & Pharmacy
SC Pharmacology & Pharmacy
GA CB7WS
UT WOS:000349839900005
PM 25604432
DA 2021-10-29
ER

PT J
AU Kekre, N
   Koreth, J
AF Kekre, Natasha
   Koreth, John
TI Novel strategies to prevent relapse after allogeneic haematopoietic stem
   cell transplantation for acute myeloid leukaemia and myelodysplastic
   syndromes
SO CURRENT OPINION IN HEMATOLOGY
LA English
DT Review
DE acute myeloid leukaemia; myelodysplastic syndromes; relapse;
   transplantation
ID DONOR LYMPHOCYTE INFUSION; MINIMAL RESIDUAL DISEASE;
   NATURAL-KILLER-CELLS; ACUTE MYELOGENOUS LEUKEMIA; REGULATORY T-CELLS;
   REDUCED-INTENSITY; IN-VIVO; PHASE-I; SURVIVAL; CLOFARABINE
AB Purpose of reviewRelapse of haematological neoplasms after allogeneic haematopoietic stem cell transplantation (HSCT) remains one of the leading causes of death. Treatment of relapse post-HSCT is frequently ineffective and outcomes are poor, necessitating preventive strategies that are reviewed below.Recent findingsCurrent strategies to prevent relapse after HSCT are geared towards four general principles: improving the antitumour effects of conditioning regimens prior to HSCT, improving graft selection and engineering to augment the graft-versus-leukaemia effect, post-HSCT chemotherapeutic interventions to impair growth of residual clonal cells and post-HSCT immune-mediated interventions to enhance the graft-versus-leukaemia effect. Strategies based on cell manipulation, namely natural killer (NK) cell enrichment and adoptive T cell transfer, are emerging. Targeted therapies including vaccinations, FLT3 inhibitors, mAbs and chimeric antigen receptor T cell therapy represent a new avenue of treating acute myeloid leukaemia (AML) and myelodysplastic syndromes (MDS). Studies are underway to incorporate all of these strategies in the clinical setting to determine their impact on relapse and survival after HSCT.SummaryThe most recent evidence suggests that strategies using NK cell therapy and targeted immune therapies after HSCT may change the current landscape of HSCT for AML and MDS.
C1 [Kekre, Natasha; Koreth, John] Dana Farber Canc Inst, Div Hematol Malignancies, Boston, MA 02215 USA.
RP Koreth, J (corresponding author), Dana Farber Canc Inst, Div Hematol Malignancies, 450 Brookline Ave, Boston, MA 02215 USA.
EM john_koreth@dfci.harvard.edu
CR Aigner M, 2013, LEUKEMIA, V27, P1107, DOI 10.1038/leu.2012.341
   Airoldi I, 2013, BLOOD, V122, DOI 10.1182/blood.V122.21.3245.3245
   Bachanova V, 2014, BLOOD, V123, P3855, DOI 10.1182/blood-2013-10-532531
   Bar M, 2013, BIOL BLOOD MARROW TR, V19, P949, DOI 10.1016/j.bbmt.2013.03.001
   Bastos-Oreiro M, 2014, EUR J HAEMATOL, V93, P239, DOI 10.1111/ejh.12336
   Bejar R, 2014, J CLIN ONCOL, V32, P2691, DOI 10.1200/JCO.2013.52.3381
   Bernal T, 2014, LEUKEMIA RES, V38, P551, DOI 10.1016/j.leukres.2014.02.001
   Brunstein CG, 2011, BLOOD, V117, P1061, DOI 10.1182/blood-2010-07-293795
   Chaturvedi A, 2013, BLOOD, V122, P2877, DOI 10.1182/blood-2013-03-491571
   Chevallier P, 2014, HAEMATOLOGICA, V99, P1486, DOI 10.3324/haematol.2014.108563
   Choi I, 2014, BIOL BLOOD MARROW TR, V20, P696, DOI 10.1016/j.bbmt.2014.01.031
   Chouaib S, 2014, FRONT IMMUNOL, V5, DOI 10.3389/fimmu.2014.00095
   Cooley S, 2010, BLOOD, V116, P2411, DOI 10.1182/blood-2010-05-283051
   Cooley S, 2009, BLOOD, V113, P726, DOI 10.1182/blood-2008-07-171926
   Cortes JE, 2013, J CLIN ONCOL, V31, P3681, DOI 10.1200/JCO.2013.48.8783
   Crump M, 2010, LEUKEMIA LYMPHOMA, V51, P252, DOI 10.3109/10428190903585286
   de Lima M, 2010, CANCER-AM CANCER SOC, V116, P5420, DOI 10.1002/cncr.25500
   DIIANNI M, 2011, BLOOD, V117, P3921, DOI [DOI 10.1182/blood-2010-10-311894, DOI 10.1182/BLOOD-2010-10-311894]
   Edinger M, 2003, NAT MED, V9, P1144, DOI 10.1038/nm915
   Ghanem H, 2013, LEUKEMIA LYMPHOMA, V54, P688, DOI 10.3109/10428194.2012.726722
   Gill S, 2014, BLOOD, V123, P2343, DOI 10.1182/blood-2013-09-529537
[truncated: 3,809,039 more chars]
