# Supplementary material for: A Bibliometric and Knowledge-Map Analysis of CAR-T Cells From 2009 to 2021
Source: Front Immunol. 2022 Mar 18;13:840956. doi: 10.3389/fimmu.2022.840956 (PMC8971369; doi:10.3389/fimmu.2022.840956)
Supplement: Supplementary file 2 [file DataSheet_2.zip › Annexes 2/download_6501-6867.txt]

FN Clarivate Analytics Web of Science
VR 1.0
PT J
AU Stone, JD
   Kranz, DM
AF Stone, Jennifer D.
   Kranz, David M.
TI Role of T cell receptor affinity in the efficacy and specificity of
   adoptive T cell therapies
SO FRONTIERS IN IMMUNOLOGY
LA English
DT Review
DE adoptive T cell therapy; TCR affinity; T cell sensitivity; T cell
   cross-reactivity; tumor-associated epitopes
ID MHC CLASS-I; TUMOR-REACTIVE CD4(+); COMPLEX CLASS-I; PEPTIDE-MHC;
   ANTIGEN RECOGNITION; CANCER REGRESSION; GENE-THERAPY; DIRECTED
   EVOLUTION; ANTITUMOR RESPONSE; NEGATIVE SELECTION
AB Over the last several years, there has been considerable progress in the treatment of cancer using gene modified adoptive T cell therapies. Two approaches have been used, one involving the introduction of a conventional alpha beta T cell receptor (TCR) against a pepMHC cancer antigen, and the second involving introduction of a chimeric antigen receptor (CAR) consisting of a single-chain antibody as an Fv fragment linked to transmembrane and signaling domains. In this review, we focus on one aspect of TCR-mediated adoptive T cell therapies, the impact of the affinity of the alpha beta TCR for the pepMHC cancer antigen on both efficacy and specificity. We discuss the advantages of higher-affinity TCRs in mediating potent activity of CD4 T cells. This is balanced with the potential disadvantage of higher-affinity TCRs in mediating greater self-reactivity against a wider range of structurally similar antigenic peptides, especially in synergy with the CD8 co-receptor. Both TCR affinity and target selection will influence potential safety issues. We suggest pre-clinical strategies that might be used to examine each TCR for possible on-target and off-target side effects due to self-reactivities, and to adjust TCR affinities accordingly.
C1 [Stone, Jennifer D.; Kranz, David M.] Univ Illinois, Dept Biochem, Urbana, IL 61801 USA.
RP Stone, JD (corresponding author), Univ Illinois, Dept Biochem, 600 South Mathews Ave, Urbana, IL 61801 USA.
EM jstone@illinois.edu; d-kranz@illinois.edu
FU National Institutes of HealthUnited States Department of Health & Human
   ServicesNational Institutes of Health (NIH) - USA [R01 GM55767, P01
   CA97296]; Melanoma Research Alliance; Samuel and Ruth
   Engelberg/Irvington Institute Postdoctoral Fellowship of the Cancer
   Research InstituteUnited States Department of Health & Human
   ServicesNational Institutes of Health (NIH) - USA
FX We thank members of the lab, past and present, for valuable
   contributions to the development of these concepts. We also thank Hans
   Schreiber and Phil Greenberg for discussions and long-standing
   collaborative work with our lab. Research in the lab has been funded by
   grants from the National Institutes of Health (R01 GM55767 and P01
   CA97296, to David M. Kranz) and the Melanoma Research Alliance (to David
   M. Kranz), and a Samuel and Ruth Engelberg/Irvington Institute
   Postdoctoral Fellowship of the Cancer Research Institute to Jennifer D.
   Stone.
CR Al Qudaihi G, 2009, LEUKEMIA LYMPHOMA, V50, P260, DOI 10.1080/10428190802578478
   Aleksic M, 2012, EUR J IMMUNOL, V42, P3174, DOI 10.1002/eji.201242606
   Aleksic M, 2010, IMMUNITY, V32, P163, DOI 10.1016/j.immuni.2009.11.013
   Anikeeva N, 2006, P NATL ACAD SCI USA, V103, P16846, DOI 10.1073/pnas.0607771103
   Anikeeva N, 2012, PLOS ONE, V7, DOI 10.1371/journal.pone.0041466
   Artyomov MN, 2010, P NATL ACAD SCI USA, V107, P16916, DOI 10.1073/pnas.1010568107
   Berger R, 2008, CLIN CANCER RES, V14, P3044, DOI 10.1158/1078-0432.CCR-07-4079
   Borbulevych OY, 2011, J IMMUNOL, V187, P2453, DOI 10.4049/jimmunol.1101268
   Borbulevych OY, 2010, MOL IMMUNOL, V47, P2519, DOI 10.1016/j.molimm.2010.06.005
   Bos R, 2010, CANCER RES, V70, P8368, DOI 10.1158/0008-5472.CAN-10-1322
   Boulter JM, 2003, PROTEIN ENG, V16, P707, DOI 10.1093/protein/gzg087
   Bowerman NA, 2009, J BIOL CHEM, V284, P32551, DOI 10.1074/jbc.M109.040501
   Bowerman NA, 2009, MOL IMMUNOL, V46, P3000, DOI 10.1016/j.molimm.2009.06.012
   Bownds S, 2001, J IMMUNOTHER, V24, P1, DOI 10.1097/00002371-200101000-00001
   Brahmer JR, 2012, NEW ENGL J MED, V366, P2455, DOI 10.1056/NEJMoa1200694
   Bridgeman JS, 2012, IMMUNOLOGY, V135, P9, DOI 10.1111/j.1365-2567.2011.03515.x
   Caballero OL, 2009, CANCER SCI, V100, P2014, DOI 10.1111/j.1349-7006.2009.01303.x
   Callahan MK, 2013, J LEUKOCYTE BIOL, V94, P41, DOI 10.1189/jlb.1212631
   CASTELLI C, 1995, J EXP MED, V181, P363, DOI 10.1084/jem.181.1.363
   Chapuis AG, 2013, SCI TRANSL MED, V5, DOI 10.1126/scitranslmed.3004916
   Cheever MA, 2009, CLIN CANCER RES, V15, P5323, DOI 10.1158/1078-0432.CCR-09-0737
   Chen JL, 2000, J IMMUNOL, V165, P948, DOI 10.4049/jimmunol.165.2.948
   Chen JL, 2005, J EXP MED, V201, P1243, DOI 10.1084/jem.20042323
   Chen JZ, 2003, MICROBES INFECT, V5, P233, DOI 10.1016/S1286-4579(03)00016-9
   Chervin AS, 2013, GENE THER, V20, P634, DOI 10.1038/gt.2012.80
   Chervin AS, 2009, J IMMUNOL, V183, P7639, DOI 10.4049/jimmunol.0901664
   Chervin AS, 2009, J IMMUNOL, V183, P1166, DOI 10.4049/jimmunol.0900054
   Chhabra A, 2008, J IMMUNOL, V181, P1063, DOI 10.4049/jimmunol.181.2.1063
   Chinnasamy N, 2011, J IMMUNOL, V186, P685, DOI 10.4049/jimmunol.1001775
   Cole DK, 2008, MOL IMMUNOL, V45, P2700, DOI 10.1016/j.molimm.2007.12.009
   Cole DK, 2012, IMMUNOLOGY, V137, P139, DOI 10.1111/j.1365-2567.2012.03625.x
   Colf LA, 2007, CELL, V129, P135, DOI 10.1016/j.cell.2007.01.048
   Degano M, 2000, IMMUNITY, V12, P251, DOI 10.1016/S1074-7613(00)80178-8
   Dissanayake D, 2011, IMMUNOL REV, V241, P164, DOI 10.1111/j.1600-065X.2011.01014.x
   Donermeyer DL, 2006, J IMMUNOL, V177, P6911, DOI 10.4049/jimmunol.177.10.6911
   Dunn SM, 2006, PROTEIN SCI, V15, P710, DOI 10.1110/ps.051936406
   DuPage M, 2012, NATURE, V482, P405, DOI 10.1038/nature10803
   DuPage M, 2011, CANCER CELL, V19, P72, DOI 10.1016/j.ccr.2010.11.011
   Eisen HN, 2012, P NATL ACAD SCI USA, V109, P4580, DOI 10.1073/pnas.1201586109
   Eisen HN, 2001, ANNU REV IMMUNOL, V19, P1, DOI 10.1146/annurev.immunol.19.1.1
   Ekeruche-Makinde J, 2013, BLOOD, V121, P1112, DOI 10.1182/blood-2012-06-437202
   Ely LK, 2005, J IMMUNOL, V174, P5593, DOI 10.4049/jimmunol.174.9.5593
   Engels B, 2013, CANCER CELL, V23, P516, DOI 10.1016/j.ccr.2013.03.018
   Engels B, 2012, MOL THER, V20, P652, DOI 10.1038/mt.2011.286
   EVAVOLD BD, 1991, SCIENCE, V252, P1308, DOI 10.1126/science.1833816
   Falkenburg WJJ, 2011, J IMMUNOL, V187, P2824, DOI 10.4049/jimmunol.1100852
   Gaiger A, 2000, BLOOD, V96, P1480, DOI 10.1182/blood.V96.4.1480.h8001480_1480_1489
   Gao GF, 2002, TRENDS IMMUNOL, V23, P408, DOI 10.1016/S1471-4906(02)02282-2
   Gao LQ, 2000, BLOOD, V95, P2198, DOI 10.1182/blood.V95.7.2198.007k38_2198_2203
   Gao LQ, 2003, TRANSPLANTATION, V75, P1429, DOI 10.1097/01.TP.0000061516.57346.E8
   Garcia KC, 1998, SCIENCE, V279, P1166, DOI 10.1126/science.279.5354.1166
   Garcia KC, 1996, NATURE, V384, P577, DOI 10.1038/384577a0
   Garcia KC, 1997, P NATL ACAD SCI USA, V94, P13838, DOI 10.1073/pnas.94.25.13838
   Garcia KC, 1996, SCIENCE, V274, P209, DOI 10.1126/science.274.5285.209
   GAUGLER B, 1994, J EXP MED, V179, P921, DOI 10.1084/jem.179.3.921
   Gnjatic S, 2006, ADV CANCER RES, V95, P1, DOI 10.1016/S0065-230X(06)95001-5
   Haidar JN, 2009, PROTEINS, V74, P948, DOI 10.1002/prot.22203
   Hamid O, 2013, NEW ENGL J MED, V369, P134, DOI 10.1056/NEJMoa1305133
   Hodi FS, 2010, NEW ENGL J MED, V363, P711, DOI 10.1056/NEJMoa1003466
   Hogquist KA, 2005, NAT REV IMMUNOL, V5, P772, DOI 10.1038/nri1707
   Holler PD, 2000, P NATL ACAD SCI USA, V97, P5387, DOI 10.1073/pnas.080078297
   Holler PD, 2003, IMMUNITY, V18, P255, DOI 10.1016/S1074-7613(03)00019-0
   Holler PD, 2003, NAT IMMUNOL, V4, P55, DOI 10.1038/ni863
   Holler PD, 2001, J EXP MED, V194, P1043, DOI 10.1084/jem.194.8.1043
   Huang J, 2012, MOL IMMUNOL, V52, P155, DOI 10.1016/j.molimm.2012.05.004
   Huang J, 2010, NATURE, V464, P932, DOI 10.1038/nature08944
   Hughes MS, 2005, HUM GENE THER, V16, P457, DOI 10.1089/hum.2005.16.457
   Hunder NN, 2008, NEW ENGL J MED, V358, P2698, DOI 10.1056/NEJMoa0800251
   Huppa JB, 2010, NATURE, V463, P963, DOI 10.1038/nature08746
   Ibe S, 2001, J EXP MED, V194, P1549, DOI 10.1084/jem.194.11.1549
   Jager E, 1998, J EXP MED, V187, P265, DOI 10.1084/jem.187.2.265
   Johnson LA, 2006, J IMMUNOL, V177, P6548, DOI 10.4049/jimmunol.177.9.6548
   Johnson LA, 2009, BLOOD, V114, P535, DOI 10.1182/blood-2009-03-211714
   Jones LL, 2008, J IMMUNOL, V181, P6255, DOI 10.4049/jimmunol.181.9.6255
   Kalergis AM, 2001, NAT IMMUNOL, V2, P229, DOI 10.1038/85286
   KAWAKAMI Y, 1994, J EXP MED, V180, P347, DOI 10.1084/jem.180.1.347
   Kersh GJ, 1998, IMMUNITY, V9, P817, DOI 10.1016/S1074-7613(00)80647-0
   Kessels HWHG, 2006, J IMMUNOL, V177, P976, DOI 10.4049/jimmunol.177.2.976
   Khong HT, 2004, J IMMUNOTHER, V27, P472, DOI 10.1097/00002371-200411000-00007
   Kieback E, 2008, P NATL ACAD SCI USA, V105, P623, DOI 10.1073/pnas.0710198105
   Kosmrlj A, 2010, NATURE, V465, P350, DOI 10.1038/nature08997
   KRANZ DM, 1984, P NATL ACAD SCI-BIOL, V81, P573, DOI 10.1073/pnas.81.2.573
   Kuball J, 2005, IMMUNITY, V22, P117, DOI 10.1016/j.immuni.2004.12.005
   Laugel B, 2007, J BIOL CHEM, V282, P23799, DOI 10.1074/jbc.M700976200
   Li Y, 2005, NAT BIOTECHNOL, V23, P349, DOI 10.1038/nbt1070
   Liddy N, 2012, NAT MED, V18, P980, DOI 10.1038/nm.2764
   Linette GP, 2013, BLOOD, V122, P863, DOI 10.1182/blood-2013-03-490565
   Liu ZQ, 2008, J IMMUNOL, V181, P4363, DOI 10.4049/jimmunol.181.6.4363
   Lynch JN, 2013, MOL IMMUNOL, V53, P283, DOI 10.1016/j.molimm.2012.08.020
   Marin V, 2012, HUM GENE THER METHOD, V23, P376, DOI 10.1089/hgtb.2012.050
   Marrack P, 2008, ANNU REV IMMUNOL, V26, P171, DOI 10.1146/annurev.immunol.26.021607.090421
   Mathis D, 2009, ANNU REV IMMUNOL, V27, P287, DOI 10.1146/annurev.immunol.25.022106.141532
   Matsushita H, 2012, NATURE, V482, P400, DOI 10.1038/nature10755
   McCormack E, 2013, CANCER IMMUNOL IMMUN, V62, P773, DOI 10.1007/s00262-012-1384-4
   MCKEITHAN TW, 1995, P NATL ACAD SCI USA, V92, P5042, DOI 10.1073/pnas.92.11.5042
   Molloy PE, 2005, CURR OPIN PHARMACOL, V5, P438, DOI 10.1016/j.coph.2005.02.004
   Morgan RA, 2006, SCIENCE, V314, P126, DOI 10.1126/science.1129003
   Morgan RA, 2013, J IMMUNOTHER, V36, P133, DOI 10.1097/CJI.0b013e3182829903
   Morris EC, 2005, P NATL ACAD SCI USA, V102, P7934, DOI 10.1073/pnas.0500357102
   Moutaftsi M, 2009, EUR J IMMUNOL, V39, P717, DOI 10.1002/eji.200838815
   Naeher D, 2007, J EXP MED, V204, P2553, DOI 10.1084/jem.20070254
   Nakanishi Y, 2009, NATURE, V462, P510, DOI 10.1038/nature08511
   Nielsen M, 2003, PROTEIN SCI, V12, P1007, DOI 10.1110/ps.0239403
   Novy P, 2007, J IMMUNOL, V179, P8243, DOI 10.4049/jimmunol.179.12.8243
   Ochi T, 2011, BLOOD, V118, P1495, DOI 10.1182/blood-2011-02-337089
   Oh S, 2008, P NATL ACAD SCI USA, V105, P5201, DOI 10.1073/pnas.0801003105
   Ohminami H, 2000, BLOOD, V95, P286
   Ohno S, 2006, VIRAL IMMUNOL, V19, P458, DOI 10.1089/vim.2006.19.458
   Oka Y, 2000, IMMUNOGENETICS, V51, P99, DOI 10.1007/s002510050018
   Palmer E, 2003, NAT REV IMMUNOL, V3, P383, DOI 10.1038/nri1085
   Pardoll DM, 2012, NAT REV CANCER, V12, P252, DOI 10.1038/nrc3239
   Peng WY, 2012, CANCER RES, V72, P5209, DOI 10.1158/0008-5472.CAN-12-1187
   Perez-Diez A, 2007, BLOOD, V109, P5346, DOI 10.1182/blood-2006-10-051318
   Peters B, 2005, BMC BIOINFORMATICS, V6, DOI 10.1186/1471-2105-6-132
   Pinilla-Ibarz J, 2006, LEUKEMIA, V20, P2025, DOI 10.1038/sj.leu.2404380
   Provasi E, 2012, NAT MED, V18, P807, DOI 10.1038/nm.2700
   Purbhoo MA, 2004, NAT IMMUNOL, V5, P524, DOI 10.1038/ni1058
   Qin ZH, 2000, IMMUNITY, V12, P677, DOI 10.1016/S1074-7613(00)80218-6
   Quezada SA, 2010, J EXP MED, V207, P637, DOI 10.1084/jem.20091918
   Rammensee HG, 1999, IMMUNOGENETICS, V50, P213, DOI 10.1007/s002510050595
   Ray S, 2010, CLIN IMMUNOL, V136, P338, DOI 10.1016/j.clim.2010.04.013
   Restifo NP, 2012, NAT REV IMMUNOL, V12, P269, DOI 10.1038/nri3191
   Richman SA, 2007, BIOMOL ENG, V24, P361, DOI 10.1016/j.bioeng.2007.02.009
   Robbins PF, 2008, J IMMUNOL, V180, P6116, DOI 10.4049/jimmunol.180.9.6116
   Robbins PF, 2011, J CLIN ONCOL, V29, P917, DOI 10.1200/JCO.2010.32.2537
   Romero P, 2001, CLIN CANCER RES, V7, p766S
   Rosenfeld C, 2003, LEUKEMIA, V17, P1301, DOI 10.1038/sj.leu.2402988
   Rosette C, 2001, IMMUNITY, V15, P59, DOI 10.1016/S1074-7613(01)00173-X
   Roszkowski JJ, 2005, CANCER RES, V65, P1570, DOI 10.1158/0008-5472.CAN-04-2076
   Rual JF, 2005, NATURE, V437, P1173, DOI 10.1038/nature04209
   Rual JF, 2004, GENOME RES, V14, P2128, DOI 10.1101/gr.2973604
   Santori FR, 2002, IMMUNITY, V17, P131, DOI 10.1016/S1074-7613(02)00361-8
   Scharnhorst V, 2001, GENE, V273, P141, DOI 10.1016/S0378-1119(01)00593-5
   Schmid DA, 2010, J IMMUNOL, V184, P4936, DOI 10.4049/jimmunol.1000173
   Schmitt TM, 2013, BLOOD, V122, P348, DOI 10.1182/blood-2013-01-478164
   SHA WC, 1988, NATURE, V336, P73, DOI 10.1038/336073a0
   Skalamera D, 2011, PLOS ONE, V6, DOI 10.1371/journal.pone.0020057
   Soto CM, 2013, CANCER IMMUNOL IMMUN, V62, P359, DOI 10.1007/s00262-012-1336-z
   Speir JA, 1998, IMMUNITY, V8, P553, DOI 10.1016/S1074-7613(00)80560-9
   Spiotto Michael T, 2005, Cancer Immun, V5, P8
   Spiotto MT, 2004, NAT MED, V10, P294, DOI 10.1038/nm999
   Spiotto MT, 2002, IMMUNITY, V17, P737, DOI 10.1016/S1074-7613(02)00480-6
   Stone JD, 2012, METHOD ENZYMOL, V503, P189, DOI 10.1016/B978-0-12-396962-0.00008-2
   Stone JD, 2011, J IMMUNOL, V186, P5193, DOI 10.4049/jimmunol.1003755
   Stone JD, 2009, IMMUNOLOGY, V126, P165, DOI 10.1111/j.1365-2567.2008.03015.x
   Stroncek DF, 2012, J TRANSL MED, V10, DOI 10.1186/1479-5876-10-48
   Surman DR, 2000, J IMMUNOL, V164, P562, DOI 10.4049/jimmunol.164.2.562
   Sykulev Y, 1996, IMMUNITY, V4, P565, DOI 10.1016/S1074-7613(00)80483-5
   SYKULEV Y, 1994, IMMUNITY, V1, P15, DOI 10.1016/1074-7613(94)90005-1
   Tallquist MD, 1998, J IMMUNOL, V160, P802
   Tallquist MD, 1996, J EXP MED, V184, P1017, DOI 10.1084/jem.184.3.1017
   Thomas S, 2011, BLOOD, V118, P319, DOI 10.1182/blood-2010-12-326736
   Tian S, 2007, J IMMUNOL, V179, P2952, DOI 10.4049/jimmunol.179.5.2952
   Topalian SL, 2012, NEW ENGL J MED, V366, P2443, DOI 10.1056/NEJMoa1200690
   Tsuji T, 2005, BLOOD, V106, P470, DOI 10.1182/blood-2004-09-3663
   UDAKA K, 1995, J EXP MED, V181, P2097, DOI 10.1084/jem.181.6.2097
   VALITUTTI S, 1995, NATURE, V375, P148, DOI 10.1038/375148a0
   Van Driessche A, 2012, ONCOLOGIST, V17, P250, DOI 10.1634/theoncologist.2011-0240
   VANDERBRUGGEN P, 1991, SCIENCE, V254, P1643, DOI 10.1126/science.1840703
   Wang LX, 2007, BLOOD, V109, P4865, DOI 10.1182/blood-2006-09-045245
   Webb AI, 2004, J BIOL CHEM, V279, P23438, DOI 10.1074/jbc.M314066200
   Weber KS, 2005, P NATL ACAD SCI USA, V102, P19033, DOI 10.1073/pnas.0507554102
   Willemsen R, 2005, GENE THER, V12, P140, DOI 10.1038/sj.gt.3302388
   Wooldridge L, 2012, J BIOL CHEM, V287, P1168, DOI 10.1074/jbc.M111.289488
   Wyer JR, 1999, IMMUNITY, V10, P219, DOI 10.1016/S1074-7613(00)80022-9
   Xie Y, 2010, J EXP MED, V207, P651, DOI 10.1084/jem.20091921
   Xue SA, 2005, BLOOD, V106, P3062, DOI 10.1182/blood-2005-01-0146
   Xue SA, 2010, HAEMATOL-HEMATOL J, V95, P126, DOI 10.3324/haematol.2009.006486
   Yang XP, 2011, NAT METHODS, V8, P659, DOI [10.1038/NMETH.1638, 10.1038/nmeth.1638]
   Yewdell JTW, 1999, ANNU REV IMMUNOL, V17, P51, DOI 10.1146/annurev.immunol.17.1.51
   Zhao Y, 2007, J IMMUNOL, V179, P5845, DOI 10.4049/jimmunol.179.9.5845
   Zhong S, 2013, P NATL ACAD SCI USA, V110, P6973, DOI 10.1073/pnas.1221609110
   Zoete V, 2010, J MOL RECOGNIT, V23, P142, DOI 10.1002/jmr.1005
NR 173
TC 54
Z9 55
U1 0
U2 13
PU FRONTIERS MEDIA SA
PI LAUSANNE
PA AVENUE DU TRIBUNAL FEDERAL 34, LAUSANNE, CH-1015, SWITZERLAND
SN 1664-3224
J9 FRONT IMMUNOL
JI Front. Immunol.
PY 2013
VL 4
AR 244
DI 10.3389/fimmu.2013.00244
PG 16
WC Immunology
SC Immunology
GA V38WS
UT WOS:000209374100240
PM 23970885
OA Green Published, gold
DA 2021-10-29
ER

PT J
AU Kloss, CC
   Condomines, M
   Cartellieri, M
   Bachmann, M
   Sadelain, M
AF Kloss, Christopher C.
   Condomines, Maud
   Cartellieri, Marc
   Bachmann, Michael
   Sadelain, Michel
TI Combinatorial antigen recognition with balanced signaling promotes
   selective tumor eradication by engineered T cells
SO NATURE BIOTECHNOLOGY
LA English
DT Article
ID ADOPTIVE IMMUNOTHERAPY; PROSTATE-CANCER; CD28; PROLIFERATION;
   EXPRESSION; CD80
AB Current T-cell engineering approaches redirect patient T cells to tumors by transducing them with antigen-specific T-cell receptors (TCRs) or chimeric antigen receptors (CARs) that target a single antigen(1-3). However, few truly tumor-specific antigens have been identified, and healthy tissues that express the targeted antigen may undergo T cell-mediated damage(4-7). Here we present a strategy to render T cells specific for a tumor in the absence of a truly tumor-restricted antigen. T cells are transduced with both a CAR that provides suboptimal activation upon binding of one antigen and a chimeric costimulatory receptor (CCR) that recognizes a second antigen. Using the prostate tumor antigens PSMA and PSCA, we show that co-transduced T cells destroy tumors that express both antigens but do not affect tumors expressing either antigen alone. This 'tumor-sensing' strategy may help broaden the applicability and avoid some of the side effects of targeted T-cell therapies.
C1 [Kloss, Christopher C.; Condomines, Maud; Sadelain, Michel] MSKCC, Ctr Cell Engn, New York, NY USA.
   [Kloss, Christopher C.] Cornell Univ, Weill Cornell Grad Sch Med Sci, Biochem Cell & Mol Biol Program, New York, NY 10021 USA.
   [Cartellieri, Marc; Bachmann, Michael] Tech Univ Dresden, Med Fac Carl Gustav Carus, Inst Immunol, Dresden, Germany.
   [Bachmann, Michael] Tech Univ Dresden, Ctr Regenerat Therapies Dresden, Dresden, Germany.
   [Sadelain, Michel] MSKCC, Mol Pharmacol & Chem Program, New York, NY USA.
RP Sadelain, M (corresponding author), MSKCC, Ctr Cell Engn, New York, NY USA.
EM m-sadelain@ski.mskcc.org
RI Cartellieri, Marc/AAL-8197-2020; Bachmann, Michael P/E-8850-2010;
   Cartellieri, Marc/M-3281-2013; Bachmann, Michael/AAA-5153-2020
OI Bachmann, Michael P/0000-0002-8029-5755; Cartellieri,
   Marc/0000-0002-4672-3963; Bachmann, Michael/0000-0002-8029-5755
FU Department of Defense Prostate Cancer Training AwardUnited States
   Department of Defense [PC101964]; Commonwealth Foundation for Cancer
   Research; Experimental Therapeutics Center of Memorial Sloan-Kettering
   Cancer Center; Major Family Fund for Cancer Research at Memorial
   Sloan-Kettering; NATIONAL CANCER INSTITUTEUnited States Department of
   Health & Human ServicesNational Institutes of Health (NIH) - USANIH
   National Cancer Institute (NCI) [P30CA008748] Funding Source: NIH
   RePORTER
FX We thank I. Riviere for reviewing the manuscript and J. Plotkin and G.
   Gunset for outstanding technical assistance. Our work is supported by
   Department of Defense Prostate Cancer Training Award PC101964 (C. C.
   K.), the Mr. William H. and Mrs. Alice Goodwin and the Commonwealth
   Foundation for Cancer Research, The Experimental Therapeutics Center of
   Memorial Sloan-Kettering Cancer Center, the Major Family Fund for Cancer
   Research at Memorial Sloan-Kettering, the support of Mr. and Mrs. Joel
   S. Mallah, and Mr. Lewis Sanders.
CR Brentjens RJ, 2011, BLOOD, V118, P4817, DOI 10.1182/blood-2011-04-348540
   Brentjens RJ, 2003, NAT MED, V9, P279, DOI 10.1038/nm827
   Carpenito C, 2009, P NATL ACAD SCI USA, V106, P3360, DOI 10.1073/pnas.0813101106
   Duong CPM, 2011, IMMUNOTHERAPY-UK, V3, P33, DOI 10.2217/IMT.10.81
   Feldmann A, 2012, J IMMUNOL, V189, P3249, DOI 10.4049/jimmunol.1200341
   Feldmann A, 2011, PROSTATE, V71, P998, DOI 10.1002/pros.21315
   Gade TPF, 2005, CANCER RES, V65, P9080, DOI 10.1158/0008-5472.CAN-05-0436
   Ho WY, 2003, CANCER CELL, V3, P431, DOI 10.1016/S1535-6108(03)00113-2
   Kalos M, 2011, SCI TRANSL MED, V3, DOI 10.1126/scitranslmed.3002842
   Kochenderfer JN, 2012, BLOOD, V119, P2709, DOI 10.1182/blood-2011-10-384388
   Krause A, 1998, J EXP MED, V188, P619, DOI 10.1084/jem.188.4.619
   Lam JS, 2005, CLIN CANCER RES, V11, P2591, DOI 10.1158/1078-0432.CCR-04-1842
   Lamers CH, 2006, J CLIN ONCOL, V24, P20, DOI DOI 10.1200/JCO.2006.05.9964
   Liao W, 2011, CURR OPIN IMMUNOL, V23, P598, DOI 10.1016/j.coi.2011.08.003
   Liu JC, 2012, P NATL ACAD SCI USA, V109, P5832, DOI 10.1073/pnas.1201105109
   Maher J, 2002, NAT BIOTECHNOL, V20, P70, DOI 10.1038/nbt0102-70
   Meyer MJ, 2010, CANCER RES, V70, P4624, DOI 10.1158/0008-5472.CAN-09-3619
   Morgan RA, 2010, MOL THER, V18, P843, DOI 10.1038/mt.2010.24
   ORLANDI R, 1989, P NATL ACAD SCI USA, V86, P3833, DOI 10.1073/pnas.86.10.3833
   Robbins PF, 2011, J CLIN ONCOL, V29, P917, DOI 10.1200/JCO.2010.32.2537
   Sadelain M, 2003, NAT REV CANCER, V3, P35, DOI 10.1038/nrc971
   Sadelain M, 2009, CURR OPIN IMMUNOL, V21, P215, DOI 10.1016/j.coi.2009.02.009
   Saeki N, 2010, CLIN CANCER RES, V16, P3533, DOI 10.1158/1078-0432.CCR-09-3169
   Schwartz RH, 2003, ANNU REV IMMUNOL, V21, P305, DOI 10.1146/annurev.immunol.21.120601.141110
   Shih IM, 2009, FUTURE ONCOL, V5, P1641, DOI [10.2217/fon.09.126, 10.2217/FON.09.126]
   Shin SM, 2007, J LEUKOCYTE BIOL, V81, P1455, DOI 10.1189/jlb.1006619
   Silver DA, 1997, CLIN CANCER RES, V3, P81
   Stephan MT, 2007, NAT MED, V13, P1440, DOI 10.1038/nm1676
   Strauss R, 2011, PLOS ONE, V6, DOI 10.1371/journal.pone.0016186
   Tammana S, 2010, HUM GENE THER, V21, P75, DOI 10.1089/hum.2009.122
   Wang J, 2007, HUM GENE THER, V18, P712, DOI 10.1089/hum.2007.028
   Watts TH, 2005, ANNU REV IMMUNOL, V23, P23, DOI 10.1146/annurev.immunol.23.021704.115839
   Wilkie S, 2012, J CLIN IMMUNOL, V32, P1059, DOI 10.1007/s10875-012-9689-9
   Zhong XS, 2010, MOL THER, V18, P413, DOI 10.1038/mt.2009.210
NR 34
TC 510
Z9 543
U1 5
U2 115
PU NATURE PUBLISHING GROUP
PI NEW YORK
PA 75 VARICK ST, 9TH FLR, NEW YORK, NY 10013-1917 USA
SN 1087-0156
EI 1546-1696
J9 NAT BIOTECHNOL
JI Nat. Biotechnol.
PD JAN
PY 2013
VL 31
IS 1
BP 71
EP +
DI 10.1038/nbt.2459
PG 6
WC Biotechnology & Applied Microbiology
SC Biotechnology & Applied Microbiology
GA 071CP
UT WOS:000313563600024
PM 23242161
OA Green Accepted
HC Y
HP N
DA 2021-10-29
ER

PT J
AU Petrausch, U
   Schuberth, PC
   Hagedorn, C
   Soltermann, A
   Tomaszek, S
   Stahel, R
   Weder, W
   Renner, C
AF Petrausch, Ulf
   Schuberth, Petra C.
   Hagedorn, Christian
   Soltermann, Alex
   Tomaszek, Sandra
   Stahel, Rolf
   Weder, Walter
   Renner, Christoph
TI Re-directed T cells for the treatment of fibroblast activation protein
   (FAP)-positive malignant pleural mesothelioma (FAPME-1)
SO BMC CANCER
LA English
DT Article
ID ADOPTIVE IMMUNOTHERAPY; EXTRAPLEURAL PNEUMONECTOMY; MONOCLONAL-ANTIBODY;
   PHASE-I; CANCER; THERAPY
AB Background: Asbestos is the main cause of MPM in industrialized countries. Even since asbestos is banned in most developed countries, the peak wave of MPM incidence is anticipated for the next years due to the long latency of asbestos induced MPM. MPM patients not eligible for surgical procedures like decortication or pleuro-pneumectomie have a median survival of 12 months with palliative chemotherapy. Therefore, new therapeutic approaches are of crucial need in this clinical situation.
   Methods/design: This is a phase I trial for patients with malignant pleural mesothelioma with pleural effusion testing the safety of a fixed single dose of 1x10(6) adoptively transferred FAP-specific re-directed T cells given directly in the pleural effusion. Lymphocytes will be taken 21 days before transfer from peripheral blood. CD8 positive T cells will be isolated and re-programmed by retroviral transfer of a chimeric antigen receptor recognizing FAP which serves as target structure in MPM. At day 0 of the protocol, re-directed T cells will be injected in the pleural effusion and patients will be monitored for 48h under intermediate care conditions. AE, SAE, SADR and SUSAR will be monitored for 35 days and evaluated by an independent safety board to define any dose limiting toxicity (DLT). No further patient can be treated before the previous patient passed day 14 after T cell transfer. The protocol will be judged as save when no DLT occurred in the first 3 patients, or 1 DLT in 6 patients. Secondary objectives are feasibility and immune monitoring.
   Discussion: Adoptive T cell transfer is a new and rapidly expanding branch of immunotherapies focusing on cancer treatment. Recently, objective responses could be observed in patients with chronic lymphatic leukemia treated with adoptively transferred CD19-specific re-directed T cells. The choice of the target antigen determines the possible on-target off-tissue toxicity of such approaches. There are reports of severe toxicity in patients who received T cells intravenously due to unexpected expression of the target antigen (on-target) in other tissues than the tumor (off-tissue). To minimize the risk of on-target off-tissue toxicity and to maximize the on-target anti-tumor effect we propose a clinical protocol with loco-regional administration of re-directed T cells. FAP-specific T cells will be directly injected in the pleural effusion of patients with MPM.
C1 [Petrausch, Ulf; Renner, Christoph] Univ Zurich Hosp, Dept Immunol, CH-8091 Zurich, Switzerland.
   [Schuberth, Petra C.; Hagedorn, Christian; Stahel, Rolf; Renner, Christoph] Univ Zurich Hosp, Dept Oncol, CH-8091 Zurich, Switzerland.
   [Soltermann, Alex] Univ Zurich Hosp, Inst Surg Pathol, CH-8091 Zurich, Switzerland.
   [Tomaszek, Sandra; Weder, Walter] Univ Zurich Hosp, Div Thorac Surg, CH-8091 Zurich, Switzerland.
RP Petrausch, U (corresponding author), Univ Zurich Hosp, Dept Immunol, Ramistr 100, CH-8091 Zurich, Switzerland.
EM ulf.petrausch@usz.ch
RI Soltermann, Alex/AAE-3012-2020
FU initiative "Highly Specialized Medicine" of the Kanton Zurich,
   Switzerland
FX Until submission of this manuscript, this study is supported by the
   initiative "Highly Specialized Medicine" of the Kanton Zurich,
   Switzerland.
CR Bauer S, 2006, ARTHRITIS RES THER, V8, DOI 10.1186/ar2080
   Bianchi C, 2007, IND HEALTH, V45, P379, DOI 10.2486/indhealth.45.379
   Brokopp CE, 2011, EUR HEART J, V32, P2713, DOI 10.1093/eurheartj/ehq519
   Curran KJ, 2012, J GENE MED, V14, P405, DOI 10.1002/jgm.2604
   Ertl HCJ, 2011, CANCER RES, V71, P3175, DOI 10.1158/0008-5472.CAN-10-4035
   Fennell DA, 2008, NAT CLIN PRACT ONCOL, V5, P136, DOI 10.1038/ncponc1039
   Francart J, 2009, EUR J CANCER, V45, P2304, DOI 10.1016/j.ejca.2009.04.028
   Hofheinz RD, 2003, ONKOLOGIE, V26, P44, DOI 10.1159/000069863
   June CH, 2007, J CLIN INVEST, V117, P1466, DOI 10.1172/JCI32446
   Klein L, 2009, NAT REV IMMUNOL, V9, P833, DOI 10.1038/nri2669
   Lamers CHJ, 2006, CYTOTHERAPY, V8, P542, DOI 10.1080/14653240601056396
   Lamers CH, 2006, J CLIN ONCOL, V24, P20, DOI DOI 10.1200/JCO.2006.05.9964
   Lamers CHJ, 2011, BLOOD, V117, P72, DOI 10.1182/blood-2010-07-294520
   Morgan RA, 2010, MOL THER, V18, P843, DOI 10.1038/mt.2010.24
   Muranski P, 2006, NAT CLIN PRACT ONCOL, V3, P668, DOI 10.1038/ncponc0666
   Novellino L, 2005, CANCER IMMUNOL IMMUN, V54, P187, DOI 10.1007/s00262-004-0560-6
   Opitz I, 2006, EUR J CARDIO-THORAC, V29, P579, DOI 10.1016/j.ejcts.2006.01.015
   Ospelt C, 2010, ARTHRITIS RHEUM-US, V62, P1224, DOI 10.1002/art.27395
   Parente-Pereira AC, 2011, J CLIN IMMUNOL, V31, P710, DOI 10.1007/s10875-011-9532-8
   Park JE, 1999, J BIOL CHEM, V274, P36505, DOI 10.1074/jbc.274.51.36505
   Pinthus JH, 2004, J CLIN INVEST, V114, P1774, DOI 10.1172/JCI200422284
   Porter DL, 2011, NEW ENGL J MED, V365, P725, DOI 10.1056/NEJMoa1103849
   Rasanen K, 2010, EXP CELL RES, V316, P2713, DOI 10.1016/j.yexcr.2010.04.032
   Renkvist N, 2001, CANCER IMMUNOL IMMUN, V50, P3, DOI 10.1007/s002620000169
   Restifo NP, 2012, NAT REV IMMUNOL, V12, P269, DOI 10.1038/nri3191
   Robinson BWS, 2005, NEW ENGL J MED, V353, P1591, DOI 10.1056/NEJMra050152
   Scott AM, 2003, CLIN CANCER RES, V9, P1639
   Stewart-Jones G, 2009, P NATL ACAD SCI USA, V106, P5784, DOI 10.1073/pnas.0901425106
   Sugarbaker DJ, 1996, ANN SURG, V224, P288, DOI 10.1097/00000658-199609000-00005
   Treasure T, 2010, EUR J CARDIO-THORAC, V37, P509, DOI 10.1016/j.ejcts.2009.08.016
   Weder W, 2009, SEMIN THORAC CARDIOV, V21, P172, DOI 10.1053/j.semtcvs.2009.07.004
   WELT S, 1994, J CLIN ONCOL, V12, P1193, DOI 10.1200/JCO.1994.12.6.1193
   Zahid I, 2011, INTERACT CARDIOV TH, V12, P812, DOI 10.1510/icvts.2010.256271
NR 33
TC 38
Z9 39
U1 0
U2 10
PU BMC
PI LONDON
PA CAMPUS, 4 CRINAN ST, LONDON N1 9XW, ENGLAND
SN 1471-2407
J9 BMC CANCER
JI BMC Cancer
PD DEC 22
PY 2012
VL 12
AR 615
DI 10.1186/1471-2407-12-615
PG 7
WC Oncology
SC Oncology
GA 099PZ
UT WOS:000315635000001
PM 23259649
OA gold, Green Published, Green Accepted
DA 2021-10-29
ER

PT J
AU Brentjens, RJ
   Curran, KJ
AF Brentjens, Renier J.
   Curran, Kevin J.
TI Novel cellular therapies for leukemia: CAR-modified T cells targeted to
   the CD19 antigen
SO HEMATOLOGY-AMERICAN SOCIETY OF HEMATOLOGY EDUCATION PROGRAM
LA English
DT Article
ID ACUTE LYMPHOBLASTIC-LEUKEMIA; ACUTE MYELOID-LEUKEMIA; DONOR LEUKOCYTE
   INFUSIONS; CHILDRENS-ONCOLOGY-GROUP; VERSUS-HOST-DISEASE; BONE-MARROW;
   ADOPTIVE IMMUNOTHERAPY; CHIMERIC RECEPTORS; CD28 COSTIMULATION;
   CYTOTOXIC THERAPY
AB The ability of immune-competent donor T cells to mediate a beneficial graft-versus-leukemia (GVL) effect was first identified in the setting of allogeneic hematopoietic stem cell transplantation (allo-HSCT) for hematologic malignancies. Unfortunately, with the exception of chronic myelogenous leukemia and EBV-induced lymphoproliferative disease, allo-HSCT GVL lacks the potency to significantly affect disease progression or recurrence in most other hematologic malignancies. The inadequacy of a GVL effect using past approaches is particularly evident in patients with lymphoid malignancies. However, with the advent of improved gene transfer technology, genetically modified tumor-specific immune effectors have extended cellular immunotherapy to lymphoid malignancies. One promising strategy entails the introduction of genes encoding artificial receptors called chimeric antigen receptors (CARs), which redirect the specificity and function of immune effectors. CAR-modified T cells targeted to the B cell-specific CD19 antigen have demonstrated promising results in multiple early clinical trials, supporting further investigation in patients with B-cell cancers. However, disparities in clinical trial design and CAR structure have complicated the discovery of the optimal application of this technology. Recent preclinical studies support additional genetic modifications of CAR-modified T cells to achieve optimal clinical efficacy using this novel adoptive cellular therapy.
C1 [Brentjens, Renier J.; Curran, Kevin J.] Mem Sloan Kettering Canc Ctr, New York, NY 10065 USA.
RP Brentjens, RJ (corresponding author), Mem Sloan Kettering Canc Ctr, Dept Med, Leukemia Serv, 1275 York Ave, New York, NY 10065 USA.
EM brentjer@mskcc.org
FU NCI NIH HHSUnited States Department of Health & Human ServicesNational
   Institutes of Health (NIH) - USANIH National Cancer Institute (NCI) [P30
   CA008748] Funding Source: Medline; NATIONAL CANCER INSTITUTEUnited
   States Department of Health & Human ServicesNational Institutes of
   Health (NIH) - USANIH National Cancer Institute (NCI) [P30CA008748]
   Funding Source: NIH RePORTER
CR American Cancer Society, 2012, CANC FACTS FIG 2012
   Appelbaum FR, 2006, BLOOD, V107, P3481, DOI 10.1182/blood-2005-09-3724
   Aversa F, 2008, BLOOD CELL MOL DIS, V40, P8, DOI 10.1016/j.bcmd.2007.07.004
   Bendle GM, 2010, NAT MED, V16, P565, DOI 10.1038/nm.2128
   Biasco L, 2011, EMBO MOL MED, V3, P89, DOI 10.1002/emmm.201000108
   Brentjens RJ, 2007, CLIN CANCER RES, V13, P5426, DOI 10.1158/1078-0432.CCR-07-0674
   Brentjens RJ, 2011, BLOOD, V118, P4817, DOI 10.1182/blood-2011-04-348540
   Brentjens RJ, 2003, NAT MED, V9, P279, DOI 10.1038/nm827
   Collins RH, 2000, BONE MARROW TRANSPL, V26, P511, DOI 10.1038/sj.bmt.1702555
   Collins RH, 1997, J CLIN ONCOL, V15, P433, DOI 10.1200/JCO.1997.15.2.433
   Creutzig U, 2008, CANCER-AM CANCER SOC, V112, P562, DOI 10.1002/cncr.23220
   Croft M, 2003, NAT REV IMMUNOL, V3, P609, DOI 10.1038/nri1148
   Doubrovina E, 2012, BLOOD, V119, P2644, DOI 10.1182/blood-2011-08-371971
   Dudley ME, 2008, J CLIN ONCOL, V26, P5233, DOI 10.1200/JCO.2008.16.5449
   Dutour A, 2012, Adv Hematol, V2012, P683065, DOI 10.1155/2012/683065
   Eapen M, 2007, LANCET, V369, P1947, DOI 10.1016/S0140-6736(07)60915-5
   Eapen M, 2010, LANCET ONCOL, V11, P653, DOI 10.1016/S1470-2045(10)70127-3
   Einsiedel HG, 2005, J CLIN ONCOL, V23, P7942, DOI 10.1200/JCO.2005.01.1031
   Ferrara F, 2004, HAEMATOLOGICA, V89, P998
   Fielding AK, 2007, BLOOD, V109, P944, DOI 10.1182/blood-2006-05-018192
   Finney HM, 2004, J IMMUNOL, V172, P104, DOI 10.4049/jimmunol.172.1.104
   Gibson BES, 2005, LEUKEMIA, V19, P2130, DOI 10.1038/sj.leu.2403924
   Heslop HE, 2010, BLOOD, V115, P925, DOI 10.1182/blood-2009-08-239186
   HIGANO CS, 1990, TRANSPLANTATION, V50, P175
   Hollyman D, 2009, J IMMUNOTHER, V32, P169, DOI 10.1097/CJI.0b013e318194a6e8
   Hombach A, 2001, J IMMUNOL, V167, P6123, DOI 10.4049/jimmunol.167.11.6123
   HOROWITZ MM, 1990, BLOOD, V75, P555
   Hudecek M, 2010, BLOOD, V116, P4532, DOI 10.1182/blood-2010-05-283309
   Imai C, 2004, LEUKEMIA, V18, P676, DOI 10.1038/sj.leu.2403302
   Jensen MC, 2010, BIOL BLOOD MARROW TR, V16, P1245, DOI 10.1016/j.bbmt.2010.03.014
   Jin Z, 2011, GENE THER, V18, P849, DOI 10.1038/gt.2011.40
   Johnson LA, 2009, BLOOD, V114, P535, DOI 10.1182/blood-2009-03-211714
   Jorritsma A, 2011, CURR GENE THER, V11, P276, DOI 10.2174/156652311796150390
   Kalos M., 2011, SCI TRANSL MED, V3
   Kaspers GJL, 2005, LEUKEMIA, V19, P2025, DOI 10.1038/sj.leu.2403958
   Kochenderfer JN, 2012, BLOOD, V119, P2709, DOI 10.1182/blood-2011-10-384388
   Kochenderfer JN, 2010, BLOOD, V116, P4099, DOI 10.1182/blood-2010-04-281931
   KOLB HJ, 1995, BLOOD, V86, P2041, DOI 10.1182/blood.V86.5.2041.bloodjournal8652041
   KOLB HJ, 1990, BLOOD, V76, P2462, DOI 10.1182/blood.V76.12.2462.2462
   Kowolik CM, 2006, CANCER RES, V66, P10995, DOI 10.1158/0008-5472.CAN-06-0160
   Lange BJ, 2008, BLOOD, V111, P1044, DOI 10.1182/blood-2007-04-084293
   Leen AM, 2006, NAT MED, V12, P1160, DOI 10.1038/nm1475
   Levine JE, 2008, BONE MARROW TRANSPL, V42, P201, DOI 10.1038/bmt.2008.135
   Maher J, 2002, NAT BIOTECHNOL, V20, P70, DOI 10.1038/nbt0102-70
   Marin V, 2007, EXP HEMATOL, V35, P1388, DOI 10.1016/j.exphem.2007.05.018
   Miller JS, 2005, BLOOD, V105, P3051, DOI 10.1182/blood-2004-07-2974
   Milone MC, 2009, MOL THER, V17, P1453, DOI 10.1038/mt.2009.83
   Mitchell CD, 2005, BRIT J HAEMATOL, V129, P734, DOI 10.1111/j.1365-2141.2005.05509.x
   Moricke A, 2008, BLOOD, V111, P4477, DOI 10.1182/blood-2007-09-112920
   Moghrabi A, 2007, BLOOD, V109, P896, DOI 10.1182/blood-2006-06-027714
   Morgan RA, 2010, MOL THER, V18, P843, DOI 10.1038/mt.2010.24
   Munchel Ashley, 2011, Pediatr Rep, V3 Suppl 2, pe15, DOI 10.4081/pr.2011.s2.e15
   Nguyen K, 2008, LEUKEMIA, V22, P2142, DOI 10.1038/leu.2008.251
   Oliansky DM, 2008, BIOL BLOOD MARROW TR, V14, P137, DOI 10.1016/j.bbmt.2007.11.002
   Oliansky DM, 2012, BIOL BLOOD MARROW TR, V18, P505, DOI 10.1016/j.bbmt.2011.12.585
   Oliansky DM, 2012, BIOL BLOOD MARROW TR, V18, P18, DOI [10.1016/j.bbmt.2011.09.002, 10.1016/j.bbmt.2011.07.019]
   PAPADOPOULOS EB, 1994, NEW ENGL J MED, V330, P1185, DOI 10.1056/NEJM199404283301703
   Parkhurst MR, 2011, MOL THER, V19, P620, DOI 10.1038/mt.2010.272
   Pegram HJ, 2012, BLOOD, V119, P4133, DOI 10.1182/blood-2011-12-400044
   Peinert S, 2010, GENE THER, V17, P678, DOI 10.1038/gt.2010.21
   Porter DL, 2011, NEW ENGL J MED, V365, P725, DOI 10.1056/NEJMoa1103849
   Porter DL, 1999, ANNU REV MED, V50, P369
   Pui CH, 2006, NEW ENGL J MED, V354, P166, DOI 10.1056/NEJMra052603
   Pui CH, 2009, NEW ENGL J MED, V360, P2730, DOI 10.1056/NEJMoa0900386
   Pule MA, 2005, MOL THER, V12, P933, DOI 10.1016/j.ymthe.2005.04.016
   Reisner Y, 2011, BLOOD, V118, P6006, DOI 10.1182/blood-2011-07-338822
   Ries L, 1999, NATL CANC I PUBLICAT, V99-4649
   Rosenblat TL, 2011, HEMATOL ONCOL CLIN N, V25, P1189, DOI 10.1016/j.hoc.2011.09.007
   Roy A, 2005, BRIT J HAEMATOL, V130, P67, DOI 10.1111/j.1365-2141.2005.05572.x
   Rubnitz JE, 2010, J CLIN ONCOL, V28, P955, DOI 10.1200/JCO.2009.24.4590
   Ruggeri L, 2002, SCIENCE, V295, P2097, DOI 10.1126/science.1068440
   Sadelain M, 2003, NAT REV CANCER, V3, P35, DOI 10.1038/nrc971
   Sadelain M, 2009, CURR OPIN IMMUNOL, V21, P215, DOI 10.1016/j.coi.2009.02.009
   Sander A, 2010, LEUKEMIA, V24, P1422, DOI 10.1038/leu.2010.127
   Savoldo B, 2011, J CLIN INVEST, V121, P1822, DOI 10.1172/JCI46110
   Schirrmann T, 2005, LEUKEMIA RES, V29, P301, DOI 10.1016/j.leukres.2004.07.005
   SCHOLLER J, 2012, SCI TRANSL MED, V4
   Spranger S, 2012, BLOOD, V119, P3440, DOI 10.1182/blood-2011-06-357939
   Stauss HJ, 2008, BLOOD CELL MOL DIS, V40, P113, DOI 10.1016/j.bcmd.2007.06.018
   Stephan MT, 2007, NAT MED, V13, P1440, DOI 10.1038/nm1676
   Teng MWL, 2004, HUM GENE THER, V15, P699, DOI 10.1089/1043034041361235
   Terakura S, 2012, BLOOD, V119, P72, DOI 10.1182/blood-2011-07-366419
   Till BG, 2008, BLOOD, V112, P2261, DOI 10.1182/blood-2007-12-128843
   Till BG, 2012, BLOOD, V119, P3940, DOI 10.1182/blood-2011-10-387969
   Vera J, 2006, BLOOD, V108, P3890, DOI 10.1182/blood-2006-04-017061
   Wagner JE, 2005, LANCET, V366, P733, DOI 10.1016/S0140-6736(05)66996-6
   WEIDEN PL, 1979, NEW ENGL J MED, V300, P1068, DOI 10.1056/NEJM197905103001902
   Wells RJ, 2003, J CLIN ONCOL, V21, P2940, DOI 10.1200/JCO.2003.06.128
   Wilkie S, 2008, J IMMUNOL, V180, P4901, DOI 10.4049/jimmunol.180.7.4901
NR 89
TC 49
Z9 50
U1 0
U2 22
PU AMER SOC HEMATOLOGY
PI WASHINGTON
PA 2021 L ST NW, SUITE 900, WASHINGTON, DC 20036 USA
SN 1520-4391
EI 1520-4383
J9 HEMATOL-AM SOC HEMAT
JI Hematol.-Am. Soc. Hematol. Educ. Program
PD DEC
PY 2012
BP 143
EP 151
DI 10.1182/asheducation-2012.1.143
PG 9
WC Education, Scientific Disciplines; Hematology
SC Education & Educational Research; Hematology
GA 209KT
UT WOS:000323755900021
PM 23233573
DA 2021-10-29
ER

PT J
AU Davila, ML
   Brentjens, R
   Wang, XY
   Riviere, I
   Sadelain, M
AF Davila, Marco L.
   Brentjens, Renier
   Wang, Xiuyan
   Riviere, Isabelle
   Sadelain, Michel
TI How do CARs work? Early insights from recent clinical studies targeting
   CD19
SO ONCOIMMUNOLOGY
LA English
DT Review
DE adoptive T-cell therapy; CD19; chimeric antigen receptors; gene therapy
ID CHIMERIC ANTIGEN RECEPTOR; CHRONIC LYMPHOCYTIC-LEUKEMIA; HUMAN T-CELLS;
   ADOPTIVE IMMUNOTHERAPY; ANTITUMOR-ACTIVITY; ENHANCED SURVIVAL; CD28;
   PERSISTENCE; EXPRESSION; LYMPHOMA
AB Second-generation chimeric antigen receptors (CARs) are powerful tools to redirect antigen-specific T cells independently of HLA-restriction. Recent clinical studies evaluating CD19-targeted T cells in patients with B-cell malignancies demonstrate the potency of CAR-engineered T cells. With results from 28 subjects enrolled by five centers conducting studies in patients with chronic lymphocytic leukemia (CLL) or lymphoma, some insights into the parameters that determine T-cell function and clinical outcome of CAR-based approaches are emerging. These parameters involve CAR design, T-cell production methods, conditioning chemotherapy as well as patient selection. Here, we discuss the potential relevance of these findings and in particular the interplay between the adoptive transfer of T cells and pre-transfer patient conditioning.
C1 [Davila, Marco L.; Brentjens, Renier; Wang, Xiuyan; Riviere, Isabelle; Sadelain, Michel] Mem Sloan Kettering Canc Ctr, Dept Med, Mol Pharmacol & Chem Program, Ctr Cell Engn, New York, NY 10021 USA.
RP Sadelain, M (corresponding author), Mem Sloan Kettering Canc Ctr, Dept Med, Mol Pharmacol & Chem Program, Ctr Cell Engn, 1275 York Ave, New York, NY 10021 USA.
EM m-sadelain@ski.mskcc.org
RI Davila, Marco/P-7912-2014
OI Davila, Marco/0000-0002-6270-3065
FU NCIUnited States Department of Health & Human ServicesNational
   Institutes of Health (NIH) - USANIH National Cancer Institute (NCI) [K08
   CA148821]; ASH-AMFDP; ACGT TFF; Goodwyn Commonwealth Fund; Sanders Fund;
   Major Fund; Mallah Fund; NATIONAL CANCER INSTITUTEUnited States
   Department of Health & Human ServicesNational Institutes of Health (NIH)
   - USANIH National Cancer Institute (NCI) [P30CA008748, K08CA148821,
   P30CA076292] Funding Source: NIH RePORTER
FX Our work was supported by the NCI (K08 CA148821), ASH-AMFDP, ACGT TFF,
   the Goodwyn Commonwealth Fund, the Sanders Fund, the Major Fund, and the
   Mallah Fund.
CR Brenner MK, 2010, CURR OPIN IMMUNOL, V22, P251, DOI 10.1016/j.coi.2010.01.020
   Brentjens RJ, 2007, CLIN CANCER RES, V13, P5426, DOI 10.1158/1078-0432.CCR-07-0674
   Brentjens RJ, 2011, BLOOD, V118, P4817, DOI 10.1182/blood-2011-04-348540
   Brentjens RJ, 2003, NAT MED, V9, P279, DOI 10.1038/nm827
   BROCKER T, 1995, J EXP MED, V181, P1653, DOI 10.1084/jem.181.5.1653
   Burns WR, 2009, BLOOD, V114, P2888, DOI 10.1182/blood-2009-01-199216
   Carpenito C, 2009, P NATL ACAD SCI USA, V106, P3360, DOI 10.1073/pnas.0813101106
   Cheadle EJ, 2010, J IMMUNOL, V184, P1885, DOI 10.4049/jimmunol.0901440
   Cooper LJN, 2003, BLOOD, V101, P1637, DOI 10.1182/blood-2002-07-1989
   Delgado J, 2012, BRIT J HAEMATOL, V157, P67, DOI 10.1111/j.1365-2141.2011.09000.x
   Dudley ME, 2008, J CLIN ONCOL, V26, P5233, DOI 10.1200/JCO.2008.16.5449
   Gong Michael C., 1999, Neoplasia (New York), V1, P123, DOI 10.1038/sj.neo.7900018
   GROSS G, 1989, P NATL ACAD SCI USA, V86, P10024, DOI 10.1073/pnas.86.24.10024
   Ho WY, 2003, CANCER CELL, V3, P431, DOI 10.1016/S1535-6108(03)00113-2
   Iannitto E, 2011, BRIT J HAEMATOL, V153, P351, DOI 10.1111/j.1365-2141.2011.08597.x
   Imai C, 2004, LEUKEMIA, V18, P676, DOI 10.1038/sj.leu.2403302
   Jensen MC, 2010, BIOL BLOOD MARROW TR, V16, P1245, DOI 10.1016/j.bbmt.2010.03.014
   Kalos M, 2011, SCI TRANSL MED, V3, DOI 10.1126/scitranslmed.3002842
   Kochenderfer JN, 2012, BLOOD, V119, P2709, DOI 10.1182/blood-2011-10-384388
   Kochenderfer JN, 2010, BLOOD, V116, P4099, DOI 10.1182/blood-2010-04-281931
   Kochenderfer JN, 2010, BLOOD, V116, P3875, DOI 10.1182/blood-2010-01-265041
   Kohn DB, 2011, MOL THER, V19, P432, DOI 10.1038/mt.2011.1
   Kowolik CM, 2006, CANCER RES, V66, P10995, DOI 10.1158/0008-5472.CAN-06-0160
   Lamanna N, 2006, J CLIN ONCOL, V24, P1575, DOI 10.1200/JCO.2005.04.3836
   Li YS, 1996, IMMUNITY, V5, P527, DOI 10.1016/S1074-7613(00)80268-X
   LI YS, 1993, J EXP MED, V178, P951, DOI 10.1084/jem.178.3.951
   Maher J, 2002, NAT BIOTECHNOL, V20, P70, DOI 10.1038/nbt0102-70
   Milone MC, 2009, MOL THER, V17, P1453, DOI 10.1038/mt.2009.83
   Pegram HJ, 2012, BLOOD, V119, P4133, DOI 10.1182/blood-2011-12-400044
   Porter DL, 2011, NEW ENGL J MED, V365, P725, DOI 10.1056/NEJMoa1103849
   Pule MA, 2005, MOL THER, V12, P933, DOI 10.1016/j.ymthe.2005.04.016
   ROMEO C, 1991, CELL, V64, P1037, DOI 10.1016/0092-8674(91)90327-U
   Sadelain M, 2003, NAT REV CANCER, V3, P35, DOI 10.1038/nrc971
   Sadelain M, 2009, CURR OPIN IMMUNOL, V21, P215, DOI 10.1016/j.coi.2009.02.009
   Savoldo B, 2011, J CLIN INVEST, V121, P1822, DOI 10.1172/JCI46110
   Scholler J, 2012, SCI TRANSL MED, V4, DOI 10.1126/scitranslmed.3003761
   Song DG, 2012, BLOOD, V119, P696, DOI 10.1182/blood-2011-03-344275
   Stephan MT, 2007, NAT MED, V13, P1440, DOI 10.1038/nm1676
   Tammana S, 2010, HUM GENE THER, V21, P75, DOI 10.1089/hum.2009.122
   Till BG, 2012, BLOOD, V119, P3940, DOI 10.1182/blood-2011-10-387969
   Wang J, 2007, HUM GENE THER, V18, P712, DOI 10.1089/hum.2007.028
   Zhao YB, 2009, J IMMUNOL, V183, P5563, DOI 10.4049/jimmunol.0900447
   Zhong XS, 2010, MOL THER, V18, P413, DOI 10.1038/mt.2009.210
   ZOLA H, 1991, IMMUNOL CELL BIOL, V69, P411, DOI 10.1038/icb.1991.58
NR 44
TC 79
Z9 84
U1 0
U2 13
PU TAYLOR & FRANCIS INC
PI PHILADELPHIA
PA 530 WALNUT STREET, STE 850, PHILADELPHIA, PA 19106 USA
SN 2162-402X
J9 ONCOIMMUNOLOGY
JI OncoImmunology
PD DEC
PY 2012
VL 1
IS 9
BP 1577
EP 1583
DI 10.4161/onci.22524
PG 7
WC Oncology; Immunology
SC Oncology; Immunology
GA 108GY
UT WOS:000316281700013
PM 23264903
OA Green Published, gold
DA 2021-10-29
ER

PT J
AU Gesheva, V
   Szekeres, Z
   Mihaylova, N
   Dimitrova, I
   Nikolova, M
   Erdei, A
   Prechl, J
   Tchorbanov, A
AF Gesheva, Vera
   Szekeres, Zsuzsanna
   Mihaylova, Nikolina
   Dimitrova, Iliyana
   Nikolova, Maria
   Erdei, Anna
   Prechl, Jozsef
   Tchorbanov, Andrey
TI Generation of Gene-Engineered Chimeric DNA Molecules for Specific
   Therapy of Autoimmune Diseases
SO HUMAN GENE THERAPY METHODS
LA English
DT Article
ID FC-GAMMA-RIIB; SYSTEMIC-LUPUS-ERYTHEMATOSUS; B-CELLS; CLINICAL-TRIALS;
   MURINE LUPUS; IFN-GAMMA; NEPHRITIS; ANTIBODIES; BINDING; SLE
AB Systemic lupus erythematosus (SLE) is an autoimmune disease characterized by the development of self-reactive B and T cells and autoantibody production. In particular, double-stranded DNA-specific B cells play an important role in lupus progression, and their selective elimination is a reasonable approach for effective therapy of SLE. DNA-based vaccines aim at the induction of immune response against the vector-encoded antigen. Here, we are exploring, as a new DNA-based therapy of SLE, a chimeric DNA molecule encoding a DNA-mimotope peptide, and the Fv but not the immunogenic Fc fragment of an Fc gamma RIIb-specific monoclonal antibody. This DNA construct was inserted in the expression vector pNut and used as a naked DNA vaccine in a mouse model of lupus. The chimeric DNA molecule can be expressed in eukaryotic cells and cross-links cell surface receptors on DNA-specific B cells, delivering an inhibitory intracellular signal. Intramuscular administration of the recombinant DNA molecule to lupus-prone MRL/lpr mice prevented increase in IgG anti-DNA antibodies and was associated with a low degree of proteinuria, modulation of cytokine profile, and suppression of lupus nephritis.
C1 [Gesheva, Vera; Mihaylova, Nikolina; Dimitrova, Iliyana; Tchorbanov, Andrey] Bulgarian Acad Sci, Inst Microbiol, BU-1113 Sofia, Bulgaria.
   [Szekeres, Zsuzsanna; Prechl, Jozsef] Hungarian Acad Sci, Immunol Res Grp, H-1053 Budapest, Hungary.
   [Nikolova, Maria] Natl Ctr Infect & Parasit Dis, Natl Reference Lab Immunol, Sofia 1000, Bulgaria.
   [Erdei, Anna] Eotvos Lorand Univ, Dept Immunol, H-1053 Budapest, Hungary.
RP Tchorbanov, A (corresponding author), Bulgarian Acad Sci, Stefan Angelov Inst Microbiol, Acad G Bonchev St,Block 26, BU-1113 Sofia, Bulgaria.
EM tchorban@microbio.bas.bg
RI Erdei, Anna/AAN-5988-2020; Prechl, Jozsef/B-2094-2009; Mihaylova,
   Nikolina M/K-3386-2013; Nikolova, Maria/AAQ-1863-2020
OI Prechl, Jozsef/0000-0003-3859-4353; Nikolova, Maria/0000-0001-8180-4892;
   Erdei, Anna/0000-0002-3622-6680
FU Bulgarian National Science FundNational Science Fund of Bulgaria
   [TK-317]
FX This study was supported by the Bulgarian National Science Fund (grant
   TK-317).
CR Ahuja A, 2007, J IMMUNOL, V179, P3351, DOI 10.4049/jimmunol.179.5.3351
   Anolik JH, 2007, ARTHRITIS RHEUM, V56, P3044, DOI 10.1002/art.22810
   Anolik JH, 2004, ARTHRITIS RHEUM-US, V50, P3580, DOI 10.1002/art.20592
   Auyeung-Kim DJ, 2009, REPROD TOXICOL, V28, P443, DOI 10.1016/j.reprotox.2009.07.002
   Baker KP, 2003, ARTHRITIS RHEUM-US, V48, P3253, DOI 10.1002/art.11299
   Bauminger S, 1980, Methods Enzymol, V70, P151
   Bobe P, 2006, BLOOD, V108, P3967, DOI 10.1182/blood-2006-04-020610
   Brown KS, 2004, CELL SIGNAL, V16, P71, DOI 10.1016/S0898-6568(03)00113-X
   Carter NA, 2004, BIOCHEM SOC T, V32, P973, DOI 10.1042/BST0320973
   Chan O, 1998, J IMMUNOL, V160, P51
   Chan OTM, 1999, J EXP MED, V189, P1639, DOI 10.1084/jem.189.10.1639
   Chang Y, 2005, GENE THER, V12, P1679, DOI 10.1038/sj.gt.3302578
   Dorner T, 2006, ARTHRITIS RES THER, V8, DOI 10.1186/ar1942
   Dorner T, 2010, NAT REV RHEUMATOL, V6, P10, DOI 10.1038/nrrheum.2009.235
   Dong J, 2007, LUPUS, V16, P101, DOI 10.1177/0961203306075383
   Dooley MA, 1999, J AM SOC NEPHROL, V10, P833
   Edwards JCW, 2004, NEW ENGL J MED, V350, P2572, DOI 10.1056/NEJMoa032534
   EHRENSTEIN MR, 1995, KIDNEY INT, V48, P705, DOI 10.1038/ki.1995.341
   Eisenberg R, 2005, CLIN IMMUNOL, V117, P207, DOI 10.1016/j.clim.2005.08.006
   Ferrera F, 2007, ARTHRITIS RHEUM-US, V56, P1945, DOI 10.1002/art.22700
   Gaynor B, 1997, P NATL ACAD SCI USA, V94, P1955, DOI 10.1073/pnas.94.5.1955
   Haas C, 1997, J IMMUNOL, V158, P5484
   Horton HM, 2011, J IMMUNOL, V186, P4223, DOI 10.4049/jimmunol.1003412
   Hwang WYK, 2005, METHODS, V36, P3, DOI 10.1016/j.ymeth.2005.01.001
   Kaliyaperumal A, 1999, J IMMUNOL, V162, P5775
   Kalsi JK, 1996, MOL IMMUNOL, V33, P471, DOI 10.1016/0161-5890(95)00138-7
   Kang I, 2003, CURR OPIN RHEUMATOL, V15, P528, DOI 10.1097/00002281-200309000-00002
   Marino M, 2000, NAT BIOTECHNOL, V18, P735, DOI 10.1038/77296
   Martinez NR, 2003, J CLIN INVEST, V111, P1365, DOI 10.1172/JCI200317166
   Mihaylova N, 2008, INT IMMUNOL, V20, P165, DOI 10.1093/intimm/dxm133
   Mihaylova N, 2009, MOL IMMUNOL, V47, P123, DOI 10.1016/j.molimm.2009.01.013
   Miller SD, 2007, NAT REV IMMUNOL, V7, P665, DOI 10.1038/nri2153
   Monneaux F, 2009, ARTHRITIS RES THER, V11, DOI 10.1186/ar2711
   Nepom GT, 2002, CURR OPIN IMMUNOL, V14, P812, DOI 10.1016/S0952-7915(02)00397-7
   Nikolova KA, 2009, IMMUNOL CELL BIOL, V87, P529, DOI 10.1038/icb.2009.36
   O'Shea JJ, 2002, NAT REV IMMUNOL, V2, P37, DOI 10.1038/nri702
   Peng SL, 1997, J CLIN INVEST, V99, P1936, DOI 10.1172/JCI119361
   Prechl J, 1999, IMMUNOPHARMACOLOGY, V42, P159, DOI 10.1016/S0162-3109(99)00025-9
   Presta LG, 2006, ADV DRUG DELIVER REV, V58, P640, DOI 10.1016/j.addr.2006.01.026
   Pugliese A, 2003, J CLIN INVEST, V111, P1280, DOI 10.1172/JCI200318395
   Putterman C, 2004, AUTOIMMUN REV, V3, P97, DOI 10.1016/S1568-9972(03)00082-X
   Putterman C, 1998, J EXP MED, V188, P29, DOI 10.1084/jem.188.1.29
   Putterman C, 2000, J IMMUNOL, V164, P2542, DOI 10.4049/jimmunol.164.5.2542
   Ravetch JV, 2000, SCIENCE, V290, P84, DOI 10.1126/science.290.5489.84
   Schwarting A, 1998, J IMMUNOL, V161, P494
   SHLOMCHIK MJ, 1994, J EXP MED, V180, P1295, DOI 10.1084/jem.180.4.1295
   Stoll ML, 2007, J AUTOIMMUN, V29, P30, DOI 10.1016/j.jaut.2007.03.003
   Szekeres Z, 2010, IMMUNOL LETT, V130, P66, DOI 10.1016/j.imlet.2009.12.002
   Takeuchi K, 1998, BLOOD, V91, P4616, DOI 10.1182/blood.V91.12.4616.412k18_4616_4623
   Tarasenko T, 2007, AUTOIMMUNITY, V40, P409, DOI 10.1080/08916930701464665
   Tchorbanov AL, 2007, EUR J IMMUNOL, V37, P3587, DOI 10.1002/eji.200737143
   Toubi E, 2000, LUPUS, V9, P92, DOI 10.1191/096120300678828082
   Venkatesh J, 2009, J AUTOIMMUN, V32, P149, DOI 10.1016/j.jaut.2009.02.009
   Xiang Z, 2007, NAT IMMUNOL, V8, P419, DOI 10.1038/ni1440
NR 54
TC 2
Z9 2
U1 0
U2 8
PU MARY ANN LIEBERT, INC
PI NEW ROCHELLE
PA 140 HUGUENOT STREET, 3RD FL, NEW ROCHELLE, NY 10801 USA
SN 1946-6536
EI 1946-6544
J9 HUM GENE THER METHOD
JI Hum. Gene Ther. Methods
PD DEC
PY 2012
VL 23
IS 6
BP 357
EP 365
DI 10.1089/hgtb.2012.051
PG 9
WC Biotechnology & Applied Microbiology; Genetics & Heredity; Medicine,
   Research & Experimental
SC Biotechnology & Applied Microbiology; Genetics & Heredity; Research &
   Experimental Medicine
GA 083XC
UT WOS:000314498200001
PM 23075110
OA Green Published
DA 2021-10-29
ER

PT J
AU Wang, W
   Wang, YS
AF Wang, Wei
   Wang, Yongsheng
TI Equipping CAR-Modified T Cells with a Brake to Prevent Chronic Adverse
   Effects
SO CURRENT GENE THERAPY
LA English
DT Review
DE Chimeric antigen receptor; CD19; T lymphocytes; safety; tumor
ID VIRUS THYMIDINE KINASE; ANTIGEN RECEPTOR; SUICIDE GENE; DONOR
   LYMPHOCYTES; IMMUNOTHERAPY; THERAPY; REGRESSION; REJECTION; LYMPHOMA;
   EFFICACY
AB Genetical modification of T lymphocytes by chimeric antigen receptor (CAR), which has the affinity to tumor associated antigen (TAA), can redirect the normal T lymphocytes with tumor specificity. Through optimization of the CAR construct from first generation to third generation, the properties of these CAR-modified T lymphocytes, including, cytokines release, proliferative capacity, in vivo survival time, have been remarkably improved. These improvements accelerate the clinical applications of the CAR-modified T lymphocytes. Due to CD19, and CD20 specificity, CAR-modified T lymphocytes have been clinically used to treat leukemia. Notably, T lymphocytes genetically engineered by Carl June group with CAR targeting to CD19 have expanded more than 1,000 folds by clearing all CD19 positive leukemia cells, even the normal B cells, which infiltrated in bone marrow, and survived for more than 6 months. This encouraging report demonstrates the overwhelming tumor-lytic ability of the CAR-modified T lymphocytes; it also raises the concern about the chronic toxicity. Here, we emphasize the safety concern when using the CAR-modified T lymphocytes. We also summarize strategies exploited to clear the genetically engineered T lymphocytes under an urgent condition, which increases the safety and optimizes the applications of the CAR-modified T lymphocytes.
C1 [Wang, Wei; Wang, Yongsheng] Sichuan Univ, W China Hosp, State Key Lab Biotherapy, W China Med Sch, Gaopeng St,Keyuan Rd 4, Chengdu 610064, Sichuan, Peoples R China.
   [Wang, Wei; Wang, Yongsheng] Sichuan Univ, W China Hosp, Ctr Canc, W China Med Sch, Chengdu 610064, Sichuan, Peoples R China.
RP Wang, YS (corresponding author), Sichuan Univ, W China Hosp, State Key Lab Biotherapy, W China Med Sch, Gaopeng St,Keyuan Rd 4, Chengdu 610064, Sichuan, Peoples R China.
EM wwei_scu@163.com
OI Wang, Wei/0000-0001-7788-1895
FU National 973 Basic Research Program of ChinaNational Basic Research
   Program of China [2006CB504303, 2010CB529900]; National 863 High Tech
   FoundationNational High Technology Research and Development Program of
   China [2007AA021205, 2006AA03Z356]; National Natural Science Foundation
   of ChinaNational Natural Science Foundation of China (NSFC)
   [81201789/H1611]; Postdoctoral Foundation of ChinaChina Postdoctoral
   Science Foundation [2011M501306]
FX This work was supported by the National 973 Basic Research Program of
   China (Grants 2006CB504303 and 2010CB529900), the National 863 High Tech
   Foundation (Grants 2007AA021205 and 2006AA03Z356), National Natural
   Science Foundation of China (Grants 81201789/H1611), the Postdoctoral
   Foundation of China (Grants 2011M501306).
CR Bonini C, 1997, SCIENCE, V276, P1719, DOI 10.1126/science.276.5319.1719
   Brentjens R, 2010, MOL THER, V18, P666, DOI 10.1038/mt.2010.31
   Bridgeman JS, 2010, CURR GENE THER, V10, P77
   Casucci M, 2011, J CANCER, V2, P378, DOI 10.7150/jca.2.378
   Chinnasamy D, 2010, J CLIN INVEST, V120, P3953, DOI 10.1172/JCI43490
   Chmielewski M, 2004, J IMMUNOL, V173, P7647, DOI 10.4049/jimmunol.173.12.7647
   Dudley ME, 2008, J CLIN ONCOL, V26, P5233, DOI 10.1200/JCO.2008.16.5449
   Garin MI, 2001, BLOOD, V97, P122, DOI 10.1182/blood.V97.1.122
   Gattinoni L, 2005, J EXP MED, V202, P907, DOI 10.1084/jem.20050732
   Griffioen M, 2009, HAEMATOL-HEMATOL J, V94, P1316, DOI 10.3324/haematol.2008.001677
   Haynes NM, 2002, BLOOD, V100, P3155, DOI 10.1182/blood-2002-04-1041
   Hombach AA, 2011, INT J CANCER, V129, P2935, DOI 10.1002/ijc.25960
   Kalos M, 2011, SCI TRANSL MED, V3, DOI 10.1126/scitranslmed.3002842
   Kaneko S, 2009, BLOOD, V113, P1006, DOI 10.1182/blood-2008-05-156059
   Kieback E, 2008, P NATL ACAD SCI USA, V105, P623, DOI 10.1073/pnas.0710198105
   Kochenderfer JN, 2010, BLOOD, V116, P4099, DOI 10.1182/blood-2010-04-281931
   Markley JC, 2010, BLOOD, V115, P3508, DOI 10.1182/blood-2009-09-241398
   Milone MC, 2009, MOL THER, V17, P1453, DOI 10.1038/mt.2009.83
   Morgan RA, 2006, SCIENCE, V314, P126, DOI 10.1126/science.1129003
   Morgan RA, 2010, MOL THER, V18, P843, DOI 10.1038/mt.2010.24
   Porter DL, 2011, NEW ENGL J MED, V365, P725, DOI 10.1056/NEJMoa1103849
   Pule MA, 2005, MOL THER, V12, P933, DOI 10.1016/j.ymthe.2005.04.016
   Till BG, 2008, BLOOD, V112, P2261, DOI 10.1182/blood-2007-12-128843
   Traversari C, 2007, BLOOD, V109, P4708, DOI 10.1182/blood-2006-04-015230
   Uckert W, 1998, HUM GENE THER, V9, P855, DOI 10.1089/hum.1998.9.6-855
   Vera JF, 2009, CURR GENE THER, V9, P396, DOI 10.2174/156652309789753338
   Wang J, 2007, HUM GENE THER, V18, P712, DOI 10.1089/hum.2007.028
   Zhao YB, 2010, CANCER RES, V70, P9053, DOI 10.1158/0008-5472.CAN-10-2880
NR 28
TC 8
Z9 9
U1 0
U2 8
PU BENTHAM SCIENCE PUBL LTD
PI SHARJAH
PA EXECUTIVE STE Y-2, PO BOX 7917, SAIF ZONE, 1200 BR SHARJAH, U ARAB
   EMIRATES
SN 1566-5232
EI 1875-5631
J9 CURR GENE THER
JI Curr. Gene Ther.
PD DEC
PY 2012
VL 12
IS 6
BP 493
EP 495
DI 10.2174/156652312803519751
PG 3
WC Genetics & Heredity
SC Genetics & Heredity
GA 071GH
UT WOS:000313577900006
PM 22974421
DA 2021-10-29
ER

PT J
AU Kaur, T
   Mishra, B
   Saikia, UN
   Sharma, M
   Bahl, A
   Ratho, RK
AF Kaur, Tripta
   Mishra, Baijayantimala
   Saikia, Uma Nahar
   Sharma, Mirnalini
   Bahl, Ajay
   Ratho, Radha Kanta
TI Expression of coxsackievirus and adenovirus receptor and its cellular
   localization in myocardial tissues of dilated cardiomyopathy
SO EXPERIMENTAL & CLINICAL CARDIOLOGY
LA English
DT Article
DE Autopsy; CAR; Dilated cardiomyopathy; Myocarditis
ID GENE; VIRUSES
AB T Kaur, B Mishra, UN Saikia, M Sharma, A Bahl, RK Ratho. Expression of coxsackievirus and adenovirus receptor and its cellular localization in myocardial tissues of dilated cardiomyopathy. Exp Clin Cardiol 2012;17(4):183-186. BACKGROUND: Myocarditis and dilated cardiomyopathy (DCM) are common causes of morbidity and mortality in children and adults. Recently, the human coxsackievirus and adenovirus receptor (CAR), a common receptor for coxsackieviruses and adenoviruses, was discovered and its increased expression has been reported in patients with DCM and myocarditis.
   OBJECTIVE: To measure the expression of CAR in myocardial tissues of patients with DCM and its cellular localization in DCM cases.
   METHODS: Formalin-fixed myocardial tissues collected during autopsy from 26 cases of DCM, and 20 cases each of noncardiac disease and cardiac disease other than DCM were included as the test group, and control groups A and B, respectively. Expression of CAR was studied using immunohistochemical staining of myocardial tissue with a CAR-specific rabbit polyclonal antibody. CAR messenger RNA was semiquantified by reverse transcription polymerase chain reaction followed by agarose gel analysis and measurement of band intensity.
   RESULTS: CAR positivity in DCM cases was found to be 96% (25 of 26) compared with 30% in control group A and 40% in control group B. CAR was found to be expressed in myocytes, endothelial and interstitial cells; however, positivity in myocytes was significantly higher than in other cells in all groups. The site of CAR expression was predominantly the sarcolemma along with cytoplasm in cardiomyocytes.
   CONCLUSIONS: The present study highlighted the increased expression of CAR in DCM cases, with localization in myocytes and endothelial cells.
C1 [Mishra, Baijayantimala] Postgrad Inst Med Educ & Res, Dept Histopathol, Sect 12, Chandigarh 160012, India.
   [Bahl, Ajay] Postgrad Inst Med Educ & Res, Dept Cardiol, Chandigarh 160012, India.
   [Kaur, Tripta; Mishra, Baijayantimala; Sharma, Mirnalini; Ratho, Radha Kanta] Postgrad Inst Med Educ & Res, Dept Virol, Chandigarh 160012, India.
RP Mishra, B (corresponding author), Postgrad Inst Med Educ & Res, Dept Histopathol, Sect 12, Chandigarh 160012, India.
EM bm_mishra@hotmail.com
OI Ratho, Radha Kanta/0000-0001-7205-9325
FU Indian Council of Medical Research (ICMR)Indian Council of Medical
   Research (ICMR)
FX The authors certify that they have complied with the Principles of
   Ethical Publishing and are thankful to Indian Council of Medical
   Research (ICMR) for financial assistance.
CR Arimura T, 2009, CARDIOVASC RES, V83, P80, DOI 10.1093/cvr/cvp119
   Bergelson JM, 1997, SCIENCE, V275, P1320, DOI 10.1126/science.275.5304.1320
   Bowles NE, 2002, MOL GENET METAB, V77, P257, DOI 10.1016/S1096-7192(02)00168-3
   Carson SD, 2001, REV MED VIROL, V11, P219, DOI 10.1002/rmv.318
   DEC GW, 1994, NEW ENGL J MED, V331, P1564, DOI 10.1056/NEJM199412083312307
   Fairweather D, 2007, METHODS, V41, P118, DOI 10.1016/j.ymeth.2006.07.009
   Li Hong-yan, 2007, Fa Yi Xue Za Zhi, V23, P247
   Liu PP, 2008, HEART DIS, P1775
   Maisch B, 2000, HERZ, V25, P200, DOI 10.1007/s000590050007
   Maisch B, 2005, HERZ, V30, P535, DOI 10.1007/s00059-005-2730-5
   Maisch B, 2003, FRONT BIOSCI-LANDMRK, V8, pS39
   Mason JW, 2003, CARDIOVASC RES, V60, P5, DOI 10.1016/S0008-6363(03)00437-1
   Noutsias M, 2001, CIRCULATION, V104, P275
   Pankuweit S, 1998, MED KLIN, V93, P223, DOI 10.1007/BF03044797
   Qin M, 2003, CLIN CANCER RES, V9, P4992
   Rauen KA, 2002, CANCER RES, V62, P3812
   Ruppert V, 2008, CARDIOVASC PATHOL, V17, P81, DOI 10.1016/j.carpath.2007.07.004
   Sasse A, 2003, J GENE MED, V5, P876, DOI 10.1002/jgm.411
NR 18
TC 9
Z9 9
U1 0
U2 0
PU CARDIOLOGY ACADEMIC PRESS
PI TORONTO
PA 140 YONGE STREET, TORONTO, ONTARIO M5C 1X6, CANADA
EI 1918-1515
J9 EXP CLIN CARDIOL
JI Exp. Clin. Cardiol.
PD WIN
PY 2012
VL 17
IS 4
BP 183
EP 186
PG 4
WC Cardiac & Cardiovascular Systems
SC Cardiovascular System & Cardiology
GA 061AU
UT WOS:000312820300006
PM 23592932
DA 2021-10-29
ER

PT J
AU Tamada, K
   Geng, DG
   Sakoda, Y
   Bansal, N
   Srivastava, R
   Li, ZY
   Davila, E
AF Tamada, Koji
   Geng, Degui
   Sakoda, Yukimi
   Bansal, Navneeta
   Srivastava, Ratika
   Li, Zhaoyang
   Davila, Eduardo
TI Redirecting Gene-Modified T Cells toward Various Cancer Types Using
   Tagged Antibodies
SO CLINICAL CANCER RESEARCH
LA English
DT Article
ID ANTITUMOR-ACTIVITY; ADOPTIVE IMMUNOTHERAPY; RECEPTORS; MUTATIONS;
   CETUXIMAB; DELIVERY; THERAPY; GROWTH; ALPHA
AB Purpose: To develop an adaptable gene-based vector that will confer immune cell specificity to various cancer types.
   Experimental Design: Human and mouse T cells were genetically engineered to express a chimeric antigen receptor (CAR) that binds a fluorescein isothiocyanate (FITC) molecule, termed anti-FITC CAR T cells. Various antibodies (Ab) currently in clinical use including cetuximab (Ctx), trastuzumab (Her2), and rituximab (Rtx) were conjugated with FITC and tested for their ability to bind tumor cells, activate T cells, and induce antitumor effects in vitro and in vivo.
   Results: Anti-FITC CAR T cells recognize various cancer types when bound with FITC-labeled Abs resulting in efficient target lysis, T-cell proliferation, and cytokine/chemokine production. The treatment of immunocompromised mice with human anti-FITC CAR T cells plus FITC-labeled cetuximab (FITC-Ctx) delayed the growth of colon cancer but unexpectedly led to the outgrowth of EGF receptor (EGFR)-negative tumor cells. On the other hand, in a human pancreatic cancer cell line with uniform EGFR expression, anti-FITC CAR T cells plus FITC-Ctx eradicated preestablished late-stage tumors. In immunocompetent mice, anti-FITC CAR T cells exhibited potent antitumor activity against syngeneic mouse breast cancer expressing Her2 and B-cell lymphoma expressing CD20 by combining with FITC-Her2 and FITC-Rtx, respectively. In addition, the activity of anti-FITC CAR T cells could be attenuated by subsequent injections of nonspecific FITC-IgG.
   Conclusion: These studies highlight an applicability of anti-tag CAR technology to treat patients with different types of cancers and a possibility to regulate CAR T-cell functions with competing FITC molecules. Clin Cancer Res; 18(23); 6436-45. (C) 2012 AACR.
C1 [Tamada, Koji; Geng, Degui; Sakoda, Yukimi; Bansal, Navneeta; Srivastava, Ratika; Li, Zhaoyang; Davila, Eduardo] Univ Maryland, Marlene & Stewart Greenebaum Canc Ctr, Baltimore, MD 21201 USA.
   [Tamada, Koji; Davila, Eduardo] Univ Maryland, Dept Otorhinolaryngol Head & Neck Surg, Baltimore, MD 21201 USA.
   [Tamada, Koji; Sakoda, Yukimi] Yamaguchi Univ, Grad Sch Med, Dept Cellular Signal Anal, Ube, Yamaguchi 755, Japan.
RP Davila, E (corresponding author), Univ Maryland, Greenebaum Canc Ctr, 655 W Baltimore St, Baltimore, MD 21201 USA.
EM ktamada@som.umaryland.edu; edavila@som.umaryland.edu
OI SRIVASTAVA, RATIKA/0000-0001-6308-553X
FU NIHUnited States Department of Health & Human ServicesNational
   Institutes of Health (NIH) - USA [R01CA140917, R01HL088954]; University
   of Maryland Marlene and Stewart Greenebaum Cancer Center; NATIONAL
   CANCER INSTITUTEUnited States Department of Health & Human
   ServicesNational Institutes of Health (NIH) - USANIH National Cancer
   Institute (NCI) [R01CA140917] Funding Source: NIH RePORTER; NATIONAL
   HEART, LUNG, AND BLOOD INSTITUTEUnited States Department of Health &
   Human ServicesNational Institutes of Health (NIH) - USANIH National
   Heart Lung & Blood Institute (NHLBI) [R01HL088954] Funding Source: NIH
   RePORTER; Grants-in-Aid for Scientific ResearchMinistry of Education,
   Culture, Sports, Science and Technology, Japan (MEXT)Japan Society for
   the Promotion of ScienceGrants-in-Aid for Scientific Research (KAKENHI)
   [23800043] Funding Source: KAKEN
FX This study is supported by the NIH grants R01CA140917 (E. Davila) and
   R01HL088954 (K. Tamada) and the University of Maryland Marlene and
   Stewart Greenebaum Cancer Center.
CR Allegra CJ, 2009, J CLIN ONCOL, V27, P2091, DOI 10.1200/JCO.2009.21.9170
   Betting DJ, 2009, J IMMUNOTHER, V32, P622, DOI 10.1097/CJI.0b013e3181ab23f1
   Brentjens RJ, 2003, NAT MED, V9, P279, DOI 10.1038/nm827
   Cartellieri M, 2010, J BIOMED BIOTECHNOL, DOI 10.1155/2010/956304
   Di Stasi A, 2011, NEW ENGL J MED, V365, P1673, DOI 10.1056/NEJMoa1106152
   Ertl HCJ, 2011, CANCER RES, V71, P3175, DOI 10.1158/0008-5472.CAN-10-4035
   Geng DG, 2010, CANCER RES, V70, P7442, DOI 10.1158/0008-5472.CAN-10-0247
   GROSS G, 1989, P NATL ACAD SCI USA, V86, P10024, DOI 10.1073/pnas.86.24.10024
   Hughes MS, 2005, HUM GENE THER, V16, P457, DOI 10.1089/hum.2005.16.457
   Jacob JB, 2010, CANCER RES, V70, P119, DOI 10.1158/0008-5472.CAN-09-2554
   Johnson LA, 2009, BLOOD, V114, P535, DOI 10.1182/blood-2009-03-211714
   Jung S, 1997, PROTEIN ENG, V10, P959, DOI 10.1093/protein/10.8.959
   Kalos M, 2011, SCI TRANSL MED, V3, DOI 10.1126/scitranslmed.3002842
   Karapetis CS, 2008, NEW ENGL J MED, V359, P1757, DOI 10.1056/NEJMoa0804385
   Kershaw MH, 2006, CLIN CANCER RES, V12, P6106, DOI 10.1158/1078-0432.CCR-06-1183
   Lee J, 2011, JNCI-J NATL CANCER I, V103, P674, DOI 10.1093/jnci/djr070
   Lipowska-Bhalla G, 2012, CANCER IMMUNOL IMMUN, V61, P953, DOI 10.1007/s00262-012-1254-0
   MCKINNEY R, 1976, J DENT RES, V55, pA38, DOI 10.1177/002203457605500117011
   Messersmith WA, 2008, NEW ENGL J MED, V359, P1834, DOI 10.1056/NEJMe0806778
   Park TS, 2011, TRENDS BIOTECHNOL, V29, P550, DOI 10.1016/j.tibtech.2011.04.009
   Pilon SA, 2001, J IMMUNOL, V167, P3201, DOI 10.4049/jimmunol.167.6.3201
   Pule MA, 2008, NAT MED, V14, P1264, DOI 10.1038/nm.1882
   Sadelain M, 2009, CURR OPIN IMMUNOL, V21, P215, DOI 10.1016/j.coi.2009.02.009
   Shusta EV, 1998, NAT BIOTECHNOL, V16, P773, DOI 10.1038/nbt0898-773
   Terwey TH, 2005, BLOOD, V106, P3322, DOI 10.1182/blood-2005-05-1860
   Thomas AM, 2004, J EXP MED, V200, P297, DOI 10.1084/jem.20031435
   Urbanska K, 2012, CANCER RES, V72, P1844, DOI 10.1158/0008-5472.CAN-11-3890
   van Dam GM, 2011, NAT MED, V17, P1315, DOI 10.1038/nm.2472
   Xuan CY, 2010, BLOOD, V115, P2864, DOI 10.1182/blood-2009-10-250555
NR 29
TC 125
Z9 132
U1 8
U2 43
PU AMER ASSOC CANCER RESEARCH
PI PHILADELPHIA
PA 615 CHESTNUT ST, 17TH FLOOR, PHILADELPHIA, PA 19106-4404 USA
SN 1078-0432
EI 1557-3265
J9 CLIN CANCER RES
JI Clin. Cancer Res.
PD DEC 1
PY 2012
VL 18
IS 23
BP 6436
EP 6445
DI 10.1158/1078-0432.CCR-12-1449
PG 10
WC Oncology
SC Oncology
GA 050AU
UT WOS:000312025600007
PM 23032741
OA Bronze
DA 2021-10-29
ER

PT J
AU Lanitis, E
   Dangaj, D
   Hagemann, IS
   Song, DG
   Best, A
   Sandaltzopoulos, R
   Coukos, G
   Powell, DJ
AF Lanitis, Evripidis
   Dangaj, Denarda
   Hagemann, Ian S.
   Song, De-Gang
   Best, Andrew
   Sandaltzopoulos, Raphael
   Coukos, George
   Powell, Daniel J., Jr.
TI Primary Human Ovarian Epithelial Cancer Cells Broadly Express HER2 at
   Immunologically-Detectable Levels
SO PLOS ONE
LA English
DT Article
ID HUMAN BREAST-CANCER; REDIRECTED ANTITUMOR-ACTIVITY; HER-2/NEU GENE
   AMPLIFICATION; CHIMERIC ANTIGEN RECEPTOR; PROGNOSTIC-SIGNIFICANCE;
   T-LYMPHOCYTES; IN-VIVO; OVEREXPRESSION; ANTIBODY; TUMORS
AB The breadth of HER2 expression by primary human ovarian cancers remains controversial, which questions its suitability as a universal antigen in this malignancy. To address these issues, we performed extensive HER2 expression analysis on a wide panel of primary tumors as well as established and short-term human ovarian cancer cell lines. Conventional immunohistochemical (IHC) analysis of multiple tumor sites in 50 cases of high-grade ovarian serous carcinomas revealed HER2 overexpression in 29% of evaluated sites. However, more sensitive detection methods including flow cytometry, western blot analysis and q-PCR revealed HER2 expression in all fresh tumor cells derived from primary ascites or solid tumors as well as all established and short-term cultured cancer cell lines. Cancer cells generally expressed HER2 at higher levels than that found in normal ovarian surface epithelial (OSE) cells. Accordingly, genetically-engineered human T cells expressing an HER2-specific chimeric antigen receptor (CAR) recognized and reacted against all established or primary ovarian cancer cells tested with minimal or no reactivity against normal OSE cells. In conclusion, all human ovarian cancers express immunologically-detectable levels of HER2, indicating that IHC measurement underestimates the true frequency of HER2-expressing ovarian cancers and may limit patient access to otherwise clinically meaningful HER2-targeted therapies.
C1 [Lanitis, Evripidis; Dangaj, Denarda; Song, De-Gang; Best, Andrew; Coukos, George; Powell, Daniel J., Jr.] Univ Penn, Dept Obstet & Gynecol, Ovarian Canc Res Ctr, Philadelphia, PA 19104 USA.
   [Lanitis, Evripidis; Dangaj, Denarda; Sandaltzopoulos, Raphael] Democritus Univ Thrace, Dept Mol Biol & Genet, Alexandroupolis, Greece.
   [Hagemann, Ian S.; Powell, Daniel J., Jr.] Univ Penn, Dept Pathol & Lab Med, Abramson Canc Ctr, Philadelphia, PA 19104 USA.
RP Powell, DJ (corresponding author), Univ Penn, Dept Obstet & Gynecol, Ovarian Canc Res Ctr, Philadelphia, PA 19104 USA.
EM poda@mail.med.upenn.edu
RI Hagemann, Ian/ABB-2854-2021; Coukos, George/ABG-7389-2020
OI Hagemann, Ian/0000-0002-3855-9745; Coukos, George/0000-0001-8813-7367
FU Ovarian Cancer Research Fund; Sandy Rollman Ovarian Cancer Foundation;
   National Institutes of HealthUnited States Department of Health & Human
   ServicesNational Institutes of Health (NIH) - USA [1R21CA152540]; Joint
   Fox Chase Cancer Center; University of Pennsylvania Ovarian Cancer SPORE
   [P50 CA083638]; NATIONAL CANCER INSTITUTEUnited States Department of
   Health & Human ServicesNational Institutes of Health (NIH) - USANIH
   National Cancer Institute (NCI) [P50CA083638, R21CA152540] Funding
   Source: NIH RePORTER
FX Ovarian Cancer Research Fund, Sandy Rollman Ovarian Cancer Foundation,
   National Institutes of Health (1R21CA152540) and the Joint Fox Chase
   Cancer Center and University of Pennsylvania Ovarian Cancer SPORE (P50
   CA083638). The funders had no role in study design, data collection and
   analysis, decision to publish, or preparation of the manuscript.
CR Arteaga CL, 2012, NAT REV CLIN ONCOL, V9, P16, DOI 10.1038/nrclinonc.2011.177
   Bartsch R, 2007, BIODRUGS, V21, P69, DOI 10.2165/00063030-200721020-00001
   Baselga J, 2001, SEMIN ONCOL, V28, P4, DOI 10.1016/S0093-7754(01)90276-3
   Bertozzi CC, 2006, IN VITRO CELL DEV-AN, V42, P58
   Betts MR, 2003, J IMMUNOL METHODS, V281, P65, DOI 10.1016/S0022-1759(03)00265-5
   Bookman MA, 2003, J CLIN ONCOL, V21, P283, DOI 10.1200/JCO.2003.10.104
   Brossart P, 2000, BLOOD, V96, P3102, DOI 10.1182/blood.V96.9.3102.h8003102_3102_3108
   Chmielewski M, 2004, J IMMUNOL, V173, P7647, DOI 10.4049/jimmunol.173.12.7647
   Chu CS, 2011, CANC IMMUNOL IMMUNOT
   Diederichsen ACP, 1998, APMIS, V106, P562, DOI 10.1111/j.1699-0463.1998.tb01385.x
   Engel RH, 2007, DRUGS, V67, P1329, DOI 10.2165/00003495-200767090-00006
   FAJAC A, 1995, INT J CANCER, V64, P146, DOI 10.1002/ijc.2910640213
   FELIP E, 1995, CANCER, V75, P2147, DOI 10.1002/1097-0142(19950415)75:8<2147::AID-CNCR2820750818>3.0.CO;2-8
   GROSS G, 1989, P NATL ACAD SCI USA, V86, P10024, DOI 10.1073/pnas.86.24.10024
   Hellstrom I, 2001, CANCER RES, V61, P2420
   Hogdall EVS, 2003, CANCER-AM CANCER SOC, V98, P66, DOI 10.1002/cncr.11476
   IOANNIDES CG, 1993, CELL IMMUNOL, V151, P225, DOI 10.1006/cimm.1993.1233
   Johnson LA, 2006, J IMMUNOL, V177, P6548, DOI 10.4049/jimmunol.177.9.6548
   Juhl H, 1997, J BIOL CHEM, V272, P29482, DOI 10.1074/jbc.272.47.29482
   KALLIONIEMI OP, 1992, P NATL ACAD SCI USA, V89, P5321, DOI 10.1073/pnas.89.12.5321
   Kershaw MH, 2004, J IMMUNOL, V173, P2143, DOI 10.4049/jimmunol.173.3.2143
   Lal G, 2008, J SURG RES, V149, P62, DOI 10.1016/j.jss.2007.10.014
   Lanitis E, 2012, MOL THER, V20, P633, DOI 10.1038/mt.2011.256
   Le Tourneau A, 2005, GYNECOL ONCOL, V95, P89
   Lee CH, 2005, INT J GYNECOL PATHOL, V24, P147, DOI 10.1097/01.PGP.0000152026.39268.57
   MAINESBANDIERA SL, 1992, AM J OBSTET GYNECOL, V167, P729, DOI 10.1016/S0002-9378(11)91579-8
   Mayr D, 2006, HISTOPATHOLOGY, V48, P149, DOI 10.1111/j.1365-2559.2005.02306.x
   Morgan RA, 2010, MOL THER, V18, P843, DOI 10.1038/mt.2010.24
   MORITZ D, 1994, P NATL ACAD SCI USA, V91, P4318, DOI 10.1073/pnas.91.10.4318
   Musolino A, 2008, J CLIN ONCOL, V26, P1789, DOI 10.1200/JCO.2007.14.8957
   Nielsen JS, 2004, INT J GYNECOL CANCER, V14, P1086, DOI 10.1111/j.1048-891X.2004.14606.x
   Pauletti G, 2000, J CLIN ONCOL, V18, P3651, DOI 10.1200/JCO.2000.18.21.3651
   Pauletti G, 1996, ONCOGENE, V13, P63
   PENAULTLLORCA F, 1994, J PATHOL, V173, P65, DOI 10.1002/path.1711730111
   Perez EA, 2002, MAYO CLIN PROC, V77, P148
   PIETRAS RJ, 1994, ONCOGENE, V9, P1829
   Pinthus JH, 2003, CANCER RES, V63, P2470
   Scardino A, 2007, CANCER RES, V67, P7028, DOI 10.1158/0008-5472.CAN-06-3998
   SCHIER R, 1995, IMMUNOTECHNOLOGY, V1, P73, DOI 10.1016/1380-2933(95)00007-0
   STANCOVSKI I, 1993, J IMMUNOL, V151, P6577
   Tang Y, 2007, J IMMUNOL, V179, P2815, DOI 10.4049/jimmunol.179.5.2815
   Turatti F, 2005, J GENE MED, V7, P158, DOI 10.1002/jgm.647
   Vaughan S, 2011, NAT REV CANCER, V11, P719, DOI 10.1038/nrc3144
   Verri E, 2005, ONCOLOGY-BASEL, V68, P154, DOI 10.1159/000086958
   Vinatzer U, 2005, CLIN CANCER RES, V11, P8348, DOI 10.1158/1078-0432.CCR-05-0841
   Wolff AC, 2007, J CLIN ONCOL, V25, P118, DOI 10.1200/JCO.2006.09.2775
   WONG YF, 1995, GYNECOL OBSTET INVES, V40, P209, DOI 10.1159/000292337
   Zhao YB, 2009, J IMMUNOL, V183, P5563, DOI 10.4049/jimmunol.0900447
   Zorn KK, 2003, CLIN CANCER RES, V9, P4811
NR 49
TC 55
Z9 56
U1 1
U2 13
PU PUBLIC LIBRARY SCIENCE
PI SAN FRANCISCO
PA 1160 BATTERY STREET, STE 100, SAN FRANCISCO, CA 94111 USA
SN 1932-6203
J9 PLOS ONE
JI PLoS One
PD NOV 26
PY 2012
VL 7
IS 11
AR e49829
DI 10.1371/journal.pone.0049829
PG 12
WC Multidisciplinary Sciences
SC Science & Technology - Other Topics
GA 048RI
UT WOS:000311929800042
PM 23189165
OA gold, Green Published, Green Submitted
DA 2021-10-29
ER

PT J
AU Chmielewski, M
   Maliar, A
   Eshhar, Z
   Abken, H
AF Chmielewski, Markus
   Maliar, Amit
   Eshhar, Zelig
   Abken, Hinrich
TI CAR's made it to the pancreas
SO ONCOIMMUNOLOGY
LA English
DT Article
DE adoptive cell therapy; cancer stem cell; chimeric antigen receptor;
   pancreas adenocarcinoma; T cell
ID T-CELLS; TUMORS
AB Despite intensive treatment, pancreatic adenocarcinoma still has the worst prognosis among all malignancies. Using clinically relevant models, we demonstrated the therapeutic efficacy of adoptively transferred T cells engineered with a carcinoembryonic antigen (CEA) and ERBB2-specific chimeric antigen receptor against pancreatic carcinoma. Targeting CD24, a putative cancer stem cell antigen expressed by a minority of carcinoma cells, was likewise effective.
C1 [Chmielewski, Markus; Abken, Hinrich] Univ Hosp Cologne, Dept Internal Med 1, CMMC, Cologne, Germany.
   [Maliar, Amit; Eshhar, Zelig] Weizmann Inst Sci, Dept Immunol, IL-76100 Rehovot, Israel.
RP Abken, H (corresponding author), Univ Hosp Cologne, Dept Internal Med 1, CMMC, Cologne, Germany.
EM hinrich.abken@uk-koeln.de
CR Chmielewski M, 2012, GENE THER IN PRESS
   Chmielewski M, 2012, GASTROENTEROLOGY, V143, P1095, DOI 10.1053/j.gastro.2012.06.037
   ESHHAR Z, 1993, P NATL ACAD SCI USA, V90, P720, DOI 10.1073/pnas.90.2.720
   Eshhar Z., 2008, V181, P329
   Gilham DE, 2012, TRENDS MOL MED, V18, P377, DOI 10.1016/j.molmed.2012.04.009
   Hombach A, 1999, GENE THER, V6, P300, DOI 10.1038/sj.gt.3300813
   Maliar A, 2012, GASTROENTEROLOGY, V143, P1375, DOI 10.1053/j.gastro.2012.07.017
   Parkhurst MR, 2011, MOL THER, V19, P620, DOI 10.1038/mt.2010.272
   Porter DL, 2011, NEW ENGL J MED, V365, P725, DOI 10.1056/NEJMoa1103849
   Schmidt P, 2011, P NATL ACAD SCI USA, V108, P2474, DOI 10.1073/pnas.1009069108
NR 10
TC 1
Z9 1
U1 0
U2 2
PU TAYLOR & FRANCIS INC
PI PHILADELPHIA
PA 530 WALNUT STREET, STE 850, PHILADELPHIA, PA 19106 USA
SN 2162-402X
J9 ONCOIMMUNOLOGY
JI OncoImmunology
PD NOV
PY 2012
VL 1
IS 8
BP 1387
EP 1389
DI 10.4161/onci.22195
PG 3
WC Oncology; Immunology
SC Oncology; Immunology
GA 108GR
UT WOS:000316280700018
PM 23243602
OA Green Published, gold
DA 2021-10-29
ER

PT J
AU Kong, S
   Sengupta, S
   Tyler, B
   Bais, AJ
   Ma, QZ
   Doucette, S
   Zhou, JY
   Sahin, A
   Carter, BS
   Brem, H
   Junghans, RP
   Sampath, P
AF Kong, Seogkyoung
   Sengupta, Sadhak
   Tyler, Betty
   Bais, Anthony J.
   Ma, Qiangzhong
   Doucette, Saryn
   Zhou, Jinyuan
   Sahin, Ayguen
   Carter, Bob S.
   Brem, Henry
   Junghans, Richard P.
   Sampath, Prakash
TI Suppression of Human Glioma Xenografts with Second-Generation
   IL13R-Specific Chimeric Antigen Receptor-Modified T Cells
SO CLINICAL CANCER RESEARCH
LA English
DT Article
ID INTERLEUKIN-13 RECEPTOR; MALIGNANT GLIOMA; RECOGNITION; COMPONENT;
   CLONING
AB Purpose: Glioblastoma multiforme (GBM) remains highly incurable, with frequent recurrences after standard therapies of maximal surgical resection, radiation, and chemotherapy. To address the need for new treatments, we have undertaken a chimeric antigen receptor (CAR) "designer T cell" (dTc) immunotherapeutic strategy by exploiting interleukin (IL) 13 receptor alpha-2 (IL13R alpha 2) as a GBM-selective target.
   Experimental Design: We tested a second-generation IL13 "zetakine" CAR composed of a mutated IL13 extracellular domain linked to intracellular signaling elements of the CD28 costimulatory molecule and CD3 zeta. The aim of the mutation (IL13.E13K.R109K) was to enhance selectivity of the CAR for recognition and killing of IL13R alpha 2(+) GBMs while sparing normal cells bearing the composite IL13R alpha 1/IL4R alpha receptor.
   Results: Our aim was partially realized with improved recognition of tumor and reduced but persisting activity against normal tissue IL13R alpha 1(+) cells by the IL13.E13K.R109K CAR. We show that these IL13 dTcs were efficient in killing IL13R alpha 2(+) glioma cell targets with abundant secretion of cytokines IL2 and IFN gamma, and they displayed enhanced tumor-induced expansion versus control unmodified T cells in vitro. In an in vivo test with a human glioma xenograft model, single intracranial injections of IL13 dTc into tumor sites resulted in marked increases in animal survivals.
   Conclusions: These data raise the possibility of immune targeting of diffusely invasive GBM cells either via dTc infusion into resection cavities to prevent GBM recurrence or via direct stereotactic injection of dTcs to suppress inoperable or recurrent tumors. Systemic administration of these IL13 dTc could be complicated by reaction against normal tissues expressing IL13Ra1. Clin Cancer Res; 18(21); 5949-60. (C) 2012 AACR.
C1 [Bais, Anthony J.; Ma, Qiangzhong; Junghans, Richard P.] Boston Univ, Sch Med, Roger Williams Med Ctr, Biotherapeut Dev Lab,Dept Med, Providence, RI 02908 USA.
   [Doucette, Saryn] Boston Univ, Sch Med, Roger Williams Med Ctr, Dept Pathol, Providence, RI 02908 USA.
   [Kong, Seogkyoung; Sengupta, Sadhak; Sampath, Prakash] Boston Univ, Sch Med, Roger Williams Med Ctr, Brain Tumor Lab,Dept Neurosurg, Providence, RI 02908 USA.
   [Tyler, Betty; Brem, Henry] Johns Hopkins Univ, Sch Med, Dept Neurosurg, Hunterian Neurosurg Res Lab, Baltimore, MD 21205 USA.
   [Zhou, Jinyuan] Johns Hopkins Univ, Sch Med, Dept Radiol, Baltimore, MD 21205 USA.
   [Sahin, Ayguen; Carter, Bob S.] Massachusetts Gen Hosp, Dept Neurosurg, Boston, MA 02114 USA.
RP Junghans, RP (corresponding author), Boston Univ, Sch Med, Roger Williams Med Ctr, Biotherapeut Dev Lab,Dept Med, 825 Chalkstone Ave,NC 143, Providence, RI 02908 USA.
EM rpj@bu.edu
RI Carter, Bob/AAB-4868-2021
OI Carter, Bob/0000-0002-3586-1324
FU Roger Williams Hospital Brain Tumor Fund; Rhode Island Brain and Spine
   Tumor Foundation; NATIONAL CANCER INSTITUTEUnited States Department of
   Health & Human ServicesNational Institutes of Health (NIH) - USANIH
   National Cancer Institute (NCI) [P30CA006973] Funding Source: NIH
   RePORTER
FX This work was supported by the Roger Williams Hospital Brain Tumor Fund
   and an award from the Rhode Island Brain and Spine Tumor Foundation.
CR Aman MJ, 1996, J BIOL CHEM, V271, P29265, DOI 10.1074/jbc.271.46.29265
   Arima K, 2005, J BIOL CHEM, V280, P24915, DOI 10.1074/jbc.M502571200
   Attenello FJ, 2008, ANN SURG ONCOL, V15, P2887, DOI 10.1245/s10434-008-0048-2
   Beaudoin EL, 2008, J VIROL METHODS, V148, P253, DOI 10.1016/j.jviromet.2007.12.008
   Bullain SS, 2009, J NEURO-ONCOL, V94, P373, DOI 10.1007/s11060-009-9889-1
   Chang SM, 2005, JAMA-J AM MED ASSOC, V293, P2469
   Chmielewski M, 2011, GENE THER, V18, P62, DOI 10.1038/gt.2010.127
   DeAngelis LM, 2001, NEW ENGL J MED, V344, P114, DOI 10.1056/NEJM200101113440207
   Debinski W, 1999, CLIN CANCER RES, V5, P985
   Debinski W, 1998, NAT BIOTECHNOL, V16, P449, DOI 10.1038/nbt0598-449
   Di Stasi A, 2011, NEW ENGL J MED, V365, P1673, DOI 10.1056/NEJMoa1106152
   Emtage PCR, 2008, CLIN CANCER RES, V14, P8112, DOI 10.1158/1078-0432.CCR-07-4910
   Facoetti A, 2005, CLIN CANCER RES, V11, P8304, DOI 10.1158/1078-0432.CCR-04-2588
   Finney HM, 1998, J IMMUNOL, V161, P2791
   HARDING CV, 1990, NATURE, V346, P574, DOI 10.1038/346574a0
   Haynes NM, 2002, BLOOD, V100, P3155, DOI 10.1182/blood-2002-04-1041
   Hilton DJ, 1996, P NATL ACAD SCI USA, V93, P497, DOI 10.1073/pnas.93.1.497
   Husain SR, 2003, J NEURO-ONCOL, V65, P37, DOI 10.1023/A:1026242432647
   Junghans RP, 2010, MOL THER, V18, P1742, DOI 10.1038/mt.2010.162
   Kahlon KS, 2004, CANCER RES, V64, P9160, DOI 10.1158/0008-5472.CAN-04-0454
   Kawakami M, 2001, ONCOL RES, V12, P459, DOI 10.3727/096504001108747468
   LaPorte SL, 2008, CELL, V132, P259, DOI 10.1016/j.cell.2007.12.030
   Lo ASY, 2010, CLIN CANCER RES, V16, P2769, DOI 10.1158/1078-0432.CCR-10-0043
   MA QZ, 2002, CANC CHEMOTHERAPY BI, P319
   Madhankumar AB, 2004, NEOPLASIA, V6, P15, DOI 10.1016/S1476-5586(04)80049-6
   Mintz A, 2002, NEOPLASIA, V4, P388, DOI 10.1038/sj.neo.7900234
   Moeller M, 2005, BLOOD, V106, P2995, DOI 10.1182/blood-2004-12-4906
   Morgan RA, 2006, SCIENCE, V314, P126, DOI 10.1126/science.1129003
   Moss WC, 2002, P NATL ACAD SCI USA, V99, P15024, DOI 10.1073/pnas.192573999
   Nakajima C, 2001, CANCER RES, V61, P3399
   Oshima Y, 2001, J BIOL CHEM, V276, P15185, DOI 10.1074/jbc.M010159200
   Sadelain M, 2009, CURR OPIN IMMUNOL, V21, P215, DOI 10.1016/j.coi.2009.02.009
   Sampath P, 1999, CANCER RES, V59, P2107
   Sperling AI, 1996, J IMMUNOL, V157, P3909
   Sykulev Y, 1995, P NATL ACAD SCI USA, V92, P11990, DOI 10.1073/pnas.92.26.11990
   Viola A, 1999, SCIENCE, V283, P680, DOI 10.1126/science.283.5402.680
   Yaghoubi SS, 2009, NAT CLIN PRACT ONCOL, V6, P53, DOI 10.1038/ncponc1278
NR 37
TC 87
Z9 89
U1 0
U2 15
PU AMER ASSOC CANCER RESEARCH
PI PHILADELPHIA
PA 615 CHESTNUT ST, 17TH FLOOR, PHILADELPHIA, PA 19106-4404 USA
SN 1078-0432
EI 1557-3265
J9 CLIN CANCER RES
JI Clin. Cancer Res.
PD NOV 1
PY 2012
VL 18
IS 21
BP 5949
EP 5960
DI 10.1158/1078-0432.CCR-12-0319
PG 12
WC Oncology
SC Oncology
GA 049YV
UT WOS:000312020400014
PM 22966020
OA Bronze, Green Accepted
DA 2021-10-29
ER

PT J
AU Hoyos, V
   Savoldo, B
   Dotti, G
AF Hoyos, Valentina
   Savoldo, Barbara
   Dotti, Gianpietro
TI Genetic modification of human T lymphocytes for the treatment of
   hematologic malignancies
SO HAEMATOLOGICA-THE HEMATOLOGY JOURNAL
LA English
DT Review
DE immunotherapy; cytotoxic T lymphocytes; gene transfer; chimeric antigen
   receptor; suicide gene
ID CHIMERIC-ANTIGEN-RECEPTOR; HEMATOPOIETIC-CELL TRANSPLANTATION;
   ENGINEERED DONOR LYMPHOCYTES; CHRONIC MYELOID-LEUKEMIA;
   VERSUS-HOST-DISEASE; SUICIDE-GENE; ADOPTIVE IMMUNOTHERAPY;
   ANTITUMOR-ACTIVITY; CLINICAL-TRIAL; ADVERSE EVENT
AB Modern chemotherapy regimens and supportive care have produced remarkable improvements in the overall survival of patients with hematologic malignancies. However, the development of targeted small molecules, monoclonal antibodies, and biological therapies that demonstrate greater efficacy and lower toxicity remains highly desirable in hematology, and oncology in general. In the context of biological therapies, T-lymphocyte based treatments have enormous potential. Donor lymphocyte infusion in patients relapsed after allogeneic hematopoietic stem cell transplant pioneered the concept that T lymphocytes can effectively control tumor growth, and this was then followed by the development of cell culture strategies to generate T lymphocytes with selective activity against tumor cells. Over the past decade, it has become clear that the adoptive transfer of ex vivo expanded antigen-specific cytotoxic T lymphocytes promotes sustained antitumor effects in patients with virus-associated lymphomas, such as Epstein-Barr virus related post-transplant lymphomas and Hodgkin's lymphomas. Because of this compelling clinical evidence and the concomitant development of methodologies for robust gene transfer to human T lymphocytes, the field has rapidly evolved, offering new opportunities to extend T-cell based therapies. This review summarizes the most recent biological and clinical developments using genetically manipulated T cells for the treatment of hematologic malignancies.
C1 [Hoyos, Valentina; Savoldo, Barbara; Dotti, Gianpietro] Baylor Coll Med, Ctr Cell & Gene Therapy, Houston, TX 77030 USA.
   [Hoyos, Valentina; Savoldo, Barbara; Dotti, Gianpietro] Baylor Coll Med, Dept Med, Houston, TX 77030 USA.
   Texas Childrens Hosp, Dept Pediat, Houston, TX 77030 USA.
   [Dotti, Gianpietro] Baylor Coll Med, Dept Immunol, Houston, TX 77030 USA.
RP Dotti, G (corresponding author), Baylor Coll Med, Ctr Cell & Gene Therapy, 6621 Fannin St,MC 3-3320, Houston, TX 77030 USA.
EM gdotti@bcm.tmc.edu
FU National Institutes of Health-NCIUnited States Department of Health &
   Human ServicesNational Institutes of Health (NIH) - USANIH National
   Cancer Institute (NCI) [R01 CA142636]; Department of Defense
   Technology/Therapeutic Development AwardUnited States Department of
   Defense [W81XWH-10-10425]; NIHUnited States Department of Health & Human
   ServicesNational Institutes of Health (NIH) - USA [P50CA126752];
   Leukemia and Lymphoma Society Translational Research grantsLeukemia and
   Lymphoma Society; NATIONAL CANCER INSTITUTEUnited States Department of
   Health & Human ServicesNational Institutes of Health (NIH) - USANIH
   National Cancer Institute (NCI) [R01CA142636, P50CA126752] Funding
   Source: NIH RePORTER; NATIONAL HEART, LUNG, AND BLOOD INSTITUTEUnited
   States Department of Health & Human ServicesNational Institutes of
   Health (NIH) - USANIH National Heart Lung & Blood Institute (NHLBI)
   [T32HL092332] Funding Source: NIH RePORTER
FX the authors declare no competing financial interests. This work was
   supported in part by R01 CA142636 National Institutes of Health-NCI,
   W81XWH-10-10425 Department of Defense Technology/Therapeutic Development
   Award, NIH P50CA126752 and Leukemia and Lymphoma Society Translational
   Research grants. We would like to thank Dr Malcolm Brenner for the
   critical revision of the manuscript.
CR Attianese GMPG, 2011, BLOOD, V117, P4736, DOI 10.1182/blood-2010-10-311845
   Bargou R, 2008, SCIENCE, V321, P974, DOI 10.1126/science.1158545
   Bear AS, 2012, MOL THER, V20, P246, DOI 10.1038/mt.2011.288
   Bendle GM, 2010, NAT MED, V16, P565, DOI 10.1038/nm.2128
   Bollard CM, 2007, BLOOD, V110, P2838, DOI 10.1182/blood-2007-05-091280
   Bollard CM, 2002, BLOOD, V99, P3179, DOI 10.1182/blood.V99.9.3179
   Bonini C, 2003, NAT MED, V9, P367, DOI 10.1038/nm0403-367
   Bonini C, 1997, SCIENCE, V276, P1719, DOI 10.1126/science.276.5319.1719
   Bornhauser M, 2011, BLOOD, V117, P7174, DOI 10.1182/blood-2010-09-308569
   Brentjens R, 2010, MOL THER, V18, P666, DOI 10.1038/mt.2010.31
   Brentjens RJ, 2011, BLOOD, V118, P4817, DOI 10.1182/blood-2011-04-348540
   Brewin J, 2009, BLOOD, V114, P4792, DOI 10.1182/blood-2009-07-228387
   Carpenito C, 2009, P NATL ACAD SCI USA, V106, P3360, DOI 10.1073/pnas.0813101106
   Casucci M, 2011, BLOOD, V118
   Cavalieri S, 2003, BLOOD, V102, P497, DOI 10.1182/blood-2003-01-0297
   Ciceri F, 2007, BLOOD, V109, P4698, DOI 10.1182/blood-2006-05-023416
   Ciceri F, 2009, LANCET ONCOL, V10, P489, DOI 10.1016/S1470-2045(09)70074-9
   Cooper LJN, 2003, BLOOD, V101, P1637, DOI 10.1182/blood-2002-07-1989
   Craddock JA, 2010, J IMMUNOTHER, V33, P780, DOI 10.1097/CJI.0b013e3181ee6675
   Dazzi F, 1999, EXP HEMATOL, V27, P1477, DOI 10.1016/S0301-472X(99)00096-X
   De Angelis B, 2009, BLOOD, V114, P4784, DOI 10.1182/blood-2009-07-230482
   Di Stasi A, 2011, NEW ENGL J MED, V365, P1673, DOI 10.1056/NEJMoa1106152
   Di Stasi A, 2009, BLOOD, V113, P6392, DOI 10.1182/blood-2009-03-209650
   Dotti G, 2005, BLOOD, V105, P4677, DOI 10.1182/blood-2004-08-3337
   Dudley ME, 2008, J CLIN ONCOL, V26, P5233, DOI 10.1200/JCO.2008.16.5449
   ESHHAR Z, 1993, P NATL ACAD SCI USA, V90, P720, DOI 10.1073/pnas.90.2.720
   Frey NV, 2008, BEST PRACT RES CL HA, V21, P205, DOI 10.1016/j.beha.2008.02.007
   Fujie T, 1999, INT J CANCER, V80, P169, DOI 10.1002/(SICI)1097-0215(19990118)80:2<169::AID-IJC1>3.3.CO;2-G
   Hacein-Bey-Abina S, 2008, J CLIN INVEST, V118, P3132, DOI 10.1172/JCI35700
   Heslop HE, 2010, BLOOD, V115, P925, DOI 10.1182/blood-2009-08-239186
   Hodi FS, 2010, NEW ENGL J MED, V363, P711, DOI 10.1056/NEJMoa1003466
   Hombach A, 1999, J IMMUNOTHER, V22, P473, DOI 10.1097/00002371-199911000-00001
   Hoyos V, 2010, LEUKEMIA, V24, P1160, DOI 10.1038/leu.2010.75
   Hudecek M, 2010, BLOOD, V116, P4532, DOI 10.1182/blood-2010-05-283309
   Huye LE, 2011, MOL THER, V19, P2239, DOI 10.1038/mt.2011.179
   Imai C, 2004, LEUKEMIA, V18, P676, DOI 10.1038/sj.leu.2403302
   Introna M, 2000, HUM GENE THER, V11, P611, DOI 10.1089/10430340050015798
   Jena B, 2010, BLOOD, V116, P1035, DOI 10.1182/blood-2010-01-043737
   Jensen M, 1998, Biol Blood Marrow Transplant, V4, P75, DOI 10.1053/bbmt.1998.v4.pm9763110
   Jensen MC, 2010, BIOL BLOOD MARROW TR, V16, P1245, DOI 10.1016/j.bbmt.2010.03.014
   Kalos M, 2011, SCI TRANSL MED, V3, DOI 10.1126/scitranslmed.3002842
   Kershaw MH, 2002, HUM GENE THER, V13, P1971, DOI 10.1089/10430340260355374
   Kochenderfer JN, 2012, BLOOD, V119, P2709, DOI 10.1182/blood-2011-10-384388
   Leen AM, 2006, NAT MED, V12, P1160, DOI 10.1038/nm1475
   Liu K, 2001, J IMMUNOL, V167, P6356, DOI 10.4049/jimmunol.167.11.6356
   Maher J, 2002, NAT BIOTECHNOL, V20, P70, DOI 10.1038/nbt0102-70
   Mandigers CMPW, 2003, BONE MARROW TRANSPL, V32, P1159, DOI 10.1038/sj.bmt.1704290
   Marin V, 2010, HAEMATOL-HEMATOL J, V95, P2144, DOI 10.3324/haematol.2010.026310
   Micklethwaite KP, 2010, BLOOD, V115, P2695, DOI 10.1182/blood-2009-09-242263
   Molldrem JJ, 1997, BLOOD, V90, P2529, DOI 10.1182/blood.V90.7.2529.2529_2529_2534
   Morgan RA, 2006, SCIENCE, V314, P126, DOI 10.1126/science.1129003
   Morgan RA, 2010, MOL THER, V18, P843, DOI 10.1038/mt.2010.24
   Nakazawa Y, 2009, J IMMUNOTHER, V32, P826, DOI 10.1097/CJI.0b013e3181ad762b
   Ochi T, 2011, BLOOD, V118, P1495, DOI 10.1182/blood-2011-02-337089
   Okamoto S, 2009, CANCER RES, V69, P9003, DOI 10.1158/0008-5472.CAN-09-1450
   Porter DL, 2011, NEW ENGL J MED, V365, P725, DOI 10.1056/NEJMoa1103849
   Pule MA, 2005, MOL THER, V12, P933, DOI 10.1016/j.ymthe.2005.04.016
   Pule MA, 2008, NAT MED, V14, P1264, DOI 10.1038/nm.1882
   Quintarelli C, 2008, BLOOD, V112, P1876, DOI 10.1182/blood-2008-04-150045
   Quintarelli C, 2007, BLOOD, V110, P2793, DOI 10.1182/blood-2007-02-072843
   Quintarelli C, 2011, BLOOD, V117, P3353, DOI 10.1182/blood-2010-08-300376
   Rapoport AP, 2011, BLOOD, V117, P788, DOI 10.1182/blood-2010-08-299396
   Riechelmann H, 2008, ORAL ONCOL, V44, P823, DOI 10.1016/j.oraloncology.2007.10.009
   Robbins PF, 2008, J IMMUNOL, V180, P6116, DOI 10.4049/jimmunol.180.9.6116
   Robbins PF, 2011, J CLIN ONCOL, V29, P917, DOI 10.1200/JCO.2010.32.2537
   Rooney CM, 1998, BLOOD, V92, P1549, DOI 10.1182/blood.V92.5.1549.417k32_1549_1555
   Savoldo B, 2007, BLOOD, V110, P2620, DOI 10.1182/blood-2006-11-059139
   Savoldo B, 2011, J CLIN INVEST, V121, P1822, DOI 10.1172/JCI46110
   Schmitt M, 2008, BLOOD, V111, P1357, DOI 10.1182/blood-2007-07-099366
   Shaffer DR, 2011, BLOOD, V117, P4304, DOI 10.1182/blood-2010-04-278218
   Singh H, 2008, CANCER RES, V68, P2961, DOI 10.1158/0008-5472.CAN-07-5600
   Straathof KC, 2005, BLOOD, V105, P4247, DOI 10.1182/blood-2004-11-4564
   Sun J, 2010, MOL THER, V18, P2006, DOI 10.1038/mt.2010.185
   Tey SK, 2007, BIOL BLOOD MARROW TR, V13, P913, DOI 10.1016/j.bbmt.2007.04.005
   Thomis DC, 2001, BLOOD, V97, P1249, DOI 10.1182/blood.V97.5.1249
   Till BG, 2008, BLOOD, V112, P2261, DOI 10.1182/blood-2007-12-128843
   Till BG, 2012, BLOOD, V119, P3940, DOI 10.1182/blood-2011-10-387969
   Traversari C, 2007, BLOOD, V109, P4708, DOI 10.1182/blood-2006-04-015230
   Vera J, 2006, BLOOD, V108, P3890, DOI 10.1182/blood-2006-04-017061
   Vera JF, 2009, MOL THER, V17, P880, DOI 10.1038/mt.2009.34
   Wagner HJ, 2004, CANCER GENE THER, V11, P81, DOI 10.1038/sj.cgt.7700664
   Warren EH, 2010, BLOOD, V115, P3869, DOI 10.1182/blood-2009-10-248997
   WIESER R, 1993, MOL CELL BIOL, V13, P7239, DOI 10.1128/MCB.13.12.7239
   Xue SA, 2005, BLOOD, V106, P3062, DOI 10.1182/blood-2005-01-0146
   Younes A, 2010, NEW ENGL J MED, V363, P1812, DOI 10.1056/NEJMoa1002965
   Zhang L, 2011, MOL THER, V19, P751, DOI 10.1038/mt.2010.313
NR 86
TC 11
Z9 14
U1 0
U2 20
PU FERRATA STORTI FOUNDATION
PI PAVIA
PA VIA GIUSEPPE BELLI 4, 27100 PAVIA, ITALY
SN 0390-6078
EI 1592-8721
J9 HAEMATOL-HEMATOL J
JI Haematol-Hematol. J.
PD NOV
PY 2012
VL 97
IS 11
BP 1622
EP 1631
DI 10.3324/haematol.2012.064303
PG 10
WC Hematology
SC Hematology
GA 043WL
UT WOS:000311581300007
PM 22929977
OA Green Published, gold
DA 2021-10-29
ER

PT J
AU Wang, XL
   Naranjo, A
   Brown, CE
   Bautista, C
   Wong, CW
   Chang, WC
   Aguilar, B
   Ostberg, JR
   Riddell, SR
   Forman, SJ
   Jensen, MC
AF Wang, Xiuli
   Naranjo, Araceli
   Brown, Christine E.
   Bautista, Cherrilyn
   Wong, ChingLam W.
   Chang, Wen-Chung
   Aguilar, Brenda
   Ostberg, Julie R.
   Riddell, Stanley R.
   Forman, Stephen J.
   Jensen, Michael C.
TI Phenotypic and Functional Attributes of Lentivirus-modified
   CD19-specific Human CD8(+) Central Memory T Cells Manufactured at
   Clinical Scale
SO JOURNAL OF IMMUNOTHERAPY
LA English
DT Article
DE T-cell immunotherapy; chimeric antigen receptor; cell product
   manufacturing
ID EPSTEIN-BARR-VIRUS; TRANSFER THERAPY; SUICIDE GENE; ADOPTIVE
   IMMUNOTHERAPY; METASTATIC MELANOMA; EFFECTOR; PERSISTENCE; LYMPHOCYTES;
   SAFETY; NEUROBLASTOMA
AB A key determinant of the therapeutic potency of adoptive T-cell transfer is the extent to which infused cells can persist and expand in vivo. Ex vivo propagated virus-specific and chimeric antigen receptor (CAR)-redirected antitumor CD8(+) effector T cells derived from CD45RA(-) CD62L(+) central memory (TCM) precursors engraft long-term and reconstitute functional memory after adoptive transfer. Here, we describe a clinical scale, closed system, immunomagnetic selection method to isolate CD8(+) TCM from peripheral blood mononuclear cells (PBMC). This method uses the CliniMACS device to first deplete CD14(+), CD45RA(+), and CD4(+) cells from PBMC, and then to positively select CD62L(+) cells. The average purity and yield of CD8(+) CD45RA(-) CD62L(+) TCM obtained in full-scale qualification runs were 70% and 0.4% (of input PBMC), respectively. These CD8(+) TCM are responsive to anti-CD3/ CD28 bead stimulation, and can be efficiently transduced with CAR encoding lentiviral vectors, and undergo sustained expansion in interleukin (IL)-2/IL-15 over 3-6 weeks. The resulting CD8(+) TCMderived effectors are polyclonal, retain expression of CD62L and CD28, exhibit CAR-redirected antitumor effector function, and are capable of huIL-15-dependent in vivo homeostatic engraftment after transfer to immunodeficient NOD/Scid IL-2RgCnull mice. Adoptive therapy using purified TCM cells is now the subject of a Food and Drug Administration-authorized clinical trial for the treatment of CD19(+) B-cell malignancies, and 3 clinical cell products expressing a CD19-specific CAR for IND # 14645 have already been successfully generated from lymphoma patients using this manufacturing platform.
C1 [Jensen, Michael C.] Seattle Childrens Res Inst, Ctr Childhood Canc Res, Seattle, WA 98101 USA.
   [Riddell, Stanley R.] Tech Univ Munich, Inst Adv Studies, Munich, Germany.
   [Wang, Xiuli; Naranjo, Araceli; Brown, Christine E.; Bautista, Cherrilyn; Wong, ChingLam W.; Chang, Wen-Chung; Aguilar, Brenda; Ostberg, Julie R.; Forman, Stephen J.; Jensen, Michael C.] City Hope Natl Med Ctr, Beckman Res Inst, Dept Canc Immunotherapeut & Tumor Immunol, Duarte, CA 91010 USA.
   [Wang, Xiuli; Naranjo, Araceli; Brown, Christine E.; Bautista, Cherrilyn; Wong, ChingLam W.; Chang, Wen-Chung; Aguilar, Brenda; Ostberg, Julie R.; Forman, Stephen J.; Jensen, Michael C.] City Hope Natl Med Ctr, Beckman Res Inst, Dept Hematol & Hematopoiet Cell Transplantat, Duarte, CA 91010 USA.
RP Jensen, MC (corresponding author), Seattle Childrens Res Inst, Ctr Childhood Canc Res, 1100 Olive Way, Seattle, WA 98101 USA.
EM michael.jensen@seattlechildrens.org
OI Wang, Xiuli/0000-0001-5964-4327; Brown, Christine/0000-0003-4915-8207
FU NIHUnited States Department of Health & Human ServicesNational
   Institutes of Health (NIH) - USA [P50 CA107399, P01 CA030206, R01
   CA136551, M01 RR0004]; Lymphoma Research Foundation; Tim Nesvig Lymphoma
   Research Foundation; Marcus Foundation; Skirball Foundation; NATIONAL
   CANCER INSTITUTEUnited States Department of Health & Human
   ServicesNational Institutes of Health (NIH) - USANIH National Cancer
   Institute (NCI) [P50CA107399, R01CA136551, P01CA030206] Funding Source:
   NIH RePORTER
FX Supported by NIH Grants P50 CA107399, P01 CA030206, R01 CA136551, M01
   RR0004, the Lymphoma Research Foundation, the Tim Nesvig Lymphoma
   Research Foundation, the Marcus Foundation, and the Skirball Foundation.
CR Berger C, 2006, BLOOD, V107, P2294, DOI 10.1182/blood-2005-08-3503
   Berger C, 2008, J CLIN INVEST, V118, P294, DOI 10.1172/JCI32103
   Brentjens RJ, 2011, BLOOD, V118, P4817, DOI 10.1182/blood-2011-04-348540
   Charrier S, 2005, GENE THER, V12, P597, DOI 10.1038/sj.gt.3302440
   Cooper LJN, 2003, BLOOD, V101, P1637, DOI 10.1182/blood-2002-07-1989
   Dalgleish A, 2007, ADV CANCER RES, V96, P175, DOI 10.1016/S0065-230X(06)96009-6
   Di Stasi A, 2011, NEW ENGL J MED, V365, P1673, DOI 10.1056/NEJMoa1106152
   Drake CG, 2006, ADV IMMUNOL, V90, P51, DOI 10.1016/S0065-2776(06)90002-9
   Dudley ME, 2008, J CLIN ONCOL, V26, P5233, DOI 10.1200/JCO.2008.16.5449
   Dudley ME, 2007, SEMIN ONCOL, V34, P524, DOI 10.1053/j.seminoncol.2007.09.002
   Dudley ME, 2005, J CLIN ONCOL, V23, P2346, DOI 10.1200/JCO.2005.00.240
   Dudley ME, 2003, NAT REV CANCER, V3, P666, DOI 10.1038/nrc1167
   Gattinoni L, 2005, J CLIN INVEST, V115, P1616, DOI 10.1172/JCI24480
   Gattinoni L, 2005, J EXP MED, V202, P907, DOI 10.1084/jem.20050732
   Gattinoni L, 2011, NAT MED, V17, P1290, DOI 10.1038/nm.2446
   Gonzalez S, 2004, J GENE MED, V6, P704, DOI 10.1002/jgm.489
   Griffioen M, 2009, HAEMATOL-HEMATOL J, V94, P1316, DOI 10.3324/haematol.2008.001677
   Huang JP, 2005, J IMMUNOTHER, V28, P258, DOI 10.1097/01.cji.0000158855.92792.7a
   Jensen MC, 2010, BIOL BLOOD MARROW TR, V16, P1245, DOI 10.1016/j.bbmt.2010.03.014
   Kaech SM, 2007, IMMUNITY, V27, P393, DOI 10.1016/j.immuni.2007.08.007
   Kalos M, 2011, SCI TRANSL MED, V3, DOI 10.1126/scitranslmed.3002842
   Klebanoff CA, 2011, CLIN CANCER RES, V17, P5343, DOI 10.1158/1078-0432.CCR-11-0503
   Morgan RA, 2010, CANCER J, V16, P336, DOI 10.1097/PPO.0b013e3181eb3879
   Park JR, 2007, MOL THER, V15, P825, DOI 10.1038/sj.mt.6300104
   PELLOQUIN F, 1986, IN VITRO CELL DEV B, V22, P689
   Porter DL, 2011, NEW ENGL J MED, V365, P725, DOI 10.1056/NEJMoa1103849
   Pule MA, 2008, NAT MED, V14, P1264, DOI 10.1038/nm.1882
   Sadelain M, 2009, CURR OPIN IMMUNOL, V21, P215, DOI 10.1016/j.coi.2009.02.009
   Sallusto F, 2004, ANNU REV IMMUNOL, V22, P745, DOI 10.1146/annurev.immunol.22.012703.104702
   Savoldo B, 2002, BLOOD, V100, P4059, DOI 10.1182/blood-2002-01-0039
   Serafini M, 2004, HUM GENE THER, V15, P63, DOI 10.1089/10430340460732463
   Smalley DM, 2005, J CELL MOL MED, V9, P255, DOI 10.1111/j.1582-4934.2005.tb00354.x
   Stastny MJ, 2007, J PEDIAT HEMATOL ONC, V29, P669, DOI 10.1097/MPH.0b013e3181468c68
   Tey SK, 2007, BIOL BLOOD MARROW TR, V13, P913, DOI 10.1016/j.bbmt.2007.04.005
   Tran KQ, 2008, J IMMUNOTHER, V31, P742, DOI 10.1097/CJI.0b013e31818403d5
   Turtle CJ, 2009, IMMUNITY, V31, P834, DOI 10.1016/j.immuni.2009.09.015
   van Meerten T, 2006, GENE THER, V13, P789, DOI 10.1038/sj.gt.3302705
   Vogler I, 2010, MOL THER, V18, P1330, DOI 10.1038/mt.2010.83
   Wang XL, 2011, BLOOD, V118, P1255, DOI 10.1182/blood-2011-02-337360
   Wang XL, 2011, BLOOD, V117, P1888, DOI 10.1182/blood-2010-10-310599
NR 40
TC 98
Z9 100
U1 0
U2 19
PU LIPPINCOTT WILLIAMS & WILKINS
PI PHILADELPHIA
PA 530 WALNUT ST, PHILADELPHIA, PA 19106-3621 USA
SN 1524-9557
J9 J IMMUNOTHER
JI J. Immunother.
PD NOV-DEC
PY 2012
VL 35
IS 9
BP 689
EP 701
DI 10.1097/CJI.0b013e318270dec7
PG 13
WC Oncology; Immunology; Medicine, Research & Experimental
SC Oncology; Immunology; Research & Experimental Medicine
GA 028OF
UT WOS:000310431100005
PM 23090078
OA Green Accepted
DA 2021-10-29
ER

PT J
AU Maliar, A
   Servais, C
   Waks, T
   Chmielewski, M
   Lavy, R
   Altevogt, P
   Abken, H
   Eshhar, Z
AF Maliar, Amit
   Servais, Charlotte
   Waks, Tova
   Chmielewski, Markus
   Lavy, Ron
   Altevogt, Peter
   Abken, Hinrich
   Eshhar, Zelig
TI Redirected T Cells That Target Pancreatic Adenocarcinoma Antigens
   Eliminate Tumors and Metastases in Mice
SO GASTROENTEROLOGY
LA English
DT Article
DE Immunotherapy; Pancreatic Cancer; Adoptive Cell Therapy; Chimeric
   Antigen Receptor
ID ADOPTIVE IMMUNOTHERAPY; RECEPTOR; EXPRESSION; IMMUNOGLOBULIN;
   LYMPHOCYTES; AFFINITY; DOMAINS; CD24; OVEREXPRESSION; AMPLIFICATION
AB BACKGROUND & AIMS: Pancreatic adenocarcinoma (PAC) is often diagnosed at an advanced and inoperable stage, and standard systemic treatments are generally ineffective. We investigated the effects of adoptive transfer of tumor-specific T cells that express chimeric antibody-based receptors (CAR) to mice with primary and metastatic PAC xenografts. METHODS: Human effector T cells were genetically modified to express CAR against Her2/neu or CD24, a putative PAC stem cell antigen. The antitumor reactivity of the engineered T cells (T-bodies) was evaluated in SCID mice with different PAC xenografts. A total of 1 x 10(7) T-bodies were injected via the tail vein or directly administered to the subcutaneous tumor on 3 or 4 alternating days. Mice were then given twice-daily intraperitoneal injections of interleukin-2 for 10 days. RESULTS: Intratumor injection of human CD24 and Her2/neu-specific T-bodies completely eliminated the tumors from most animals. Intravenous injection of T-bodies reduced tumor size and prolonged survival of mice with orthotopically transplanted tumors; more than 50% of animals appeared to be disease-free more than 2 months later. Additional systemic administration of T-bodies 8 weeks after the initial injection eliminated primary tumors, along with liver and draining lymph node metastases. A single administration of the Her2/neuspecific T-bodies prolonged the survival of mice with tumors in which most of the cells expressed the target antigen. In contrast, the CD24-specific T-bodies prolonged survival of mice in which only a subpopulation of the tumor cells expressed the antigen. CONCLUSIONS: CAR-redirected T cells stop growth and metastasis of PAC xenografts in mice. T-bodies specific to CD24, a putative cancer stem cell antigen, were effective against PAC xenografts that had only a subset of antigen-expressing cells.
C1 [Maliar, Amit; Servais, Charlotte; Waks, Tova; Eshhar, Zelig] Weizmann Inst Sci, Dept Immunol, IL-76100 Rehovot, Israel.
   [Maliar, Amit] Assaf Harofeh Med Ctr, Gastroenterol & Liver Dis Inst, Zerifin, Israel.
   [Lavy, Ron] Assaf Harofeh Med Ctr, Dept Surg B, Zerifin, Israel.
   [Chmielewski, Markus; Abken, Hinrich] Ctr Mol Med Cologne & Tumor Genet, Dept Internal Med 1, Cologne, Germany.
   [Altevogt, Peter] German Canc Res Ctr, D-6900 Heidelberg, Germany.
RP Eshhar, Z (corresponding author), Weizmann Inst Sci, Dept Immunol, POB 26, IL-76100 Rehovot, Israel.
EM zelig.eshhar@weizmann.ac.il
FU Moross Cancer Center; Israel Science FoundationIsrael Science
   Foundation; EC HEALTH FP6 ATTACK Consortium; Moross Cancer Center at The
   Weizmann Institute of Science; Friends of Assaf Harofeh Medical Center;
   Deutsche Forschungsgemeinschaft, BonnGerman Research Foundation (DFG);
   Wilhelm Sander-Stiftung, Munich
FX The authors thank Dr Shelley Schwarzbaum (supported by the Moross Cancer
   Center) for scientific editing.; Supported by the Israel Science
   Foundation, the EC HEALTH FP6 ATTACK Consortium, the Moross Cancer
   Center at The Weizmann Institute of Science, and a fellowship from the
   Friends of Assaf Harofeh Medical Center. Work in the H. A. Laboratory,
   Cologne, was supported by funds from the Deutsche
   Forschungsgemeinschaft, Bonn, and the Wilhelm Sander-Stiftung, Munich.
CR Baselga J, 2009, NAT REV CANCER, V9, P463, DOI 10.1038/nrc2656
   Baxevanis CN, 2004, CANCER IMMUNOL IMMUN, V53, P166, DOI 10.1007/s00262-003-0475-7
   Baxevanis CN, 2004, CANCER IMMUNOL IMMUN, V53, P893, DOI 10.1007/s00262-004-0523-y
   Blackburn RV, 1997, INT J CANCER, V72, P871, DOI 10.1002/(SICI)1097-0215(19970904)72:5<871::AID-IJC26>3.0.CO;2-A
   Chmielewski M, 2004, J IMMUNOL, V173, P7647, DOI 10.4049/jimmunol.173.12.7647
   Di Stasi A, 2011, NEW ENGL J MED, V365, P1673, DOI 10.1056/NEJMoa1106152
   ESHHAR Z, 1993, P NATL ACAD SCI USA, V90, P720, DOI 10.1073/pnas.90.2.720
   Eshhar Z, 2001, J IMMUNOL METHODS, V248, P67, DOI 10.1016/S0022-1759(00)00343-4
   Hsieh AC, 2007, BRIT J CANCER, V97, P453, DOI 10.1038/sj.bjc.6603910
   Immervoll H, 2008, BMC CANCER, V8, DOI 10.1186/1471-2407-8-48
   Jacob J, 2004, PANCREATOLOGY, V4, P454, DOI 10.1159/000079824
   Komoto M, 2009, CANCER SCI, V100, P1243, DOI 10.1111/j.1349-7006.2009.01176.x
   LAIRD AK, 1964, BRIT J CANCER, V18, P490, DOI 10.1038/bjc.1964.55
   Lamers CH, 2006, J CLIN ONCOL, V24, P20, DOI DOI 10.1200/JCO.2006.05.9964
   Lee CJ, 2008, J CLIN ONCOL, V26, P2806, DOI 10.1200/JCO.2008.16.6702
   Li CW, 2007, CANCER RES, V67, P1030, DOI 10.1158/0008-5472.CAN-06-2030
   Lowery M, 2009, MINERVA CHIR, V64, P501
   Morgan RA, 2010, MOL THER, V18, P843, DOI 10.1038/mt.2010.24
   Mostoslavsky G, 2005, MOL THER, V11, P932, DOI 10.1016/j.ymthe.2005.01.005
   Mostoslavsky G, 2006, P NATL ACAD SCI USA, V103, P16406, DOI 10.1073/pnas.0608130103
   OCHI A, 1983, P NATL ACAD SCI-BIOL, V80, P6351, DOI 10.1073/pnas.80.20.6351
   Patel SD, 1999, GENE THER, V6, P412, DOI 10.1038/sj.gt.3300831
   Peinert S, 2009, IMMUNOTHERAPY-UK, V1, P905, DOI 10.2217/IMT.09.69
   Pinthus JH, 2004, J CLIN INVEST, V114, P1774, DOI 10.1172/JCI200422284
   Porter DL, 2011, NEW ENGL J MED, V365, P725, DOI 10.1056/NEJMoa1103849
   Sadelain M, 2003, NAT REV CANCER, V3, P35, DOI 10.1038/nrc971
   Safran H, 2004, CANCER INVEST, V22, P706, DOI 10.1081/CNV-200032974
   Safran H, 2001, AM J CLIN ONCOL-CANC, V24, P496, DOI 10.1097/00000421-200110000-00016
   Sagiv E, 2006, BIOMED PHARMACOTHER, V60, P280, DOI 10.1016/j.biopha.2006.06.006
   Schier R, 1996, J MOL BIOL, V263, P551, DOI 10.1006/jmbi.1996.0598
   Schmidt P, 2011, P NATL ACAD SCI USA, V108, P2474, DOI 10.1073/pnas.1009069108
   STANCOVSKI I, 1991, P NATL ACAD SCI USA, V88, P8691, DOI 10.1073/pnas.88.19.8691
   Stoecklein NH, 2004, J CLIN ONCOL, V22, P4737, DOI 10.1200/JCO.2004.05.142
   Turatti F, 2007, J IMMUNOTHER, V30, P684, DOI 10.1097/CJI.0b013e3180de5d90
   Wang ZD, 2000, J IMMUNOL METHODS, V233, P167, DOI 10.1016/S0022-1759(99)00184-2
   WEBER E, 1993, CLIN EXP IMMUNOL, V93, P279
   Wrzesinski C, 2010, J IMMUNOTHER, V33, P1, DOI 10.1097/CJI.0b013e3181b88ffc
   Zhao YB, 2009, J IMMUNOL, V183, P5563, DOI 10.4049/jimmunol.0900447
NR 38
TC 63
Z9 64
U1 2
U2 7
PU W B SAUNDERS CO-ELSEVIER INC
PI PHILADELPHIA
PA 1600 JOHN F KENNEDY BOULEVARD, STE 1800, PHILADELPHIA, PA 19103-2899 USA
SN 0016-5085
EI 1528-0012
J9 GASTROENTEROLOGY
JI Gastroenterology
PD NOV
PY 2012
VL 143
IS 5
BP 1375
EP +
DI 10.1053/j.gastro.2012.07.017
PG 15
WC Gastroenterology & Hepatology
SC Gastroenterology & Hepatology
GA 028XU
UT WOS:000310459700050
PM 22819865
DA 2021-10-29
ER

PT J
AU Cheadle, EJ
   Rothwell, DG
   Bridgeman, JS
   Sheard, VE
   Hawkins, RE
   Gilham, DE
AF Cheadle, E. J.
   Rothwell, D. G.
   Bridgeman, J. S.
   Sheard, V. E.
   Hawkins, R. E.
   Gilham, D. E.
TI Ligation of the CD2 co-stimulatory receptor enhances IL-2 production
   from first-generation chimeric antigen receptor T cells
SO GENE THERAPY
LA English
DT Article
DE chimeric antigen receptor; CD2; B-cell malignancies
ID ACUTE LYMPHOBLASTIC-LEUKEMIA; B-CELLS; ADHESION MOLECULES; LENTIVIRAL
   VECTOR; GENE DELIVERY; IN-VIVO; LYMPHOMA; PROLIFERATION; EXPRESSION;
   LFA-3
AB T cells bearing chimeric antigen receptors (CARs) are broadly categorised into first-and second-generation receptors. Second-generation CARs contain a co-stimulatory signalling molecule and have been shown to secrete IL-2, undergo greater proliferation and to have enhanced persistence in vivo. However, we have shown that T cells bearing a first-generation CAR containing a CD19-targeting scFv (single-chain variable fragment) and the CD3 zeta-signalling domain are able to produce IL-2 upon co-culture with CD19(+) B-cell lymphomas independent of CD28 activity. Here, we report that signalling through endogenous CD2 following ligation with its ligands, CD48 in mouse and CD58 in humans, drives IL-2 production by first-generation CD19-specific CAR. Moreover, the high levels of IL-2 produced by human T cells engrafted with a second-generation CD28-containing CAR during target-cell recognition are dependent to a degree upon CD2 receptor activity. These observations highlight the fact that the functional activity induced by T-cell-expressed CARs is dependent upon endogenous 'natural' receptor interactions. A deeper understanding of the role of these activities will serve to further refine the design of future CARs to either exploit or avoid these interactions.
C1 [Cheadle, E. J.; Bridgeman, J. S.; Sheard, V. E.; Hawkins, R. E.; Gilham, D. E.] Univ Manchester, Dept Med Oncol,Paterson Inst Canc Res, Clin & Expt Immunotherapy Grp, Sch Canc & Enabling Sci,Manchester Acad Hlth Sci, Manchester M20 4BX, Lancs, England.
   [Rothwell, D. G.] Univ Manchester, Manchester Acad Hlth Sci Ctr, Sch Canc & Enabling Sci, Dept Med Oncol,Clin Immune & Mol Monitoring Lab, Manchester M20 4BX, Lancs, England.
RP Gilham, DE (corresponding author), Univ Manchester, Dept Med Oncol,Paterson Inst Canc Res, Clin & Expt Immunotherapy Grp, Sch Canc & Enabling Sci,Manchester Acad Hlth Sci, Wilmslow Rd, Manchester M20 4BX, Lancs, England.
EM dgilham@picr.man.ac.uk
RI Gilham, David/AAA-5187-2019
OI Rothwell, Dominic/0000-0002-8757-3893
FU Kay Kendall Leukaemia Fund; Cancer Research UKCancer Research UK; FP6
   programme 'ATTACK'
FX We thank Professor Doug Fearon for providing the 1D3 hybridoma, and Dr
   Taylor Jacks and Dr Tim Sommerville for the pSicoR vectors. We would
   also like to thank the service units at the Paterson Institute for
   Cancer Research, in particular, the staff in the Molecular Biology Core
   Facility and the flow cytometry service. We also thank the Kay Kendall
   Leukaemia Fund, Cancer Research UK and the FP6 programme 'ATTACK' for
   funding this work. EJC was funded by the Kay Kendall Leukaemia Fund.
   DGR, JSB, REH and DEG were funded by Cancer Research UK.
CR Brentjens RJ, 2007, CLIN CANCER RES, V13, P5426, DOI 10.1158/1078-0432.CCR-07-0674
   Bridgeman JS, 2010, J IMMUNOL, V184, P6938, DOI 10.4049/jimmunol.0901766
   Bridgeman JS, 2010, CURR GENE THER, V10, P77
   Cheadle EJ, 2008, BRIT J HAEMATOL, V142, P65, DOI 10.1111/j.1365-2141.2008.07145.x
   Cheadle EJ, 2010, J IMMUNOL, V184, P1885, DOI 10.4049/jimmunol.0901440
   Cheadle EJ, 2009, J IMMUNOTHER, V32, P207, DOI 10.1097/CJI.0b013e318194a921
   Diederichsen ACP, 1998, INT J CANCER, V79, P283, DOI 10.1002/(SICI)1097-0215(19980619)79:3<283::AID-IJC13>3.0.CO;2-9
   Gilham DE, 2002, J IMMUNOTHER, V25, P139, DOI 10.1097/00002371-200203000-00002
   Hombach A, 2001, CANCER RES, V61, P1976
   Jacks T., PSICO PSICOR INFORM
   Jacob MC, 1999, LEUKEMIA, V13, P1428, DOI 10.1038/sj.leu.2401517
   KATO K, 1992, J EXP MED, V176, P1241, DOI 10.1084/jem.176.5.1241
   Kochenderfer JN, 2010, BLOOD, V116, P3875, DOI 10.1182/blood-2010-01-265041
   KORETZ K, 1991, VIRCHOWS ARCH A, V419, P389, DOI 10.1007/BF01605072
   Krause A, 1998, J EXP MED, V188, P619, DOI 10.1084/jem.188.4.619
   KRENSKY AM, 1983, J IMMUNOL, V131, P611
   Lee RV, 2005, AM J CLIN PATHOL, V123, P119, DOI 10.1309/X5VV6FKJQ6MUBLPX
   Maher J, 2002, NAT BIOTECHNOL, V20, P70, DOI 10.1038/nbt0102-70
   MARKOWITZ D, 1988, J VIROL, V62, P1120, DOI 10.1128/JVI.62.4.1120-1124.1988
   Mayer B, 1995, INT J CANCER, V64, P415, DOI 10.1002/ijc.2910640611
   Morgan RA, 2010, CANCER J, V16, P336, DOI 10.1097/PPO.0b013e3181eb3879
   Musgrave BL, 2004, CELL IMMUNOL, V229, P1, DOI 10.1016/j.cellimm.2004.06.006
   Naldini L, 1996, SCIENCE, V272, P263, DOI 10.1126/science.272.5259.263
   Park JH, 2010, DISCOV MED, V9, P277
   Sadelain M, 2009, CURR OPIN IMMUNOL, V21, P215, DOI 10.1016/j.coi.2009.02.009
   Ventura A, 2004, P NATL ACAD SCI USA, V101, P10380, DOI 10.1073/pnas.0403954101
   Zufferey R, 1997, NAT BIOTECHNOL, V15, P871, DOI 10.1038/nbt0997-871
NR 27
TC 25
Z9 26
U1 0
U2 10
PU NATURE PUBLISHING GROUP
PI LONDON
PA MACMILLAN BUILDING, 4 CRINAN ST, LONDON N1 9XW, ENGLAND
SN 0969-7128
J9 GENE THER
JI Gene Ther.
PD NOV
PY 2012
VL 19
IS 11
BP 1114
EP 1120
DI 10.1038/gt.2011.192
PG 7
WC Biochemistry & Molecular Biology; Biotechnology & Applied Microbiology;
   Genetics & Heredity; Medicine, Research & Experimental
SC Biochemistry & Molecular Biology; Biotechnology & Applied Microbiology;
   Genetics & Heredity; Research & Experimental Medicine
GA 034AA
UT WOS:000310841300010
PM 22130449
OA Bronze
DA 2021-10-29
ER

PT J
AU Klebanoff, CA
   Gattinoni, L
   Restifo, NP
AF Klebanoff, Christopher A.
   Gattinoni, Luca
   Restifo, Nicholas P.
TI Sorting Through Subsets: Which T-Cell Populations Mediate Highly
   Effective Adoptive Immunotherapy?
SO JOURNAL OF IMMUNOTHERAPY
LA English
DT Review
DE adoptive cell transfer; CD8(+) T cell; naive CD8(+) T cell; central
   memory CD8(+) T cell; effector CD8(+) T cell; memory lymphocyte; T-cell
   subsets; gene engineering; chimeric antigen receptor; clinical trials
ID TUMOR-INFILTRATING LYMPHOCYTES; IN-VIVO PERSISTENCE; IFN-GAMMA
   SECRETION; METASTATIC MELANOMA; PERIPHERAL-BLOOD; GENE-EXPRESSION;
   ADENOVIRUS INFECTION; LINEAGE RELATIONSHIP; ANTITUMOR-ACTIVITY; CANCER
   REGRESSION
AB CD8(+) T cells have been described as being naive or one of 4 antigen (Ag)-experienced subtypes representing a continuum of differentiation and maturation: T memory stem cell, central memory T cell, effector memory T cell, and terminally differentiated effector T cells. In mice, adoptive cell transfer of less-differentiated naive T cells, T memory stem cell, and central memory T cell subsets have consistently demonstrated superior in vivo expansion, persistence, and antitumor capacities relative to the more differentiated effector memory T cell and effector T cell subsets. Retrospective analyses from human adoptive cell transfer trials have confirmed that transfer of less-differentiated T-cell subsets is highly correlated with objective clinical responses. These findings, combined with the recent ability to convey de novo Ag reactivity with high efficiency through genetic engineering of exogenous T-cell or chimeric Ag receptors, now challenge the field with 3 important questions: (1) how should less-differentiated T-cell subsets be isolated for human clinical trials?; (2) what is the best means of expanding T cells ex vivo in such a way as to not corrupt the beneficial traits of the younger subsets?; and (3) is it necessary to physically separate younger subsets from their more differentiated counterparts? Answering these questions will allow for the rational development of the next generation of highly effective and potentially curative T-cell therapies for the treatment of cancer.
C1 [Restifo, Nicholas P.] NCI, Ctr Canc Res, NIH, Bethesda, MD 20892 USA.
   [Gattinoni, Luca] NCI, Expt Transplant & Immunol Branch, Bethesda, MD 20892 USA.
   [Restifo, Nicholas P.] NIH, Ctr Regenerat Med, Bethesda, MD 20892 USA.
RP Restifo, NP (corresponding author), NCI, Ctr Canc Res, NIH, 10 Ctr Dr,Bldg 10-CRC,Room 3-5762, Bethesda, MD 20892 USA.
EM restifo@nih.gov
RI Restifo, Nicholas Phillip/Z-1614-2019; Gattinoni, Luca/A-2281-2008;
   Restifo, Nicholas Phillip/M-6549-2019; Restifo, Nicholas P/A-5713-2008
OI Gattinoni, Luca/0000-0003-2239-3282; Restifo, Nicholas
   P./0000-0003-4229-4580; Klebanoff, Christopher/0000-0001-9645-3896
FU NATIONAL CANCER INSTITUTEUnited States Department of Health & Human
   ServicesNational Institutes of Health (NIH) - USANIH National Cancer
   Institute (NCI) [ZIABC010763, ZIABC011480] Funding Source: NIH RePORTER;
   Intramural NIH HHSUnited States Department of Health & Human
   ServicesNational Institutes of Health (NIH) - USA [ZIA BC010763-07]
   Funding Source: Medline
CR Albrecht J, 2011, CANCER IMMUNOL IMMUN, V60, P235, DOI 10.1007/s00262-010-0936-8
   Antony PA, 2005, J IMMUNOL, V174, P2591, DOI 10.4049/jimmunol.174.5.2591
   Bachmann MF, 2005, J IMMUNOL, V175, P4686, DOI 10.4049/jimmunol.175.7.4686
   Basu Sreemanti, 2010, J Vis Exp, DOI 10.3791/1546
   BATTYE FL, 1991, CURR OPIN IMMUNOL, V3, P238
   Beck O, 2006, BLOOD, V107, P2562, DOI 10.1182/blood-2005-04-1660
   Berger C, 2008, J CLIN INVEST, V118, P294, DOI 10.1172/JCI32103
   Besser MJ, 2010, CLIN CANCER RES, V16, P2646, DOI 10.1158/1078-0432.CCR-10-0041
   Bollard CM, 2012, NAT REV CLIN ONCOL, V9, P510, DOI 10.1038/nrclinonc.2012.111
   Bourgeois C, 2002, SCIENCE, V297, P2060, DOI 10.1126/science.1072615
   Brenner MK, 2010, CURR OPIN IMMUNOL, V22, P251, DOI 10.1016/j.coi.2010.01.020
   Brosterhus H, 1999, EUR J IMMUNOL, V29, P4053, DOI 10.1002/(SICI)1521-4141(199912)29:12<4053::AID-IMMU4053>3.3.CO;2-3
   Brunstein CG, 2011, BLOOD, V117, P1061, DOI 10.1182/blood-2010-07-293795
   Butler MO, 2007, CLIN CANCER RES, V13, P1857, DOI 10.1158/1078-0432.CCR-06-1905
   Butler MO, 2011, SCI TRANSL MED, V3, DOI 10.1126/scitranslmed.3002207
   Chapuis AG, 2012, P NATL ACAD SCI USA, V109, P4592, DOI 10.1073/pnas.1113748109
   Chattopadhyay PK, 2006, NAT MED, V12, P972, DOI 10.1038/nm1371
   CHEEVER MA, 1977, J IMMUNOL, V119, P714
   Cobbold M, 2005, J EXP MED, V202, P379, DOI 10.1084/jem.20040613
   Cuddapah S, 2010, CURR OPIN IMMUNOL, V22, P341, DOI 10.1016/j.coi.2010.02.007
   de Witte MA, 2008, J IMMUNOL, V181, P5128, DOI 10.4049/jimmunol.181.7.5128
   DELORME EJ, 1964, LANCET, V2, P117
   Di Ianni M, 2011, BLOOD, V117, P3921, DOI 10.1182/blood-2010-10-311894
   Dudley ME, 2008, J CLIN ONCOL, V26, P5233, DOI 10.1200/JCO.2008.16.5449
   Dudley ME, 2010, CLIN CANCER RES, V16, P6122, DOI 10.1158/1078-0432.CCR-10-1297
   Dudley ME, 2005, J CLIN ONCOL, V23, P2346, DOI 10.1200/JCO.2005.00.240
   Dudley ME, 2001, J IMMUNOTHER, V24, P363, DOI 10.1097/00002371-200107000-00012
   Dudley ME, 2002, J IMMUNOTHER, V25, P243, DOI 10.1097/00002371-200205000-00007
   EBERLEIN TJ, 1982, J EXP MED, V156, P385
   Feuchtinger T, 2006, BRIT J HAEMATOL, V134, P64, DOI 10.1111/j.1365-2141.2006.06108.x
   Feuchtinger T, 2004, EXP HEMATOL, V32, P282, DOI 10.1016/j.exphem.2003.12.009
   Feuchtinger T, 2008, J IMMUNOTHER, V31, P199, DOI 10.1097/CJI.0b013e31815ef862
   Feuchtinger T, 2010, BLOOD, V116, P4360, DOI 10.1182/blood-2010-01-262089
   Flatz L, 2011, P NATL ACAD SCI USA, V108, P5724, DOI 10.1073/pnas.1013084108
   Fowler DH, 2006, BIOL BLOOD MARROW TR, V12, P1150, DOI 10.1016/j.bbmt.2006.06.015
   Fritsch RD, 2005, J IMMUNOL, V175, P6489, DOI 10.4049/jimmunol.175.10.6489
   Gattinoni L, 2005, J CLIN INVEST, V115, P1616, DOI 10.1172/JCI24480
   Gattinoni L, 2012, NAT REV CANCER, V12, P671, DOI 10.1038/nrc3322
   Gattinoni L, 2011, NAT MED, V17, P1290, DOI 10.1038/nm.2446
   Gattinoni L, 2010, CLIN CANCER RES, V16, P4695, DOI 10.1158/1078-0432.CCR-10-0356
   Gattinoni L, 2009, SCI TRANSL MED, V1, DOI 10.1126/scitranslmed.3000302
   Gattinoni L, 2009, NAT MED, V15, P808, DOI 10.1038/nm.1982
   Grewal IS, 1998, ANNU REV IMMUNOL, V16, P111, DOI 10.1146/annurev.immunol.16.1.111
   Guarda G, 2007, NAT IMMUNOL, V8, P743, DOI 10.1038/ni1469
   Hammer MH, 2007, J IMMUNOTHER, V30, P817, DOI 10.1097/CJI.0b013e318155a11c
   Henson SM, 2009, BLOOD, V113, P6619, DOI 10.1182/blood-2009-01-199588
   Hinrichs CS, 2008, BLOOD, V111, P5326, DOI 10.1182/blood-2007-09-113050
   Hinrichs CS, 2011, BLOOD, V117, P808, DOI 10.1182/blood-2010-05-286286
   Hinrichs CS, 2009, P NATL ACAD SCI USA, V106, P17469, DOI 10.1073/pnas.0907448106
   Hippen KL, 2011, SCI TRANSL MED, V3, DOI 10.1126/scitranslmed.3001809
   Huang JP, 2006, J IMMUNOL, V176, P7726, DOI 10.4049/jimmunol.176.12.7726
   Itzhaki O, 2011, J IMMUNOTHER, V34, P212, DOI 10.1097/CJI.0b013e318209c94c
   Jedema I, 2007, CLIN CANCER RES, V13, P636, DOI 10.1158/1078-0432.CCR-06-2093
   Ji Y, 2011, NAT IMMUNOL, V12, P1230, DOI 10.1038/ni.2153
   June C, 2012, NAT BIOTECHNOL, V30, P611, DOI 10.1038/nbt.2305
   June CH, 2007, J CLIN INVEST, V117, P1466, DOI 10.1172/JCI32446
   Kalia V, 2010, IMMUNITY, V32, P91, DOI 10.1016/j.immuni.2009.11.010
   Kammula US, 2008, J TRANSL MED, V6, DOI 10.1186/1479-5876-6-60
   Kammula US, 1999, J IMMUNOL, V163, P6867
   Kantoff PW, 2010, NEW ENGL J MED, V363, P411, DOI 10.1056/NEJMoa1001294
   Keenan RD, 2001, BRIT J HAEMATOL, V115, P428, DOI 10.1046/j.1365-2141.2001.03106.x
   Klebanoff CA, 2005, P NATL ACAD SCI USA, V102, P9571, DOI 10.1073/pnas.0503726102
   Klebanoff CA, 2005, TRENDS IMMUNOL, V26, P111, DOI 10.1016/j.it.2004.12.003
   Klebanoff CA, 2004, P NATL ACAD SCI USA, V101, P1969, DOI 10.1073/pnas.0307298101
   Klebanoff CA, 2006, IMMUNOL REV, V211, P214, DOI 10.1111/j.0105-2896.2006.00391.x
   Klebanoff CA, 2011, CLIN CANCER RES, V17, P5343, DOI 10.1158/1078-0432.CCR-11-0503
   KOLB HJ, 1990, BLOOD, V76, P2462, DOI 10.1182/blood.V76.12.2462.2462
   Kryczek I, 2011, SCI TRANSL MED, V3, DOI 10.1126/scitranslmed.3002949
   Levine BL, 2002, NAT MED, V8, P47, DOI 10.1038/nm0102-47
   Li YQ, 2008, BLOOD, V111, P229, DOI 10.1182/blood-2007-05-089375
   Li YQ, 2005, J IMMUNOL, V175, P2261, DOI 10.4049/jimmunol.175.4.2261
   Linnemann C, 2011, J INVEST DERMATOL, V131, P1806, DOI 10.1038/jid.2011.160
   Louis CU, 2011, BLOOD, V118, P6050, DOI 10.1182/blood-2011-05-354449
   Macintyre AN, 2011, IMMUNITY, V34, P224, DOI 10.1016/j.immuni.2011.01.012
   Martin-Orozco N, 2009, IMMUNITY, V31, P787, DOI 10.1016/j.immuni.2009.09.014
   MILTENYI S, 1990, CYTOMETRY, V11, P231, DOI 10.1002/cyto.990110203
   Moosmann A, 2010, BLOOD, V115, P2960, DOI 10.1182/blood-2009-08-236356
   Morgan RA, 2006, SCIENCE, V314, P126, DOI 10.1126/science.1129003
   Muranski P, 2011, IMMUNITY, V35, P972, DOI 10.1016/j.immuni.2011.09.019
   Nasi M, 2006, AGING CELL, V5, P167, DOI 10.1111/j.1474-9726.2006.00204.x
   Newell EW, 2012, IMMUNITY, V36, P142, DOI 10.1016/j.immuni.2012.01.002
   Overwijk WW, 2003, J EXP MED, V198, P569, DOI 10.1084/jem.20030590
   Pearce EL, 2003, SCIENCE, V302, P1041, DOI 10.1126/science.1090148
   Peterson L, 2000, CLIN ORTHOP RELAT R, P212, DOI 10.1097/00003086-200005000-00020
   Pipkin ME, 2010, IMMUNITY, V32, P79, DOI 10.1016/j.immuni.2009.11.012
   Putnam AL, 2009, DIABETES, V58, P652, DOI 10.2337/db08-1168
   Rao RR, 2010, IMMUNITY, V32, P67, DOI 10.1016/j.immuni.2009.10.010
   Rauser G, 2004, BLOOD, V103, P3565, DOI 10.1182/blood-2003-09-3056
   Restifo NP, 2012, NAT REV IMMUNOL, V12, P269, DOI 10.1038/nri3191
   RIDDELL SR, 1992, SCIENCE, V257, P238
   Robbins PF, 2004, J IMMUNOL, V173, P7125, DOI 10.4049/jimmunol.173.12.7125
   Roberts AD, 2005, J EXP MED, V202, P123, DOI 10.1084/jem.20050137
   ROSENBERG SA, 1994, J NATL CANCER I, V86, P1159, DOI 10.1093/jnci/86.15.1159
   ROSENBERG SA, 1988, NEW ENGL J MED, V319, P1676, DOI 10.1056/NEJM198812223192527
   Rosenberg SA, 2011, CLIN CANCER RES, V17, P4550, DOI 10.1158/1078-0432.CCR-11-0116
   Sallusto F, 1999, NATURE, V401, P708, DOI 10.1038/44385
   Schmitt A, 2011, TRANSFUSION, V51, P591, DOI 10.1111/j.1537-2995.2010.02940.x
   SCHWARTZENTRUBER DJ, 1994, J CLIN ONCOL, V12, P1475, DOI 10.1200/JCO.1994.12.7.1475
   Sellar RS, 2012, EXPERT OPIN BIOL TH, V12, P1161, DOI 10.1517/14712598.2012.693471
   Shoji S, 2011, TOP CURR CHEM, V304, P1, DOI 10.1007/128_2011_146
   Stemberger C, 2012, PLOS ONE, V7, DOI 10.1371/journal.pone.0035798
   Sung JH, 2012, CELL, V150, P1249, DOI 10.1016/j.cell.2012.08.015
   Takahashi T, 1998, INT IMMUNOL, V10, P1969, DOI 10.1093/intimm/10.12.1969
   Terakura S, 2012, BLOOD, V119, P72, DOI 10.1182/blood-2011-07-366419
   Thornton AM, 1998, J EXP MED, V188, P287, DOI 10.1084/jem.188.2.287
   TOPALIAN SL, 1987, J IMMUNOL METHODS, V102, P127, DOI 10.1016/S0022-1759(87)80018-2
   Tran KQ, 2008, J IMMUNOTHER, V31, P742, DOI 10.1097/CJI.0b013e31818403d5
   Trzonkowski P, 2009, CLIN IMMUNOL, V133, P22, DOI 10.1016/j.clim.2009.06.001
   Turtle CJ, 2012, CURR OPIN IMMUNOL, V24, P633, DOI 10.1016/j.coi.2012.06.004
   van der Windt GJW, 2012, IMMUNOL REV, V249, P27, DOI 10.1111/j.1600-065X.2012.01150.x
   van der Windt GJW, 2012, IMMUNITY, V36, P68, DOI 10.1016/j.immuni.2011.12.007
   Wang AR, 2012, SCI TRANSL MED, V4, DOI 10.1126/scitranslmed.3004306
   Wang RN, 2012, NAT IMMUNOL, V13, P907, DOI 10.1038/ni.2386
   Wang XL, 2011, BLOOD, V117, P1888, DOI 10.1182/blood-2010-10-310599
   Weng NP, 2012, NAT REV IMMUNOL, V12, P306, DOI 10.1038/nri3173
   WENG NP, 1995, P NATL ACAD SCI USA, V92, P11091, DOI 10.1073/pnas.92.24.11091
   Weninger W, 2001, J EXP MED, V194, P953, DOI 10.1084/jem.194.7.953
   Wherry EJ, 2003, NAT IMMUNOL, V4, P225, DOI 10.1038/ni889
   Wirth TC, 2010, IMMUNITY, V33, P128, DOI 10.1016/j.immuni.2010.06.014
   Wu R, 2012, CANCER J, V18, P160, DOI 10.1097/PPO.0b013e31824d4465
   Yang CY, 2011, NAT IMMUNOL, V12, P1221, DOI 10.1038/ni.2158
   Yee C, 2000, J EXP MED, V192, P1637, DOI 10.1084/jem.192.11.1637
   Yee C, 2002, P NATL ACAD SCI USA, V99, P16168, DOI 10.1073/pnas.242600099
   Zhang Y, 2005, NAT MED, V11, P1299, DOI 10.1038/nm1326
   Zhou JH, 2005, J IMMUNOL, V175, P7046, DOI 10.4049/jimmunol.175.10.7046
NR 125
TC 180
Z9 189
U1 0
U2 51
PU LIPPINCOTT WILLIAMS & WILKINS
PI PHILADELPHIA
PA TWO COMMERCE SQ, 2001 MARKET ST, PHILADELPHIA, PA 19103 USA
SN 1524-9557
EI 1537-4513
J9 J IMMUNOTHER
JI J. Immunother.
PD NOV-DEC
PY 2012
VL 35
IS 9
BP 651
EP 660
DI 10.1097/CJI.0b013e31827806e6
PG 10
WC Oncology; Immunology; Medicine, Research & Experimental
SC Oncology; Immunology; Research & Experimental Medicine
GA 028OF
UT WOS:000310431100001
PM 23090074
OA Green Accepted
DA 2021-10-29
ER

PT J
AU Saha, S
   Nakazawa, Y
   Huye, LE
   Doherty, JE
   Galvan, DL
   Rooney, CM
   Wilson, MH
AF Saha, Sunandan
   Nakazawa, Yozo
   Huye, Leslie E.
   Doherty, Joseph E.
   Galvan, Daniel L.
   Rooney, Cliona M.
   Wilson, Matthew H.
TI piggyBac Transposon System Modification of Primary Human T Cells
SO JOVE-JOURNAL OF VISUALIZED EXPERIMENTS
LA English
DT Article
DE Immunology; Issue 69; Molecular Biology; Medicine; Genetics; Cellular
   Biology; Virology; Human T cells; Transposons; piggyBac; transgene
AB The piggyBac transposon system is naturally active, originally derived from the cabbage looper moth(1,2). This non-viral system is plasmid based, most commonly utilizing two plasmids with one expressing the piggyBac transposase enzyme and a transposon plasmid harboring the gene(s) of interest between inverted repeat elements which are required for gene transfer activity. PiggyBac mediates gene transfer through a " cut and paste" mechanism whereby the transposase integrates the transposon segment into the genome of the target cell(s) of interest. PiggyBac has demonstrated efficient gene delivery activity in a wide variety of insect(1,2), mammalian(3-5), and human cells6 including primary human T cells(7,8). Recently, a hyperactive piggyBac transposase was generated improving gene transfer efficiency(9,10).
   Human T lymphocytes are of clinical interest for adoptive immunotherapy of cancer(11). Of note, the first clinical trial involving transposon modification of human T cells using the Sleeping beauty transposon system has been approved(12). We have previously evaluated the utility of piggyBac as a non-viral methodology for genetic modification of human T cells. We found piggyBac to be efficient in genetic modification of human T cells with a reporter gene and a non-immunogenic inducible suicide gene(7). Analysis of genomic integration sites revealed a lack of preference for integration into or near known proto-oncogenes(13). We used piggyBac to gene-modify cytotoxic T lymphocytes to carry a chimeric antigen receptor directed against the tumor antigen HER2, and found that gene-modified T cells mediated targeted killing of HER2-positive tumor cells in vitro and in vivo in an orthotopic mouse model(14). We have also used piggyBac to generate human T cells resistant to rapamycin, which should be useful in cancer therapies where rapamycin is utilized(15).
   Herein, we describe a method for using piggyBac to genetically modify primary human T cells. This includes isolation of peripheral blood mononuclear cells (PBMCs) from human blood followed by culture, gene modification, and activation of T cells. For the purpose of this report, T cells were modified with a reporter gene (eGFP) for analysis and quantification of gene expression by flow cytometry.
   PiggyBac can be used to modify human T cells with a variety of genes of interest. Although we have used piggyBac to direct T cells to tumor antigens(14), we have also used piggyBac to add an inducible safety switch in order to eliminate gene modified cells if needed(7). The large cargo capacity of piggyBac has also enabled gene transfer of a large rapamycin resistant mTOR molecule (15 kb)(15). Therefore, we present a non-viral methodology for stable gene-modification of primary human T cells for a wide variety of purposes.
C1 [Saha, Sunandan; Wilson, Matthew H.] Baylor Coll Med, Program Translat Biol & Mol Med, Houston, TX 77030 USA.
   [Saha, Sunandan; Doherty, Joseph E.; Galvan, Daniel L.; Wilson, Matthew H.] Baylor Coll Med, Dept Med, Div Nephrol, Houston, TX 77030 USA.
   [Nakazawa, Yozo] Shinshu Univ, Sch Med, Dept Immunol & Pathol, Nagano, Japan.
   [Huye, Leslie E.; Rooney, Cliona M.; Wilson, Matthew H.] Baylor Coll Med, Ctr Cell & Gene Therapy, Houston, TX 77030 USA.
   [Huye, Leslie E.; Rooney, Cliona M.] Baylor Coll Med, Dept Pediat, Houston, TX 77030 USA.
   [Doherty, Joseph E.] Baylor Coll Med, Program Cell & Mol Biol, Houston, TX 77030 USA.
   [Rooney, Cliona M.] Baylor Coll Med, Dept Mol Virol & Microbiol, Houston, TX 77030 USA.
   [Wilson, Matthew H.] Michael E DeBakey VA Med Ctr, Houston, TX 77030 USA.
RP Wilson, MH (corresponding author), Baylor Coll Med, Program Translat Biol & Mol Med, Houston, TX 77030 USA.
EM mhwilson@bcm.edu
RI Saha, Sunandan/L-2117-2017; Wilson, Matthew H/K-3193-2013; Galvan,
   Daniel L./L-2768-2019
OI Galvan, Daniel L./0000-0001-7541-6252; Saha,
   Sunandan/0000-0002-8312-6711
FU HHMI Med; Department of Veterans AffairsUS Department of Veterans
   Affairs; NIHUnited States Department of Health & Human ServicesNational
   Institutes of Health (NIH) - USA [P50CA126752, R01 DK093660]; NATIONAL
   CANCER INSTITUTEUnited States Department of Health & Human
   ServicesNational Institutes of Health (NIH) - USANIH National Cancer
   Institute (NCI) [P50CA126752] Funding Source: NIH RePORTER; NATIONAL
   HEART, LUNG, AND BLOOD INSTITUTEUnited States Department of Health &
   Human ServicesNational Institutes of Health (NIH) - USANIH National
   Heart Lung & Blood Institute (NHLBI) [T32HL092332] Funding Source: NIH
   RePORTER; NATIONAL INSTITUTE OF DIABETES AND DIGESTIVE AND KIDNEY
   DISEASESUnited States Department of Health & Human ServicesNational
   Institutes of Health (NIH) - USANIH National Institute of Diabetes &
   Digestive & Kidney Diseases (NIDDK) [R01DK093660] Funding Source: NIH
   RePORTER
FX SS is supported in part by the HHMI Med into Grad Training Grant through
   the TBMM Program. MHW is supported in part by a career development award
   from the Department of Veterans Affairs and the generous support of Dr.
   and Mrs. Harold M. Selzman. This work was also supported in part by NIH
   lymphoma SPORE grant P50CA126752 and NIH R01 DK093660.
CR Bonini C, 2011, BIOL BLOOD MARROW TR, V17, pS15, DOI 10.1016/j.bbmt.2010.09.019
   CARY LC, 1989, VIROLOGY, V172, P156, DOI 10.1016/0042-6822(89)90117-7
   Ding S, 2005, CELL, V122, P473, DOI 10.1016/j.cell.2005.07.013
   Doherty J.E., 2011, HUM GENE TH IN PRESS
   FRASER MJ, 1995, VIROLOGY, V211, P397, DOI 10.1006/viro.1995.1422
   Galvan DL, 2009, J IMMUNOTHER, V32, P837, DOI 10.1097/CJI.0b013e3181b2914c
   Hackett PB, 2010, MOL THER, V18, P674, DOI 10.1038/mt.2010.2
   Huye LE, 2011, MOL THER, V19, P2239, DOI 10.1038/mt.2011.179
   Kahlig KM, 2010, P NATL ACAD SCI USA, V107, P1343, DOI 10.1073/pnas.0910383107
   Manuri PVR, 2010, HUM GENE THER, V21, P427, DOI 10.1089/hum.2009.114
   Nakanishi H, 2010, MOL THER, V18, P707, DOI 10.1038/mt.2009.302
   Nakazawa Y, 2011, MOL THER, V19, P2133, DOI 10.1038/mt.2011.131
   Nakazawa Y, 2009, J IMMUNOTHER, V32, P826, DOI 10.1097/CJI.0b013e3181ad762b
   Saridey SK, 2009, MOL THER, V17, P2115, DOI 10.1038/mt.2009.234
   Vera JF, 2010, J IMMUNOTHER, V33, P305, DOI 10.1097/CJI.0b013e3181c0c3cb
   Wilson MH, 2007, MOL THER, V15, P139, DOI 10.1038/sj.mt.6300028
   Yusa K, 2011, P NATL ACAD SCI USA, V108, P1531, DOI 10.1073/pnas.1008322108
NR 17
TC 12
Z9 13
U1 1
U2 13
PU JOURNAL OF VISUALIZED EXPERIMENTS
PI CAMBRIDGE
PA 1 ALEWIFE CENTER, STE 200, CAMBRIDGE, MA 02140 USA
SN 1940-087X
J9 JOVE-J VIS EXP
JI J. Vis. Exp.
PD NOV
PY 2012
IS 69
AR e4235
DI 10.3791/4235
PG 5
WC Multidisciplinary Sciences
SC Science & Technology - Other Topics
GA V36QM
UT WOS:000209226000022
PM 23149543
OA Green Published
DA 2021-10-29
ER

PT J
AU Turtle, CJ
   Hudecek, M
   Jensen, MC
   Riddell, SR
AF Turtle, Cameron J.
   Hudecek, Michael
   Jensen, Michael C.
   Riddell, Stanley R.
TI Engineered T cells for anti-cancer therapy
SO CURRENT OPINION IN IMMUNOLOGY
LA English
DT Review
ID CHIMERIC-ANTIGEN-RECEPTOR; ADOPTIVE IMMUNOTHERAPY; METASTATIC MELANOMA;
   CANCER REGRESSION; ANTITUMOR-ACTIVITY; CLINICAL-TRIAL; TCR; IL-12;
   PERSISTENCE; EXPRESSION
AB Recent advances enabling efficient delivery of transgenes to human T cells have created opportunities to address obstacles that previously hindered the application of T cell therapy to cancer. Modification of T cells with transgenes encoding TCRs or chimeric antigen receptors allows tumor specificity to be conferred on functionally distinct T cell subsets, and incorporation of costimulatory molecules or cytokines can enable engineered T cells to bypass local and systemic tolerance mechanisms. Clinical studies of genetically modified T cell therapy for cancer have shown notable success; however, these trials demonstrate that tumor therapy with engineered high avidity tumor-reactive T cells may be accompanied by significant on-target toxicity, necessitating careful selection of target antigens and development of strategies to eliminate transferred cells.
C1 [Turtle, Cameron J.; Hudecek, Michael; Jensen, Michael C.; Riddell, Stanley R.] Fred Hutchinson Canc Res Ctr, Div Clin Res, Program Immunol, Seattle, WA 98104 USA.
   [Turtle, Cameron J.; Jensen, Michael C.; Riddell, Stanley R.] Univ Washington, Dept Med, Seattle, WA USA.
   [Hudecek, Michael] Univ Wurzburg, Dept Med 2, Wurzburg, Germany.
   [Jensen, Michael C.] Seattle Childrens Res Inst, Ben Towne Ctr Childhood Canc Res, Seattle, WA USA.
   [Riddell, Stanley R.] Tech Univ Munich, Inst Adv Study, D-80290 Munich, Germany.
RP Riddell, SR (corresponding author), Fred Hutchinson Canc Res Ctr, Div Clin Res, Program Immunol, 1124 Columbia St, Seattle, WA 98104 USA.
EM sriddell@fhcrc.org
OI Hudecek, Michael/0000-0002-2280-2202
FU National Institutes of HealthUnited States Department of Health & Human
   ServicesNational Institutes of Health (NIH) - USA [CA154608, CA13655,
   CA138293]; Leukemia and Lymphoma SocietyLeukemia and Lymphoma Society;
   NATIONAL CANCER INSTITUTEUnited States Department of Health & Human
   ServicesNational Institutes of Health (NIH) - USANIH National Cancer
   Institute (NCI) [R01CA136551, R01CA114536, P50CA138293, K99CA154608]
   Funding Source: NIH RePORTER
FX The authors acknowledge support from National Institutes of Health
   grants CA154608, CA13655, and CA138293, and from the Leukemia and
   Lymphoma Society.
CR Andersen RS, 2012, CANCER RES, V72, P1642, DOI 10.1158/0008-5472.CAN-11-2614
   Bendle GM, 2010, NAT MED, V16, P565, DOI 10.1038/nm.2128
   Berger C, 2008, J CLIN INVEST, V118, P294, DOI 10.1172/JCI32103
   Brentjens RJ, 2011, BLOOD, V118, P4817, DOI 10.1182/blood-2011-04-348540
   Brown CE, 2012, CLIN CANCER RES, V18, P2199, DOI 10.1158/1078-0432.CCR-11-1669
   Di Stasi A, 2011, NEW ENGL J MED, V365, P1673, DOI 10.1056/NEJMoa1106152
   Drake CG, 2006, ADV IMMUNOL, V90, P51, DOI 10.1016/S0065-2776(06)90002-9
   Dudley ME, 2008, J CLIN ONCOL, V26, P5233, DOI 10.1200/JCO.2008.16.5449
   Dudley ME, 2002, SCIENCE, V298, P850, DOI 10.1126/science.1076514
   Engels B, 2012, MOL THER, V20, P652, DOI 10.1038/mt.2011.286
   Gattinoni L, 2011, NAT MED, V17, P1290, DOI 10.1038/nm.2446
   Hudecek M, 2010, BLOOD, V116, P4532, DOI 10.1182/blood-2010-05-283309
   Hunder NN, 2008, NEW ENGL J MED, V358, P2698, DOI 10.1056/NEJMoa0800251
   Johnson LA, 2009, BLOOD, V114, P535, DOI 10.1182/blood-2009-03-211714
   Kalos M., 2011, SCI TRANSL MED, V3
   Kerkar SP, 2011, J CLIN INVEST, V121, P4746, DOI 10.1172/JCI58814
   Kochenderfer JN, 2012, BLOOD, V119, P2709, DOI 10.1182/blood-2011-10-384388
   Kochenderfer JN, 2010, BLOOD, V116, P4099, DOI 10.1182/blood-2010-04-281931
   Kuball J, 2007, BLOOD, V109, P2331, DOI 10.1182/blood-2006-05-023069
   Li LP, 2010, NAT MED, V16, P1029, DOI 10.1038/nm.2197
   Louis CU, 2011, BLOOD, V118, P6050, DOI 10.1182/blood-2011-05-354449
   MACKALL CL, 1995, NEW ENGL J MED, V332, P143, DOI 10.1056/NEJM199501193320303
   Martin-Orozco N, 2009, IMMUNITY, V31, P787, DOI 10.1016/j.immuni.2009.09.014
   Mellman I, 2011, NATURE, V480, P480, DOI 10.1038/nature10673
   Morgan RA, 2006, SCIENCE, V314, P126, DOI 10.1126/science.1129003
   Morgan RA, 2010, MOL THER, V18, P843, DOI 10.1038/mt.2010.24
   Newrzela S, 2008, BLOOD, V112, P2278, DOI 10.1182/blood-2007-12-128751
   Ochi T, 2011, BLOOD, V118, P1495, DOI 10.1182/blood-2011-02-337089
   Park JR, 2007, MOL THER, V15, P825, DOI 10.1038/sj.mt.6300104
   Parkhurst MR, 2011, MOL THER, V19, P620, DOI 10.1038/mt.2010.272
   Pegram HJ, 2012, BLOOD, V119, P4133, DOI 10.1182/blood-2011-12-400044
   Pleasance ED, 2010, NATURE, V463, P191, DOI 10.1038/nature08658
   Porter DL, 2011, NEW ENGL J MED, V365, P725, DOI 10.1056/NEJMoa1103849
   Provasi E, 2012, NAT MED
   Restifo NP, 2012, NAT REV IMMUNOL, V12, P269, DOI 10.1038/nri3191
   Robbins PF, 2011, J CLIN ONCOL, V29, P917, DOI 10.1200/JCO.2010.32.2537
   Rosenberg SA, 2011, CLIN CANCER RES, V17, P4550, DOI 10.1158/1078-0432.CCR-11-0116
   Sadelain M, 2003, NAT REV CANCER, V3, P35, DOI 10.1038/nrc971
   SCHOLLER J, 2012, SCI TRANSL MED, V4
   Sommermeyer D, 2010, J IMMUNOL, V184, P6223, DOI 10.4049/jimmunol.0902055
   Song DG, 2012, BLOOD, V119, P696, DOI 10.1182/blood-2011-03-344275
   Stone JD, 2012, METHOD ENZYMOL, V503, P189, DOI 10.1016/B978-0-12-396962-0.00008-2
   Till BG, 2008, BLOOD, V112, P2261, DOI 10.1182/blood-2007-12-128843
   Till BG, 2012, BLOOD, V119, P3940, DOI 10.1182/blood-2011-10-387969
   Turtle CJ, 2009, IMMUNITY, V31, P834, DOI 10.1016/j.immuni.2009.09.015
   Wang XL, 2011, BLOOD, V117, P1888, DOI 10.1182/blood-2010-10-310599
   Wei XM, 2011, NAT GENET, V43, P442, DOI 10.1038/ng.810
   Yamaguchi T, 2012, CANCER CELL, V21, P348, DOI 10.1016/j.ccr.2012.02.008
   Zhang L, 2012, J IMMUNOTHER, V35, P430, DOI 10.1097/CJI.0b013e31825898e8
   Zhang SP, 2012, PLOS ONE, V7, DOI [10.1371/journal.pone.0046853, 10.1371/journal.pone.0031127]
   Zygmunt B, 2011, ADV IMMUNOL, V109, P159, DOI 10.1016/B978-0-12-387664-5.00005-4
NR 51
TC 51
Z9 52
U1 0
U2 12
PU CURRENT BIOLOGY LTD
PI LONDON
PA 84 THEOBALDS RD, LONDON WC1X 8RR, ENGLAND
SN 0952-7915
EI 1879-0372
J9 CURR OPIN IMMUNOL
JI Curr. Opin. Immunol.
PD OCT
PY 2012
VL 24
IS 5
BP 633
EP 639
DI 10.1016/j.coi.2012.06.004
PG 7
WC Immunology
SC Immunology
GA 148MH
UT WOS:000319248200019
PM 22818942
OA Green Accepted
DA 2021-10-29
ER

PT J
AU Schamel, WWA
   Reth, M
AF Schamel, Wolfgang W. A.
   Reth, Michael
TI Synthetic immune signaling
SO CURRENT OPINION IN BIOTECHNOLOGY
LA English
DT Review
ID CELL ANTIGEN RECEPTOR; T-CELLS; CHIMERIC RECEPTORS; SURFACE EXPRESSION;
   TCR/CD3 COMPLEX; ZETA-CHAIN; IN-VIVO; ACTIVATION; DOMAINS; CD137
AB A successful immune response against pathogens requires the activation of different cell types of the immune system. These activation processes are difficult to study by classical biochemical and genetic methods alone. In this review we describe how approaches of synthetic biology, such as rebuilding of minimal functional signaling systems and the design of new molecules acting as signaling switches, can be used to get a deeper insight into the signaling mechanism of immune cells. In particular, the interaction of receptors with signal-transducing elements can be studied in detail with these new methods. In addition, sophisticated synthetic immune receptors are being tested in the clinic for gene therapy against certain cancer types.
C1 [Schamel, Wolfgang W. A.; Reth, Michael] Univ Freiburg, Max Planck Inst Immunbiol & Epigenet, Ctr Biol Signalling Studies BIOSS, Freiburg, Germany.
   [Schamel, Wolfgang W. A.; Reth, Michael] Univ Freiburg, Max Planck Inst Immunbiol & Epigenet, Fac Biol, Freiburg, Germany.
   [Schamel, Wolfgang W. A.] Univ Clin, CCI, Freiburg, Germany.
RP Schamel, WWA (corresponding author), Univ Freiburg, Max Planck Inst Immunbiol & Epigenet, Ctr Biol Signalling Studies BIOSS, Freiburg, Germany.
EM michael.reth@bioss.uni-freiburg.de
FU Deutsche-ForschungsgemeinschaftGerman Research Foundation (DFG) [EXC294,
   SFB620]; EUEuropean Commission
FX This work was funded by the Deutsche-Forschungsgemeinschaft through
   EXC294 and SFB620 and by the EU through grant FR7/2007-2013 (SYBILLA).
CR Brentjens RJ, 2007, CLIN CANCER RES, V13, P5426, DOI 10.1158/1078-0432.CCR-07-0674
   Call ME, 2002, CELL, V111, P967, DOI 10.1016/S0092-8674(02)01194-7
   Carpenito C, 2009, P NATL ACAD SCI USA, V106, P3360, DOI 10.1073/pnas.0813101106
   Cartellieri M, 2010, J BIOMED BIOTECHNOL, DOI 10.1155/2010/956304
   Cheadle EJ, 2011, GENE THER
   Donnelly MLL, 2001, J GEN VIROL, V82, P1013, DOI 10.1099/0022-1317-82-5-1013
   Dopfer EP, 2010, IMMUNOL LETT, V130, P43, DOI 10.1016/j.imlet.2009.12.011
   ESHHAR Z, 1993, P NATL ACAD SCI USA, V90, P720, DOI 10.1073/pnas.90.2.720
   Finney HM, 2004, J IMMUNOL, V172, P104, DOI 10.4049/jimmunol.172.1.104
   Gil J, 2011, J CLIN INVEST, V121, P3872, DOI 10.1172/JCI44254
   HALL C, 1991, INT IMMUNOL, V3, P359, DOI 10.1093/intimm/3.4.359
   Haynes NM, 2002, BLOOD, V100, P3155, DOI 10.1182/blood-2002-04-1041
   Heizmann B, 2010, P NATL ACAD SCI USA, V107, P18563, DOI 10.1073/pnas.1009048107
   Holst J, 2006, NAT METHODS, V3, P191, DOI 10.1038/nmeth858
   Holst J, 2008, NAT IMMUNOL, V9, P658, DOI 10.1038/ni.1611
   Huppa JB, 1997, J EXP MED, V186, P393, DOI 10.1084/jem.186.3.393
   IRVING BA, 1991, CELL, V64, P891, DOI 10.1016/0092-8674(91)90314-O
   KAPPES DJ, 1991, P NATL ACAD SCI USA, V88, P10619, DOI 10.1073/pnas.88.23.10619
   Kohler F, 2005, NAT IMMUNOL, V6, P204, DOI 10.1038/ni1163
   Kulathu Y, 2008, EMBO J, V27, P1333, DOI 10.1038/emboj.2008.62
   Kumar R, 2011, IMMUNITY, V35, P375, DOI 10.1016/j.immuni.2011.08.010
   Mak TW, 2001, NAT REV IMMUNOL, V1, P11, DOI 10.1038/35095551
   Milone MC, 2009, MOL THER, V17, P1453, DOI 10.1038/mt.2009.83
   Minguet S, 2007, IMMUNITY, V26, P43, DOI 10.1016/j.immuni.2006.10.019
   Rolli V, 2002, MOL CELL, V10, P1057, DOI 10.1016/S1097-2765(02)00739-6
   Sadelain M, 2009, CURR OPIN IMMUNOL, V21, P215, DOI 10.1016/j.coi.2009.02.009
   Schamel WWA, 2005, J EXP MED, V202, P493, DOI 10.1084/jem.20042155
   Ubelhart R, 2010, NAT IMMUNOL, V11, P759
   Yang JY, 2011, METHODS MOL BIOL, V813, P331, DOI 10.1007/978-1-61779-412-4_20
   Yang JY, 2010, FEBS LETT, V584, P4872, DOI 10.1016/j.febslet.2010.09.045
   Yang JY, 2010, NATURE, V467, P465, DOI 10.1038/nature09357
NR 31
TC 5
Z9 5
U1 0
U2 5
PU CURRENT BIOLOGY LTD
PI LONDON
PA 84 THEOBALDS RD, LONDON WC1X 8RR, ENGLAND
SN 0958-1669
EI 1879-0429
J9 CURR OPIN BIOTECH
JI Curr. Opin. Biotechnol.
PD OCT
PY 2012
VL 23
IS 5
BP 780
EP 784
DI 10.1016/j.copbio.2012.01.010
PG 5
WC Biochemical Research Methods; Biotechnology & Applied Microbiology
SC Biochemistry & Molecular Biology; Biotechnology & Applied Microbiology
GA 028EX
UT WOS:000310406700020
PM 22326912
DA 2021-10-29
ER

PT J
AU Chmielewski, M
   Hahn, O
   Rappl, G
   Nowak, M
   Schmidt-Wolf, IH
   Hombach, AA
   Abken, H
AF Chmielewski, Markus
   Hahn, Olga
   Rappl, Gunter
   Nowak, Michael
   Schmidt-Wolf, Ingo H.
   Hombach, Andreas A.
   Abken, Hinrich
TI T Cells That Target Carcinoembryonic Antigen Eradicate Orthotopic
   Pancreatic Carcinomas Without Inducing Autoimmune Colitis in Mice
SO GASTROENTEROLOGY
LA English
DT Article
DE Chimeric Antigen Receptor; Adoptive Cell Therapy; CEA; Immune Cell
   Therapy
ID COLORECTAL-CANCER; THERAPY; IMMUNOTHERAPY; CEA; REGRESSION; RECEPTORS;
   VACCINES; ANTIBODY
AB BACKGROUND & AIMS: New treatment approaches are needed for patients with pancreatic adenocarcinoma. Carcinoembryonic antigen (CEA) is highly expressed on the surface of pancreatic adenocarcinoma cells; we investigated the effects of cytolytic T cells that recognize CEA in a mouse model of pancreatic carcinoma. METHODS: Immune-competent mice that expressed the CEA transgene (CEAtg) in the intestinal and pulmonary tracts were given intrapancreatic injections of Panc02 CEA(+) cells (express CEA and click beetle luciferase) and tumors were grown for 10 days. Mice were then given single intravenous injections of T cells engineered to express a chimeric antigen receptor (CAR) with high specificity, but moderate affinity, for CEA and a luminescence marker. RESULTS: Injection of the anti-CEA CAR T cells reduced the size of pancreatic tumors to below the limit of detection in all mice and produced long-term tumor eradication in 67% of mice. T cells also eradicated CEA(+) fibrosarcoma cells injected 45 days later. Bioluminescence imaging revealed the accumulation and persistence of the T cells at the tumor site. The efficacy of the T cells did not require lymphodepletion and was not reduced by soluble CEA. Mice developed some noninflammatory infiltrations of CAR(+) T cells in intestine and lung, but there was no evidence of destruction of CEA(+) healthy tissues. CONCLUSIONS: Injection of T cells that target CEA can eradicate tumors grown from CEA(+) pancreatic carcinoma cells in the pancreas of CEAtg mice without autoimmune effects.
C1 [Chmielewski, Markus; Hahn, Olga; Rappl, Gunter; Hombach, Andreas A.; Abken, Hinrich] Univ Cologne, Ctr Mol Med Cologne, D-50931 Cologne, Germany.
   [Chmielewski, Markus; Hahn, Olga; Rappl, Gunter; Hombach, Andreas A.; Abken, Hinrich] Univ Hosp Cologne, Clin Internal Med 1, Cologne, Germany.
   [Nowak, Michael; Schmidt-Wolf, Ingo H.] Univ Hosp Bonn, Dept Internal Med 3, Bonn, Germany.
RP Abken, H (corresponding author), Univ Cologne, Ctr Mol Med Cologne, Robert Koch Str 21, D-50931 Cologne, Germany.
EM hinrich.abken@uk-koeln.de
FU Deutsche Krebshilfe, Bonn, GermanyDeutsche Krebshilfe; Wilhelm
   Sander-Stiftung, Munchen; Else Kroner-Fresenius Stiftung, Homburg
   v.d.H., Germany
FX Work was funded by the Deutsche Krebshilfe, Bonn, Germany, the Wilhelm
   Sander-Stiftung, Munchen, and the Else Kroner-Fresenius Stiftung,
   Homburg v.d.H., Germany.
CR Bos R, 2008, CANCER RES, V68, P8446, DOI 10.1158/0008-5472.CAN-08-1864
   BOSSLET K, 1988, EUR J NUCL MED, V14, P523
   BRUYNCK A, 1993, BRIT J CANCER, V67, P436, DOI 10.1038/bjc.1993.84
   Chmielewski M, 2012, GENE THER
   Clarke P, 1998, CANCER RES, V58, P1469
   CORBETT TH, 1984, CANCER RES, V44, P717
   Dudley ME, 2008, J CLIN ONCOL, V26, P5233, DOI 10.1200/JCO.2008.16.5449
   Dudley ME, 2002, SCIENCE, V298, P850, DOI 10.1126/science.1076514
   EADESPERNER AM, 1994, CANCER RES, V54, P4169
   Gansauge S, 1996, J MOL MED-JMM, V74, P313, DOI 10.1007/BF00207508
   Hance KW, 2005, MUTAT RES-FUND MOL M, V576, P132, DOI 10.1016/j.mrfmmm.2004.10.014
   Hariharan D, 2008, HPB, V10, P58, DOI 10.1080/13651820701883148
   Hodge JW, 1996, CANCER IMMUNOL IMMUN, V43, P127, DOI 10.1007/s002620050313
   Hombach Andreas, 2002, Current Gene Therapy, V2, P211, DOI 10.2174/1566523024605573
   Hombach AA, 2007, J IMMUNOL, V178, P4650, DOI 10.4049/jimmunol.178.7.4650
   Junghans RP, 2010, MOL THER, V18, P1742, DOI 10.1038/mt.2010.162
   Kalos M, 2011, SCI TRANSL MED, V3, DOI 10.1126/scitranslmed.3002842
   Kochenderfer JN, 2010, BLOOD, V116, P4099, DOI 10.1182/blood-2010-04-281931
   Ojima T, 2007, INT J CANCER, V120, P585, DOI 10.1002/ijc.22298
   Parkhurst MR, 2011, MOL THER, V19, P620, DOI 10.1038/mt.2010.272
   Parkhurst MR, 2009, CLIN CANCER RES, V15, P169, DOI 10.1158/1078-0432.CCR-08-1638
   Paulos CM, 2007, CLIN CANCER RES, V13, P5280, DOI 10.1158/1078-0432.CCR-07-1378
   Robbins PF, 2004, J IMMUNOL, V173, P7125, DOI 10.4049/jimmunol.173.12.7125
   Smith CL, 2002, BRIT MED BULL, V64, P181, DOI 10.1093/bmb/64.1.181
NR 24
TC 85
Z9 91
U1 0
U2 25
PU W B SAUNDERS CO-ELSEVIER INC
PI PHILADELPHIA
PA 1600 JOHN F KENNEDY BOULEVARD, STE 1800, PHILADELPHIA, PA 19103-2899 USA
SN 0016-5085
J9 GASTROENTEROLOGY
JI Gastroenterology
PD OCT
PY 2012
VL 143
IS 4
BP 1095
EP +
DI 10.1053/j.gastro.2012.06.037
PG 15
WC Gastroenterology & Hepatology
SC Gastroenterology & Hepatology
GA 014FY
UT WOS:000309361800040
PM 22750462
DA 2021-10-29
ER

PT J
AU Zhong, X
   Liu, J
   Lu, FH
   Wang, YW
   Zhao, YJ
   Dong, SY
   Leng, XN
   Jia, J
   Ren, H
   Xu, CQ
   Zhang, WH
AF Zhong, Xin
   Liu, Jun
   Lu, Fanghao
   Wang, Yuwen
   Zhao, Yajun
   Dong, Shiyun
   Leng, Xiaoning
   Jia, Jing
   Ren, Huan
   Xu, Changqing
   Zhang, Weihua
TI Calcium sensing receptor regulates cardiomyocyte function through
   nuclear calcium
SO CELL BIOLOGY INTERNATIONAL
LA English
DT Article
DE calcium sensing receptor (CaR); hypertrophy; inositol
   1,4,5-trisphosphate receptor (IP3R); nuclear Ca2+ release
ID INOSITOL 1,4,5-TRISPHOSPHATE RECEPTORS; CARDIAC-HYPERTROPHY;
   NUCLEOPLASMIC RETICULUM; VASCULAR MYOCYTES; CA2+; RELEASE; ARRHYTHMIAS;
   APOPTOSIS
AB Nuclear Ca2+ plays a pivotal role in the regulation of gene expression. IP3 (inositol-1,4,5-trisphosphate) is an important regulator of nuclear Ca2+. We hypothesized that the CaR (calcium sensing receptor) stimulates nuclear Ca2+ release through IICR (IP3-induced calcium release) from perinuclear stores. Spontaneous Ca2+ oscillations and the spark frequency of nuclear Ca2+ were measured simultaneously in NRVMs (neonatal rat ventricular myocytes) using confocal imaging. CaR-induced nuclear Ca2+ release through IICR was abolished by inhibition of CaR and IP(3)Rs (IP3 receptors). However, no effect on the inhibition of RyRs (ryanodine receptors) was detected. The results suggest that CaR specifically modulates nuclear Ca2+ signalling through the IP3R pathway. Interestingly, nuclear Ca2+ was released from perinuclear stores by CaR activator-induced cardiomyocyte hypertrophy through the Ca2+-dependent phosphatase CaN (calcineurin)/NFAT (nuclear factor of activated T-cells) pathway. We have also demonstrated that the activation of the CaR increased the NRVM protein content, enlarged cell size and stimulated CaN expression and NFAT nuclear translocation in NRVMs. Thus, CaR enhances the nuclear Ca2+ transient in NRVMs by increasing fractional Ca2+ release from perinuclear stores, which is involved in cardiac hypertrophy through the CaN/NFAT pathway.
C1 [Zhong, Xin; Lu, Fanghao; Zhao, Yajun; Dong, Shiyun; Leng, Xiaoning; Jia, Jing; Xu, Changqing; Zhang, Weihua] Harbin Med Univ, Dept Pathophysiol, Harbin 150086, Peoples R China.
   [Liu, Jun; Wang, Yuwen] Harbin Med Univ, Affiliated Hosp 2, Dept Clin Lab, Harbin 150086, Peoples R China.
   [Xu, Changqing; Zhang, Weihua] Harbin Med Univ, Biopharmaceut Key Lab Heilongjiang Prov, Harbin 150086, Peoples R China.
   [Ren, Huan] Harbin Med Univ, Dept Immunol, Harbin 150086, Peoples R China.
RP Xu, CQ (corresponding author), Harbin Med Univ, Dept Pathophysiol, Harbin 150086, Peoples R China.
EM xucq45@126.com; zhangwh116@hotmail.com
RI Ren, Huan/O-5727-2017
OI Ren, Huan/0000-0001-7114-2012
FU National Natural Science Foundation of ChinaNational Natural Science
   Foundation of China (NSFC) [81170289, 81170218, 81170178]; Harbin
   Medical University; Scientific Research Foundation for the Returned
   Overseas Chinese Scholars of Basic Medical Science College of Harbin
   Medical University [jclx2012009]
FX This work was supported by the National Natural Science Foundation of
   China [grant numbers 81170289, 81170218 and 81170178] and Yu Weihan
   grant for excellent younger scientists of Harbin Medical University (for
   W.Z.) and The Scientific Research Foundation for the Returned Overseas
   Chinese Scholars of Basic Medical Science College of Harbin Medical
   University [grant number jclx2012009 to X.Z.].
CR Aronow BJ, 2001, PHYSIOL GENOMICS, V6, P19
   Bare DJ, 2005, J BIOL CHEM, V280, P15912, DOI 10.1074/jbc.M414212200
   Brown EM, 2001, PHYSIOL REV, V81, P239, DOI 10.1152/physrev.2001.81.1.239
   Chesley A, 2000, CIRC RES, V87, P1172, DOI 10.1161/01.RES.87.12.1172
   Echevarria W, 2003, NAT CELL BIOL, V5, P440, DOI 10.1038/ncb980
   Giorgi C, 2010, SCIENCE, V330, P1247, DOI 10.1126/science.1189157
   Guatimosim S, 2008, CELL CALCIUM, V44, P230, DOI 10.1016/j.ceca.2007.11.016
   Higazi DR, 2009, MOL CELL, V33, P472, DOI 10.1016/j.molcel.2009.02.005
   Luo DL, 2008, CELL CALCIUM, V43, P165, DOI 10.1016/j.ceca.2007.04.017
   Mackenzie L, 2002, J PHYSIOL-LONDON, V541, P395, DOI 10.1113/jphysiol.2001.013411
   Marius P, 2006, CELL CALCIUM, V39, P65, DOI 10.1016/j.ceca.2005.09.010
   MATHER EL, 1988, MOL CELL BIOL, V8, P1812, DOI 10.1128/MCB.8.4.1812
   Morel JL, 2003, ARTERIOSCL THROM VAS, V23, P1567, DOI 10.1161/01.ATV.0000089013.82552.5D
   Nakayama H, 2010, CIRC RES, V107, P659, DOI 10.1161/CIRCRESAHA.110.220038
   Patterson RL, 2002, CELL, V111, P529, DOI 10.1016/S0092-8674(02)01045-0
   Quignard JF, 2001, J BIOL CHEM, V276, P32545, DOI 10.1074/jbc.M102582200
   Sun YH, 2006, BIOCHEM BIOPH RES CO, V350, P942, DOI 10.1016/j.bbrc.2006.09.142
   Tu CL, 2007, J INVEST DERMATOL, V127, P1074, DOI 10.1038/sj.jid.5700633
   Wilkins BJ, 2004, CIRC RES, V94, P110, DOI 10.1161/01.RES.0000109415.17511.18
   Wu X, 2006, J CLIN INVEST, V116, P675, DOI 10.1172/JCI27374
   Zima AV, 2004, J PHYSIOL-LONDON, V555, P607, DOI 10.1113/jphysiol.2003.058529
NR 21
TC 9
Z9 9
U1 0
U2 9
PU WILEY-BLACKWELL
PI HOBOKEN
PA 111 RIVER ST, HOBOKEN 07030-5774, NJ USA
SN 1065-6995
J9 CELL BIOL INT
JI Cell Biol. Int.
PD OCT
PY 2012
VL 36
IS 10
BP 937
EP 943
DI 10.1042/CBI20110594
PG 7
WC Cell Biology
SC Cell Biology
GA 011JZ
UT WOS:000309162300010
PM 22708524
DA 2021-10-29
ER

PT J
AU Morgan, RA
   Johnson, LA
   Davis, JL
   Zheng, ZL
   Woolard, KD
   Reap, EA
   Feldman, SA
   Chinnasamy, N
   Kuan, CT
   Song, H
   Zhang, W
   Fine, HA
   Rosenberg, SA
AF Morgan, Richard A.
   Johnson, Laura A.
   Davis, Jeremy L.
   Zheng, Zhili
   Woolard, Kevin D.
   Reap, Elizabeth A.
   Feldman, Steven A.
   Chinnasamy, Nachimuthu
   Kuan, Chien-Tsun
   Song, Hua
   Zhang, Wei
   Fine, Howard A.
   Rosenberg, Steven A.
TI Recognition of Glioma Stem Cells by Genetically Modified T Cells
   Targeting EGFRvIII and Development of Adoptive Cell Therapy for Glioma
SO HUMAN GENE THERAPY
LA English
DT Article
ID GROWTH-FACTOR RECEPTOR; CHIMERIC-ANTIGEN-RECEPTOR;
   MONOCLONAL-ANTIBODIES; ANTITUMOR-ACTIVITY; CANCER; VARIANT; EXPRESSION;
   GENE; PERSISTENCE; PHENOTYPE
AB No curative treatment exists for glioblastoma, with median survival times of less than 2 years from diagnosis. As an approach to develop immune-based therapies for glioblastoma, we sought to target antigens expressed in glioma stem cells (GSCs). GSCs have multiple properties that make them significantly more representative of glioma tumors than established glioma cell lines. Epidermal growth factor receptor variant III (EGFRvIII) is the result of a novel tumor-specific gene rearrangement that produces a unique protein expressed in approximately 30% of gliomas, and is an ideal target for immunotherapy. Using PCR primers spanning the EGFRvIII-specific deletion, we found that this tumor-specific gene is expressed in three of three GCS lines. Based on the sequence information of seven EGFRvIII-specific monoclonal antibodies (mAbs), we assembled chimeric antigen receptors (CARs) and evaluated the ability of CAR-engineered T cells to recognize EGFRvIII. Three of these anti-EGFRvIII CAR-engineered T cells produced the effector cytokine, interferon-c, and lysed antigen-expressing target cells. We concentrated development on a CAR produced from human mAb 139, which specifically recognized GSC lines and glioma cell lines expressing mutant EGFRvIII, but not wild-type EGFR and did not recognize any normal human cell tested. Using the 139-based CAR, T cells from glioblastoma patients could be genetically engineered to recognize EGFRvIII-expressing tumors and could be expanded ex vivo to large numbers, and maintained their antitumor activity. Based on these observations, a c-retroviral vector expressing this EGFRvIII CAR was produced for clinical application.
C1 [Morgan, Richard A.; Davis, Jeremy L.; Zheng, Zhili; Feldman, Steven A.; Chinnasamy, Nachimuthu; Rosenberg, Steven A.] NCI, Surg Branch, Ctr Canc Res, NIH, Bethesda, MD 20892 USA.
   [Johnson, Laura A.; Reap, Elizabeth A.] Duke Univ, Med Ctr, Dept Surg, Durham, NC 27710 USA.
   [Woolard, Kevin D.; Song, Hua; Zhang, Wei; Fine, Howard A.] NCI, Neurooncol Branch, Ctr Canc Res, NIH, Bethesda, MD 20892 USA.
   [Kuan, Chien-Tsun] Duke Univ, Med Ctr, Dept Pathol, Durham, NC 27710 USA.
RP Morgan, RA (corresponding author), NCI, Surg Branch, Ctr Canc Res, NIH, Bldg 10 CRC,Room 3W5940,10 Ctr Dr, Bethesda, MD 20892 USA.
EM rmorgan@mail.nih.gov
RI Johnson, Laura/H-4861-2013
FU National Institutes of Health, National Cancer Institute, Center for
   Cancer ResearchUnited States Department of Health & Human
   ServicesNational Institutes of Health (NIH) - USANIH National Cancer
   Institute (NCI); Voices Against Brain Cancer (VABC); NATIONAL CANCER
   INSTITUTEUnited States Department of Health & Human ServicesNational
   Institutes of Health (NIH) - USANIH National Cancer Institute (NCI)
   [ZIABC010984, ZICBC010989] Funding Source: NIH RePORTER
FX This work is supported by the Intramural Research Program of the
   National Institutes of Health, National Cancer Institute, Center for
   Cancer Research. L. A. J. was supported by Voices Against Brain Cancer
   (VABC). We thank Pamela Norberg for technical assistance. Experiments
   were performed by R. A. M., L. A. J., J. L. D., Z. Z., S. A. F., and N.
   C. Reagents and other experimental support was provided by K. D. W., C.
   T. K., H. S., and W. Z. The manuscript was written by R. A. M., L. A.
   J., K. D. W., H. A. F., and S.A.R.
CR Bao SD, 2006, NATURE, V444, P756, DOI 10.1038/nature05236
   Bao SD, 2006, CANCER RES, V66, P7843, DOI 10.1158/0008-5472.CAN-06-1010
   Boockvar JA, 2003, MOL CELL NEUROSCI, V24, P1116, DOI 10.1016/j.mcn.2003.09.011
   Bullain SS, 2009, J NEURO-ONCOL, V94, P373, DOI 10.1007/s11060-009-9889-1
   Chu CT, 1997, BIOCHEM J, V324, P855, DOI 10.1042/bj3240855
   Dirks PB, 2006, NATURE, V444, P687, DOI 10.1038/444687a
   Eshhar Z, 2010, CURR OPIN MOL THER, V12, P55
   Hong JJ, 2010, CLIN CANCER RES, V16, P4892, DOI 10.1158/1078-0432.CCR-10-1507
   HUMPHREY PA, 1990, P NATL ACAD SCI USA, V87, P4207, DOI 10.1073/pnas.87.11.4207
   Jemal A, 2007, CA-CANCER J CLIN, V57, P43, DOI 10.3322/canjclin.57.1.43
   Johnson LA, 2010, CURR NEUROL NEUROSCI, V10, P259, DOI 10.1007/s11910-010-0111-9
   Johnson LA, 2009, BLOOD, V114, P535, DOI 10.1182/blood-2009-03-211714
   Kochenderfer JN, 2012, BLOOD, V119, P2709, DOI 10.1182/blood-2011-10-384388
   Kochenderfer JN, 2010, BLOOD, V116, P3875, DOI 10.1182/blood-2010-01-265041
   Kreisl TN, 2011, NEURO-ONCOLOGY, V13, P1143, DOI 10.1093/neuonc/nor091
   Lal A, 2002, CANCER RES, V62, P3335
   Lammering G, 2004, RADIOTHER ONCOL, V72, P267, DOI 10.1016/j.radonc.2004.07.004
   Lee J, 2006, CANCER CELL, V9, P391, DOI 10.1016/j.ccr.2006.03.030
   Liu GT, 2006, MOL CANCER, V5, DOI 10.1186/1476-4598-5-67
   Lorimer IAJ, 1996, P NATL ACAD SCI USA, V93, P14815, DOI 10.1073/pnas.93.25.14815
   Montgomery RB, 2000, J BIOL CHEM, V275, P17358, DOI 10.1074/jbc.M000966200
   Morgan RA, 2012, MOL THER, V20, P882, DOI 10.1038/mt.2012.73
   Nakayashiki N, 2000, JPN J CANCER RES, V91, P1035, DOI 10.1111/j.1349-7006.2000.tb00882.x
   Ohno M, 2010, CANCER SCI, V101, P2518, DOI 10.1111/j.1349-7006.2010.01734.x
   Park TS, 2011, TRENDS BIOTECHNOL, V29, P550, DOI 10.1016/j.tibtech.2011.04.009
   Porter DL, 2011, NEW ENGL J MED, V365, P725, DOI 10.1056/NEJMoa1103849
   Pule MA, 2008, NAT MED, V14, P1264, DOI 10.1038/nm.1882
   Reist CJ, 1997, NUCL MED BIOL, V24, P639, DOI 10.1016/S0969-8051(97)00080-2
   RIDDELL SR, 1990, J IMMUNOL METHODS, V128, P189, DOI 10.1016/0022-1759(90)90210-M
   Rosenberg SA, 2011, CLIN CANCER RES, V17, P4550, DOI 10.1158/1078-0432.CCR-11-0116
   Sampson JH, 2010, J CLIN ONCOL, V28, P4722, DOI 10.1200/JCO.2010.28.6963
   Sampson JH, 2008, SEMIN IMMUNOL, V20, P267, DOI 10.1016/j.smim.2008.04.001
   Singh SK, 2004, NATURE, V432, P396, DOI 10.1038/nature03128
   Song DG, 2011, CANCER RES, V71, P4617, DOI 10.1158/0008-5472.CAN-11-0422
   Stupp R, 2005, NEW ENGL J MED, V352, P987, DOI 10.1056/NEJMoa043330
   Venere M, 2011, GLIA, V59, P1148, DOI 10.1002/glia.21185
   Weber R., 2005, U.S. Patent, Patent No. [US 2005/0053608A1, 20050053608]
   Weber R., 2009, U. S. patent, Patent No. 7628986
   WIKSTRAND CJ, 1995, CANCER RES, V55, P3140
   WONG AJ, 1992, P NATL ACAD SCI USA, V89, P2965, DOI 10.1073/pnas.89.7.2965
   Zhao YB, 2009, J IMMUNOL, V183, P5563, DOI 10.4049/jimmunol.0900447
   Zheng ZL, 2012, J TRANSL MED, V10, DOI 10.1186/1479-5876-10-29
   Zhong XS, 2010, MOL THER, V18, P413, DOI 10.1038/mt.2009.210
NR 43
TC 182
Z9 191
U1 0
U2 32
PU MARY ANN LIEBERT, INC
PI NEW ROCHELLE
PA 140 HUGUENOT STREET, 3RD FL, NEW ROCHELLE, NY 10801 USA
SN 1043-0342
EI 1557-7422
J9 HUM GENE THER
JI Hum. Gene Ther.
PD OCT
PY 2012
VL 23
IS 10
BP 1043
EP 1053
DI 10.1089/hum.2012.041
PG 11
WC Biotechnology & Applied Microbiology; Genetics & Heredity; Medicine,
   Research & Experimental
SC Biotechnology & Applied Microbiology; Genetics & Heredity; Research &
   Experimental Medicine
GA 027PE
UT WOS:000310364400480
PM 22780919
OA Green Published
DA 2021-10-29
ER

PT J
AU Wilkie, S
   van Schalkwyk, MCI
   Hobbs, S
   Davies, DM
   van der Stegen, SJC
   Pereira, ACP
   Burbridge, SE
   Box, C
   Eccles, SA
   Maher, J
AF Wilkie, Scott
   van Schalkwyk, May C. I.
   Hobbs, Steve
   Davies, David M.
   van der Stegen, Sjoukje J. C.
   Pereira, Ana C. Parente
   Burbridge, Sophie E.
   Box, Carol
   Eccles, Suzanne A.
   Maher, John
TI Dual Targeting of ErbB2 and MUC1 in Breast Cancer Using Chimeric Antigen
   Receptors Engineered to Provide Complementary Signaling
SO JOURNAL OF CLINICAL IMMUNOLOGY
LA English
DT Article
DE Adoptive immunotherapy; chimeric antigen receptor; dual; specificity;
   targeting; MUC1; ErbB2
ID MODIFIED T-CELLS; CD28 COSTIMULATION; MONOCLONAL-ANTIBODIES; ADOPTIVE
   IMMUNOTHERAPY; ADVERSE EVENT; GENE-TRANSFER; PHASE-I; PROLIFERATION;
   CHAIN; PERSISTENCE
AB Chimeric antigen receptor (CAR) engineered T-cells occupy an increasing niche in cancer immunotherapy. In this context, CAR-mediated CD3 zeta signaling is sufficient to elicit cytotoxicity and interferon-gamma production while the additional provision of CD28-mediated signal 2 promotes T-cell proliferation and interleukin (IL)-2 production. This compartmentalisation of signaling opens the possibility that complementary CARs could be used to focus T-cell activation within the tumor microenvironment.
   Here, we have tested this principle by co-expressing an ErbB2- and MUC1-specific CAR that signal using CD3 zeta and CD28 respectively. Stoichiometric co-expression of transgenes was achieved using the SFG retroviral vector containing an intervening Thosea asigna peptide.
   We found that "dual-targeted" T-cells kill ErbB2(+) tumor cells efficiently and proliferate in a manner that requires co-expression of MUC1 and ErbB2 by target cells. Notably, however, IL-2 production was modest when compared to control CAR-engineered T-cells in which signaling is delivered by a fused CD28 + CD3 zeta endodomain.
   These findings demonstrate the principle that dual targeting may be achieved using genetically targeted T-cells and pave the way for testing of this strategy in vivo.
C1 [Wilkie, Scott; van Schalkwyk, May C. I.; Davies, David M.; van der Stegen, Sjoukje J. C.; Pereira, Ana C. Parente; Burbridge, Sophie E.; Maher, John] Kings Coll London, Kings Hlth Partners Integrated Canc Ctr, Dept Res Oncol, London SE1 9RT, England.
   [Hobbs, Steve; Box, Carol; Eccles, Suzanne A.] Canc Res UK, Canc Therapeut Unit, Inst Canc Res, Sutton SM2 5NG, Surrey, England.
   [Maher, John] Barnet & Chase Farm NHS Trust, Dept Immunol, Barnet EN5 3DJ, Herts, England.
   [Maher, John] Kings Coll Hosp NHS Fdn Trust, Dept Clin Immunol & Allergy, London SE5 9RS, England.
RP Maher, J (corresponding author), Kings Coll London, Kings Hlth Partners Integrated Canc Ctr, Dept Res Oncol, Guys Hosp Campus, London SE1 9RT, England.
EM john.maher@kcl.ac.uk
RI van Schalkwyk, May/Y-3687-2018
OI van Schalkwyk, May/0000-0003-2210-2289; Maher, John/0000-0001-8275-8488;
   Box, Carol/0000-0002-8919-8724
FU Breast Cancer Campaign Project Grant [2006NovPR18]; Guy's and St Thomas'
   Charity; Experimental Cancer Medicine Centre (King's College London);
   Guy's via the National Institute for Health Research (NIHR)
   comprehensive Biomedical Research Centre (BRC); King's College London;
   King's College Hospital NHS Foundation Trust; Oracle Cancer Trust at the
   Royal Marsden Hospital; Institute of Cancer Research (ICR); Cancer
   Research UKCancer Research UK [CA309/A8274]; NIHRNational Institute for
   Health Research (NIHR); ICR; Department of Health via the National
   Institute for Health Research (NIHR) comprehensive Biomedical Research
   Centre (BRC); Academy of Medical Sciences (AMS)Academy of Medical
   Sciences (AMS) [AMS-SGCL6-Papa] Funding Source: researchfish; Cancer
   Research UKCancer Research UK [11566] Funding Source: researchfish;
   National Institute for Health ResearchNational Institute for Health
   Research (NIHR) [CL-2011-17-007] Funding Source: researchfish
FX This work was supported by a Breast Cancer Campaign Project Grant
   (2006NovPR18), the Guy's and St Thomas' Charity, Experimental Cancer
   Medicine Centre (King's College London) and by Guy's and the Department
   of Health via the National Institute for Health Research (NIHR)
   comprehensive Biomedical Research Centre (BRC) award to Guy's & St
   Thomas' NHS Foundation Trust in partnership with King's College London
   and King's College Hospital NHS Foundation Trust. CB is funded by the
   Oracle Cancer Trust at the Royal Marsden Hospital. SAE's research is
   funded by the Institute of Cancer Research (ICR) and Cancer Research UK
   grant CA309/A8274 and funding provided via the NIHR specialist BRC award
   to the Royal Marsden NHS Foundation Trust in partnership with the ICR.
   We thank colleagues who have generously provided materials that
   facilitated this work, as indicated in the text.
CR Ahmed N, 2007, CANCER RES, V67, P5957, DOI 10.1158/0008-5472.CAN-06-4309
   Altenschmidt U, 1996, CLIN CANCER RES, V2, P1001
   Alvarez-Vallina L, 1999, HUM GENE THER, V10, P559, DOI 10.1089/10430349950018634
   AlvarezVallina L, 1996, EUR J IMMUNOL, V26, P2304, DOI 10.1002/eji.1830261006
   Brentjens R, 2010, MOL THER, V18, P666, DOI 10.1038/mt.2010.31
   Buning H, 2010, HUM GENE THER, V21, P1039, DOI 10.1089/hum.2010.131
   BURCHELL J, 1983, J IMMUNOL, V131, P508
   Carpenito C, 2009, P NATL ACAD SCI USA, V106, P3360, DOI 10.1073/pnas.0813101106
   Chmielewski M, 2011, GENE THER, V18, P62, DOI 10.1038/gt.2010.127
   Cooper LJN, 2003, BLOOD, V101, P1637, DOI 10.1182/blood-2002-07-1989
   Dotti G, 2009, HUM GENE THER, V20, P1229, DOI 10.1089/hum.2009.142
   Finney HM, 1998, J IMMUNOL, V161, P2791
   Gallardo HF, 1997, BLOOD, V90, P952, DOI 10.1182/blood.V90.3.952.952_952_957
   Gong Michael C., 1999, Neoplasia (New York), V1, P123, DOI 10.1038/sj.neo.7900018
   Guest RD, 2005, J IMMUNOTHER, V28, P203, DOI 10.1097/01.cji.0000161397.96582.59
   Haynes NM, 2002, BLOOD, V100, P3155, DOI 10.1182/blood-2002-04-1041
   Heslop HE, 2010, MOL THER, V18, P661, DOI 10.1038/mt.2010.42
   Hombach A, 2001, CANCER RES, V61, P1976
   Hombach A, 1999, J IMMUNOTHER, V22, P473, DOI 10.1097/00002371-199911000-00001
   Hombach AA, 2011, INT J CANCER, V129, P2935, DOI 10.1002/ijc.25960
   JAKOBSEN MK, 1995, J IMMUNOTHER, V17, P222, DOI 10.1097/00002371-199505000-00004
   Jensen MC, 2003, CYTOTHERAPY, V5, P131, DOI 10.1080/14653240310001028
   Kahlon KS, 2004, CANCER RES, V64, P9160, DOI 10.1158/0008-5472.CAN-04-0454
   Kalos M, 2011, SCI TRANSL MED, V3, DOI 10.1126/scitranslmed.3002842
   Kershaw MH, 2006, CLIN CANCER RES, V12, P6106, DOI 10.1158/1078-0432.CCR-06-1183
   Kofler DM, 2011, MOL THER, V19, P760, DOI 10.1038/mt.2011.9
   Kowolik CM, 2006, CANCER RES, V66, P10995, DOI 10.1158/0008-5472.CAN-06-0160
   Krause A, 1998, J EXP MED, V188, P619, DOI 10.1084/jem.188.4.619
   Lamers CH, 2006, J CLIN ONCOL, V24, P20, DOI DOI 10.1200/JCO.2006.05.9964
   Lou Y, 2008, CLIN CANCER RES, V14, P1494, DOI 10.1158/1078-0432.CCR-07-1066
   Maher J, 2002, NAT BIOTECHNOL, V20, P70, DOI 10.1038/nbt0102-70
   Maher J, 2009, CANCER RES, V69, P4559, DOI 10.1158/0008-5472.CAN-09-0564
   Morgan RA, 2010, MOL THER, V18, P843, DOI 10.1038/mt.2010.24
   Park JR, 2007, MOL THER, V15, P825, DOI 10.1038/sj.mt.6300104
   Peinert S, 2009, IMMUNOTHERAPY-UK, V1, P905, DOI 10.2217/IMT.09.69
   Riviere I, 2000, MOL BIOTECHNOL, V15, P133, DOI 10.1385/MB:15:2:133
   Savoldo B, 2011, J CLIN INVEST, V121, P1822, DOI 10.1172/JCI46110
   Singh R, 2007, CANCER RES, V67, P1887, DOI 10.1158/0008-5472.CAN-06-3960
   STYLES JM, 1990, INT J CANCER, V45, P320, DOI 10.1002/ijc.2910450219
   Szymczak AL, 2004, NAT BIOTECHNOL, V22, P589, DOI 10.1038/nbt957
   VANDEWIELVANKEMENADE E, 1993, J IMMUNOL, V151, P767
   Vera J, 2006, BLOOD, V108, P3890, DOI 10.1182/blood-2006-04-017061
   VERWILGHEN J, 1991, IMMUNOLOGY, V72, P269
   Weijtens MEM, 2000, GENE THER, V7, P35, DOI 10.1038/sj.gt.3301051
   Wilkie S, 2008, J IMMUNOL, V180, P4901, DOI 10.4049/jimmunol.180.7.4901
   Wilkie S, 2010, J BIOL CHEM, V285, P25538, DOI 10.1074/jbc.M110.127951
   Zhang QB, 2010, PLOS ONE, V5, DOI 10.1371/journal.pone.0009712
NR 47
TC 274
Z9 291
U1 1
U2 39
PU SPRINGER/PLENUM PUBLISHERS
PI NEW YORK
PA 233 SPRING ST, NEW YORK, NY 10013 USA
SN 0271-9142
EI 1573-2592
J9 J CLIN IMMUNOL
JI J. Clin. Immunol.
PD OCT
PY 2012
VL 32
IS 5
BP 1059
EP 1070
DI 10.1007/s10875-012-9689-9
PG 12
WC Immunology
SC Immunology
GA 006OM
UT WOS:000308828500018
PM 22526592
DA 2021-10-29
ER

PT J
AU Marik, PE
   Flemmer, M
AF Marik, Paul E.
   Flemmer, Mark
TI The immune response to surgery and trauma: Implications for treatment
SO JOURNAL OF TRAUMA AND ACUTE CARE SURGERY
LA English
DT Article
DE Surgery; trauma; immune response; T(H)2 response; arginine
ID MYELOID SUPPRESSOR-CELLS; NITRIC-OXIDE PRODUCTION; REGULATORY T-CELLS;
   ARGINASE-I; CYTOKINE RESPONSE; MONONUCLEAR-CELLS; HEMORRHAGIC-SHOCK;
   FOXP3 EXPRESSION; CARDIAC-SURGERY; DOWN-REGULATION
AB BACKGROUND: Infection after surgery and trauma is a major cause of increased morbidity, mortality, and cost. Alterations of the hosts immune system following these insults is believed to be responsible for the increased risk of infection. The hosts' immune response to tissue injury is widely believed to follow a bimodal response, with the systemic inflammatory response syndrome (SIRS) followed by the compensated anti-inflammatory response syndrome (CARS). Recent data, however, suggests that his paradigm may not be correct.
   METHODS: We reviewed the literature to describe the immunological changes following surgery and trauma and possible therapeutic interventions to limit this process.
   RESULTS: Physical injury related to trauma and surgery increase the expression of T-helper 2 (Th2) lymphocytes which cause impaired cell mediated immunity (CMI). Activation of the hypothalamic-pituitary-adrenal (HPA) axis and sympathoadrenal system(SAS) with the release of cortisol and catecholamines appear to be responsible for altering the Th1/Th2 balance. Decreased expression and signalling of interleukin-12 (IL-12) and increased expression of T regulatory cells (Tregs) appear to play a central role inmediating this immune depression. Furthermore, Th2 cytokines increase the expression of arginase-1 (ARG1) inmyeloid-derived suppressor cells (MDSC's) causing an arginine deficient state, which further impairs lymphocyte function. Immunomodulating diets (IMDs) containing supplemental arginine and omega-3 fatty acids have been demonstrated to restore the Th1/Th2 balance after surgical trauma and to reduce the risk of infectious complications. A-adrenergic receptor blockage reverses the Th-1 to Th2 shift and preliminary data suggests that such therapy may be beneficial.
   CONCLUSION: Tissue injury following surgery and trauma results in depressed CMI leading to an increased risk of infections. The peri-operative use of IMDs appear to reverse this immunosuppression and decrease the risk of postoperative complications. While A-adrenoreceptor blockage may be beneficial in these patients, particularly when combined with a IMD, additional research is required. (J Trauma Acute Care Surg. 2012; 73: 801-808. Copyright (C) 2012 by Lippincott Williams & Wilkins)
C1 [Marik, Paul E.] Eastern Virginia Med Sch, Div Crit Care, Norfolk, VA 23507 USA.
   [Flemmer, Mark] Eastern Virginia Med Sch, Div Gen Internal Med, Norfolk, VA 23507 USA.
RP Marik, PE (corresponding author), Eastern Virginia Med Sch, Div Crit Care, 825 Fairfax Ave,Suite 410, Norfolk, VA 23507 USA.
EM marikpe@evms.edu
RI Marik, Paul E/U-9733-2019
CR Akira S, 2004, NAT REV IMMUNOL, V4, P499, DOI 10.1038/nri1391
   American College of Cardiology Foundation/American Heart Association Task Force on Practice Guidelines, 2009, J Am Coll Cardiol, V54, pe13, DOI 10.1016/j.jacc.2009.07.010
   Arbabi S, 2007, J TRAUMA, V62, P56, DOI 10.1097/TA.0b013e31802d972b
   Ariel A, 2007, TRENDS IMMUNOL, V28, P176, DOI 10.1016/j.it.2007.02.007
   Arslan F, 2010, MEDIAT INFLAMM, V2010, DOI 10.1155/2010/704202
   Asea A, 2002, J BIOL CHEM, V277, P15028, DOI 10.1074/jbc.M200497200
   Bangalore S, 2008, LANCET, V372, P1962, DOI 10.1016/S0140-6736(08)61560-3
   BARBUL A, 1990, SURGERY, V108, P331
   Barksdale AR, 2004, SURGERY, V135, P527, DOI 10.1016/j.surg.2003.10.007
   Bernard AC, 2000, SURGERY, V127, P412, DOI 10.1067/msy.2000.104115
   Bianchi ME, 2007, J LEUKOCYTE BIOL, V81, P1, DOI 10.1189/jlb.0306164
   Blotta MH, 1997, J IMMUNOL, V158, P5589
   Bone RC, 1996, CRIT CARE MED, V24, P1125, DOI 10.1097/00003246-199607000-00010
   Braitch M, 2009, ACTA NEUROL SCAND, V119, P239, DOI 10.1111/j.1600-0404.2008.01090.x
   Bronte V, 2005, NAT REV IMMUNOL, V5, P641, DOI 10.1038/nri1668
   Bryk JA, 2010, J TRAUMA, V68, P843, DOI 10.1097/TA.0b013e3181b026e4
   Chiarla C, 2006, AMINO ACIDS, V30, P81, DOI 10.1007/s00726-005-0211-z
   Cotton BA, 2007, J TRAUMA, V62, P26, DOI 10.1097/TA.0b013e31802d02d0
   Decker D, 1996, SURGERY, V119, P316, DOI 10.1016/S0039-6060(96)80118-8
   Dewar D, 2009, INJURY, V40, P912, DOI 10.1016/j.injury.2009.05.024
   DIPIRO JT, 1995, ARCH SURG-CHICAGO, V130, P1159
   Duggan E, 2006, CRIT CARE MED, V34, P2134, DOI 10.1097/01.CCM.0000227647.77356.AB
   Elenkov IJ, 2004, ANN NY ACAD SCI, V1024, P138, DOI 10.1196/annals.1321.010
   Elenkov IJ, 2002, INT REV NEUROBIOL, V52, P163
   Elenkov IJ, 1996, P ASSOC AM PHYSICIAN, V108, P374
   Elenkov IJ, 2008, J IMMUNOL, V181, P1737, DOI 10.4049/jimmunol.181.3.1737
   Elenkov IJ, 2006, NEUROIMMUNOMODULAT, V13, P257, DOI 10.1159/000104853
   EVANS T, 1993, CIRC SHOCK, V41, P77
   FAIST E, 1986, ARCH SURG-CHICAGO, V121, P1000
   Faist E, 1996, WORLD J SURG, V20, P454, DOI 10.1007/s002689900071
   Figueiredo RT, 2007, J BIOL CHEM, V282, P20221, DOI 10.1074/jbc.M610737200
   Franchimont D, 2004, ANN NY ACAD SCI, V1024, P124, DOI 10.1196/annals.1321.009
   Franchimont D, 2000, J IMMUNOL, V164, P1768, DOI 10.4049/jimmunol.164.4.1768
   Franke A, 2006, ANN THORAC SURG, V82, P103, DOI 10.1016/j.athoracsur.2006.02.042
   Friese RS, 2008, J TRAUMA, V64, P1061, DOI 10.1097/TA.0b013e3181684cf0
   Gabrilovich DI, 2009, NAT REV IMMUNOL, V9, P162, DOI 10.1038/nri2506
   Goleva E, 2005, J ALLERGY CLIN IMMUN, V116, P1094, DOI 10.1016/j.jaci.2005.08.051
   Inaba K, 2008, J AM COLL SURGEONS, V206, P432, DOI 10.1016/j.jamcollsurg.2007.10.005
   JACOB TD, 1993, J TRAUMA, V35, P590, DOI 10.1097/00005373-199310000-00015
   Jeney V, 2002, BLOOD, V100, P879, DOI 10.1182/blood.V100.3.879
   Karagiannidis C, 2004, J ALLERGY CLIN IMMUN, V114, P1425, DOI 10.1016/j.jaci.2004.07.014
   Kawai T, 2009, INT IMMUNOL, V21, P317, DOI 10.1093/intimm/dxp017
   Keel M, 2005, INJURY, V36, P691, DOI 10.1016/j.injury.2004.12.037
   Kelly JL, 1997, SURGERY, V122, P146, DOI 10.1016/S0039-6060(97)90003-9
   KILBOURN RG, 1992, J NATL CANCER I, V84, P827, DOI 10.1093/jnci/84.11.827
   Kirchhoff C, 2009, CRIT CARE, V13, DOI 10.1186/cc7914
   Kuo CP, 2006, BRIT J ANAESTH, V97, P640, DOI 10.1093/bja/ael217
   Lamkanfi M, 2011, NAT REV IMMUNOL, V11, P213, DOI 10.1038/nri2936
   Lederer JA, 1999, SHOCK, V11, P153, DOI 10.1097/00024382-199903000-00001
   Lendemans S, 2007, J TRAUMA, V63, P740, DOI 10.1097/01.ta.0000240451.42238.d1
   Levy RM, 2007, AM J PHYSIOL-REG I, V293, pR1538, DOI 10.1152/ajpregu.00272.2007
   Lim HY, 2007, IMMUNOLOGY, V122, P47, DOI 10.1111/j.1365-2567.2007.02611.x
   Lorne E, 2008, AM J PHYSIOL-CELL PH, V294, pC985, DOI 10.1152/ajpcell.00454.2007
   Lorne E, 2010, INTENS CARE MED, V36, P1826, DOI 10.1007/s00134-010-1983-5
   MacConmara MP, 2006, ANN SURG, V244, P514, DOI 10.1097/01.sla.0000239031.06906.1f
   Makarenkova VP, 2006, J IMMUNOL, V176, P2085, DOI 10.4049/jimmunol.176.4.2085
   Mannick JA, 2001, J AM COLL SURGEONS, V193, P237, DOI 10.1016/S1072-7515(01)01011-0
   Marik PE, 2010, JPEN-PARENTER ENTER, V34, P378, DOI 10.1177/0148607110362692
   Marik PE, 2009, CHEST, V135, P181, DOI 10.1378/chest.08-1149
   Matsuda A, 2006, DIS COLON RECTUM, V49, P507, DOI 10.1007/s10350-005-0292-5
   Mizota T, 2009, JPEN-PARENTER ENTER, V33, P390, DOI 10.1177/0148607108325252
   Moore FA, 1996, J TRAUMA, V40, P501, DOI 10.1097/00005373-199604000-00001
   Nguyen XD, 2004, J ALLERGY CLIN IMMUN, V114, P296, DOI 10.1016/j.jaci.2004.04.048
   Ochoa JB, 2001, ANN SURG, V233, P393, DOI 10.1097/00000658-200103000-00014
   Ochoa JB, 2001, JPEN-PARENTER ENTER, V25, P23, DOI 10.1177/014860710102500123
   OCHOA JB, 1991, ANN SURG, V214, P621, DOI 10.1097/00000658-199111000-00013
   Osuka A, 2012, SHOCK, V37, P47, DOI 10.1097/SHK.0b013e318234f7ff
   OSULLIVAN ST, 1995, ANN SURG, V222, P482
   Park JS, 2006, AM J PHYSIOL-CELL PH, V290, pC917, DOI 10.1152/ajpcell.00401.2005
   Peltz ED, 2009, SHOCK, V32, P17, DOI 10.1097/SHK.0b013e3181997173
   Prass K, 2003, J EXP MED, V198, P725, DOI 10.1084/jem.20021098
   Rodriguez PC, 2005, J EXP MED, V202, P931, DOI 10.1084/jem.20050715
   Roger T, 2001, NATURE, V414, P920, DOI 10.1038/414920a
   ROUMEN RMH, 1993, ANN SURG, V218, P769, DOI 10.1097/00000658-199312000-00011
   Scaffidi P, 2002, NATURE, V418, P191, DOI 10.1038/nature00858
   Schroeppel TJ, 2010, J TRAUMA, V69, P776, DOI 10.1097/TA.0b013e3181e981b8
   Selye H, 1936, NATURE, V138, P32, DOI 10.1038/138032a0
   Spolarics Z, 2003, CRIT CARE MED, V31, P1722, DOI 10.1097/01.CCM.0000063579.43470.AA
   Sutmuller RPM, 2006, TRENDS IMMUNOL, V27, P387, DOI 10.1016/j.it.2006.06.005
   Suzuki D, 2010, SURGERY, V148, P573, DOI 10.1016/j.surg.2010.01.017
   TAN LR, 1993, AM SURGEON, V59, P797
   Tepaske R, 2001, LANCET, V358, P696, DOI 10.1016/S0140-6736(01)05836-6
   Torres A, 2007, SURG ENDOSC, V21, P1841, DOI 10.1007/s00464-007-9260-6
   Tsuei BJ, 2001, J TRAUMA, V51, P497, DOI 10.1097/00005373-200109000-00012
   Wing K, 2005, SCAND J IMMUNOL, V62, P1, DOI 10.1111/j.1365-3083.2005.01634.x
   Witte MB, 2003, WOUND REPAIR REGEN, V11, P419, DOI 10.1046/j.1524-475X.2003.11605.x
   Woiciechowsky C, 1998, NAT MED, V4, P808, DOI 10.1038/nm0798-808
   WORTEL CH, 1993, SURGERY, V114, P564
   Xiang M, 2011, J IMMUNOL, V187, P4809, DOI 10.4049/jimmunol.1102093
   Yessoufou A, 2009, J LIPID RES, V50, P2377, DOI 10.1194/jlr.M900101-JLR200
   Zedler S, 2006, CURR OPIN CRIT CARE, V12, P595, DOI 10.1097/MCC.0b013e3280106806
   Zhang Q, 2010, NATURE, V464, P104, DOI 10.1038/nature08780
   Zhu XM, 2010, CRIT CARE CLIN, V26, P491, DOI 10.1016/j.ccc.2010.04.004
NR 93
TC 164
Z9 174
U1 0
U2 29
PU LIPPINCOTT WILLIAMS & WILKINS
PI PHILADELPHIA
PA TWO COMMERCE SQ, 2001 MARKET ST, PHILADELPHIA, PA 19103 USA
SN 2163-0755
EI 2163-0763
J9 J TRAUMA ACUTE CARE
JI J. Trauma Acute Care Surg.
PD OCT
PY 2012
VL 73
IS 4
BP 801
EP 808
DI 10.1097/TA.0b013e318265cf87
PG 8
WC Critical Care Medicine; Surgery
SC General & Internal Medicine; Surgery
GA 029OL
UT WOS:000310505100002
PM 22976420
DA 2021-10-29
ER

PT J
AU Stone, JD
   Aggen, DH
   Schietinger, A
   Schreiber, H
   Kranz, DM
AF Stone, Jennifer D.
   Aggen, David H.
   Schietinger, Andrea
   Schreiber, Hans
   Kranz, David M.
TI A sensitivity scale for targeting T cells with chimeric antigen
   receptors (CARs) and bispecific T-cell engagers (BiTEs)
SO ONCOIMMUNOLOGY
LA English
DT Article
DE chimeric antigen receptors (CARs); bispecific T-cell engager (BiTE);
   T-cell tumor therapy; tumor-specific epitope; gene-modified adoptive
   T-cell transfer
ID SINGLE-CHAIN ANTIBODY; B-LINEAGE LEUKEMIA; MONOCLONAL-ANTIBODY; CANCER
   REGRESSION; EXPRESSION; TCR; THERAPY; LYMPHOCYTES; EFFICIENT; AFFINITY
AB Although T cells can mediate potent antitumor responses, immune tolerance mechanisms often result in the deletion or inactivation of T cells that express T-cell receptors (TCRs) against potentially effective target epitopes. Various approaches have been devised to circumvent this problem. In one approach, the gene encoding an antibody against a cancer-associated antigen is linked, in the form of a single-chain variable fragment (scFv), to genes that encode transmembrane and signaling domains. This chimeric antigen receptor (CA R) is then introduced into T cells for adoptive T-cell therapy. In another approach, the anti-cancer scFv is fused to a scFv that binds to the CD3 epsilon subunit of the TCR/CD3 complex. This fusion protein serves as a soluble, injectable product that has recently been termed bispecific T-cell engager (BiTE). Both strategies have now been tested in clinical trials with promising results, but the comparative efficacies are not known. Here, we performed a direct comparison of the in vitro sensitivity of each strategy, using the same anti-cancer scFv fragments, directed against a tumor-specific glycopeptide epitope on the sialomucin-like transmembrane glycoprotein OTS8, which results form a cancer-specific mutation of Cosmc. While both approaches showed specific responses to the epitope as revealed by T cell-mediated cytokine release and target cell lysis, CA R-targeted T cells were more sensitive than BiTE-targeted T cells to low numbers of antigens per cell. The sensitivity scale described here provides a guide to the potential use of these two different approaches.
C1 [Stone, Jennifer D.; Aggen, David H.; Kranz, David M.] Univ Illinois, Dept Biochem, Urbana, IL 61801 USA.
   [Schietinger, Andrea] Univ Washington, Dept Immunol, Seattle, WA 98195 USA.
   [Schreiber, Hans] Univ Chicago, Dept Pathol, Chicago, IL 60637 USA.
RP Stone, JD (corresponding author), Univ Illinois, Dept Biochem, Urbana, IL 61801 USA.
EM jstone@illinois.edu
OI Aggen, David/0000-0003-3963-5751
FU NIHUnited States Department of Health & Human ServicesNational
   Institutes of Health (NIH) - USA [CA097296, CA22677, CA37156]; Samuel
   and Ruth Engelberg/Irvington Institute Fellowship of the Cancer Research
   Institute
FX We would like to thank Roman Kischel (Amgen) for helpful discussion and
   advice, and Samanthi Narayanan (Department of Biochemistry, University
   of Illinois at Urbana-Champaign) for experimental assistance. This work
   was supported by NIH grants CA097296 (to D. M. K. and H. S.) CA22677 (to
   H. S. and D. M. K.) and CA37156 (to H. S. and D. M. K.). J.D.S. was
   supported by the Samuel and Ruth Engelberg/Irvington Institute
   Fellowship of the Cancer Research Institute.
CR Abraham RT, 2004, NAT REV IMMUNOL, V4, P301, DOI 10.1038/nri1330
   Alvarez-Vallina L, 1999, HUM GENE THER, V10, P559, DOI 10.1089/10430349950018634
   Baeuerle PA, 2009, CANCER RES, V69, P4941, DOI 10.1158/0008-5472.CAN-09-0547
   Bargou R, 2008, SCIENCE, V321, P974, DOI 10.1126/science.1158545
   Bendle GM, 2010, NAT MED, V16, P565, DOI 10.1038/nm.2128
   Bikoue A, 1996, CYTOMETRY, V26, P137, DOI 10.1002/(SICI)1097-0320(19960615)26:2<137::AID-CYTO7>3.0.CO;2-D
   Brand FX, 2006, ANTICANCER RES, V26, P463
   Bridgeman JS, 2010, CURR GENE THER, V10, P77
   Brischwein K, 2006, MOL IMMUNOL, V43, P1129, DOI 10.1016/j.molimm.2005.07.034
   Brooks CL, 2010, P NATL ACAD SCI USA, V107, P10056, DOI 10.1073/pnas.0915176107
   Chervin AS, 2009, J IMMUNOL, V183, P1166, DOI 10.4049/jimmunol.0900054
   Chervin AS, 2008, J IMMUNOL METHODS, V339, P175, DOI 10.1016/j.jim.2008.09.016
   Chmielewski M, 2004, J IMMUNOL, V173, P7647, DOI 10.4049/jimmunol.173.12.7647
   Chmielewski M., 2012, CANC IMMUNOL IMMUNOT
   Clay TM, 1999, J IMMUNOL, V163, P507
   Cloosen S, 2007, CANCER RES, V67, P3919, DOI 10.1158/0008-5472.CAN-06-2112
   Cooper LJN, 2003, BLOOD, V101, P1637, DOI 10.1182/blood-2002-07-1989
   Curran KJ, 2012, J GENE MED
   Du CG, 2011, J EXP CLIN CANC RES, V30, DOI 10.1186/1756-9966-30-12
   Dudley ME, 2005, J CLIN ONCOL, V23, P2346, DOI 10.1200/JCO.2005.00.240
   Dudley ME, 2002, SCIENCE, V298, P850, DOI 10.1126/science.1076514
   ESHHAR Z, 1993, P NATL ACAD SCI USA, V90, P720, DOI 10.1073/pnas.90.2.720
   GARRIDO F, 1993, IMMUNOL TODAY, V14, P491, DOI 10.1016/0167-5699(93)90264-L
   Goldenberg MM, 1999, CLIN THER, V21, P309, DOI 10.1016/S0149-2918(00)88288-0
   Gratama JW, 1998, CYTOMETRY, V33, P166, DOI 10.1002/(SICI)1097-0320(19981001)33:2<166::AID-CYTO11>3.0.CO;2-S
   Grillo-Lopez AJ, 1999, SEMIN ONCOL, V26, P66
   Haynes NM, 2002, BLOOD, V100, P3155, DOI 10.1182/blood-2002-04-1041
   James SE, 2010, J IMMUNOL, V184, P4284, DOI 10.4049/jimmunol.0903701
   James ST, 2008, J IMMUNOL, V180, P7028, DOI 10.4049/jimmunol.180.10.7028
   JOHNSTON SC, 1990, J IMMUNOL, V145, P1181
   Jones KL, 2009, LANCET ONCOL, V10, P1179, DOI 10.1016/S1470-2045(09)70315-8
   Ju TZ, 2002, P NATL ACAD SCI USA, V99, P16613, DOI 10.1073/pnas.262438199
   Kalos M, 2011, SCI TRANSL MED, V3, DOI 10.1126/scitranslmed.3002842
   Karyampudi L, 2010, CANCER BIOMARK, V6, P291, DOI 10.3233/CBM-2009-0141
   Kessels HWHG, 2001, NAT IMMUNOL, V2, P957, DOI 10.1038/ni1001-957
   Kiewe P, 2006, CLIN CANCER RES, V12, P3085, DOI 10.1158/1078-0432.CCR-05-2436
   Kim PS, 2010, CURR OPIN IMMUNOL, V22, P223, DOI 10.1016/j.coi.2010.02.005
   Kimmig R, 1997, INT J CANCER, V74, P365, DOI 10.1002/(SICI)1097-0215(19970822)74:4<365::AID-IJC1>3.0.CO;2-T
   Kuball J, 2007, BLOOD, V109, P2331, DOI 10.1182/blood-2006-05-023069
   Lenkei R, 1998, CYTOMETRY, V33, P188, DOI 10.1002/(SICI)1097-0320(19981001)33:2<188::AID-CYTO13>3.0.CO;2-Q
   LEO O, 1987, P NATL ACAD SCI USA, V84, P1374, DOI 10.1073/pnas.84.5.1374
   LETOURNEUR F, 1989, EUR J IMMUNOL, V19, P2269, DOI 10.1002/eji.1830191214
   Loffler A, 2000, BLOOD, V95, P2098, DOI 10.1182/blood.V95.6.2098
   MACK M, 1995, P NATL ACAD SCI USA, V92, P7021, DOI 10.1073/pnas.92.15.7021
   Meidenbauer N, 2004, CANCER RES, V64, P6319, DOI 10.1158/0008-5472.CAN-04-1341
   Morgan RA, 2006, SCIENCE, V314, P126, DOI 10.1126/science.1129003
   Morgan RA, 2010, MOL THER, V18, P843, DOI 10.1038/mt.2010.24
   Morita S, 2000, GENE THER, V7, P1063, DOI 10.1038/sj.gt.3301206
   Nagorsen D, 2011, EXP CELL RES, V317, P1255, DOI 10.1016/j.yexcr.2011.03.010
   Nicholson IC, 1997, MOL IMMUNOL, V34, P1157, DOI 10.1016/S0161-5890(97)00144-2
   Nielsen DL, 2009, CANCER TREAT REV, V35, P121, DOI 10.1016/j.ctrv.2008.09.003
   Olejniczak SH, 2006, IMMUNOL INVEST, V35, P93, DOI 10.1080/08820130500496878
   OLMSTED JB, 1970, P NATL ACAD SCI USA, V65, P129, DOI 10.1073/pnas.65.1.129
   Porter DL, 2011, NEW ENGL J MED, V365, P725, DOI 10.1056/NEJMoa1103849
   Schietinger A, 2006, SCIENCE, V314, P304, DOI 10.1126/science.1129200
   Schmitt TM, 2009, HUM GENE THER, V20, P1240, DOI 10.1089/hum.2009.146
   Schreiber H, 2012, CANC IMMUNOLOGY
   Schreiber H, 2011, BLOOD, V118, P830, DOI 10.1182/blood-2011-06-357541
   Schreiber H, 2008, SEMIN IMMUNOL, V20, P265, DOI 10.1016/j.smim.2008.10.001
   Seliger B, 2002, SEMIN CANCER BIOL, V12, P3, DOI 10.1006/scbi.2001.0404
   STAERZ UD, 1985, NATURE, V314, P628, DOI 10.1038/314628a0
   Stone JD, 2012, METHOD ENZYMOL, V503, P189, DOI 10.1016/B978-0-12-396962-0.00008-2
   Straathof KC, 2005, BLOOD, V105, P4247, DOI 10.1182/blood-2004-11-4564
   Topp MS, 2011, J CLIN ONCOL, V29, P2493, DOI 10.1200/JCO.2010.32.7270
   Turatti F, 2007, J IMMUNOTHER, V30, P684, DOI 10.1097/CJI.0b013e3180de5d90
   WARD PL, 1989, J EXP MED, V170, P217, DOI 10.1084/jem.170.1.217
   Weijtens MEM, 2000, GENE THER, V7, P35, DOI 10.1038/sj.gt.3301051
   Yu ZY, 2004, J CLIN INVEST, V114, P551, DOI 10.1172/JCI200421695
   Zhang T, 2004, CANCER GENE THER, V11, P487, DOI 10.1038/sj.cgt.7700703
   Zhao YB, 2009, J IMMUNOL, V183, P5563, DOI 10.4049/jimmunol.0900447
NR 70
TC 58
Z9 58
U1 0
U2 22
PU TAYLOR & FRANCIS INC
PI PHILADELPHIA
PA 530 WALNUT STREET, STE 850, PHILADELPHIA, PA 19106 USA
SN 2162-402X
J9 ONCOIMMUNOLOGY
JI OncoImmunology
PD SEP
PY 2012
VL 1
IS 6
BP 863
EP 873
DI 10.4161/onci.20592
PG 11
WC Oncology; Immunology
SC Oncology; Immunology
GA 108FE
UT WOS:000316276400009
PM 23162754
OA Green Published, gold
DA 2021-10-29
ER

PT J
AU Colovos, C
   Villena-Vargas, J
   Adusumilli, PS
AF Colovos, Christos
   Villena-Vargas, Jonathan
   Adusumilli, Prasad S.
TI Safety and stability of retrovirally transduced chimeric antigen
   receptor T cells
SO IMMUNOTHERAPY
LA English
DT Article
DE adoptive cell therapy; chimeric antigen receptor; HIV; insertional
   mutagenesis; retroviral vector transduction
ID INTEGRATION
AB Evaluation of: Scholler J, Brady TL, Binder-Scholl G et al. Decade-long safety and function of retroviral-modified chimeric antigen receptor T cells. Sci. Transl Med. 4(132), 132-153 (2012). Adoptive cellular therapy with genetically engineered T cells is predicated on generating effective and persisting T-cell-mediated immunity. Gammaretroviral vector-mediated gene transfer in T cells is the technological basis for promising therapy in both HIV and cancer. Because of concerns over delayed adverse events caused by persisting retroviral vector-engineered cells, the US FDA mandates long-term follow-up of clinical trials. Scholler et al. report FDA-mandated safety data and demonstrate that retrovirally transduced T cells persist in the blood of patients for more than a decade after treatment. These persisting T cells proliferated ex vivo in the presence of antigens and showed no evidence of either insertional oncogenesis or clonal expansion in 11 subjects followed for up to 11 years, supporting the long-term safety and persistence of retrovirally transduced T cells.
C1 [Colovos, Christos; Villena-Vargas, Jonathan; Adusumilli, Prasad S.] Mem Sloan Kettering Canc Ctr, Ctr Cell Engn, New York, NY 10021 USA.
   [Colovos, Christos; Villena-Vargas, Jonathan; Adusumilli, Prasad S.] Mem Sloan Kettering Canc Ctr, Dept Surg, Thorac Serv, New York, NY 10021 USA.
RP Adusumilli, PS (corresponding author), Mem Sloan Kettering Canc Ctr, Ctr Cell Engn, 1275 York Ave, New York, NY 10021 USA.
EM adusumip@mskcc.org
CR Baum C, 2011, MOL THER, V19, P2103, DOI 10.1038/mt.2011.252
   Bonnet D, 2005, CELL PROLIFERAT, V38, P357, DOI 10.1111/j.1365-2184.2005.00353.x
   Brady T, 2011, NUCLEIC ACIDS RES, V39, DOI 10.1093/nar/gkr140
   Brentjens RJ, 2011, BLOOD, V118, P4817, DOI 10.1182/blood-2011-04-348540
   Bushman Lab, 2018, CANC GEN LIST
   Chmielewski M, 2013, GENE THER, V20, P177, DOI 10.1038/gt.2012.21
   Clinical Trials, CD4 ZET GEN MOD T CE
   Deeks SG, 2002, MOL THER, V5, P788, DOI 10.1006/mthe.2002.0611
   Gattinoni L, 2005, J EXP MED, V202, P907, DOI 10.1084/jem.20050732
   Gattinoni L, 2011, NAT MED, V17, P1290, DOI 10.1038/nm.2446
   Heslop HE, 2010, BLOOD, V115, P925, DOI 10.1182/blood-2009-08-239186
   Kochenderfer JN, 2012, BLOOD, V119, P2709, DOI 10.1182/blood-2011-10-384388
   Mitsuyasu RT, 2000, BLOOD, V96, P785, DOI 10.1182/blood.V96.3.785.015k10_785_793
   Newrzela S, 2008, BLOOD, V112, P2278, DOI 10.1182/blood-2007-12-128751
   Pegram HJ, 2012, BLOOD, V119, P4133, DOI 10.1182/blood-2011-12-400044
   Porter DL, 2011, NEW ENGL J MED, V365, P725, DOI 10.1056/NEJMoa1103849
   Recchia A, 2006, P NATL ACAD SCI USA, V103, P1457, DOI 10.1073/pnas.0507496103
   Riviere I, 2012, BLOOD, V119, P1107, DOI 10.1182/blood-2011-09-349993
   Sadelain M, 2012, NAT REV CANCER, V12, P51, DOI 10.1038/nrc3179
   Sadelain M, 2009, CURR OPIN IMMUNOL, V21, P215, DOI 10.1016/j.coi.2009.02.009
   Scholler J, 2012, SCI TRANSL MED, V4, DOI 10.1126/scitranslmed.3003761
   Westwood JA, 2008, GENE THER, V15, P1056, DOI 10.1038/gt.2008.47
   Wu XL, 2003, SCIENCE, V300, P1749, DOI 10.1126/science.1083413
NR 23
TC 13
Z9 15
U1 0
U2 9
PU FUTURE MEDICINE LTD
PI LONDON
PA UNITEC HOUSE, 3RD FLOOR, 2 ALBERT PLACE, FINCHLEY CENTRAL, LONDON, N3
   1QB, ENGLAND
SN 1750-743X
EI 1750-7448
J9 IMMUNOTHERAPY-UK
JI Immunotherapy
PD SEP
PY 2012
VL 4
IS 9
BP 899
EP 902
DI 10.2217/imt.12.91
PG 4
WC Immunology
SC Immunology
GA 018EU
UT WOS:000309643700009
PM 23046233
DA 2021-10-29
ER

PT J
AU Fishler, R
   Artzy-Schnirman, A
   Peer, E
   Wolchinsky, R
   Brener, R
   Waks, T
   Eshhar, Z
   Reiter, Y
   Sivan, U
AF Fishler, Rami
   Artzy-Schnirman, Arbel
   Peer, Elad
   Wolchinsky, Ron
   Brener, Reuven
   Waks, Tova
   Eshhar, Zelig
   Reiter, Yoram
   Sivan, Uri
TI Mixed Alkanethiol Monolayers on Submicrometric Gold Patterns: A
   Controlled Platform for Studying Cell-Ligand Interactions
SO NANO LETTERS
LA English
DT Article
DE T-cell activation; patterned antigen surface; immobilized antigen; cell
   interaction with SAM; X-ray photoelectron spectroscopy of SAMS
ID SELF-ASSEMBLED MONOLAYERS; IMMUNOGLOBULIN; ACTIVATION; SURFACES;
   DENSITY; BINDING; ARRAYS; MODEL; ZETA
AB Nanoscale organization of surface ligands often has a critical effect on cell surface interactions. We have developed an experimental system that allows a high degree of control over the 2-D spatial distribution of ligands. As a proof of concept, we used the developed system to study how T-cell activation is independently affected by antigen density and antigen amount per cell. Arrays of submicrometer gold islands at varying surface coverage were defined on silicon by electron beam lithography (EBL). The gold islands were functionalized with alkanethiol self-assembled monolayers (SAMs) containing a small antigen, 2,4,6-trinotrophenyl (TNP), at various densities. Genetically engineered T-cell hybridomas expressing TNP-specific chimeric T-cell antigen receptor (CAR) were cultured on the SAMs, and their activation was assessed by IL-2 secretion and CD69 expression. It was found that, at constant antigen density, activation increased monotonically with the amount of antigen, while at constant antigen amount activation was maximal at an intermediate antigen density, whose value was independent of the amount of antigen.
C1 [Fishler, Rami; Artzy-Schnirman, Arbel; Peer, Elad; Sivan, Uri] Technion Israel Inst Technol, Dept Phys, IL-32000 Haifa, Israel.
   [Fishler, Rami; Artzy-Schnirman, Arbel; Peer, Elad; Reiter, Yoram; Sivan, Uri] Technion Israel Inst Technol, Russell Berrie Nanotechnol Inst, IL-32000 Haifa, Israel.
   [Artzy-Schnirman, Arbel; Wolchinsky, Ron; Reiter, Yoram] Technion Israel Inst Technol, Dept Biol, IL-32000 Haifa, Israel.
   [Brener, Reuven; Sivan, Uri] Technion Israel Inst Technol, Solid State Inst, IL-32000 Haifa, Israel.
   [Waks, Tova; Eshhar, Zelig] Weizmann Inst Sci, Dept Immunol, IL-76100 Rehovot, Israel.
RP Sivan, U (corresponding author), Technion Israel Inst Technol, Dept Phys, IL-32000 Haifa, Israel.
CR Aivazian D, 2000, NAT STRUCT BIOL, V7, P1023
   Arnold M, 2004, CHEMPHYSCHEM, V5, P383, DOI 10.1002/cphc.200301014
   Artzy-Schnirman A, 2011, NANO LETT, V11, P4997, DOI 10.1021/nl202971r
   Bamdad C, 1998, BIOPHYS J, V75, P1989, DOI 10.1016/S0006-3495(98)77640-4
   Chuang WH, 2007, J BIOMED MATER RES A, V82A, P820, DOI 10.1002/jbm.a.31193
   Davis SJ, 2006, NAT IMMUNOL, V7, P803, DOI 10.1038/ni1369
   Doh J, 2006, P NATL ACAD SCI USA, V103, P5700, DOI 10.1073/pnas.0509404103
   ESHHAR Z, 1993, P NATL ACAD SCI USA, V90, P720, DOI 10.1073/pnas.90.2.720
   Gil D, 2002, CELL, V109, P901, DOI 10.1016/S0092-8674(02)00799-7
   Houseman BT, 2001, BIOMATERIALS, V22, P943, DOI 10.1016/S0142-9612(00)00259-3
   Jena B, 2010, BLOOD, V116, P1035, DOI 10.1182/blood-2010-01-043737
   Kochenderfer JN, 2010, BLOOD, V116, P4099, DOI 10.1182/blood-2010-04-281931
   Lee I, 2000, THIN SOLID FILMS, V379, P94, DOI 10.1016/S0040-6090(00)01557-1
   Love JC, 2005, CHEM REV, V105, P1103, DOI 10.1021/cr0300789
   Minguet S, 2008, TRENDS BIOCHEM SCI, V33, P51, DOI 10.1016/j.tibs.2007.10.008
   Mossman KD, 2005, SCIENCE, V310, P1191, DOI 10.1126/science.1119238
   Roberts C, 1998, J AM CHEM SOC, V120, P6548, DOI 10.1021/ja972467o
   RUSCONI S, 1985, NATURE, V314, P330, DOI 10.1038/314330a0
   Senaratne W, 2006, J AM CHEM SOC, V128, P5594, DOI 10.1021/ja058701p
   Shen K, 2008, P NATL ACAD SCI USA, V105, P7791, DOI 10.1073/pnas.0710295105
   Shen KY, 2009, J AM CHEM SOC, V131, P13204, DOI 10.1021/ja904721h
   Sigal GB, 1996, ANAL CHEM, V68, P490, DOI 10.1021/ac9504023
   Smith-Garvin JE, 2009, ANNU REV IMMUNOL, V27, P591, DOI 10.1146/annurev.immunol.021908.132706
NR 23
TC 12
Z9 13
U1 0
U2 32
PU AMER CHEMICAL SOC
PI WASHINGTON
PA 1155 16TH ST, NW, WASHINGTON, DC 20036 USA
SN 1530-6984
EI 1530-6992
J9 NANO LETT
JI Nano Lett.
PD SEP
PY 2012
VL 12
IS 9
BP 4992
EP 4996
DI 10.1021/nl302619p
PG 5
WC Chemistry, Multidisciplinary; Chemistry, Physical; Nanoscience &
   Nanotechnology; Materials Science, Multidisciplinary; Physics, Applied;
   Physics, Condensed Matter
SC Chemistry; Science & Technology - Other Topics; Materials Science;
   Physics
GA 002YW
UT WOS:000308576000096
PM 22900991
DA 2021-10-29
ER

PT J
AU Hammer, O
AF Hammer, Ohad
TI CD19 as an attractive target for antibody-based therapy
SO MABS
LA English
DT Review
DE CD19 immunotherapy; antibody-drug conjugates; bispecific antibodies;
   chimeric antigen receptors; Fc engineered antibodies
ID CHIMERIC-ANTIGEN-RECEPTOR; MINIMAL RESIDUAL DISEASE;
   NON-HODGKINS-LYMPHOMA; B-CELL DEPLETION; IN-VITRO; T-CELLS; ADOPTIVE
   IMMUNOTHERAPY; LYMPHOCYTIC-LEUKEMIA; ANTITUMOR-ACTIVITY; PHASE-I
AB Despite progress in the treatment of B cell disorders, novel treatment approaches are still highly needed. CD19 is a pan-B cell marker that is recognized as a potential immunotherapy target for B cell disorders, including blood-borne malignancies and autoimmune diseases. Although initial attempts to target CD19 were unsuccessful, a new wave of investigational agents is currently in development. These agents are based on novel antibody-based technologies and formats that appear to better exploit CD19's therapeutic potential, and some promising clinical study data has already been reported. This review provides an overview and the rationale for the most advanced CD19-targeting programs in development.
C1 Pontifax Venture, Herzliyya, Israel.
RP Hammer, O (corresponding author), Pontifax Venture, Herzliyya, Israel.
EM ohad@pontifax.com
CR Al-Katib AM, 2009, CLIN CANCER RES, V15, P4038, DOI 10.1158/1078-0432.CCR-08-2808
   Amann M, 2008, CANCER RES, V68, P143, DOI 10.1158/0008-5472.CAN-07-2182
   [Anonymous], 2011, N ENGL J MED, V365, P1937
   Awan FT, 2010, BLOOD, V115, P1204, DOI 10.1182/blood-2009-06-229039
   Baeuerle PA, 2009, CANCER RES, V69, P4941, DOI 10.1158/0008-5472.CAN-09-0547
   Blanc V, 2011, CLIN CANCER RES, V17, P6448, DOI 10.1158/1078-0432.CCR-11-0485
   Camacho LH, 2009, BLOOD, V114, P1330, DOI 10.1182/blood.V114.22.3425.3425
   Cardarelli PM, 2010, CANCER IMMUNOL IMMUN, V59, P257, DOI 10.1007/s00262-009-0746-z
   Cazzaniga G, 2011, BRIT J HAEMATOL, V155, P45, DOI 10.1111/j.1365-2141.2011.08795.x
   Chicaybam L, 2011, INT REV IMMUNOL, V30, P294, DOI 10.3109/08830185.2011.595855
   Chu SY, 2008, MOL IMMUNOL, V45, P3926, DOI 10.1016/j.molimm.2008.06.027
   Coiffier B, 2011, J CLIN ONCOL S, V29, P8017
   Coiffier B, 2012, J CLIN ONCOL S, V30, P8057
   d'Argouges S, 2009, LEUKEMIA RES, V33, P465, DOI 10.1016/j.leukres.2008.08.025
   Davis TA, 1999, CLIN CANCER RES, V5, P611
   Dreier T, 2003, J IMMUNOL, V170, P4397, DOI 10.4049/jimmunol.170.8.4397
   Flavell DJ, 2006, BRIT J HAEMATOL, V134, P157, DOI 10.1111/j.1365-2141.2006.06155.x
   Gerber HP, 2009, BLOOD, V113, P4352, DOI 10.1182/blood-2008-09-179143
   Goswami T, 2012, J CLIN ONCOL, V30
   Hagemeister F, 2010, DRUGS, V70, P261, DOI 10.2165/11532180-000000000-00000
   Herbst R, 2010, J PHARMACOL EXP THER, V335, P213, DOI 10.1124/jpet.110.168062
   Herrera L, 2000, LEUKEMIA, V14, P853, DOI 10.1038/sj.leu.2401779
   Herrera L, 2003, LEUKEMIA, V17, P334, DOI 10.1038/sj.leu.2402790
   Herrera L, 2009, J PEDIAT HEMATOL ONC, V31, P936, DOI 10.1097/MPH.0b013e3181bdf211
   Horton HM, 2008, CANCER RES, V68, P8049, DOI 10.1158/0008-5472.CAN-08-2268
   Horton HM, 2011, J IMMUNOL, V186, P4223, DOI 10.4049/jimmunol.1003412
   Hou SBS, 2011, MOL CANC THER S, V10, pC164
   Ingle GS, 2008, BRIT J HAEMATOL, V140, P46, DOI 10.1111/j.1365-2141.2007.06883.x
   Johnson S, 2010, J MOL BIOL, V399, P436, DOI 10.1016/j.jmb.2010.04.001
   Kalos M, 2012, CANCER IMMUNOL IMMUN, V61, P127, DOI 10.1007/s00262-011-1173-5
   Kalos M, 2011, SCI TRANSL MED, V3, DOI 10.1126/scitranslmed.3002842
   Kantarjian H, 2012, LANCET ONCOL, V13, P403, DOI 10.1016/S1470-2045(11)70386-2
   Kershaw MH, 2006, CLIN CANCER RES, V12, P6106, DOI 10.1158/1078-0432.CCR-06-1183
   Kikuchi M, 2010, INT J HEMATOL, V92, P481, DOI 10.1007/s12185-010-0670-1
   Kochenderfer JN, 2012, BLOOD, V119, P2709, DOI 10.1182/blood-2011-10-384388
   Kochenderfer JN, 2010, BLOOD, V116, P4099, DOI 10.1182/blood-2010-04-281931
   Kochenderfer JN, 2010, BLOOD, V116, P3875, DOI 10.1182/blood-2010-01-265041
   Krause G, 2012, LEUKEMIA, V26, P546, DOI 10.1038/leu.2011.233
   Milone MC, 2009, MOL THER, V17, P1453, DOI 10.1038/mt.2009.83
   Moore PA, 2011, BLOOD, V117, P4542, DOI 10.1182/blood-2010-09-306449
   Park JR, 2007, MOL THER, V15, P825, DOI 10.1038/sj.mt.6300104
   Polson AG, 2009, CANCER RES, V69, P2358, DOI 10.1158/0008-5472.CAN-08-2250
   Porter DL, 2011, NEW ENGL J MED, V365, P725, DOI 10.1056/NEJMoa1103849
   Reichert JM, 2012, DRUG DISCOV IN PRESS
   Reusch U, 2012, CANCER RES, V72, DOI 10.1158/1538-7445.AM2012-4624
   Schindler J, 2011, BRIT J HAEMATOL, V154, P471, DOI 10.1111/j.1365-2141.2011.08762.x
   Till BG, 2008, BLOOD, V112, P2261, DOI 10.1182/blood-2007-12-128843
   Topp MS, 2011, BLOOD, V118, P115, DOI 10.1182/blood.V118.21.252.252
   Topp MS, 2011, J CLIN ONCOL, V29, P2493, DOI 10.1200/JCO.2010.32.7270
   Vallera DA, 2009, LEUKEMIA RES, V33, P1233, DOI 10.1016/j.leukres.2009.02.006
   Viardot A, 2010, ASH ANN M, V116, P2880
   Ward E, 2011, BRIT J HAEMATOL, V155, P426, DOI 10.1111/j.1365-2141.2011.08857.x
   Wolf E, 2005, DRUG DISCOV TODAY, V10, P1237, DOI 10.1016/S1359-6446(05)03554-3
   Younes A., 2009, BLOOD, V114, P585
   Zhukovsky E, 2012, J CLIN ONCOL, V30
NR 55
TC 51
Z9 53
U1 0
U2 11
PU TAYLOR & FRANCIS INC
PI PHILADELPHIA
PA 530 WALNUT STREET, STE 850, PHILADELPHIA, PA 19106 USA
SN 1942-0862
EI 1942-0870
J9 MABS-AUSTIN
JI mAbs
PD SEP-OCT
PY 2012
VL 4
IS 5
BP 571
EP 577
DI 10.4161/mabs.21338
PG 7
WC Medicine, Research & Experimental
SC Research & Experimental Medicine
GA 000VJ
UT WOS:000308417700003
PM 22820352
OA Green Published, gold
DA 2021-10-29
ER

PT J
AU Sahm, C
   Schonfeld, K
   Wels, WS
AF Sahm, Christiane
   Schoenfeld, Kurt
   Wels, Winfried S.
TI Expression of IL-15 in NK cells results in rapid enrichment and
   selective cytotoxicity of gene-modified effectors that carry a
   tumor-specific antigen receptor
SO CANCER IMMUNOLOGY IMMUNOTHERAPY
LA English
DT Article
DE Interleukin-15; Natural killer cells; Lentiviral vector; scFv antibody;
   Chimeric antigen receptor; EpCAM
ID NATURAL-KILLER-CELLS; ADOPTIVE CELLULAR IMMUNOTHERAPY; ANTIBODY
   FRAGMENTS; LENTIVIRAL VECTOR; LINE NK-92; T-CELLS; IN-VIVO;
   INTERLEUKIN-15; CANCER; ACTIVATION
AB Natural killer (NK) cells hold promise for adoptive cancer immunotherapy but are dependent on cytokines such as interleukin (IL)-2 for growth and cytotoxicity. Here, we investigated the consequences of ectopic expression of IL-15 in human NK cells. IL-2 and IL-15 belong to the common gamma chain family of cytokines and have overlapping activities. Transduction of clinically applicable NK-92 cells with lentiviral vectors encoding human IL-15 resulted in predominantly intracellular expression of the cytokine, and STAT5 activation, proliferation and cytotoxicity of the producer cells in the absence of IL-2. Growth of non-transduced bystander cells was not supported, allowing rapid enrichment of gene-modified cells solely by IL-2 withdrawal. This was also the case upon transduction of NK-92 and NKL cells with a bicistronic lentiviral vector encoding IL-15 and a chimeric antigen receptor (CAR) targeting the pancarcinoma antigen EpCAM. Effector cells co-expressing CAR and IL-15 continued to proliferate in the absence of exogenous cytokines and displayed high and selective cell-killing activity against EpCAM-expressing breast carcinoma cells that were resistant to the natural cytotoxicity of unmodified NK cells. This strategy facilitates rapid isolation and continuous expansion of retargeted NK cells and may extend their potential clinical utility.
C1 [Sahm, Christiane; Schoenfeld, Kurt; Wels, Winfried S.] Chemotherapeut Forsch Inst, D-60596 Frankfurt, Germany.
RP Wels, WS (corresponding author), Chemotherapeut Forsch Inst, Georg Speyer Haus,Paul Ehrlich Str 42-44, D-60596 Frankfurt, Germany.
EM wels@em.uni-frankfurt.de
OI Wels, Winfried/0000-0001-9858-3643
FU Bundesministerium fur Bildung und Forschung (BMBF)Federal Ministry of
   Education & Research (BMBF) [FKZ 01GU0805]; Deutsche
   Forschungsgemeinschaft (DFG)German Research Foundation (DFG) [GRK1172];
   LOEWE Center for Cell and Gene Therapy Frankfurt (CGT)
FX This work was supported in part by grants from the Bundesministerium fur
   Bildung und Forschung (BMBF) FKZ 01GU0805, the Deutsche
   Forschungsgemeinschaft (DFG) GRK1172, and the LOEWE Center for Cell and
   Gene Therapy Frankfurt (CGT). We thank Dr. Uwe Zangemeister-Wittke,
   University of Bern, for MOC31 antibody, Dr. Manuel Grez,
   Georg-Speyer-Haus, for helpful discussions and for providing lentiviral
   vectors and packaging constructs, Dr. Stefan Stein and Mr. Tevik
   Merovci, Georg-Speyer-Haus for help with flow cytometric cell sorting,
   and Mrs. Annemarie Schimpf, Georg-Speyer-Haus, for excellent technical
   assistance.
CR Arai S, 2008, CYTOTHERAPY, V10, P625, DOI 10.1080/14653240802301872
   BALL RK, 1988, EMBO J, V7, P2089, DOI 10.1002/j.1460-2075.1988.tb03048.x
   Becknell B, 2005, ADV IMMUNOL, V86, P209, DOI 10.1016/S0065-2776(04)86006-1
   Bergamaschi C, 2009, J IMMUNOL, V183, P3064, DOI 10.4049/jimmunol.0900693
   Boissel L, 2009, LEUKEMIA RES, V33, P1255, DOI 10.1016/j.leukres.2008.11.024
   BROWDER TM, 1989, MOL CELL BIOL, V9, P204, DOI 10.1128/MCB.9.1.204
   Chmielewski M, 2011, CANCER RES, V71, P5697, DOI 10.1158/0008-5472.CAN-11-0103
   Demaison C, 2002, HUM GENE THER, V13, P803, DOI 10.1089/10430340252898984
   Esser R, 2012, J CELL MOL MED, V16, P569, DOI 10.1111/j.1582-4934.2011.01343.x
   GROSS G, 1989, P NATL ACAD SCI USA, V86, P10024, DOI 10.1073/pnas.86.24.10024
   Hombach A, 2001, J IMMUNOL, V167, P6123, DOI 10.4049/jimmunol.167.11.6123
   Hombach A, 2007, CANCER IMMUNOL IMMUN, V56, P731, DOI 10.1007/s00262-006-0249-0
   Hoyos V, 2010, LEUKEMIA, V24, P1160, DOI 10.1038/leu.2010.75
   Imai C, 2005, BLOOD, V106, P376, DOI 10.1182/blood-2004-12-4797
   Jiang W, 2008, CYTOTHERAPY, V10, P265, DOI 10.1080/14653240801965156
   Klingemann HG, 2005, CYTOTHERAPY, V7, P16, DOI 10.1080/14653240510018000
   Konstantinidis KV, 2005, EXP HEMATOL, V33, P159, DOI 10.1016/j.exphem.2004.11.003
   Kurys G, 2000, J BIOL CHEM, V275, P30653, DOI 10.1074/jbc.M002373200
   Lanier LL, 2008, NAT IMMUNOL, V9, P495, DOI 10.1038/ni1581
   Maki G, 2001, J HEMATOTH STEM CELL, V10, P369, DOI 10.1089/152581601750288975
   Muller T, 2008, CANCER IMMUNOL IMMUN, V57, P411, DOI 10.1007/s00262-007-0383-3
   Munz M, 2009, CANCER RES, V69, P5627, DOI 10.1158/0008-5472.CAN-09-0654
   Ngo MC, 2011, HUM MOL GENET, V20, pR93, DOI 10.1093/hmg/ddr102
   Overwijk WW, 2009, CLIN IMMUNOL, V132, P153, DOI 10.1016/j.clim.2009.03.512
   Pegram HJ, 2009, IMMUNOTHERAPY-UK, V1, P623, DOI [10.2217/IMT.09.36, 10.2217/imt.09.36]
   Porter DL, 2011, NEW ENGL J MED, V365, P725, DOI 10.1056/NEJMoa1103849
   Robertson MJ, 1996, EXP HEMATOL, V24, P406
   Stonier SW, 2010, IMMUNOL LETT, V127, P85, DOI 10.1016/j.imlet.2009.09.009
   Tam YK, 1999, J HEMATOTHER, V8, P281, DOI 10.1089/106161299320316
   Tavri S, 2009, MOL IMAGING, V8, P15, DOI 10.2310/7290.2009.00002
   Tonn T, 2001, J HEMATOTH STEM CELL, V10, P535, DOI 10.1089/15258160152509145
   Uherek C, 2002, BLOOD, V100, P1265, DOI 10.1182/blood.V100.4.1265.h81602001265_1265_1273
   Uherek C, 2001, J HEMATOTH STEM CELL, V10, P523, DOI 10.1089/15258160152509136
   van der Gun BTF, 2010, CARCINOGENESIS, V31, P1913, DOI 10.1093/carcin/bgq187
   Wels W, 2004, CANCER IMMUNOL IMMUN, V53, P217, DOI 10.1007/s00262-003-0482-8
   Willuda J, 1999, CANCER RES, V59, P5758
   Yamasaki S, 2004, LEUKEMIA RES, V28, P1023, DOI 10.1016/j.leukres.2004.02.006
   Zhang J, 2004, HAEMATOLOGICA, V89, P338
   Zimmermann S, 1997, CANCER IMMUNOL IMMUN, V44, P1, DOI 10.1007/s002620050348
   Zufferey R, 1997, NAT BIOTECHNOL, V15, P871, DOI 10.1038/nbt0997-871
NR 40
TC 97
Z9 104
U1 0
U2 22
PU SPRINGER
PI NEW YORK
PA 233 SPRING ST, NEW YORK, NY 10013 USA
SN 0340-7004
J9 CANCER IMMUNOL IMMUN
JI Cancer Immunol. Immunother.
PD SEP
PY 2012
VL 61
IS 9
BP 1451
EP 1461
DI 10.1007/s00262-012-1212-x
PG 11
WC Oncology; Immunology
SC Oncology; Immunology
GA 995BK
UT WOS:000307981300011
PM 22310931
DA 2021-10-29
ER

PT J
AU Shapira-Frommer, R
   Schachter, J
AF Shapira-Frommer, Ronnie
   Schachter, Jacob
TI Adoptive Immunotherapy of Advanced Melanoma
SO CURRENT TREATMENT OPTIONS IN ONCOLOGY
LA English
DT Article
DE Adoptive immunotherapy; ACT; Metastatic melanoma; Selected TIL;
   Young-TIL; Chimeric antigen receptor
ID TUMOR-INFILTRATING LYMPHOCYTES; CD8(+) T-CELLS; METASTATIC MELANOMA;
   CANCER REGRESSION; TRANSFER THERAPY; ANTIGEN; RESPONSES; INTERLEUKIN-2;
   PERSISTENCE; EXPANSION
AB Adoptive cell therapy (ACT) has emerged as an effective therapy for patients with metastatic melanoma. Since the first introduction of the protocol in 1988 [1], major improvements have been achieved with response rates of 40%-72% among patients who were resistant to previous treatment lines. Both cell product and conditioning regimen are major determinants of treatment efficacy; therefore, developing ACT protocols explore diverse ways to establish autologous intra-tumoral lymphocyte cultures or peripheral effector cells as well as different lymphodepleting regimens. While a proof of feasibility and a proof of concept had been established with previous published results, ACT will need to move beyond single-center experiences, to confirmatory, multi-center studies. If ACT is to move into widespread practice, it will be necessary to develop reproducible high quality cell production methods and accepted lymphodepleting regimen. Two new drugs, ipilimumab (Yervoy, Bristol-Myers Squibb) and vemurafenib (Zelboraf, Roche), were approved in 2011 for the treatment of metastatic melanoma based on positive phase III trials. Both drugs show a clear overall survival benefit, so the timing of when to use ACT will need to be carefully thought out. In contrast to these 2 new, commercially available outpatient treatments, ACT is a personally-specified product and labor-intensive therapy that demands both acquisition of high standard laboratory procedures and close clinical inpatient monitoring during treatment. It is unique among other anti-melanoma treatments, providing the potential for a durable response following a single, self-limited treatment. This perspective drives the efforts to make this protocol accessible for more patients and to explore modifications that may optimize treatment results.
C1 [Shapira-Frommer, Ronnie; Schachter, Jacob] Chaim Sheba Med Ctr, Ella Inst Treatment & Res Melanoma, IL-52621 Ramat Gan, Israel.
   [Schachter, Jacob] Tel Aviv Univ, Sackler Fac Med, IL-69978 Tel Aviv, Israel.
RP Shapira-Frommer, R (corresponding author), Chaim Sheba Med Ctr, Ella Inst Treatment & Res Melanoma, IL-52621 Ramat Gan, Israel.
EM roni.shapira@sheba.health.gov.il
CR Altekrus S, 2009, SEER CANC STAT REV 1
   Antony PA, 2005, J IMMUNOL, V174, P2591, DOI 10.4049/jimmunol.174.5.2591
   Atkins MB, 2000, CANCER J SCI AM, V6, pS11
   Besser MJ, 2010, CLIN CANCER RES, V16, P2646, DOI 10.1158/1078-0432.CCR-10-0041
   Chambers CA, 2001, ANNU REV IMMUNOL, V19, P565, DOI 10.1146/annurev.immunol.19.1.565
   Draghiciu O, 2011, CLIN DEV IMMUNOL, DOI 10.1155/2011/439053
   Dudley ME, 2008, J CLIN ONCOL, V26, P5233, DOI 10.1200/JCO.2008.16.5449
   Dudley ME, 2010, CLIN CANCER RES, V16, P6122, DOI 10.1158/1078-0432.CCR-10-1297
   Dudley ME, 2005, J CLIN ONCOL, V23, P2346, DOI 10.1200/JCO.2005.00.240
   Dudley ME, 2002, SCIENCE, V298, P850, DOI 10.1126/science.1076514
   Dudley ME, 2003, J IMMUNOTHER, V26, P332, DOI 10.1097/00002371-200307000-00005
   Erickson C, 2010, CLIN DERMATOL, V28, P281, DOI 10.1016/j.clindermatol.2009.06.021
   Gattinoni L, 2005, J CLIN INVEST, V115, P1616, DOI 10.1172/JCI24480
   Gattinoni L, 2005, J EXP MED, V202, P907, DOI 10.1084/jem.20050732
   Goff SL, 2010, J IMMUNOTHER, V33, P840, DOI 10.1097/CJI.0b013e3181f05b91
   Hodi FS, 2010, NEW ENGL J MED, V363, P711, DOI 10.1056/NEJMoa1003466
   Huang JP, 2005, J IMMUNOTHER, V28, P258, DOI 10.1097/01.cji.0000158855.92792.7a
   Itzhaki O, 2011, J IMMUNOTHER, V34, P212, DOI 10.1097/CJI.0b013e318209c94c
   Johnson LA, 2009, BLOOD, V114, P535, DOI 10.1182/blood-2009-03-211714
   Kalos M, 2011, J TRANSL MED, V9, DOI 10.1186/1479-5876-9-138
   Keir ME, 2008, ANNU REV IMMUNOL, V26, P677, DOI 10.1146/annurev.immunol.26.021607.090331
   Klebanoff CA, 2011, IMMUNOL REV, V239, P27, DOI 10.1111/j.1600-065X.2010.00979.x
   Kochenderfer JN, 2012, BLOOD, V119, P2709, DOI 10.1182/blood-2011-10-384388
   Kochenderfer JN, 2010, BLOOD, V116, P4099, DOI 10.1182/blood-2010-04-281931
   Linos E, 2009, J INVEST DERMATOL, V129, P1666, DOI 10.1038/jid.2008.423
   LOTZE MT, 1986, JAMA-J AM MED ASSOC, V256, P3117, DOI 10.1001/jama.256.22.3117
   Louis CU, 2009, BLOOD, V113, P2442, DOI 10.1182/blood-2008-05-157222
   Mellman I, 2011, NATURE, V480, P480, DOI 10.1038/nature10673
   Mohammad KS, 2011, CANCER RES, V71, P175, DOI 10.1158/0008-5472.CAN-10-2651
   Morgan RA, 2003, J IMMUNOL, V171, P3287, DOI 10.4049/jimmunol.171.6.3287
   Morgan RA, 2006, SCIENCE, V314, P126, DOI 10.1126/science.1129003
   Muranski P, 2006, NAT CLIN PRACT ONCOL, V3, P668, DOI 10.1038/ncponc0666
   MUUL LM, 1987, J IMMUNOL, V138, P989
   Ochsenbein AF, 2004, J EXP MED, V200, P1407, DOI 10.1084/jem.20040717
   Paulos CM, 2007, J CLIN INVEST, V117, P2197, DOI 10.1172/JCI32205
   Porter DL, 2011, NEW ENGL J MED, V365, P725, DOI 10.1056/NEJMoa1103849
   Powell DJ, 2005, BLOOD, V105, P241, DOI 10.1182/blood-2004-06-2482
   Prieto PA, 2010, J IMMUNOTHER, V33, P547, DOI 10.1097/CJI.0b013e3181d367bd
   Ramos CA, 2011, EXPERT OPIN BIOL TH, V11, P855, DOI 10.1517/14712598.2011.573476
   Robbins PF, 2011, J CLIN ONCOL, V29, P917, DOI 10.1200/JCO.2010.32.2537
   Robbins PF, 2004, J IMMUNOL, V173, P7125, DOI 10.4049/jimmunol.173.12.7125
   Robert C, 2011, NEW ENGL J MED, V364, P2517, DOI 10.1056/NEJMoa1104621
   Rosenberg SA, 2004, NAT MED, V10, P909, DOI 10.1038/nm1100
   Rosenberg SA, 2005, J IMMUNOL, V175, P6169, DOI 10.4049/jimmunol.175.9.6169
   ROSENBERG SA, 1988, NEW ENGL J MED, V319, P1676, DOI 10.1056/NEJM198812223192527
   Rosenberg SA, 2012, SCI TRANSL MED, V4, DOI 10.1126/scitranslmed.3003634
   Rosenberg SA, 2011, NAT REV CLIN ONCOL, V8, P577, DOI 10.1038/nrclinonc.2011.116
   Rosenberg SA, 2011, CLIN CANCER RES, V17, P4550, DOI 10.1158/1078-0432.CCR-11-0116
   Sadelain M, 2003, NAT REV CANCER, V3, P35, DOI 10.1038/nrc971
   Sapoznik S, 2012, CANC IMMUNOL IMMUNOT
   Schwartzentruber DJ, 2001, J IMMUNOTHER, V24, P287, DOI 10.1097/00002371-200107000-00004
   Schwartzentruber DJ, 2011, NEW ENGL J MED, V364, P2119, DOI 10.1056/NEJMoa1012863
   Shapira-Frommer R, 2011, J CLIN ONCOL, V29, DOI 10.1200/jco.2011.29.15_suppl.8510
   Siegel R, 2011, CA-CANCER J CLIN, V61, P212, DOI 10.3322/caac.20121
   Stroncek DF, 2012, J TRANSL MED, V10, DOI 10.1186/1479-5876-10-48
   Surveillance Epidemiology and End Results (SEER), 2011, SEER STAT FACT SHEET
   Sznol M, 2010, J CLIN ONCOL, V28, DOI 10.1200/jco.2010.28.15_suppl.2506
   Tran KQ, 2008, J IMMUNOTHER, V31, P742, DOI 10.1097/CJI.0b013e31818403d5
   Waldman TA, 2007, NAT REV IMMUNOL, V167, P6356
   Weber J, 2011, CLIN CANCER RES, V17, P1664, DOI 10.1158/1078-0432.CCR-10-2272
   Westwood JA, 2010, J LEUKOCYTE BIOL, V87, P791, DOI 10.1189/jlb.1209824
   Wrzesinski C, 2007, J CLIN INVEST, V117, P492, DOI 10.1172/JCI30414
   Yao X, 2010, J IMMUNOL, V184
   Zhao YB, 2005, J IMMUNOL, V174, P4415, DOI 10.4049/jimmunol.174.7.4415
   Zhou JH, 2005, J IMMUNOL, V175, P7046, DOI 10.4049/jimmunol.175.10.7046
NR 65
TC 11
Z9 11
U1 1
U2 9
PU SPRINGER
PI NEW YORK
PA ONE NEW YORK PLAZA, SUITE 4600, NEW YORK, NY, UNITED STATES
SN 1527-2729
EI 1534-6277
J9 CURR TREAT OPTION ON
JI Curr. Treat. Options Oncol.
PD SEP
PY 2012
VL 13
IS 3
BP 340
EP 353
DI 10.1007/s11864-012-0203-7
PG 14
WC Oncology
SC Oncology
GA 991BN
UT WOS:000307675900007
PM 22864561
DA 2021-10-29
ER

PT J
AU Zhang, T
   Wu, MR
   Sentman, CL
AF Zhang, Tong
   Wu, Ming-Ru
   Sentman, Charles L.
TI An NKp30-Based Chimeric Antigen Receptor Promotes T Cell Effector
   Functions and Antitumor Efficacy In Vivo
SO JOURNAL OF IMMUNOLOGY
LA English
DT Article
ID B-ASSOCIATED TRANSCRIPT-3; NATURAL-KILLER-CELLS; UTERINE NK CELLS;
   IFN-GAMMA; GENETIC-MODIFICATION; IMMUNE SURVEILLANCE; ADOPTIVE TRANSFER;
   HEPARAN-SULFATE; DENDRITIC CELLS; NKP30 RECEPTOR
AB NKp30 is a natural cytotoxicity receptor that is expressed on NK cells and recognizes B7-H6, which is expressed on several types of tumors but few normal cells. To target effector T cells against B7-H6(+) tumors, we developed several chimeric AgRs (CARs) based on NKp30, which contain the CD28- and/or CD3 zeta-signaling domains with the transmembrane domains from CD3 zeta, CD28, or CD8 alpha. The data show that chimeric NKp30-expressing T cells responded to B7-H6(+) tumor cells. The NKp30 CAR-expressing T cells produced IFN-gamma and killed B7-H6 ligand-expressing tumor cells; this response was dependent upon ligand expression on target cells but not on MHC expression. PBMC-derived dendritic cells also express NKp30 ligands, including immature dendritic cells, and they can stimulate NKp30 CAR-bearing T cells to produce IFN-gamma, but to a lesser extent. The addition of a CD28-signaling domain significantly enhanced the activity of the NKp30 CAR in a PI3K-dependent manner. Adoptive transfer of T cells expressing a chimeric NKp30 receptor containing a CD28-signaling domain inhibited the growth of a B7-H6-expressing murine lymphoma (RMA/B7-H6) in vivo. Moreover, mice that remained tumor-free were resistant to a subsequent challenge with the wild-type RMA tumor cells, suggesting the generation of immunity against other tumor Ags. Overall, this study demonstrates the specificity and therapeutic potential of adoptive immunotherapy with NKp30 CAR-expressing T cells against B7-H6(+) tumor cells in vivo. The Journal of Immunology, 2012, 189: 2290-2299.
C1 [Zhang, Tong; Wu, Ming-Ru; Sentman, Charles L.] Geisel Sch Med Dartmouth, Dept Microbiol & Immunol, Lebanon, NH 03756 USA.
RP Zhang, T (corresponding author), Geisel Sch Med Dartmouth, Dept Microbiol & Immunol, 6W Borwell Bldg,1 Med Ctr Dr, Lebanon, NH 03756 USA.
EM tong.zhang@dartmouth.edu; charles.sentman@dartmouth.edu
OI Zhang, Tong/0000-0002-9657-5129
FU Hitchcock Foundation [2504032]; National Institutes of HealthUnited
   States Department of Health & Human ServicesNational Institutes of
   Health (NIH) - USA [CA130911, T32AR007576]; Department of Microbiology
   and Immunology; Norris Cotton Cancer Center at Dartmouth-Hitchcock
   Medical Center; NATIONAL CANCER INSTITUTEUnited States Department of
   Health & Human ServicesNational Institutes of Health (NIH) - USANIH
   National Cancer Institute (NCI) [R01CA130911, P30CA023108] Funding
   Source: NIH RePORTER; NATIONAL INSTITUTE OF ARTHRITIS AND
   MUSCULOSKELETAL AND SKIN DISEASESUnited States Department of Health &
   Human ServicesNational Institutes of Health (NIH) - USANIH National
   Institute of Arthritis & Musculoskeletal & Skin Diseases (NIAMS)
   [T32AR007576] Funding Source: NIH RePORTER
FX This work was supported in part by grants from the Hitchcock Foundation
   (2504032) and the National Institutes of Health (CA130911 and
   T32AR007576), as well as by the Department of Microbiology and
   Immunology and the Norris Cotton Cancer Center at Dartmouth-Hitchcock
   Medical Center.
CR Beatty GL, 2001, J IMMUNOL, V166, P2276, DOI 10.4049/jimmunol.166.4.2276
   Blankenstein T, 2003, CURR OPIN IMMUNOL, V15, P148, DOI 10.1016/S0952-7915(03)00007-4
   Bloushtain N, 2004, J IMMUNOL, V173, P2392, DOI 10.4049/jimmunol.173.4.2392
   Boise LH, 2010, J IMMUNOL, V185, P3788
   Brandt CS, 2009, J EXP MED, V206, P1495, DOI 10.1084/jem.20090681
   Bridgeman JS, 2010, J IMMUNOL, V184, P6938, DOI 10.4049/jimmunol.0901766
   Burns LJ, 2003, BONE MARROW TRANSPL, V32, P177, DOI 10.1038/sj.bmt.1704086
   Carpenito C, 2009, P NATL ACAD SCI USA, V106, P3360, DOI 10.1073/pnas.0813101106
   Correia DV, 2011, BLOOD, V118, P992, DOI 10.1182/blood-2011-02-339135
   Corthay A, 2005, IMMUNITY, V22, P371, DOI 10.1016/j.immuni.2005.02.003
   Delahaye NF, 2011, NAT MED, V17, P700, DOI 10.1038/nm.2366
   Emtage PCR, 2008, CLIN CANCER RES, V14, P8112, DOI 10.1158/1078-0432.CCR-07-4910
   Eriksson M, 2004, J LEUKOCYTE BIOL, V76, P667, DOI 10.1189/jlb.0204090
   Eriksson M, 2006, J IMMUNOL, V176, P6219, DOI 10.4049/jimmunol.176.10.6219
   Faroudi M, 2003, P NATL ACAD SCI USA, V100, P14145, DOI 10.1073/pnas.2334336100
   Ferlazzo G, 2002, J EXP MED, V195, P343, DOI 10.1084/jem.20011149
   Gilboa E, 1999, IMMUNITY, V11, P263, DOI 10.1016/S1074-7613(00)80101-6
   Hershkovitz O, 2008, GLYCOBIOLOGY, V18, P28, DOI 10.1093/glycob/cwm125
   Ho WY, 2003, CANCER CELL, V3, P431, DOI 10.1016/S1535-6108(03)00113-2
   Hollyoake M, 2005, MOL BIOL EVOL, V22, P1661, DOI 10.1093/molbev/msi162
   Joyce MG, 2011, P NATL ACAD SCI USA, V108, P6223, DOI 10.1073/pnas.1100622108
   Kaifu T, 2011, CELL MOL LIFE SCI, V68, P3531, DOI 10.1007/s00018-011-0802-7
   Kalos M, 2011, SCI TRANSL MED, V3, DOI 10.1126/scitranslmed.3002842
   Kim R, 2007, IMMUNOLOGY, V121, P1, DOI 10.1111/j.1365-2567.2007.02587.x
   Koh CY, 2001, BLOOD, V97, P3132, DOI 10.1182/blood.V97.10.3132
   Lanier LL, 2005, ANNU REV IMMUNOL, V23, P225, DOI 10.1146/annurev.immunol.23.021704.115526
   Li YL, 2011, J EXP MED, V208, P703, DOI 10.1084/jem.20102548
   Miller JS, 2005, BLOOD, V105, P3051, DOI 10.1182/blood-2004-07-2974
   Moretta L, 2005, IMMUNOL LETT, V100, P7, DOI 10.1016/j.imlet.2005.07.004
   Moretta L, 2006, SEMIN IMMUNOL, V18, P151, DOI 10.1016/j.smim.2006.03.002
   Nguyen P, 2003, BLOOD, V102, P4320, DOI 10.1182/blood-2003-04-1255
   Park TS, 2011, TRENDS BIOTECHNOL, V29, P550, DOI 10.1016/j.tibtech.2011.04.009
   Parkhurst MR, 2011, CLIN CANCER RES, V17, P6287, DOI 10.1158/1078-0432.CCR-11-1347
   Pende D, 1999, J EXP MED, V190, P1505, DOI 10.1084/jem.190.10.1505
   Porter DL, 2011, NEW ENGL J MED, V365, P725, DOI 10.1056/NEJMoa1103849
   Rossig C, 2004, MOL THER, V10, P5, DOI 10.1016/j.ymthe.2004.04.014
   Ruggeri L, 2002, SCIENCE, V295, P2097, DOI 10.1126/science.1068440
   Sadelain M, 2003, NAT REV CANCER, V3, P35, DOI 10.1038/nrc971
   Sadelain M, 2009, CURR OPIN IMMUNOL, V21, P215, DOI 10.1016/j.coi.2009.02.009
   Sasaki T, 2007, GENE DEV, V21, P848, DOI 10.1101/gad.1534107
   Schroder K, 2004, J LEUKOCYTE BIOL, V75, P163, DOI 10.1189/jlb.0603252
   Simhadri VR, 2008, PLOS ONE, V3, DOI 10.1371/journal.pone.0003377
   Swann JB, 2007, J CLIN INVEST, V117, P1137, DOI 10.1172/JCI31405
   Tammana S, 2010, HUM GENE THER, V21, P75, DOI 10.1089/hum.2009.122
   Varela-Rohena A, 2008, IMMUNOL RES, V42, P166, DOI 10.1007/s12026-008-8057-6
   Vitale M, 2005, BLOOD, V106, P566, DOI 10.1182/blood-2004-10-4035
   Vivier E, 2011, SCIENCE, V331, DOI 10.1126/science.1198687
   von Strandmann EP, 2007, IMMUNITY, V27, P965, DOI 10.1016/j.immuni.2007.10.010
   Wigginton JM, 2001, J CLIN INVEST, V108, P51
   Ye QR, 2011, J TRANSL MED, V9, DOI 10.1186/1479-5876-9-131
   Yin YY, 2011, EMBO J, V30, P1137, DOI 10.1038/emboj.2011.21
   Zamai L, 2007, J IMMUNOL, V178, P4011, DOI 10.4049/jimmunol.178.7.4011
   Zhang T, 2005, BLOOD, V106, P1544, DOI 10.1182/blood-2004-11-4365
   Zhang T, 2007, CANCER RES, V67, P11029, DOI 10.1158/0008-5472.CAN-07-2251
   Zhang T, 2006, CANCER RES, V66, P5927, DOI 10.1158/0008-5472.CAN-06-0130
NR 55
TC 68
Z9 71
U1 1
U2 19
PU AMER ASSOC IMMUNOLOGISTS
PI BETHESDA
PA 9650 ROCKVILLE PIKE, BETHESDA, MD 20814 USA
SN 0022-1767
EI 1550-6606
J9 J IMMUNOL
JI J. Immunol.
PD SEP 1
PY 2012
VL 189
IS 5
BP 2290
EP 2299
DI 10.4049/jimmunol.1103495
PG 10
WC Immunology
SC Immunology
GA 996JZ
UT WOS:000308083600027
PM 22851709
OA Green Accepted, Bronze
DA 2021-10-29
ER

PT J
AU Teigler, JE
   Iampietro, MJ
   Barouch, DH
AF Teigler, Jeffrey E.
   Iampietro, M. Justin
   Barouch, Dan H.
TI Vaccination with Adenovirus Serotypes 35, 26, and 48 Elicits Higher
   Levels of Innate Cytokine Responses than Adenovirus Serotype 5 in Rhesus
   Monkeys
SO JOURNAL OF VIROLOGY
LA English
DT Article
ID COFACTOR PROTEIN MCP; CD46-UTILIZING ADENOVIRUSES; COMPLEMENT
   ACTIVATION; CELLULAR RECEPTOR; IMMUNE-RESPONSES; DENDRITIC CELLS; FIBER
   PROTEINS; TYPE-35 FIBER; SUBGROUP-B; IN-VIVO
AB Adenovirus (Ad) vaccine vectors have proven highly immunogenic in multiple experimental models, but the innate immune responses induced by these vectors remain poorly characterized. Here we report innate cytokine responses to 5 different Ad vectors in 26 rhesus monkeys. Vaccination with adenovirus serotype 35 (Ad35), Ad26, and Ad48 induced substantially higher levels of antiviral (gamma interferon [IFN-gamma], 10-kDa gamma interferon-induced protein [IP-10]) and proinflammatory (interleukin 1 receptor antagonist [IL-1RA], IL-6) cytokines than vaccination with Ad5 on day 1 following immunization. In vitro studies with capsid chimeric vectors and receptor-blocking monoclonal antibodies suggested that fiber-receptor interactions, as well as other capsid components, were critical for triggering these innate responses. Moreover, multiple cell populations, including dendritic cells, monocytes/macrophages, and T lymphocytes, contributed to these innate cytokine profiles. These data demonstrate that Ad35, Ad26, and Ad48, which utilize CD46 as their primary cellular receptor, induce significantly greater innate cytokine responses than Ad5, which uses the coxsackievirus and adenovirus receptor (CAR). These differences in innate triggering result in markedly different immunologic milieus for the subsequent generation of adaptive immune responses by these vaccine vectors.
C1 [Teigler, Jeffrey E.; Iampietro, M. Justin; Barouch, Dan H.] Beth Israel Deaconess Med Ctr, Div Vaccine Res, Boston, MA 02215 USA.
   [Teigler, Jeffrey E.; Iampietro, M. Justin; Barouch, Dan H.] Ragon Inst MGH MIT & Harvard, Boston, MA USA.
RP Barouch, DH (corresponding author), Beth Israel Deaconess Med Ctr, Div Vaccine Res, Boston, MA 02215 USA.
EM dbarouch@bidmc.harvard.edu
RI Barouch, Dan/Y-3918-2019
FU National Institutes of HealthUnited States Department of Health & Human
   ServicesNational Institutes of Health (NIH) - USA [AI066924, AI078526,
   AI095985, AI096040]; Bill and Melinda Gates FoundationBill & Melinda
   Gates Foundation; Ragon Institute of MGH, MIT, and Harvard; Harvard
   University; NATIONAL INSTITUTE OF ALLERGY AND INFECTIOUS DISEASESUnited
   States Department of Health & Human ServicesNational Institutes of
   Health (NIH) - USANIH National Institute of Allergy & Infectious
   Diseases (NIAID) [U19AI096040, R01AI066924, U19AI095985, P30AI060354,
   U19AI078526] Funding Source: NIH RePORTER
FX We acknowledge support from the National Institutes of Health (AI066924,
   AI078526, AI095985, and AI096040), the Bill and Melinda Gates
   Foundation, and the Ragon Institute of MGH, MIT, and Harvard (D.H.B), as
   well as a National Defense Science & Engineering Graduate Fellowship and
   the Herchel Smith Graduate Fellowship from Harvard University (J.E.T.).
CR Abbink P, 2007, J VIROL, V81, P4654, DOI 10.1128/JVI.02696-06
   Adams WC, 2011, P NATL ACAD SCI USA, V108, P7499, DOI 10.1073/pnas.1017146108
   Appledorn DM, 2008, GENE THER, V15, P885, DOI 10.1038/gt.2008.18
   Appledorn DM, 2008, GENE THER, V15, P1606, DOI 10.1038/gt.2008.114
   Barilla-LaBarca ML, 2002, J IMMUNOL, V168, P6298, DOI 10.4049/jimmunol.168.12.6298
   Barouch DH, 2012, NATURE, V482, P89, DOI 10.1038/nature10766
   Barouch DH, 2009, J VIROL, V83, P9584, DOI 10.1128/JVI.00821-09
   BENNETT S, 1994, J LEUKOCYTE BIOL, V56, P236
   Bergelson JM, 1997, SCIENCE, V275, P1320, DOI 10.1126/science.275.5304.1320
   Berk Arnold J, 2007, FIELDS VIROLOGY, P2355
   Di Paolo NC, 2009, IMMUNITY, V31, P110, DOI 10.1016/j.immuni.2009.04.015
   DiPaolo N, 2006, MOL THER, V13, P756, DOI 10.1016/j.ymthe.2005.12.008
   Gaggar A, 2003, NAT MED, V9, P1408, DOI 10.1038/nm952
   Gastaldelli M, 2008, TRAFFIC, V9, P2265, DOI 10.1111/j.1600-0854.2008.00835.x
   Greig JA, 2009, MOL THER, V17, P1683, DOI 10.1038/mt.2009.152
   Havenga MJE, 2002, J VIROL, V76, P4612, DOI 10.1128/JVI.76.9.4612-4620.2002
   HSU KHL, 1988, J VIROL, V62, P1647, DOI 10.1128/JVI.62.5.1647-1652.1988
   Iacobelli-Martinez M, 2005, J VIROL, V79, P11259, DOI 10.1128/JVI.79.17.11259-11268.2005
   Iacobelli-Martinez M, 2007, J VIROL, V81, P1305, DOI 10.1128/JVI.01926-06
   Johnson MJ, 2012, J IMMUNOL, V188, P6109, DOI 10.4049/jimmunol.1103717
   Joubert PE, 2009, CELL HOST MICROBE, V6, P354, DOI 10.1016/j.chom.2009.09.006
   Kalin S, 2010, J VIROL, V84, P5336, DOI 10.1128/JVI.02494-09
   Kaufman DR, 2008, J IMMUNOL, V181, P4188, DOI 10.4049/jimmunol.181.6.4188
   Kemper C, 2001, CLIN EXP IMMUNOL, V124, P180, DOI 10.1046/j.1365-2249.2001.01458.x
   LISZEWSKI MK, 1991, ANNU REV IMMUNOL, V9, P431, DOI 10.1146/annurev.iy.09.040191.002243
   Liu EB, 2011, PLOS ONE, V6, DOI 10.1371/journal.pone.0024491
   Liu JY, 2008, J VIROL, V82, P4844, DOI 10.1128/JVI.02616-07
   Liu JY, 2009, NATURE, V457, P87, DOI 10.1038/nature07469
   Lore K, 2007, J IMMUNOL, V179, P1721, DOI 10.4049/jimmunol.179.3.1721
   Matsushima Y, 2012, EMERG INFECT DIS, V18, P846, DOI 10.3201/eid1805.111584
   Meier O, 2002, J CELL BIOL, V158, P1119, DOI 10.1083/jcb.200112067
   Miyazawa N, 2001, J VIROL, V75, P1387, DOI 10.1128/JVI.75.3.1387-1400.2001
   Mizuguchi H, 2002, GENE, V285, P69, DOI 10.1016/S0378-1119(02)00410-9
   Nanda A, 2005, J VIROL, V79, P14161, DOI 10.1128/JVI.79.22.14161-14168.2005
   Nociari M, 2007, J VIROL, V81, P4145, DOI 10.1128/JVI.02685-06
   Ophorst OJAE, 2004, VACCINE, V22, P3035, DOI 10.1016/j.vaccine.2004.02.011
   Post BTW, 1991, J EXP MED, V174, P93
   PURCELL DFJ, 1991, IMMUNOGENETICS, V33, P335, DOI 10.1007/BF00216692
   Roberts DM, 2006, NATURE, V441, P239, DOI 10.1038/nature04721
   Roelvink PW, 1999, SCIENCE, V286, P1568, DOI 10.1126/science.286.5444.1568
   Sakurai F, 2006, J CONTROL RELEASE, V113, P271, DOI 10.1016/j.jconrel.2006.05.007
   Santra S, 2009, VACCINE, V27, P5837, DOI 10.1016/j.vaccine.2009.07.050
   SCHNEIDERSCHAULIES J, 1995, J VIROL, V69, P2248, DOI 10.1128/JVI.69.4.2248-2256.1995
   Schnell MA, 2001, MOL THER, V3, P708, DOI 10.1006/mthe.2001.0330
   SEYA T, 1990, J IMMUNOL, V145, P238
   Sharma A, 2010, VIRUS RES, V153, P134, DOI 10.1016/j.virusres.2010.07.021
   Varnavski AN, 2002, J VIROL, V76, P5711, DOI 10.1128/JVI.76.11.5711-5719.2002
   Waddington SN, 2008, CELL, V132, P397, DOI 10.1016/j.cell.2008.01.016
   Walsh MP, 2010, J CLIN MICROBIOL, V48, P991, DOI 10.1128/JCM.01694-09
   Wang HJ, 2011, NAT MED, V17, P96, DOI 10.1038/nm.2270
   Wiethoff CM, 2005, J VIROL, V79, P1992, DOI 10.1128/JVI.79.4.1992-2000.2005
   Wu WX, 2010, J GEN VIROL, V91, P1155, DOI 10.1099/vir.0.017905-0
   Zhang Y, 2001, MOL THER, V3, P697, DOI 10.1006/mthe.2001.0329
NR 53
TC 73
Z9 74
U1 0
U2 5
PU AMER SOC MICROBIOLOGY
PI WASHINGTON
PA 1752 N ST NW, WASHINGTON, DC 20036-2904 USA
SN 0022-538X
J9 J VIROL
JI J. Virol.
PD SEP
PY 2012
VL 86
IS 18
BP 9590
EP 9598
DI 10.1128/JVI.00740-12
PG 9
WC Virology
SC Virology
GA 999TI
UT WOS:000308337500004
PM 22787208
OA Green Published, Bronze
DA 2021-10-29
ER

PT J
AU Kim, YW
   Kwon, C
   Liu, JL
   Kim, SH
   Kim, S
AF Kim, Yong-Wan
   Kwon, ChangHyuk
   Liu, Juinn-Lin
   Kim, Se Hoon
   Kim, Sunghoon
TI Cancer Association Study of Aminoacyl-tRNA Synthetase Signaling Network
   in Glioblastoma
SO PLOS ONE
LA English
DT Article
ID RENAL-CELL CARCINOMA; HIGH-GRADE GLIOMA; GENE-EXPRESSION; MOLECULAR
   PHARMACOLOGY; CORE PATHWAYS; REVEALS; PROFILES; SURVIVAL; DISEASE;
   MICROARRAY
AB Aminoacyl-tRNA synthetases (ARSs) and ARS-interacting multifunctional proteins (AIMPs) exhibit remarkable functional versatility beyond their catalytic activities in protein synthesis. Their non-canonical functions have been pathologically linked to cancers. Here we described our integrative genome-wide analysis of ARSs to show cancer-associated activities in glioblastoma multiforme (GBM), the most aggressive malignant primary brain tumor. We first selected 23 ARS/AIMPs (together referred to as ARSN), 124 cancer-associated druggable target genes (DTGs) and 404 protein-protein interactors (PPIs) of ARSs using NCI's cancer gene index. 254 GBM affymetrix microarray data in The Cancer Genome Atlas (TCGA) were used to identify the probe sets whose expression were most strongly correlated with survival (Kaplan-Meier plots versus survival times, log-rank t-test <0.05). The analysis identified 122 probe sets as survival signatures, including 5 of ARSN (VARS, QARS, CARS, NARS, FARS), and 115 of DTGs and PPIs (PARD3, RXRB, ATP5C1, HSP90AA1, CD44, THRA, TRAF2, KRT10, MED12, etc). Of note, 61 survival-related probes were differentially expressed in three different prognosis subgroups in GBM patients and showed correlation with established prognosis markers such as age and phenotypic molecular signatures. CARS and FARS also showed significantly higher association with different molecular networks in GBM patients. Taken together, our findings demonstrate evidence for an ARSN biology-dominant contribution in the biology of GBM.
C1 [Kim, Yong-Wan] Catholic Univ Korea, Coll Med, Catholic Res Inst Med Sci, Seoul, South Korea.
   [Kwon, ChangHyuk] Seoul Natl Univ, Syst Biomed Informat Natl Core Res Ctr, Seoul, South Korea.
   [Liu, Juinn-Lin] Univ Texas MD Anderson Canc Ctr, Brain Tumor Ctr, Dept Neurooncol, Houston, TX 77030 USA.
   [Kim, Se Hoon] Yonsei Univ, Coll Med, Dept Pathol, Seoul, South Korea.
   [Kim, Sunghoon] Seoul Natl Univ, Med Bioconvergence Res Ctr, Seoul, South Korea.
   [Kim, Sunghoon] Seoul Natl Univ, WCU Dept Mol Med & Biopharmaceut Sci, Seoul, South Korea.
RP Kim, YW (corresponding author), Catholic Univ Korea, Coll Med, Catholic Res Inst Med Sci, Seoul, South Korea.
EM sungkim@snu.ac.kr
RI Kim, Sunghoon/AAE-8314-2020
OI kim, sunghoon/0000-0002-1570-3230; Kim, Se Hoon/0000-0001-7516-7372
FU National Research Foundation [NRF-M1AXA002-2010-0029785]; Ministry of
   Education, Science and Technology of KoreaMinistry of Education, Science
   and Technology, Republic of Korea
FX This work was supported by the Global Frontier Project grant
   (NRF-M1AXA002-2010-0029785) of the National Research Foundation funded
   by the Ministry of Education, Science and Technology of Korea. The
   funders had no role in study design, data collection and analysis,
   decision to publish, or preparation of the manuscript.
CR Abel TW, 2009, MOL CANCER RES, V7, P645, DOI 10.1158/1541-7786.MCR-08-0477
   Anderson LL, 2009, SCIENCE, V323, P630, DOI 10.1126/science.1166175
   [Anonymous], 2008, NATURE, V455, P1061
   Antonellis A, 2008, ANNU REV GENOM HUM G, V9, P87, DOI 10.1146/annurev.genom.9.081307.164204
   Arsham AM, 2009, PLOS ONE, V4, DOI 10.1371/journal.pone.0006068
   Bogdahn U, 2011, NEURO-ONCOLOGY, V13, P132, DOI 10.1093/neuonc/noq142
   Brennan C, 2009, PLOS ONE, V4, DOI 10.1371/journal.pone.0007752
   Cavenee WK, 2002, CARCINOGENESIS, V23, P683, DOI 10.1093/carcin/23.5.683
   Cerami E, 2010, PLOS ONE, V5, DOI 10.1371/journal.pone.0008918
   CHRISTODOULOU K, 1995, HUM MOL GENET, V4, P1629, DOI 10.1093/hmg/4.9.1629
   Ducray F, 2008, MOL CANCER, V7, DOI 10.1186/1476-4598-7-41
   Frank I, 2003, J UROLOGY, V170, P2225, DOI 10.1097/01.ju.0000095541.10333.a7
   Gemma A, 2006, BMC CANCER, V6, DOI 10.1186/1471-2407-6-174
   Guo M, 2010, NAT REV MOL CELL BIO, V11, P668, DOI 10.1038/nrm2956
   Gursel Demirkan B, 2011, Cancers (Basel), V3, P2655, DOI 10.3390/cancers3022655
   Hjelmeland AB, 2010, PLOS BIOL, V8, DOI 10.1371/journal.pbio.1000319
   Huttner AJ, 2010, PEDIATR BLOOD CANCER, V54, P890, DOI 10.1002/pbc.22462
   Jordanova A, 2006, NAT GENET, V38, P197, DOI 10.1038/ng1727
   Kayton M L, 2001, Curr Opin Investig Drugs, V2, P136
   Kim S, 2011, Novel uses of GRS proteins or fragments thereof, Patent No. 0905829
   Kim S, 2011, NAT REV CANCER, V11, P708, DOI 10.1038/nrc3124
   Ko YG, 2001, J BIOL CHEM, V276, P23028, DOI 10.1074/jbc.M101544200
   KUSHNER JP, 1976, P SOC EXP BIOL MED, V153, P273
   Ladha J, 2010, CANCER RES, V70, P6437, DOI 10.1158/0008-5472.CAN-10-0819
   Li A, 2009, CANCER RES, V69, P2091, DOI 10.1158/0008-5472.CAN-08-2100
   MATHEWS MB, 1984, J EXP MED, V160, P420, DOI 10.1084/jem.160.2.420
   Micallef J, 2009, CANCER RES, V69, P7548, DOI 10.1158/0008-5472.CAN-08-4783
   Obayashi T, 2009, DNA RES, V16, P249, DOI 10.1093/dnares/dsp016
   Park MC, 2012, P NATL ACAD SCI USA, V109, pE640, DOI 10.1073/pnas.1200194109
   Park SG, 2008, P NATL ACAD SCI USA, V105, P11043, DOI 10.1073/pnas.0802862105
   Park SG, 2005, P NATL ACAD SCI USA, V102, P6356, DOI 10.1073/pnas.0500226102
   Pasternak K, 1997, Ann Univ Mariae Curie Sklodowska Med, V52, P29
   Patard JJ, 2004, J CLIN ONCOL, V22, P3316, DOI 10.1200/JCO.2004.09.104
   Phillips HS, 2006, CANCER CELL, V9, P157, DOI 10.1016/j.ccr.2006.02.019
   Pletcher SD, 2002, CURR BIOL, V12, P712, DOI 10.1016/S0960-9822(02)00808-4
   Ray PS, 2007, EMBO J, V26, P3360, DOI 10.1038/sj.emboj.7601774
   Reifenberger G, 1996, CANCER RES, V56, P5141
   Scandurro AB, 2001, INT J ONCOL, V19, P129
   Scherf U, 2000, NAT GENET, V24, P236, DOI 10.1038/73439
   Shannon P, 2003, GENOME RES, V13, P2498, DOI 10.1101/gr.1239303
   Suh KS, 2010, EXPERT REV MOL DIAGN, V10, P1069, DOI 10.1586/ERM.10.87
   Tzima E, 2006, TRENDS BIOCHEM SCI, V31, P7, DOI 10.1016/j.tibs.2005.11.002
   Vasselli JR, 2003, P NATL ACAD SCI USA, V100, P6958, DOI 10.1073/pnas.1131754100
   Vellaichamy A, 2009, PLOS ONE, V4, DOI 10.1371/journal.pone.0007075
   Verhaak RGW, 2010, CANCER CELL, V17, P98, DOI 10.1016/j.ccr.2009.12.020
   Wang JL, 2011, PLOS ONE, V6, DOI 10.1371/journal.pone.0022566
   Wasenius VM, 2003, CLIN CANCER RES, V9, P68
   Weinstein JN, 1997, SCIENCE, V275, P343, DOI 10.1126/science.275.5298.343
   Yannay-Cohen N, 2009, MOL CELL, V34, P603, DOI 10.1016/j.molcel.2009.05.019
   Zanzoni A, 2009, FEBS LETT, V583, P1759, DOI 10.1016/j.febslet.2009.03.001
   Zheng HW, 2008, NATURE, V455, P1129, DOI 10.1038/nature07443
NR 51
TC 17
Z9 17
U1 0
U2 10
PU PUBLIC LIBRARY SCIENCE
PI SAN FRANCISCO
PA 1160 BATTERY STREET, STE 100, SAN FRANCISCO, CA 94111 USA
SN 1932-6203
J9 PLOS ONE
JI PLoS One
PD AUG 31
PY 2012
VL 7
IS 8
AR e40960
DI 10.1371/journal.pone.0040960
PG 11
WC Multidisciplinary Sciences
SC Science & Technology - Other Topics
GA 998EY
UT WOS:000308221300002
PM 22952576
OA Green Published, gold, Green Submitted
DA 2021-10-29
ER

PT J
AU Holl, EK
   Roney, KE
   Allen, IC
   Steinbach, E
   Arthur, JC
   Buntzman, A
   Plevy, S
   Frelinger, J
   Ting, JPY
AF Holl, Eda K.
   Roney, Kelly E.
   Allen, Irving C.
   Steinbach, Erin
   Arthur, Janelle C.
   Buntzman, Adam
   Plevy, Scott
   Frelinger, Jeffrey
   Ting, Jenny P. -Y.
TI Plexin-B2 and Plexin-D1 in Dendritic Cells: Expression and
   IL-12/IL-23p40 Production
SO PLOS ONE
LA English
DT Article
ID IV SEMAPHORIN CD100; NONREDUNDANT ROLES; IMMUNE-RESPONSES; B-CELL;
   FAMILY; GROWTH; RECEPTORS; GUIDANCE; SYSTEM; SEMA4A
AB Plexins are a family of genes (A,B,C, and D) that are expressed in many organ systems. Plexins expressed in the immune system have been implicated in cell movement and cell-cell interaction during the course of an immune response. In this study, the expression pattern of Plexin-B2 and Plexin-D1 in dendritic cells (DCs), which are central in immune activation, was investigated. Plexin-B2 and Plexin-D1 are reciprocally expressed in myeloid and plasmacytoid DC populations. Plasmacytoid DCs have high Plexin-B2 but low Plexin-D1, while the opposite is true of myeloid DCs. Expression of Plexin-B2 and Plexin-D1 is modulated upon activation of DCs by TLR ligands, TNF alpha, and anti-CD40, again in a reciprocal fashion. Semaphorin3E, a ligand for Plexin-D1 and Plexin-B2, is expressed by T cells, and interestingly, is dramatically higher on Th2 cells and on DCs. The expression of Plexins and their ligands on DCs and T cells suggest functional relevance. To explore this, we utilized chimeric mice lacking Plxnb2 or Plxnd1. Absence of Plexin-B2 and Plexin-D1 on DCs did not affect the ability of these cells to upregulate costimulatory molecules or the ability of these cells to activate antigen specific T cells. Additionally, Plexin-B2 and Plexin-D1 were dispensable for chemokine-directed in-vitro migration of DCs towards key DC chemokines, CXCL12 and CCL19. However, the absence of either Plexin-B2 or Plexin-D1 on DCs leads to constitutive expression of IL-12/IL-23p40. This is the first report to show an association between Plexin-B2 and Plexin-D1 with the negative regulation of IL-12/IL-23p40 in DCs. This work also shows the presence of Plexin-B2 and Plexin-D1 on mouse DC subpopulations, and indicates that these two proteins play a role in IL-12/IL-23p40 production that is likely to impact the immune response.
C1 [Holl, Eda K.; Roney, Kelly E.; Arthur, Janelle C.; Ting, Jenny P. -Y.] Univ N Carolina, Dept Microbiol & Immunol, Chapel Hill, NC 27515 USA.
   [Holl, Eda K.; Roney, Kelly E.; Allen, Irving C.; Arthur, Janelle C.; Ting, Jenny P. -Y.] Univ N Carolina, Lineberger Comprehens Canc Ctr, Chapel Hill, NC 27599 USA.
   [Steinbach, Erin; Plevy, Scott] Univ N Carolina, Dept Med, Chapel Hill, NC USA.
   [Buntzman, Adam; Frelinger, Jeffrey] Univ Arizona, Dept Immunobiol, Tucson, AZ USA.
RP Holl, EK (corresponding author), Univ N Carolina, Dept Microbiol & Immunol, Chapel Hill, NC 27515 USA.
EM jenny_ting@med.unc.edu
RI Frelinger, Jeffrey A/F-2448-2014
OI Frelinger, Jeffrey A/0000-0002-2503-6267; Arthur,
   Janelle/0000-0002-4796-0207; Steinbach, Erin/0000-0002-6165-8928;
   Buntzman, Adam/0000-0003-1067-4618
FU University of North Carolina Developmental Biology Training Program
   Grant [HD046369]; National Institutes of Health GrantUnited States
   Department of Health & Human ServicesNational Institutes of Health (NIH)
   - USA [AI29564]; EUNICE KENNEDY SHRIVER NATIONAL INSTITUTE OF CHILD
   HEALTH &HUMAN DEVELOPMENTUnited States Department of Health & Human
   ServicesNational Institutes of Health (NIH) - USANIH Eunice Kennedy
   Shriver National Institute of Child Health & Human Development (NICHD)
   [T32HD046369] Funding Source: NIH RePORTER; NATIONAL INSTITUTE OF
   ALLERGY AND INFECTIOUS DISEASESUnited States Department of Health &
   Human ServicesNational Institutes of Health (NIH) - USANIH National
   Institute of Allergy & Infectious Diseases (NIAID) [R01AI029564,
   R37AI029564, R56AI029564] Funding Source: NIH RePORTER; NATIONAL
   INSTITUTE OF DIABETES AND DIGESTIVE AND KIDNEY DISEASESUnited States
   Department of Health & Human ServicesNational Institutes of Health (NIH)
   - USANIH National Institute of Diabetes & Digestive & Kidney Diseases
   (NIDDK) [F30DK089692, K01DK092355] Funding Source: NIH RePORTER
FX This work was supported by University of North Carolina Developmental
   Biology Training Program Grant HD046369 (to E.K.H.) and National
   Institutes of Health Grant AI29564 (to J.P. and Y.T.). The funders had
   no role in study design, data collection and analysis decision to
   publish, or preparation of the manuscript.
CR Castellani V, 2002, EMBO J, V21, P6348, DOI 10.1093/emboj/cdf645
   Cella M, 1997, CURR OPIN IMMUNOL, V9, P10, DOI 10.1016/S0952-7915(97)80153-7
   Choi YI, 2008, IMMUNITY
   Cooper AM, 2007, TRENDS IMMUNOL, V28, P33, DOI 10.1016/j.it.2006.11.002
   Delaire S, 1998, CELL MOL LIFE SCI, V54, P1265, DOI 10.1007/s000180050252
   Friedel RH, 2007, J NEUROSCI, V27, P3921, DOI 10.1523/JNEUROSCI.4710-06.2007
   Gee Katrina, 2009, Inflammation & Allergy Drug Targets, V8, P40
   Granziero L, 2003, BLOOD, V101, P1962, DOI 10.1182/blood-2002-05-1339
   Gu CH, 2005, SCIENCE, V307, P265, DOI 10.1126/science.1105416
   Hanahan D, 1998, CURR OPIN IMMUNOL, V10, P656, DOI 10.1016/S0952-7915(98)80085-X
   Holl EK, 2011, J IMMUNOL, V186, P5603, DOI 10.4049/jimmunol.1003464
   Khader SA, 2006, J EXP MED, V203, P1805, DOI 10.1084/jem.20052545
   KOLODKIN AL, 1993, CELL, V75, P1389, DOI 10.1016/0092-8674(93)90625-Z
   Kruger RR, 2005, NAT REV MOL CELL BIO, V6, P789, DOI 10.1038/nrm1740
   Kumanogoh A, 2005, IMMUNITY, V22, P305, DOI 10.1016/j.immuni.2005.01.014
   Kumanogoh A, 2002, J IMMUNOL, V169, P1175, DOI 10.4049/jimmunol.169.3.1175
   Kumanogoh A, 2002, NATURE, V419, P629, DOI 10.1038/nature01037
   Kumanogoh A, 2000, IMMUNITY, V13, P621, DOI 10.1016/S1074-7613(00)00062-5
   Lamont RE, 2009, DEV BIOL, V331, P199, DOI 10.1016/j.ydbio.2009.04.037
   Masuda K, 2004, GENES CELLS, V9, P821, DOI 10.1111/j.1365-2443.2004.00766.x
   Mizui M, 2009, J CLIN IMMUNOL, V29, P1, DOI 10.1007/s10875-008-9263-7
   O'Connor BP, 2008, P NATL ACAD SCI USA, V105, P13015, DOI 10.1073/pnas.0803386105
   Sakurai A, 2010, MOL CELL BIOL
   Shi W, 2000, IMMUNITY, V13, P633, DOI 10.1016/S1074-7613(00)00063-7
   Smith EP, 2011, BMC IMMUNOL, V12, DOI 10.1186/1471-2172-12-30
   Takamatsu H, 2010, NAT IMMUNOL, V11, P594, DOI 10.1038/ni.1885
   Takamatsu H, 2010, CELL MOL IMMUNOL, V7, P83, DOI 10.1038/cmi.2009.111
   Tamagnone L, 1999, CELL, V99, P71, DOI 10.1016/S0092-8674(00)80063-X
   Toyofuku T, 2007, EMBO J, V26, P1373, DOI 10.1038/sj.emboj.7601589
   Van Der Zwaag B, 2002, DEV DYNAM, V225, P336, DOI 10.1002/dvdy.10159
   van Deventer HW, 2002, J IMMUNOL, V169, P1634, DOI 10.4049/jimmunol.169.3.1634
   Walzer T, 2005, INT IMMUNOL, V17, P943, DOI 10.1093/intimm/dxh274
   Walzer T, 2005, J IMMUNOL, V174, P51, DOI 10.4049/jimmunol.174.1.51
   Wen HT, 2010, J EXP MED, V207, P2943, DOI 10.1084/jem.20101138
   Winberg ML, 1998, CELL, V95, P903, DOI 10.1016/S0092-8674(00)81715-8
   Wong AW, 2003, NAT IMMUNOL, V4, P891, DOI 10.1038/ni960
   Yamamoto M, 2008, INT IMMUNOL, V20, P413, DOI 10.1093/intimm/dxn006
   Yazdani U, 2006, GENOME BIOL, V7, DOI 10.1186/gb-2006-7-3-211
   Yu D, 2008, IMMUNOL CELL BIOL, V86, P3, DOI 10.1038/sj.icb.7100123
   Yukawa K, 2010, INT J MOL MED, V25, P225, DOI 10.3892/ijmm_00000334
   Zielonka M, 2010, EXP CELL RES
NR 41
TC 28
Z9 28
U1 0
U2 1
PU PUBLIC LIBRARY SCIENCE
PI SAN FRANCISCO
PA 1160 BATTERY STREET, STE 100, SAN FRANCISCO, CA 94111 USA
SN 1932-6203
J9 PLOS ONE
JI PLoS One
PD AUG 15
PY 2012
VL 7
IS 8
AR e43333
DI 10.1371/journal.pone.0043333
PG 9
WC Multidisciplinary Sciences
SC Science & Technology - Other Topics
GA 993AG
UT WOS:000307823600069
PM 22916243
OA Green Submitted, Green Published, gold
DA 2021-10-29
ER

PT J
AU Benslimane, N
   Hassan, GS
   Yacoub, D
   Mourad, W
AF Benslimane, Nadir
   Hassan, Ghada S.
   Yacoub, Daniel
   Mourad, Walid
TI Requirement of Transmembrane Domain for CD154 Association to Lipid Rafts
   and Subsequent Biological Events
SO PLOS ONE
LA English
DT Article
ID CELL ANTIGEN RECEPTOR; CD4(+) T-LYMPHOCYTES; CD40 LIGAND; SIGNALING
   PATHWAYS; ACTIVATION; CHOLESTEROL; TRIGGERS; PHOSPHORYLATION; INTEGRIN
AB Interaction of CD40 with CD154 leads to recruitment of both molecules into lipid rafts, resulting in bi-directional cell activation. The precise mechanism by which CD154 is translocated into lipid rafts and its impact on CD154 signaling remain largely unknown. Our aim is to identify the domain of CD154 facilitating its association to lipid rafts and the impact of such association on signaling events and cytokine production. Thus, we generated Jurkat cell lines expressing truncated CD154 lacking the cytoplasmic domain or chimeric CD154 in which the transmembrane domain was replaced by that of transferrin receptor I, known to be excluded from lipid rafts. Our results show that cell stimulation with soluble CD40 leads to the association of CD154 wild-type and CD154-truncated, but not CD154-chimera, with lipid rafts. This is correlated with failure of CD154-chimera to activate Akt and p38 MAP kinases, known effectors of CD154 signaling. We also found that CD154-chimera lost the ability to promote IL-2 production upon T cell stimulation with anti-CD3/CD28 and soluble CD40. These results demonstrate the implication of the transmembrane domain of CD154 in lipid raft association, and that this association is necessary for CD154-mediated Akt and p38 activation with consequent enhancement of IL-2 production.
C1 [Benslimane, Nadir; Hassan, Ghada S.; Yacoub, Daniel; Mourad, Walid] CHU Montreal, Hop St Luc, Lab Immunol Cellulaire & Mol, Montreal, PQ, Canada.
RP Benslimane, N (corresponding author), CHU Montreal, Hop St Luc, Lab Immunol Cellulaire & Mol, Montreal, PQ, Canada.
EM mw.mourad@umontreal.ca
OI Hassan, Ghada S./0000-0002-1391-5248; Mourad, Walid/0000-0002-1859-9387
FU Canadian Institutes of Health ResearchCanadian Institutes of Health
   Research (CIHR); Canadian Arthritis Network
FX This work was supported by the Canadian Institutes of Health Research
   (www.cihr.ca) and the Canadian Arthritis Network
   (www.arthritisnetwork.ca). The funders had no role in study design, data
   collection and analysis, decision to publish, or preparation of the
   manuscript.
CR Andre P, 2002, NAT MED, V8, P247, DOI 10.1038/nm0302-247
   Blair PJ, 2000, J EXP MED, V191, P651, DOI 10.1084/jem.191.4.651
   Blotta MH, 1996, J IMMUNOL, V156, P3133
   Bock J, 2003, FEBS LETT, V534, P169, DOI 10.1016/S0014-5793(02)03784-5
   Bouillon M, 2003, J BIOL CHEM, V278, P7099, DOI 10.1074/jbc.M211566200
   Brenner B, 1997, BIOCHEM BIOPH RES CO, V239, P11, DOI 10.1006/bbrc.1997.7415
   Brenner B, 1997, FEBS LETT, V417, P301, DOI 10.1016/S0014-5793(97)01306-9
   Brown DA, 2006, PHYSIOLOGY, V21, P430, DOI 10.1152/physiol.00032.2006
   CAYABYAB M, 1994, J IMMUNOL, V152, P1523
   Cheng PC, 1999, J EXP MED, V190, P1549, DOI 10.1084/jem.190.11.1549
   Di Paolo G, 2006, NATURE, V443, P651, DOI 10.1038/nature05185
   El Fakhry Y, 2010, EUR J IMMUNOL, V40, P770, DOI 10.1002/eji.200939646
   Grassme H, 2002, J BIOL CHEM, V277, P30289, DOI 10.1074/jbc.M200494200
   Hassan Ghada S., 2009, Current Immunology Reviews, V5, P285
   Hassan GS, 2009, TRENDS IMMUNOL, V30, P165, DOI 10.1016/j.it.2009.01.004
   Hassan GS, 2011, IMMUNOBIOLOGY
   Janes PW, 1999, J CELL BIOL, V147, P447, DOI 10.1083/jcb.147.2.447
   Kabouridis PS, 2008, FEBS LETT, V582, P3711, DOI 10.1016/j.febslet.2008.10.006
   Kabouridis PS, 2000, EUR J IMMUNOL, V30, P954, DOI 10.1002/1521-4141(200003)30:3<954::AID-IMMU954>3.0.CO;2-Y
   Kiani-Alikhan S, 2011, J CLIN IMMUNOL
   Langlet C, 2000, CURR OPIN IMMUNOL, V12, P250, DOI 10.1016/S0952-7915(00)00084-4
   Leveille C, 2007, J BIOL CHEM, V282, P5143, DOI 10.1074/jbc.M608342200
   Mahammad S, 2008, BBA-BIOMEMBRANES, V1778, P1251, DOI 10.1016/j.bbamem.2008.02.010
   Matsuda S, 1998, J BIOL CHEM, V273, P12378, DOI 10.1074/jbc.273.20.12378
   Mikolajczak SA, 2004, J EXP MED, V199, P1025, DOI 10.1084/jem.20031705
   Montixi C, 1998, EMBO J, V17, P5334, DOI 10.1093/emboj/17.18.5334
   Nadiri A, 2011, EUR J IMMUNOL, V41, P2358, DOI 10.1002/eji.201041143
   Pei Y, 2008, J IMMUNOL, V180, P222, DOI 10.4049/jimmunol.180.1.222
   PERSCHL A, 1995, J CELL SCI, V108, P1033
   Pike LJ, 1998, J BIOL CHEM, V273, P22298, DOI 10.1074/jbc.273.35.22298
   Reyes-Moreno C, 2007, J BIOL CHEM, V282, P19473, DOI 10.1074/jbc.M701076200
   Schonbeck U, 2001, CELL MOL LIFE SCI, V58, P4, DOI 10.1007/PL00000776
   Simons K, 2000, NAT REV MOL CELL BIO, V1, P31, DOI 10.1038/35036052
   van Kooten C, 2000, J LEUKOCYTE BIOL, V67, P2, DOI 10.1002/jlb.67.1.2
   Xavier R, 1998, IMMUNITY, V8, P723, DOI 10.1016/S1074-7613(00)80577-4
   Yu TC, 2004, ACTA BIOCH BIOPH SIN, V36, P741, DOI 10.1093/abbs/36.11.741
   Zirlik A, 2007, CIRCULATION, V115, P1571, DOI 10.1161/CIRCULATIONAHA.106.683201
NR 37
TC 16
Z9 16
U1 0
U2 3
PU PUBLIC LIBRARY SCIENCE
PI SAN FRANCISCO
PA 1160 BATTERY STREET, STE 100, SAN FRANCISCO, CA 94111 USA
SN 1932-6203
J9 PLOS ONE
JI PLoS One
PD AUG 14
PY 2012
VL 7
IS 8
AR e43070
DI 10.1371/journal.pone.0043070
PG 11
WC Multidisciplinary Sciences
SC Science & Technology - Other Topics
GA 988OQ
UT WOS:000307500800042
PM 22905203
OA Green Published, gold, Green Submitted
DA 2021-10-29
ER

PT J
AU Abdel-Aal, ABM
   El-Naggar, D
   Zaman, M
   Batzloff, M
   Toth, I
AF Abdel-Aal, Abu-Baker M.
   El-Naggar, Dina
   Zaman, Mehfuz
   Batzloff, Michael
   Toth, Istvan
TI Design of Fully Synthetic, Self-Adjuvanting Vaccine Incorporating the
   Tumor-Associated Carbohydrate Tn Antigen and Lipoamino Acid-Based
   Toll-like Receptor 2 Ligand
SO JOURNAL OF MEDICINAL CHEMISTRY
LA English
DT Article
ID RELAPSED PROSTATE-CANCER; GROUP-A STREPTOCOCCUS; B-CELL EPITOPES;
   IMMUNOLOGICAL EVALUATION; GLYCOPEPTIDE ANTIGENS; CONJUGATE VACCINE;
   M-PROTEIN; INDUCTION; IMMUNOTHERAPY; ANTIBODIES
AB Overexpression of certain tumor-associated carbohydrate antigens (TACA) caused by malignant transformation offers promising targets to develop novel antitumor vaccines, provided the ability to break their inherent low immunogenicity and overcome the tolerance of the immune system. We designed, synthesized, and immunologically evaluated a number of fully synthetic new chimeric constructs incorporating a cluster of the most common TACA (known as Tn antigen) covalently attached to T-cell peptide epitopes derived from polio virus and ovalbumin and included a synthetic built-in adjuvant consisting of two 16-carbon lipoamino acids. Vaccine candidates were able to induce significantly strong antibody responses in mice without the need for any additional adjuvant, carrier protein, or special pharmaceutical preparation (e.g., liposomes). Vaccine constructs were assembled either in a linear or in a branched architecture, which demonstrated the intervening effects of the incorporation and arrangement of T-cell epitopes on antibody recognition.
C1 [Abdel-Aal, Abu-Baker M.; El-Naggar, Dina; Zaman, Mehfuz; Toth, Istvan] Univ Queensland, SCMB, St Lucia, Qld 4072, Australia.
   [Batzloff, Michael] Griffith Univ, Inst Glyc, Gold Coast, Qld 4215, Australia.
   [Toth, Istvan] Univ Queensland, Sch Pharm, St Lucia, Qld 4072, Australia.
RP Toth, I (corresponding author), Univ Queensland, SCMB, St Lucia, Qld 4072, Australia.
EM i.toth@uq.edu.au
RI Toth, Istvan/C-1965-2013
OI Toth, Istvan/0000-0002-4572-397X; Elnaggar, Dina/0000-0002-0470-9418;
   Zaman, Mehfuz/0000-0001-9367-567X; Abdel-Aal, Abu-Baker
   M./0000-0003-1759-5090
CR Abdel-Aal ABM, 2011, BIOORG MED CHEM LETT, V21, P5863, DOI 10.1016/j.bmcl.2011.07.102
   Bettahi I, 2009, CANCER IMMUNOL IMMUN, V58, P187, DOI 10.1007/s00262-008-0537-y
   Brockhausen I, 2009, ESSENTIALS GLYCOBIOL
   Buskas T, 2005, ANGEW CHEM INT EDIT, V44, P5985, DOI 10.1002/anie.200501818
   Buskas T, 2009, CHEM COMMUN, P5335, DOI 10.1039/b908664c
   Geraci C, 2008, BIOCONJUGATE CHEM, V19, P751, DOI 10.1021/bc700411w
   Hayman WA, 1997, INT IMMUNOL, V9, P1723, DOI 10.1093/intimm/9.11.1723
   Houghton AN, 2001, CURR OPIN IMMUNOL, V13, P134, DOI 10.1016/S0952-7915(00)00195-3
   Ingale S, 2007, NAT CHEM BIOL, V3, P663, DOI 10.1038/nchembio.2007.25
   Ingale S, 2006, ORG LETT, V8, P5785, DOI 10.1021/ol062423x
   LECLERC C, 1991, J VIROL, V65, P711, DOI 10.1128/JVI.65.2.711-718.1991
   Lo-Man R, 2001, J IMMUNOL, V166, P2849, DOI 10.4049/jimmunol.166.4.2849
   Niederhafner P, 2008, J PEPT SCI, V14, P556, DOI 10.1002/psc.1011
   PRUKSAKORN S, 1992, J IMMUNOL, V149, P2729
   Renaudet O, 2008, CHEMMEDCHEM, V3, P737, DOI 10.1002/cmdc.200700315
   Rosenberg SA, 2004, NAT MED, V10, P909, DOI 10.1038/nm1100
   Sen-itiroh H., 1991, CURR OPIN IMMUNOL, V3, P646
   Slovin SF, 2005, CANCER IMMUNOL IMMUN, V54, P694, DOI 10.1007/s00262-004-0598-5
   Slovin SF, 2003, J CLIN ONCOL, V21, P4292, DOI 10.1200/JCO.2003.04.112
   Vichier-Guerre S, 2003, J PEPT RES, V62, P117, DOI 10.1034/j.1399-3011.2003.00074.x
   Westerlind U, 2008, ANGEW CHEM INT EDIT, V47, P7551, DOI 10.1002/anie.200802102
   Wilkinson BL, 2011, ANGEW CHEM INT EDIT, V50, P1635, DOI 10.1002/anie.201006115
   Wittrock S, 2007, ANGEW CHEM INT EDIT, V46, P5226, DOI 10.1002/anie.200700964
   Zaman M, 2012, PLOS ONE, V7, DOI 10.1371/journal.pone.0030146
   Zaman M, 2010, VACCINE, V28, P2243, DOI 10.1016/j.vaccine.2009.12.046
NR 25
TC 31
Z9 31
U1 0
U2 27
PU AMER CHEMICAL SOC
PI WASHINGTON
PA 1155 16TH ST, NW, WASHINGTON, DC 20036 USA
SN 0022-2623
J9 J MED CHEM
JI J. Med. Chem.
PD AUG 9
PY 2012
VL 55
IS 15
BP 6968
EP 6974
DI 10.1021/jm300822g
PG 7
WC Chemistry, Medicinal
SC Pharmacology & Pharmacy
GA 985KS
UT WOS:000307264100027
PM 22800462
DA 2021-10-29
ER

PT J
AU Kandalaft, LE
   Powell, DJ
   Coukos, G
AF Kandalaft, Lana E.
   Powell, Daniel J., Jr.
   Coukos, George
TI A phase I clinical trial of adoptive transfer of folate receptor-alpha
   redirected autologous T cells for recurrent ovarian cancer
SO JOURNAL OF TRANSLATIONAL MEDICINE
LA English
DT Article
ID ANTITUMOR-ACTIVITY; ADVERSE EVENT; ANTIGEN; PERSISTENCE; IMMUNOTHERAPY;
   CHEMOTHERAPY; THERAPY; INDIVIDUALS; LYMPHOCYTES; REGRESSION
AB Purpose: In spite of increased rates of complete response to initial chemotherapy, most patients with advanced ovarian cancer relapse and succumb to progressive disease.
   Rationale: Genetically reprogrammed, patient-derived chimeric antigen receptor (CAR)-T lymphocytes with the ability to recognize predefined surface antigens with high specificity in a non-MHC restricted manner have shown increasing anti-tumor efficacy in preclinical and clinical studies. Folate receptor-alpha (FR alpha) is an ovarian cancer-specific tumor target; however, it is expressed at low levels in certain organs with risk for toxicity.
   Design: Here we propose a phase I study testing the feasibility, safety and preliminary activity of FR alpha-redirected CAR-T cells bearing the CD137 (4-1BB) costimulatory domain, administered after lymphodepletion for the treatment of recurrent ovarian cancer. A novel trial design is proposed that maximizes safety features.
   Innovation: This design involves an initial accelerated dose escalation phase of FR-alpha CAR-T cells followed by a standard 3 + 3 escalation phase. A split-dose approach is proposed to mitigate acute adverse events. Furthermore, infusion of bulk untransduced autologous peripheral blood lymphocytes (PBL) is proposed two days after CAR-T cell infusion at the lower dose levels of CAR-T cells, to suppress excessive expansion of CAR-T cells in vivo and mitigate toxicity.
C1 [Kandalaft, Lana E.; Powell, Daniel J., Jr.; Coukos, George] Univ Penn, Ovarian Canc Res Ctr, Perelman Sch Med, Philadelphia, PA 19104 USA.
RP Kandalaft, LE (corresponding author), Univ Penn, Ovarian Canc Res Ctr, Perelman Sch Med, Philadelphia, PA 19104 USA.
EM lknd@mail.med.upenn.edu
RI Coukos, George/ABG-7389-2020; Kandalaft, Lana/AAP-8104-2020
OI Kandalaft, Lana/0000-0002-1575-6674; Coukos, George/0000-0001-8813-7367
FU Ovarian Cancer Research Fund
FX We thank Klara Balint for her help during the preparation of this
   manuscript. We acknowledge Ovarian Cancer Research Fund for their
   support.
CR AOKI Y, 1991, CANCER RES, V51, P1934
   Brentjens R, 2010, MOL THER, V18, P666, DOI 10.1038/mt.2010.31
   Brentjens RJ, 2011, BLOOD, V118, P4817, DOI 10.1182/blood-2011-04-348540
   Bukowski RM, 2007, SEMIN ONCOL, V34, pS1, DOI 10.1053/j.seminoncol.2007.03.012
   CANEVARI S, 1995, JNCI-J NATL CANCER I, V87, P1463, DOI 10.1093/jnci/87.19.1463
   Chu CS, 2008, EXPERT REV ANTICANC, V8, P243, DOI 10.1586/14737140.8.2.243
   Clay TM, 2002, EXPERT OPIN BIOL TH, V2, P353
   CONEY LR, 1991, CANCER RES, V51, P6125
   Dadmarz R D, 1996, Cancer J Sci Am, V2, P263
   Fruci D, 2012, CURR ONCOL, V19, P39, DOI 10.3747/co.19.945
   Fujita K, 1995, CLIN CANCER RES, V1, P501
   GABERT J, 1987, CELL, V50, P545, DOI 10.1016/0092-8674(87)90027-4
   Gattinoni L, 2005, J EXP MED, V202, P907, DOI 10.1084/jem.20050732
   GROSS G, 1989, P NATL ACAD SCI USA, V86, P10024, DOI 10.1073/pnas.86.24.10024
   Jemal A, 2011, CA-CANCER J CLIN, V61, P69, DOI [10.3322/caac.20107, 10.3322/caac.20115]
   June CH, 2007, J CLIN INVEST, V117, P1466, DOI 10.1172/JCI32446
   June CH, 2007, J CLIN INVEST, V117, P1204, DOI 10.1172/JCI31446
   Kalos M, 2011, SCI TRANSL MED, V3, DOI 10.1126/scitranslmed.3002842
   Kandalaft LE, 2011, J CLIN ONCOL, V29, P925, DOI 10.1200/JCO.2009.27.2369
   Kershaw MH, 2006, CLIN CANCER RES, V12, P6106, DOI 10.1158/1078-0432.CCR-06-1183
   Kessels HWHG, 2002, TRENDS IMMUNOL, V23, P264, DOI 10.1016/S1471-4906(02)02219-6
   Klebanoff CA, 2005, TRENDS IMMUNOL, V26, P111, DOI 10.1016/j.it.2004.12.003
   Kochenderfer JN, 2012, BLOOD, V119, P2709, DOI 10.1182/blood-2011-10-384388
   Kochenderfer JN, 2010, BLOOD, V116, P4099, DOI 10.1182/blood-2010-04-281931
   Konner JA, 2010, CLIN CANCER RES, V16, P5288, DOI 10.1158/1078-0432.CCR-10-0700
   Lamers CH, 2006, J CLIN ONCOL, V24, P20, DOI DOI 10.1200/JCO.2006.05.9964
   LEAMON CP, 1991, P NATL ACAD SCI USA, V88, P5572, DOI 10.1073/pnas.88.13.5572
   Li J, 2009, J CLIN PHARMACOL, V49, P1467, DOI 10.1177/0091270009339740
   Louis CU, 2011, BLOOD, V118, P6050, DOI 10.1182/blood-2011-05-354449
   Mellman I, 2011, NATURE, V480, P480, DOI 10.1038/nature10673
   Molldrem JJ, 2003, J CLIN INVEST, V111, P639, DOI 10.1172/JCI200316398
   Morgan RA, 2010, MOL THER, V18, P843, DOI 10.1038/mt.2010.24
   Morgan Robert J Jr, 2006, J Natl Compr Canc Netw, V4, P912
   Mullaney BP, 2001, EXP HEMATOL, V29, P1136, DOI 10.1016/S0301-472X(01)00693-2
   Oei ALM, 2008, ANTICANCER RES, V28, P2721
   Ozols RF, 2006, ANN ONCOL, V17, pV181, DOI 10.1093/annonc/mdj978
   Porter DL, 2011, NEW ENGL J MED, V365, P725, DOI 10.1056/NEJMoa1103849
   Porter DL, 2011, J CANCER, V2, P331, DOI 10.7150/jca.2.331
   Powell DJ, 2009, CYTOTHERAPY, V11, P1, DOI [10.1080/14653240903188921, 10.3109/14653240903188921]
   Pule MA, 2008, NAT MED, V14, P1264, DOI 10.1038/nm.1882
   Rapoport AP, 2007, BLOOD, V110, p236A, DOI 10.1182/blood.V110.11.769.769
   Rapoport AP, 2005, NAT MED, V11, P1230, DOI 10.1038/nm1310
   Reddy JA, 1998, CRIT REV THER DRUG, V15, P587
   Robbins PF, 2004, J IMMUNOL, V173, P7125, DOI 10.4049/jimmunol.173.12.7125
   Sadelain M, 2003, NAT REV CANCER, V3, P35, DOI 10.1038/nrc971
   SAITO T, 1987, NATURE, V325, P125, DOI 10.1038/325125a0
   Sausville EA, 2007, PHASE 1 STUDY OF EC1, P2577
   Schluns KS, 2000, NAT IMMUNOL, V1, P426, DOI 10.1038/80868
   Song DG, 2011, CANCER RES, V71, P4617, DOI 10.1158/0008-5472.CAN-11-0422
   Theobald M, 1997, J EXP MED, V185, P833, DOI 10.1084/jem.185.5.833
   van Dam GM, 2011, NAT MED, V17, P1315, DOI 10.1038/nm.2472
   WEITMAN SD, 1992, CANCER RES, V52, P3396
   Wolchok JD, 2009, CLIN CANCER RES, V15, P7412, DOI 10.1158/1078-0432.CCR-09-1624
   Xia W, 2010, J MED CHEM, V53, P6811, DOI 10.1021/jm100509v
   Zhang L, 2003, NEW ENGL J MED, V348, P203, DOI 10.1056/NEJMoa020177
NR 55
TC 73
Z9 78
U1 2
U2 20
PU BMC
PI LONDON
PA CAMPUS, 4 CRINAN ST, LONDON N1 9XW, ENGLAND
EI 1479-5876
J9 J TRANSL MED
JI J. Transl. Med.
PD AUG 3
PY 2012
VL 10
AR 157
DI 10.1186/1479-5876-10-157
PG 10
WC Medicine, Research & Experimental
SC Research & Experimental Medicine
GA 008KD
UT WOS:000308954900001
PM 22863016
OA Green Published, gold
DA 2021-10-29
ER

PT J
AU Riches, JC
   Ramsay, AG
   Gribben, JG
AF Riches, John C.
   Ramsay, Alan G.
   Gribben, John G.
TI Immune Dysfunction in Chronic Lymphocytic Leukemia: The Role for
   Immunotherapy
SO CURRENT PHARMACEUTICAL DESIGN
LA English
DT Review
DE Chronic lymphocytic leukemia; immune suppression; T-cell; NK-cell;
   CXCR4; plerixafor; CAL-101; everolimus; PCI-32765; CD40 ligand; gene
   therapy; lenalidomide; cancer vaccine; allogeneic hemopoietic stem cell
   transplantation; chimeric antigen receptor
ID TUMOR-ASSOCIATED ANTIGEN; NATURAL-KILLER-CELL; REGULATORY T-CELLS; B-CLL
   PATIENTS; CHEMOKINE RECEPTORS; PHASE-I; CYTOKINE EXPRESSION; NURSELIKE
   CELLS; DENDRITIC CELLS; MESSENGER-RNA
AB A key feature of the clinical course of chronic lymphocytic leukemia (CLL) is that it induces a state of immunosuppression, causing increased susceptibility to infections and failure of anti-tumor immune responses. Cytotoxic chemotherapy still forms the mainstay of most current treatment regimens, but is not curative, and its lack of specificity means that it also targets normal immune cells, exacerbating this immunosuppression. This can result in effective treatments being limited by infectious complications, particularly in the elderly who comprise the majority of patients with this disease. Immunotherapy potentially offers a way out of this dilemma, due to its improved specificity and ability to enhance immune responses to both the tumor and infectious agents. There has been a dramatic increase in the range of available immunotherapeutic options over the past decade, and many are now in the process of making the transition to the clinic. This review will discuss both the immune defect in CLL, and emerging immunotherapies, including CD40 ligand gene therapy, lenalidomide, CLL vaccines, CXCR4 antagonists, and adoptive cellular immunotherapies such as chimeric antigen receptor modified T-cells.
C1 [Riches, John C.; Ramsay, Alan G.; Gribben, John G.] Queen Mary Univ London, Barts Canc Inst, London EC1M 6BQ, England.
RP Riches, JC (corresponding author), Queen Mary Univ London, Barts Canc Inst, 3rd Floor John Vane Sci Ctr,Charterhouse Sq, London EC1M 6BQ, England.
EM johnriches@doctors.org.uk; a.ramsay@qmul.ac.uk; j.gribben@qmul.ac.uk
RI Ramsay, Alan G/A-8374-2015; Riches, John/AAW-6221-2020
OI Ramsay, Alan G/0000-0002-0452-0420; 
FU Cancer Research United KingdomCancer Research UK; National Cancer
   InstituteUnited States Department of Health & Human ServicesNational
   Institutes of Health (NIH) - USANIH National Cancer Institute (NCI) [P01
   CA95426]; NATIONAL CANCER INSTITUTEUnited States Department of Health &
   Human ServicesNational Institutes of Health (NIH) - USANIH National
   Cancer Institute (NCI) [P01CA095426] Funding Source: NIH RePORTER
FX This work was supported by Cancer Research United Kingdom and by Program
   Grant (P01 CA95426) from the National Cancer Institute.
CR Andritsos L, 2010, BLOOD, V116
   Andritsos LA, 2008, J CLIN ONCOL, V26, P2519, DOI 10.1200/JCO.2007.13.9709
   Arumainathan A, 2011, EUR J HAEMATOL, V87, P372, DOI 10.1111/j.1600-0609.2011.01667.x
   Aue G, 2009, HAEMATOL-HEMATOL J, V94, P1266, DOI 10.3324/haematol.2009.005835
   Badoux XC, 2011, BLOOD
   Baskar S, 2008, CLIN CANCER RES, V14, P396, DOI 10.1158/1078-0432.CCR-07-1823
   Beyer M, 2005, BLOOD, V106, P2018, DOI 10.1182/blood-2005-02-0642
   Bhattacharya N, 2011, BRIT J HAEMATOL, V154, P349, DOI 10.1111/j.1365-2141.2011.08747.x
   Boissel L, 2009, LEUKEMIA RES, V33, P1255, DOI 10.1016/j.leukres.2008.11.024
   Bojarska-Junak A, 2010, ONCOL REP, V24, P803, DOI 10.3892/or_00000924
   Brentjens R.J., 2011, BLOOD
   Brentjens R, 2010, MOL THER, V18, P666, DOI 10.1038/mt.2010.31
   Brown JR, 2010, LEUKEMIA, V24, P1972, DOI 10.1038/leu.2010.199
   Buggins AGS, 2008, LEUKEMIA, V22, P1084, DOI 10.1038/sj.leu.2405015
   Bund D, 2007, EXP HEMATOL, V35, P920, DOI 10.1016/j.exphem.2007.03.001
   Bund D, 2006, EXP HEMATOL, V34, P860, DOI 10.1016/j.exphem.2006.04.010
   Burger J, 2010, BLOOD, V116
   Burger JA, 2000, BLOOD, V96, P2655
   Burger JA, 1999, BLOOD, V94, P3658, DOI 10.1182/blood.V94.11.3658.423k11_3658_3667
   Burger JA, 2010, SEMIN CANCER BIOL, V20, P424, DOI 10.1016/j.semcancer.2010.09.005
   Burger JA, 2009, BLOOD, V113, P3050, DOI 10.1182/blood-2008-07-170415
   BURTON JD, 1989, AM J HEMATOL, V30, P61, DOI 10.1002/ajh.2830300203
   Cantwell M, 1997, NAT MED, V3, P984, DOI 10.1038/nm0997-984
   Cartellieri M, 2010, J BIOMED BIOTECHNOL, DOI 10.1155/2010/956304
   CATOVSKY D, 1974, LANCET, V2, P751
   Cerutti A, 2001, NAT IMMUNOL, V2, P150, DOI 10.1038/84254
   Chanan-Khan A, 2010, CANCER, V117, P2127
   Chanan-Khan AA, 2008, J CLIN ONCOL, V26, P1544, DOI 10.1200/JCO.2007.14.5367
   Chen CI, 2011, J CLIN ONCOL, V29, P1175, DOI 10.1200/JCO.2010.29.8133
   COLLINS RJ, 1989, BRIT J HAEMATOL, V71, P343
   Corral LG, 1999, J IMMUNOL, V163, P380
   Cragg Mark S., 2005, V8, P140
   D'Arena G, 2011, LEUKEMIA RES, V35, P363, DOI 10.1016/j.leukres.2010.08.010
   DANCESCU M, 1992, J EXP MED, V176, P1319, DOI 10.1084/jem.176.5.1319
   Davies FE, 2001, BLOOD, V98, P210, DOI 10.1182/blood.V98.1.210
   DAZZI F, 1995, CLIN IMMUNOL IMMUNOP, V75, P26, DOI 10.1006/clin.1995.1048
   de Totero D, 1999, BRIT J HAEMATOL, V104, P589, DOI 10.1046/j.1365-2141.1999.01219.x
   Dreger P, 2003, LEUKEMIA, V17, P841, DOI 10.1038/sj.leu.2402905
   Eichhorst BF, 2009, BLOOD, V114, P3382, DOI 10.1182/blood-2009-02-206185
   Eskelund CW, 2011, LEUKEMIA RES, V35, P914, DOI 10.1016/j.leukres.2011.02.006
   FARACE F, 1994, J IMMUNOL, V153, P4281
   Farinha P, 2005, BLOOD, V106, P2169, DOI 10.1182/blood-2005-04-1565
   Favaro PMB, 2003, BIOCHEM BIOPH RES CO, V311, P365, DOI 10.1016/j.bbrc.2003.10.012
   Fayad L, 2001, BLOOD, V97, P256, DOI 10.1182/blood.V97.1.256
   Ferrajoli A, 2010, BLOOD, V116, P600, DOI 10.1182/blood.V116.21.1395.1395
   Flinn IA, 2010, BLOOD, V116
   FOURNIER S, 1991, LEUKEMIA RES, V15, P609, DOI 10.1016/0145-2126(91)90030-W
   Fukuda T, 2008, P NATL ACAD SCI USA, V105, P3047, DOI 10.1073/pnas.0712148105
   Gaidarova S, 2009, BLOOD, V114
   Galustian C, 2009, CANCER IMMUNOL IMMUN, V58, P1033, DOI 10.1007/s00262-008-0620-4
   Ghobrial IM, 2004, MAYO CLIN PROC, V79, P318, DOI 10.4065/79.3.318
   Giannopoulos K, 2006, INT J ONCOL, V29, P95
   Giannopoulos K, 2008, ONCOL REP, V20, P677, DOI 10.3892/or_00000059
   Goolsby CL, 2000, CYTOMETRY, V42, P188, DOI 10.1002/1097-0320(20000615)42:3<188::AID-CYTO5>3.0.CO;2-Q
   Gorgun G, 2005, J CLIN INVEST, V115, P1797, DOI 10.1172/JCI24176
   Gorgun G, 2009, P NATL ACAD SCI USA, V106, P6250, DOI 10.1073/pnas.0901166106
   Gribben JG, 2009, BRIT J HAEMATOL, V144, P818, DOI 10.1111/j.1365-2141.2008.07557.x
   Guven H, 2003, LEUKEMIA, V17, P1973, DOI 10.1038/sj.leu.2403083
   Hallek M, 2010, LANCET, V376, P1164, DOI 10.1016/S0140-6736(10)61381-5
   Harig S, 2001, BLOOD, V98, P2999, DOI 10.1182/blood.V98.10.2999
   Haslett PAJ, 2003, J INFECT DIS, V187, P946, DOI 10.1086/368126
   HERRMANN F, 1982, CLIN EXP IMMUNOL, V49, P157
   Hofbauer JP, 2011, LEUKEMIA, V25, P1452, DOI 10.1038/leu.2011.111
   Hsu FJ, 1997, BLOOD, V89, P3129, DOI 10.1182/blood.V89.9.3129
   Hudecek M, 2010, BLOOD, V116, P4532, DOI 10.1182/blood-2010-05-283309
   Hus I, 2008, LEUKEMIA, V22, P1007, DOI 10.1038/leu.2008.29
   Hus I, 2005, LEUKEMIA, V19, P1621, DOI 10.1038/sj.leu.2403860
   Idler I, 2010, BRIT J HAEMATOL, V148, P948, DOI 10.1111/j.1365-2141.2009.08014.x
   Jak M, 2011, LEUKEMIA, V25, P968, DOI 10.1038/leu.2011.39
   Jak M, 2009, LEUKEMIA LYMPHOMA, V50, P788, DOI 10.1080/10428190902803677
   JANEWAY CA, 1975, P NATL ACAD SCI USA, V72, P2357, DOI 10.1073/pnas.72.6.2357
   June CH, 2009, NAT REV IMMUNOL, V9, P704, DOI 10.1038/nri2635
   Kalos M, 2011, SCI TRANSL MED, V3, DOI 10.1126/scitranslmed.3002842
   KAY NE, 1984, BLOOD, V63, P305
   KAY NE, 1987, AM J HEMATOL, V24, P161, DOI 10.1002/ajh.2830240207
   Kay NE, 2001, BRIT J HAEMATOL, V112, P760, DOI 10.1046/j.1365-2141.2001.02605.x
   Kochenderfer JN, 2010, BLOOD, V116, P4099, DOI 10.1182/blood-2010-04-281931
   Kochenderfer JN, 2010, BLOOD, V116
   Koehler P, 2011, ADV HEMATOL, V2012
   Kokhaei P, 2007, EXP HEMATOL, V35, P297, DOI 10.1016/j.exphem.2006.10.006
   Kolb HJ, 2008, BLOOD, V112, P4371, DOI 10.1182/blood-2008-03-077974
   Krackhardt AM, 2002, BLOOD, V100, P2123, DOI 10.1182/blood-2002-02-0513
   KURZROCK R, 1993, CANCER RES, V53, P2118
   KWAK LW, 1992, NEW ENGL J MED, V327, P1209, DOI 10.1056/NEJM199210223271705
   Lapalombella R, 2010, BLOOD, V115, P2619, DOI 10.1182/blood-2009-09-242438
   LeBlanc R, 2004, BLOOD, V103, P1787, DOI 10.1182/blood-2003-02-0361
   Lindqvist CA, 2011, IMMUNOLOGY, V133, P296, DOI 10.1111/j.1365-2567.2011.03439.x
   Lindqvist CA, 2010, IMMUNOLOGY, V131, P371, DOI 10.1111/j.1365-2567.2010.03308.x
   Mackus WJM, 2003, BLOOD, V102, P1057, DOI 10.1182/blood-2003-01-0182
   Maher J, 2002, NAT BIOTECHNOL, V20, P70, DOI 10.1038/nbt0102-70
   Mayr C, 2006, EXP HEMATOL, V34, P44, DOI 10.1016/j.exphem.2005.09.016
   Mayr C, 2005, BLOOD, V105, P1566, DOI 10.1182/blood-2004-04-1233
   Michallet M, 1996, ANN INTERN MED, V124, P311, DOI 10.7326/0003-4819-124-3-199602010-00005
   Milone MC, 2009, MOL THER, V17, P1453, DOI 10.1038/mt.2009.83
   Morgan RA, 2006, SCIENCE, V314, P126, DOI 10.1126/science.1129003
   Mu X, 1997, BRIT J HAEMATOL, V96, P733, DOI 10.1046/j.1365-2141.1997.d01-2107.x
   National Cancer Institute, 2010, SURV EP END RES SEER
   Nishio M, 2005, BLOOD, V106, P1012, DOI 10.1182/blood-2004-03-0889
   NOELLE RJ, 1992, P NATL ACAD SCI USA, V89, P6550, DOI 10.1073/pnas.89.14.6550
   Nunes CT, 2011, CANCER RES, V71, P5435, DOI 10.1158/0008-5472.CAN-11-0393
   Pallasch CP, 2009, LEUKEMIA RES, V33, P460, DOI 10.1016/j.leukres.2008.08.021
   Palmer S, 2008, BRIT J HAEMATOL, V141, P607, DOI 10.1111/j.1365-2141.2008.07070.x
   PANAYIOTIDIS P, 1993, BRIT J HAEMATOL, V85, P439
   Panayiotidis P, 1996, BRIT J HAEMATOL, V92, P97, DOI 10.1046/j.1365-2141.1996.00305.x
   Pedersen IM, 2002, BLOOD, V100, P1795, DOI 10.1182/blood.V100.5.1795.h81702001795_1795_1801
   PESANDO JM, 1989, J EXP MED, V170, P2159, DOI 10.1084/jem.170.6.2159
   PLATSOUCAS CD, 1982, J IMMUNOL, V129, P2305
   Porter DL, 2011, N ENGL J MED
   Pourgheysari B, 2010, BLOOD, V116, P2968, DOI 10.1182/blood-2009-12-257147
   Ramsay AG, 2008, J CLIN INVEST, V118, P2427, DOI 10.1172/JCI35017
   RANHEIM EA, 1993, J EXP MED, V177, P925, DOI 10.1084/jem.177.4.925
   Rezvany MR, 1999, BLOOD, V94, P1063, DOI 10.1182/blood.V94.3.1063.415a17_1063_1069
   Rooney CM, 1998, BLOOD, V92, P1549, DOI 10.1182/blood.V92.5.1549.417k32_1549_1555
   Rosenberg SA, 2011, CLIN CANCER RES, V17, P4550, DOI 10.1158/1078-0432.CCR-11-0116
   Rossi E, 1996, LEUKEMIA, V10, P494
   Sawicka-Powierza J, 2011, NEOPLASMA, V58, P45, DOI 10.4149/neo_2011_01_45
   Schetelig J, 2003, J CLIN ONCOL, V21, P2747, DOI 10.1200/JCO.2003.12.011
   Schmidt SM, 2003, BLOOD, V102, P571, DOI 10.1182/blood-2002-08-2554
   Scielzo C, 2011, LEUKEMIA, V25, P1760, DOI 10.1038/leu.2011.149
   Serrano D, 1997, J IMMUNOL, V158, P1482
   Shanafelt TD, 2010, BLOOD, V116
   Siegel S, 2003, BLOOD, V102, P4416, DOI 10.1182/blood-2003-01-0198
   Sorror ML, 2005, J CLIN ONCOL, V23, P3819, DOI 10.1200/JCO.2005.04.569
   Spaner DE, 2005, CANCER IMMUNOL IMMUN, V54, P635, DOI 10.1007/s00262-004-0626-5
   Trojan A, 2000, NAT MED, V6, P667, DOI 10.1038/76243
   Tsukada N, 2002, BLOOD, V99, P1030, DOI 10.1182/blood.V99.3.1030
   Van den Hove LE, 1998, LEUKEMIA RES, V22, P175, DOI 10.1016/S0145-2126(97)00152-5
   VELARDI A, 1985, BLOOD, V65, P149
   Wang ZQ, 2004, CLIN CANCER RES, V10, P6544, DOI 10.1158/1078-0432.CCR-04-0911
   Wherry EJ, 2011, NAT IMMUNOL, V12, P492, DOI 10.1038/ni.2035
   Wierda WG, 2010, LEUKEMIA, V24, P1893, DOI 10.1038/leu.2010.191
   Wierda WG, 2000, BLOOD, V96, P2917
   Wu L, 2008, CLIN CANCER RES, V14, P4650, DOI 10.1158/1078-0432.CCR-07-4405
   Xu YB, 2009, BLOOD, V114, P338, DOI 10.1182/blood-2009-02-200543
   Zent CS, 2010, CANCER-AM CANCER SOC, V116, P2201, DOI 10.1002/cncr.25005
   ZEYA HI, 1979, AM J PATHOL, V95, P43
   ZIEGLER HW, 1981, INT J CANCER, V27, P321, DOI 10.1002/ijc.2910270310
NR 137
TC 12
Z9 12
U1 0
U2 12
PU BENTHAM SCIENCE PUBL LTD
PI SHARJAH
PA EXECUTIVE STE Y-2, PO BOX 7917, SAIF ZONE, 1200 BR SHARJAH, U ARAB
   EMIRATES
SN 1381-6128
EI 1873-4286
J9 CURR PHARM DESIGN
JI Curr. Pharm. Design
PD AUG
PY 2012
VL 18
IS 23
BP 3389
EP 3398
PG 10
WC Pharmacology & Pharmacy
SC Pharmacology & Pharmacy
GA 993OF
UT WOS:000307868300007
PM 22591385
DA 2021-10-29
ER

PT J
AU Qiu, X
   Hong, C
   Li, Y
   Bao, WR
   Gao, XM
AF Qiu, Xiang
   Hong, Chao
   Li, Yue
   Bao, Wanrong
   Gao, Xiao-Ming
TI Calreticulin as a hydrophilic chimeric molecular adjuvant enhances IgG
   responses to the spike protein of severe acute respiratory syndrome
   coronavirus
SO MICROBIOLOGY AND IMMUNOLOGY
LA English
DT Article
DE Spike protein; severe acute respiratory syndrome-associated coronavirus;
   calreticulin; antibody
ID SYSTEMIC-LUPUS-ERYTHEMATOSUS; TUMOR-SPECIFIC IMMUNITY; NUCLEOCAPSID
   PROTEIN; SARS; RECEPTOR; FRAGMENT; DOMAIN; EPITOPES; SEQUENCE; ABILITY
AB Fragment 450650 of the spike (S) protein (S450650) of severe acute respiratory syndrome-associated coronavirus (SARS-CoV) contains epitopes capable of being recognized by convalescent sera of SARS patients. Vaccination of mice with recombinant S450650 (rS450650) can induce Abs against SARS-CoV, although the titer is relatively low. In the present study, a fusion protein linking a fragment (residues 39272) of murine calreticulin (CRT) to S450650 in a prokaryotic expression system was created. Compared with target antigen alone, the recombinant fusion product (rS450650-CRT) has much improved hydrophilicity and immunogenicity. The S450650-specific IgG Abs of BALB/c mice subcutaneously immunized with rS450650-CRT were in substantially higher titer (approximately fivefold more). Furthermore, the fusion protein, but not rS450650 alone, was able to elicit S450650-specific IgG responses in T cell deficient nude mice. Given that rCRT/39272 can drive the maturation of bone-marrow-derived dendritic cells, directly activate macrophages and B cells, and also elicit helper T cell responses in vivo, we propose that fragment 39272 of CRT is an effective molecular adjuvant capable of enhancing target Ag-specific humoral responses in both a T cell-dependent and independent manner. Fusion protein rS450650-CRT is a potential candidate vaccine against SARS-CoV infection.
C1 [Hong, Chao; Bao, Wanrong; Gao, Xiao-Ming] Soochow Univ, Inst Biol & Med Sci, Suzhou 215123, Peoples R China.
   [Qiu, Xiang; Li, Yue; Gao, Xiao-Ming] Peking Univ, Dept Immunol, Hlth Sci Ctr, Beijing 100871, Peoples R China.
   [Hong, Chao; Bao, Wanrong; Gao, Xiao-Ming] Key Lab Infect & Immun Jiangsu Prov, Suzhou, Peoples R China.
RP Gao, XM (corresponding author), Soochow Univ, Inst Biol & Med Sci, 199 Ren Ai Rd,Suzhou Ind Pk, Suzhou 215123, Peoples R China.
EM xmgao@suda.edu.cn
FU Program for Changjiang Scholars and Innovative Research Team in
   UniversityProgram for Changjiang Scholars & Innovative Research Team in
   University (PCSIRT) [IRT1075]; National Foundation of Natural Science of
   ChinaNational Natural Science Foundation of China (NSFC)
   [30890142/31070781]; National Key Basic Research ProgramsNational Basic
   Research Program of China [2010CB529102]
FX This study was supported by grants from the Program for Changjiang
   Scholars and Innovative Research Team in University (IRT1075), the
   National Foundation of Natural Science of China (30890142/31070781) and
   National Key Basic Research Programs (2010CB529102).
CR Babcock GJ, 2004, J VIROL, V78, P4552, DOI 10.1128/JVI.78.9.4552-4560.2004
   Basu S, 2001, IMMUNITY, V14, P303, DOI 10.1016/S1074-7613(01)00111-X
   Berkhoff EGM, 2004, J VIROL, V78, P5216, DOI 10.1128/JVI.78.10.5216-5222.2004
   Berwin B, 2003, EMBO J, V22, P6127, DOI 10.1093/emboj/cdg572
   Binder RJ, 2007, HEAT SHOCK PROTEINS, P131
   BOEHM J, 1994, EUR J CLIN INVEST, V24, P248, DOI 10.1111/j.1365-2362.1994.tb01082.x
   Cheng WF, 2005, VACCINE, V23, P3864, DOI 10.1016/j.vaccine.2004.10.032
   Cheng WF, 2001, J CLIN INVEST, V108, P669, DOI 10.1172/JCI200112346
   Duus K, 2007, SCAND J IMMUNOL, V66, P501, DOI 10.1111/j.1365-3083.2007.01999.x
   He YX, 2005, J IMMUNOL, V174, P4908, DOI 10.4049/jimmunol.174.8.4908
   Hong C, 2010, J IMMUNOL, V185, P4561, DOI 10.4049/jimmunol.1000536
   Kim TW, 2004, J VIROL, V78, P4638, DOI 10.1128/JVI.78.9.4638-4645.2004
   Koch F, 1996, J EXP MED, V184, P741, DOI 10.1084/jem.184.2.741
   Marra MA, 2003, SCIENCE, V300, P1399, DOI 10.1126/science.1085953
   Michalak M, 2009, BIOCHEM J, V417, P651, DOI 10.1042/BJ20081847
   Park YS, 2008, INFECT IMMUN, V76, P1952, DOI 10.1128/IAI.01722-07
   Rimmelzwaan GF, 2004, VIRUS RES, V103, P97, DOI 10.1016/j.virusres.2004.02.020
   Rota PA, 2003, SCIENCE, V300, P1394, DOI 10.1126/science.1085952
   van den Berg RH, 1998, CLIN EXP IMMUNOL, V111, P359
   Wahl A, 2009, J VIROL, V83, P9206, DOI 10.1128/JVI.00932-09
   Wong SK, 2004, J BIOL CHEM, V279, P3197, DOI 10.1074/jbc.C300520200
   Zhao JC, 2005, J CLIN VIROL, V33, P12, DOI 10.1016/j.jcv.2004.09.024
   Zhao JC, 2005, PROTEIN EXPRES PURIF, V39, P169, DOI 10.1016/j.pep.2004.10.004
   Zhao JC, 2007, CLIN VACCINE IMMUNOL, V14, P839, DOI 10.1128/CVI.00432-06
   Zhao JC, 2007, J VIROL, V81, P6079, DOI 10.1128/JVI.02568-06
   Zhao JC, 2007, VIROLOGY, V359, P362, DOI 10.1016/j.virol.2006.09.022
   Zhou T, 2004, J VIROL, V78, P7217, DOI 10.1128/JVI.78.13.7217-7226.2004
NR 27
TC 7
Z9 9
U1 1
U2 13
PU WILEY
PI HOBOKEN
PA 111 RIVER ST, HOBOKEN 07030-5774, NJ USA
SN 0385-5600
EI 1348-0421
J9 MICROBIOL IMMUNOL
JI Microbiol. Immunol.
PD AUG
PY 2012
VL 56
IS 8
BP 554
EP 561
DI 10.1111/j.1348-0421.2012.00467.x
PG 8
WC Immunology; Microbiology
SC Immunology; Microbiology
GA 980MH
UT WOS:000306896900008
PM 22530918
OA Green Published, Bronze
DA 2021-10-29
ER

PT J
AU Chmielewski, M
   Abken, H
AF Chmielewski, Markus
   Abken, Hinrich
TI CAR T cells transform to trucks: chimeric antigen receptor-redirected T
   cells engineered to deliver inducible IL-12 modulate the tumour stroma
   to combat cancer
SO CANCER IMMUNOLOGY IMMUNOTHERAPY
LA English
DT Review
DE Adoptive cell therapy; T cell; Chimeric antigen receptor; IL-12; Innate
   immunity; PIVAC 11
ID DENDRITIC CELLS; HUMAN INTERLEUKIN-12; ESTABLISHED TUMORS; ANTITUMOR
   IMMUNITY; GENE-THERAPY; PHASE-I; STIMULATION; EXPRESSION; INDUCTION;
   CYTOKINES
AB Adoptive T cell therapy recently achieved impressive efficacy in early-phase clinical trials; this significantly raises the profile of immunotherapy in the fight against cancer. A broad variety of tumour cells can specifically be targeted by patients' T cells, which are redirected in an antibody-defined, major histocompatibility complex-unrestricted fashion by endowing them with a chimeric antigen receptor (CAR). Despite promising results for some haematologic malignancies, the stroma of large, established tumours, the broad plethora of infiltrating repressor cells, and cancer cell variants that had lost the target antigen limit their therapeutic efficacy in the long term. This article reviews a newly described strategy for overcoming some of these shortcomings by engineering CAR T cells with inducible or constitutive release of IL-12. Once redirected, these T cells are activated, and released IL-12 accumulates in the tumour lesion where it promotes tumour destruction by at least two mechanisms: (1) induction of an innate immune cell response towards those cancer cells which are invisible to redirected T cells and (2) triggering programmatic changes in immune-suppressive cells. Given the enormous complexity of both tumour progression and immune attack, the upcoming strategies using CAR-redirected T cells for local delivery of immune-modulating payloads exhibited remarkable efficacy in pre-clinical models, suggesting their evaluation in clinical trials.
C1 [Chmielewski, Markus; Abken, Hinrich] Univ Cologne, CMMC, D-50931 Cologne, Germany.
   [Chmielewski, Markus; Abken, Hinrich] Univ Hosp Cologne, Clin Internal Med 1, D-50931 Cologne, Germany.
RP Abken, H (corresponding author), Univ Cologne, CMMC, Robert Koch Str 21, D-50931 Cologne, Germany.
EM hinrich.abken@uk-koeln.de
FU Deutsche Forschungsgemeinschaft, BonnGerman Research Foundation (DFG);
   Deutsche Krebshilfe, BonnDeutsche Krebshilfe; Wilhelm Sander-Stiftung,
   Munchen
FX Work in the author's laboratory was supported by the Deutsche
   Forschungsgemeinschaft, Bonn, the Deutsche Krebshilfe, Bonn, and the
   Wilhelm Sander-Stiftung, Munchen.
CR Bridgeman JS, 2010, CURR GENE THER, V10, P77
   Car BD, 1999, TOXICOL PATHOL, V27, P58, DOI 10.1177/019262339902700112
   Cavallo F, 1997, J NATL CANCER I, V89, P1049, DOI 10.1093/jnci/89.14.1049
   Chmielewski M, 2011, CANCER RES, V71, P5697, DOI 10.1158/0008-5472.CAN-11-0103
   Coughlin CM, 1998, J CLIN INVEST, V101, P1441, DOI 10.1172/JCI1555
   Croci DO, 2007, CANCER IMMUNOL IMMUN, V56, P1687, DOI 10.1007/s00262-007-0343-y
   Cui JQ, 1997, SCIENCE, V278, P1623, DOI 10.1126/science.278.5343.1623
   Curti A, 2003, BLOOD, V101, P568, DOI 10.1182/blood-2002-03-0991
   Curtsinger JM, 2003, J EXP MED, V197, P1141, DOI 10.1084/jem.20021910
   Diaz-Montero CM, 2011, AM J CANCER RES, V1, P882
   Dowell AC, 2012, CANCER IMMUNOL IMMUN, V61, P615, DOI 10.1007/s00262-011-1122-3
   Durrant DM, 2010, MUCOSAL IMMUNOL, V3, P301, DOI 10.1038/mi.2010.9
   Egilmez NK, 2011, CANCER IMMUNOL IMMUN, V60, P839, DOI 10.1007/s00262-011-0998-2
   Eisenring M, 2010, NAT IMMUNOL, V11, P1030, DOI 10.1038/ni.1947
   Fan HT, 2002, CYTOKINE, V19, P126, DOI 10.1006/cyto.2002.1958
   Galon J, 2006, SCIENCE, V313, P1960, DOI 10.1126/science.1129139
   Gattinoni L, 2005, J EXP MED, V202, P907, DOI 10.1084/jem.20050732
   Heinzerling L, 2005, HUM GENE THER, V16, P35, DOI 10.1089/hum.2005.16.35
   Hombach AA, 2011, INT J CANCER, V129, P2935, DOI 10.1002/ijc.25960
   HSIEH CS, 1993, SCIENCE, V260, P547, DOI 10.1126/science.8097338
   Hung K, 1998, J EXP MED, V188, P2357, DOI 10.1084/jem.188.12.2357
   Hunter CA, 2005, NAT REV IMMUNOL, V5, P521, DOI 10.1038/nri1648
   Ju DW, 2000, GENE THER, V7, P1672, DOI 10.1038/sj.gt.3301291
   Kalinski P, 1999, IMMUNOL TODAY, V20, P561, DOI 10.1016/S0167-5699(99)01547-9
   Kalos M, 2011, SCI TRANSL MED, V3, DOI 10.1126/scitranslmed.3002842
   Kang WK, 2001, HUM GENE THER, V12, P671, DOI 10.1089/104303401300057388
   Kerkar SP, 2011, J CLIN INVEST, V121, P4746, DOI 10.1172/JCI58814
   Kerkar SP, 2010, CANCER RES, V70, P6725, DOI 10.1158/0008-5472.CAN-10-0735
   Langowski JL, 2006, NATURE, V442, P461, DOI 10.1038/nature04808
   Lu TY, 2011, J CLIN INVEST, V121, P4015, DOI 10.1172/JCI45862
   MEHROTRA PT, 1993, J IMMUNOL, V151, P2444
   Mortarini R, 2000, CANCER RES, V60, P3559
   Munder M, 1998, J EXP MED, V187, P2103, DOI 10.1084/jem.187.12.2103
   Oppmann B, 2000, IMMUNITY, V13, P715, DOI 10.1016/S1074-7613(00)00070-4
   Rosenberg SA, 2011, CELL THERAPY METASTA
   Spiotto MT, 2004, NAT MED, V10, P294, DOI 10.1038/nm999
   Sun Y, 1998, GENE THER, V5, P481, DOI 10.1038/sj.gt.3300619
   Tatsumi T, 2003, CANCER RES, V63, P6378
   Trinchieri G, 2003, NAT REV IMMUNOL, V3, P133, DOI 10.1038/nri1001
   Trinchieri G, 2003, IMMUNITY, V19, P641, DOI 10.1016/S1074-7613(03)00296-6
   van Herpen CML, 2005, CLIN CANCER RES, V11, P1899, DOI 10.1158/1078-0432.CCR-04-1524
   Wagner HJ, 2004, CANCER GENE THER, V11, P81, DOI 10.1038/sj.cgt.7700664
   Wesa A, 2007, J IMMUNOTHER, V30, P75, DOI 10.1097/01.cji.0000211316.15278.6e
   Yoo JK, 2002, J IMMUNOL, V169, P3637, DOI 10.4049/jimmunol.169.7.3637
   Zhang L, 2011, MOL THER, V19, P751, DOI 10.1038/mt.2010.313
   Zitvogel L, 1996, EUR J IMMUNOL, V26, P1335, DOI 10.1002/eji.1830260624
   Zitvogel L, 2006, NAT REV IMMUNOL, V6, P715, DOI 10.1038/nri1936
NR 47
TC 56
Z9 57
U1 1
U2 29
PU SPRINGER
PI NEW YORK
PA 233 SPRING ST, NEW YORK, NY 10013 USA
SN 0340-7004
J9 CANCER IMMUNOL IMMUN
JI Cancer Immunol. Immunother.
PD AUG
PY 2012
VL 61
IS 8
BP 1269
EP 1277
DI 10.1007/s00262-012-1202-z
PG 9
WC Oncology; Immunology
SC Oncology; Immunology
GA 978HF
UT WOS:000306730700011
PM 22274776
DA 2021-10-29
ER

PT J
AU Digiusto, DL
   Kiem, HP
AF Digiusto, David L.
   Kiem, Hans-Peter
TI Current translational and clinical practices in hematopoietic cell and
   gene therapy
SO CYTOTHERAPY
LA English
DT Review
DE adoptive immunotherapy; cell therapy; clinical trials; gene therapy;
   stem cells
ID TUMOR-INFILTRATING LYMPHOCYTES; CD8(+) T-CELLS; ZINC-FINGER NUCLEASES;
   EPSTEIN-BARR-VIRUS; PERIPHERAL-BLOOD LYMPHOCYTES; CHIMERIC ANTIGEN
   RECEPTOR; IN-VIVO PERSISTENCE; HUMAN-IMMUNODEFICIENCY-VIRUS;
   BONE-MARROW-TRANSPLANTATION; VERSUS-HOST-DISEASE
AB Clinical trials over the last 15 years have demonstrated that cell and gene therapies for cancer, monogenic and infectious disease are feasible and can lead to long-term benefit for patients. However, these trials have been limited to proof-of-principle and were conducted on modest numbers of patients or over long periods of time. In order for these studies to move towards standard practice and commercialization, scalable technologies for the isolation, ex vivo manipulation and delivery of these cells to patients must be developed. Additionally, regulatory strategies and clinical protocols for the collection, creation and delivery of cell products must be generated. In this article we review recent progress in hematopoietic cell and gene therapy, describe some of the current issues facing the field and discuss clinical, technical and regulatory approaches used to navigate the road to product development.
C1 [Digiusto, David L.] Beckman Res Inst City Hope, Dept Virol, Duarte, CA 91010 USA.
   [Digiusto, David L.] Beckman Res Inst City Hope, Lab Cellular Med, Duarte, CA 91010 USA.
   [Kiem, Hans-Peter] Univ Washington, Fred Hutchinson Canc Res Ctr, Dept Pathol & Med, Div Clin Res, Seattle, WA 98195 USA.
RP Digiusto, DL (corresponding author), Beckman Res Inst City Hope, Dept Virol, 1500 E Duarte Rd, Duarte, CA 91010 USA.
EM ddigiusto@coh.org
FU California Institute for Regenerative MedicineCalifornia Institute for
   Regenerative Medicine [DR1-01490, TR2-01771]; National Institutes of
   Health, Bethesda, MDUnited States Department of Health & Human
   ServicesNational Institutes of Health (NIH) - USA [R01AI080326,
   1U19AI096111-01, R01HL098489, P30DK056465]; NATIONAL HEART, LUNG, AND
   BLOOD INSTITUTEUnited States Department of Health & Human
   ServicesNational Institutes of Health (NIH) - USANIH National Heart Lung
   & Blood Institute (NHLBI) [R01HL098489] Funding Source: NIH RePORTER;
   NATIONAL INSTITUTE OF ALLERGY AND INFECTIOUS DISEASESUnited States
   Department of Health & Human ServicesNational Institutes of Health (NIH)
   - USANIH National Institute of Allergy & Infectious Diseases (NIAID)
   [U19AI096111, R01AI080326] Funding Source: NIH RePORTER; NATIONAL
   INSTITUTE OF DIABETES AND DIGESTIVE AND KIDNEY DISEASESUnited States
   Department of Health & Human ServicesNational Institutes of Health (NIH)
   - USANIH National Institute of Diabetes & Digestive & Kidney Diseases
   (NIDDK) [P30DK056465] Funding Source: NIH RePORTER
FX DD is a Scientific Advisory Board member for Genesis BioPharma and an
   External Advisor to Owl Biomedical Inc. HPK has no conflicts of interest
   to disclose. DD is supported by grants from the California Institute for
   Regenerative Medicine (Grant Numbers DR1-01490 and TR2-01771). The
   contents of this publication are solely the responsibility of the
   authors and do not necessarily represent the official views of CIRM or
   any other agency of the State of California. HPK is supported by funding
   from the National Institutes of Health, Bethesda, MD grants R01AI080326,
   1U19AI096111-01, R01HL098489 and P30DK056465, The content is solely the
   responsibility of the authors and does not necessarily represent the
   official views of the National Institutes of Health nor its subsidiary
   Institutes and Centers. In addition, H. P. K. is a Markey Molecular
   Medicine investigator and the recipient of the Jose Carreras/E.D. Thomas
   Chair for Cancer Research.
CR Aguilar Laura K., 1999, Current Opinion in Oncology, V11, P96, DOI 10.1097/00001622-199903000-00004
   Aiuti A, 2002, SCIENCE, V296, P2410, DOI 10.1126/science.1070104
   Aiuti A, 2009, NEW ENGL J MED, V360, P447, DOI 10.1056/NEJMoa0805817
   Aktas M, 2008, CYTOTHERAPY, V10, P203, DOI 10.1080/14653240701851324
   Anderson J, 2007, GENE THER, V14, P1287, DOI 10.1038/sj.gt.3302958
   Arnould S, 2006, J MOL BIOL, V355, P443, DOI 10.1016/j.jmb.2005.10.065
   Auvray C, 2012, HAEMATOL-HEMATOL J, V97, P168, DOI 10.3324/haematol.2011.051235
   Baitsch L, 2011, J CLIN INVEST, V121, P2350, DOI 10.1172/JCI46102
   BAXEVANIS CN, 1994, CANCER, V74, P1275, DOI 10.1002/1097-0142(19940815)74:4<1275::AID-CNCR2820740416>3.0.CO;2-Q
   Becker C, 2001, NAT MED, V7, P1159, DOI 10.1038/nm1001-1159
   Benabdallah BF, 2010, CYTOTHERAPY, V12, P394, DOI 10.3109/14653240903583803
   BENSINGER W, 1995, J CLIN ONCOL, V13, P2547, DOI 10.1200/JCO.1995.13.10.2547
   Berger C, 2006, BLOOD, V107, P2294, DOI 10.1182/blood-2005-08-3503
   Berger C, 2008, J CLIN INVEST, V118, P294, DOI 10.1172/JCI32103
   Bernstein WB, 2004, CLIN IMMUNOL, V111, P262, DOI 10.1016/j.clim.2004.03.004
   Biffi A, 2011, BLOOD, V117, P5332, DOI 10.1182/blood-2010-09-306761
   Boitano AE, 2010, SCIENCE, V329, P1345, DOI 10.1126/science.1191536
   BORDIGNON C, 1995, SCIENCE, V270, P470, DOI 10.1126/science.270.5235.470
   Boztug K, 2010, NEW ENGL J MED, V363, P1918, DOI 10.1056/NEJMoa1003548
   Brentjens R, 2010, MOL THER, V18, P666, DOI 10.1038/mt.2010.31
   Brentjens RJ, 2011, BLOOD, V118, P4817, DOI 10.1182/blood-2011-04-348540
   Broussau S, 2008, MOL THER, V16, P500, DOI 10.1038/sj.mt.6300383
   Brown BD, 2007, NAT BIOTECHNOL, V25, P1457, DOI 10.1038/nbt1372
   Brown BD, 2009, NAT REV GENET, V10, P578, DOI 10.1038/nrg2628
   Brunstein CG, 2011, BLOOD, V117, P1061, DOI 10.1182/blood-2010-07-293795
   Burnett JC, 2011, BIOTECHNOL J, V6, P1130, DOI 10.1002/biot.201100054
   BUTTURINI A, 1987, BONE MARROW TRANSPL, V2, P233
   Cannon P, 2011, CURR OPIN HIV AIDS, V6, P74, DOI 10.1097/COH.0b013e32834122d7
   Carroll D, 2006, NAT PROTOC, V1, P1329, DOI 10.1038/nprot.2006.231
   Cartier N, 2009, SCIENCE, V326, P818, DOI 10.1126/science.1171242
   Cavazzana-Calvo M, 2010, NATURE, V467, P318, DOI 10.1038/nature09328
   Chattopadhyay S, 2009, BIOCHEM BIOPH RES CO, V389, P484, DOI 10.1016/j.bbrc.2009.09.004
   Chatziandreou E, 2007, BRIT J HAEMATOL, V136, P117, DOI 10.1111/j.1365-2141.2006.06386.x
   Choi B, 2012, AM J PATHOL, V180, P351, DOI 10.1016/j.ajpath.2011.09.030
   Ciceri F, 2009, LANCET ONCOL, V10, P489, DOI 10.1016/S1470-2045(09)70074-9
   Clay TM, 1999, J IMMUNOL, V163, P507
   Cooper LJN, 2000, J VIROL, V74, P8207, DOI 10.1128/JVI.74.17.8207-8212.2000
   Cooper LJN, 2004, BLOOD CELL MOL DIS, V33, P83, DOI 10.1016/j.bcmd.2004.03.003
   Cornu TI, 2010, METHODS MOL BIOL, V649, P237, DOI 10.1007/978-1-60761-753-2_14
   Cruz CR, 2010, CYTOTHERAPY, V12, P743, DOI 10.3109/14653241003709686
   Delaney C, 2010, NAT MED, V16, P232, DOI 10.1038/nm.2080
   Devine SM, 2011, BIOL BLOOD MARROW TR, V17, P1343, DOI 10.1016/j.bbmt.2011.02.002
   Di Nicola M, 2009, BLOOD, V113, P18, DOI 10.1182/blood-2008-06-165654
   Di Stasi A, 2011, NEW ENGL J MED, V365, P1673, DOI 10.1056/NEJMoa1106152
   DiGiusto DL, 2010, SCI TRANSL MED, V2, DOI 10.1126/scitranslmed.3000931
   Doyon Y, 2011, NAT METHODS, V8, P74, DOI 10.1038/NMETH.1539
   Drolet BC, 2011, TRANSL RES, V157, P1, DOI 10.1016/j.trsl.2010.10.002
   Dropulic B, 2011, HUM GENE THER, V22, P649, DOI 10.1089/hum.2011.058
   Dudley ME, 2008, J CLIN ONCOL, V26, P5233, DOI 10.1200/JCO.2008.16.5449
   Dudley ME, 2003, J IMMUNOTHER, V26, P332, DOI 10.1097/00002371-200307000-00005
   Ehsani A, 2010, MOL THER, V18, P796, DOI 10.1038/mt.2009.321
   ESHHAR Z, 1993, P NATL ACAD SCI USA, V90, P720, DOI 10.1073/pnas.90.2.720
   Farson D, 2001, HUM GENE THER, V12, P981, DOI 10.1089/104303401750195935
   Fenske DB, 2008, TOXICOL PATHOL, V36, P21, DOI 10.1177/0192623307310960
   Feuchtinger T, 2010, BLOOD, V116, P4360, DOI 10.1182/blood-2010-01-262089
   Fujio K, 2000, J IMMUNOL, V165, P528, DOI 10.4049/jimmunol.165.1.528
   Gajewski TF, 2006, IMMUNOL REV, V213, P131, DOI 10.1111/j.1600-065X.2006.00442.x
   Gaspar HB, 2011, SCI TRANSL MED, V3, DOI [10.1126/scitranslmed.3002716, 10.1126/scitranslmed.3002715]
   Gattinoni L, 2005, J CLIN INVEST, V115, P1616, DOI 10.1172/JCI24480
   Gattinoni L, 2005, J EXP MED, V202, P907, DOI 10.1084/jem.20050732
   Gattinoni L, 2011, NAT MED, V17, P1290, DOI 10.1038/nm.2446
   Gennery AR, 2010, J ALLERGY CLIN IMMUN, V126, P602, DOI 10.1016/j.jaci.2010.06.015
   Gersbach CA, 2011, NUCLEIC ACIDS RES, V39, P7868, DOI 10.1093/nar/gkr421
   Gonzalez-Vicent M, 2010, J PEDIAT HEMATOL ONC, V32, pE85, DOI 10.1097/MPH.0b013e3181cf813c
   Gottschalk S, 2003, BLOOD, V101, P1905, DOI 10.1182/blood-2002-05-1514
   GREENBERG P, 1991, TRANSPLANT P, V23, P97
   Hacein-Bey-Abina S, 2008, J CLIN INVEST, V118, P3132, DOI 10.1172/JCI35700
   Hackett PB, 2010, MOL THER, V18, P674, DOI 10.1038/mt.2010.2
   Hami LS, 2004, CYTOTHERAPY, V6, P554, DOI 10.1080/14653240410005348
   Hanley PJ, 2011, CYTOTHERAPY, V13, P976, DOI 10.3109/14653249.2011.575356
   Hardy NM, 2012, BLOOD, V119, P2956, DOI 10.1182/blood-2011-09-378398
   Hernandez-Chacon JA, 2011, J IMMUNOTHER, V34, P236, DOI 10.1097/CJI.0b013e318209e7ec
   Heslop HE, 1996, NAT MED, V2, P551, DOI 10.1038/nm0596-551
   Heslop HE, 2010, BLOOD, V115, P925, DOI 10.1182/blood-2009-08-239186
   Hinrichs CS, 2011, BLOOD, V117, P808, DOI 10.1182/blood-2010-05-286286
   Hinrichs CS, 2009, P NATL ACAD SCI USA, V106, P17469, DOI 10.1073/pnas.0907448106
   Hollyman D, 2009, J IMMUNOTHER, V32, P169, DOI 10.1097/CJI.0b013e318194a6e8
   Holt N, 2010, NAT BIOTECHNOL, V28, P839, DOI 10.1038/nbt.1663
   Hombach AA, 2011, INT J CANCER, V129, P2935, DOI 10.1002/ijc.25960
   Horn PA, 2003, BLOOD, V102, P4329, DOI 10.1182/blood-2003-01-0082
   Hosseinkhani H, 2006, J NANOSCI NANOTECHNO, V6, P2320, DOI 10.1166/jnn.2006.507
   Howard DS, 1999, CLIN INFECT DIS, V29, P1494, DOI 10.1086/313514
   Howe SJ, 2008, J CLIN INVEST, V118, P3143, DOI 10.1172/JCI35798
   Hutter G, 2011, CLIN EXP IMMUNOL, V163, P284, DOI 10.1111/j.1365-2249.2010.04312.x
   Izquierdo M, 2005, CANCER GENE THER, V12, P217, DOI 10.1038/sj.cgt.7700791
   Janssen WE, 2010, CYTOTHERAPY, V12, P418, DOI 10.3109/14653240903479663
   Jensen MC, 2010, BIOL BLOOD MARROW TR, V16, P1245, DOI 10.1016/j.bbmt.2010.03.014
   Kaneko S, 2009, BLOOD, V113, P1006, DOI 10.1182/blood-2008-05-156059
   Kass R, 2003, BREAST CANCER RES TR, V80, P275, DOI 10.1023/A:1024938215782
   Kerns HM, 2010, BLOOD, V115, P2146, DOI 10.1182/blood-2009-09-241869
   Kim PS, 2010, CURR OPIN IMMUNOL, V22, P223, DOI 10.1016/j.coi.2010.02.005
   Kim S, 2007, TRANSFUSION, V47, P2290, DOI 10.1111/j.1537-2995.2007.01470.x
   Kim YG, 1996, P NATL ACAD SCI USA, V93, P1156, DOI 10.1073/pnas.93.3.1156
   Klages N, 2000, MOL THER, V2, P170, DOI 10.1006/mthe.2000.0103
   Klebanoff CA, 2005, P NATL ACAD SCI USA, V102, P9571, DOI 10.1073/pnas.0503726102
   Kochenderfer JN, 2010, BLOOD, V116, P3875, DOI 10.1182/blood-2010-01-265041
   Kochenderfer JN, 2009, J IMMUNOTHER, V32, P689, DOI 10.1097/CJI.0b013e3181ac6138
   Kohn DB, 1998, NAT MED, V4, P775, DOI 10.1038/nm0798-775
   Kohn DB, 2007, NAT BIOTECHNOL, V25, P65, DOI 10.1038/nbt0107-65
   Kohn DB, 2011, MOL THER, V19, P432, DOI 10.1038/mt.2011.1
   Kowolik CM, 2006, CANCER RES, V66, P10995, DOI 10.1158/0008-5472.CAN-06-0160
   Krishnan A, 2005, BLOOD, V105, P874, DOI 10.1182/blood-2004-04-1532
   Kunze D, 2008, ANTICANCER RES, V28, P2259
   Lan KL, 2010, CLIN EXP METASTAS, V27, P307, DOI 10.1007/s10585-010-9328-x
   Leen AM, 2004, BLOOD, V103, P1011, DOI 10.1182/blood-2003-07-2449
   Leen AM, 2006, NAT MED, V12, P1160, DOI 10.1038/nm1475
   Leen AM, 2009, BLOOD, V114, P4283, DOI 10.1182/blood-2009-07-232454
   Levine BL, 2008, EXPERT OPIN BIOL TH, V8, P475, DOI 10.1517/14712598.8.4.475 
   Li HJ, 2011, NATURE, V475, P217, DOI 10.1038/nature10177
   Li L, 2010, CANCER GENE THER, V17, P147, DOI 10.1038/cgt.2009.61
   Li L, PLANT MOL BIOL, V78, P407
   Li MJ, 2003, MOL THER, V8, P196, DOI 10.1016/S1525-0016(03)00165-5
   Liu Linda N., 2008, V423, P139, DOI 10.1007/978-1-59745-194-9_9
   Ljungman P, 2009, BONE MARROW TRANSPL, V44, P521, DOI 10.1038/bmt.2009.263
   Lombardo A, 2007, NAT BIOTECHNOL, V25, P1298, DOI 10.1038/nbt1353
   McKeever U, 1996, J EXP MED, V184, P1755, DOI 10.1084/jem.184.5.1755
   McLachlan G, 2011, GENE THER, V18, P996, DOI 10.1038/gt.2011.55
   Merten OW, 2011, HUM GENE THER, V22, P343, DOI 10.1089/hum.2010.060
   Mezquita P, 2008, GENE THER, V15, P1460, DOI 10.1038/gt.2008.108
   Miller JC, 2007, NAT BIOTECHNOL, V25, P778, DOI 10.1038/nbt1319
   Milone MC, 2009, MOL THER, V17, P1453, DOI 10.1038/mt.2009.83
   Morgan RA, 2010, CANCER J, V16, P336, DOI 10.1097/PPO.0b013e3181eb3879
   Mussolino C, 2011, NUCLEIC ACIDS RES, V39, P9283, DOI 10.1093/nar/gkr597
   Naldini L, 2011, NAT REV GENET, V12, P301, DOI 10.1038/nrg2985
   Nathwani AC, 2011, NEW ENGL J MED, V365, P2357, DOI 10.1056/NEJMoa1108046
   Ni YJ, 2005, J GENE MED, V7, P818, DOI 10.1002/jgm.726
   Notta F, 2011, SCIENCE, V333, P218, DOI 10.1126/science.1201219
   O'Reilly RJ, 2007, IMMUNOL RES, V38, P237, DOI 10.1007/s12026-007-0059-2
   OHTA T, 1992, CANCER, V70, P741, DOI 10.1002/1097-0142(19920815)70:4<741::AID-CNCR2820700405>3.0.CO;2-5
   Orchard PJ, 2002, HUM GENE THER, V13, P979, DOI 10.1089/10430340252939087
   Orlando SJ, 2010, NUCLEIC ACIDS RES, V38, DOI 10.1093/nar/gkq512
   Ott MG, 2006, NAT MED, V12, P401, DOI 10.1038/nm1393
   Pacchia AL, 2001, VIROLOGY, V282, P77, DOI 10.1006/viro.2000.0787
   Papanikolaou E, 2010, CURR GENE THER, V10, P404, DOI 10.2174/156652310793180724
   Papapetrou EP, 2011, NAT BIOTECHNOL, V29, P73, DOI 10.1038/nbt.1717
   Park JR, 2007, MOL THER, V15, P825, DOI 10.1038/sj.mt.6300104
   Pattanayak V, 2011, NAT METHODS, V8, P765, DOI 10.1038/nmeth.1670
   Peggs KS, 2003, LANCET, V362, P1375, DOI 10.1016/S0140-6736(03)14634-X
   Peinert S, 2009, IMMUNOTHERAPY-UK, V1, P905, DOI 10.2217/IMT.09.69
   Perseghin P, 2008, TRANSFUSION, V48, P1644, DOI 10.1111/j.1537-2995.2008.01756.x
   Podsakoff GM, 2005, MOL THER, V12, P77, DOI 10.1016/j.ymthe.2005.02.024
   Porter DL, 2011, NEW ENGL J MED, V365, P725, DOI 10.1056/NEJMoa1103849
   Porter DL, 2006, BLOOD, V107, P1325, DOI 10.1182/blood-2005-08-3373
   Porteus MH, 2006, MOL THER, V13, P438, DOI 10.1016/j.ymthe.2005.08.003
   Powell DJ, 2009, CYTOTHERAPY, V11, P1, DOI [10.1080/14653240903188921, 10.3109/14653240903188921]
   Prasad VK, 2010, BRIT J HAEMATOL, V148, P356, DOI 10.1111/j.1365-2141.2009.07974.x
   Prieto PA, 2010, J IMMUNOTHER, V33, P547, DOI 10.1097/CJI.0b013e3181d367bd
   Pruett-Miller SM, 2009, PLOS GENET, V5, DOI 10.1371/journal.pgen.1000376
   Ramalingam S, 2011, J MOL BIOL, V405, P630, DOI 10.1016/j.jmb.2010.10.043
   Rapoport AP, 2011, BLOOD, V117, P788, DOI 10.1182/blood-2010-08-299396
   Rapoport AP, 2009, CLIN CANCER RES, V15, P4499, DOI 10.1158/1078-0432.CCR-09-0418
   RIDDELL SR, 1992, SCIENCE, V257, P238
   Riviere I, 2012, BLOOD, V119, P1107, DOI 10.1182/blood-2011-09-349993
   ROSENBERG SA, 1990, NEW ENGL J MED, V323, P570, DOI 10.1056/NEJM199008303230904
   Rosenberg SA, 2011, CLIN CANCER RES, V17, P4550, DOI 10.1158/1078-0432.CCR-11-0116
   Rosenberg SA, 2009, CURR OPIN IMMUNOL, V21, P233, DOI 10.1016/j.coi.2009.03.002
   Roy K, 2010, HUM GENE THER, V21, P915, DOI 10.1089/hum.2010.041
   Russom D, 2012, CYTOTHERAPY, V14, P114, DOI 10.3109/14653249.2011.619007
   Sadeghi A, 2011, J IMMUNOL METHODS, V364, P94, DOI 10.1016/j.jim.2010.11.007
   Santin AD, 2004, INT J GYNECOL CANCER, V14, P64, DOI 10.1111/j.1048-891x.2004.014175.x
   Scholler J, 2012, SCI TRANSL MED, V4, DOI 10.1126/scitranslmed.3003761
   Sebastiano V, 2011, STEM CELLS, V29, P1717, DOI 10.1002/stem.718
   Semino C, 1999, ANTICANCER RES, V19, P5645
   Sensebe L, 2008, BIO-MED MATER ENG, V18, pS3
   Shrivastava Neeta, 2008, Biotechnol J, V3, P339, DOI 10.1002/biot.200700215
   Sili U, 2012, CYTOTHERAPY, V14, P7, DOI 10.3109/14653249.2011.636963
   SILVESTRI F, 1992, HAEMATOLOGICA, V77, P265
   Singh H, 2011, CANCER RES, V71, P3516, DOI 10.1158/0008-5472.CAN-10-3843
   Song DG, 2011, CANCER RES, V71, P4617, DOI 10.1158/0008-5472.CAN-11-0422
   Spanholtz J, 2011, PLOS ONE, V6, DOI 10.1371/journal.pone.0020740
   Stein S, 2010, NAT MED, V16, P198, DOI 10.1038/nm.2088
   Stewart HJ, 2009, GENE THER, V16, P805, DOI 10.1038/gt.2009.20
   Stoddard BL, 2011, STRUCTURE, V19, P7, DOI 10.1016/j.str.2010.12.003
   Szabolcs P, 2010, PEDIATR CLIN N AM, V57, P207, DOI 10.1016/j.pcl.2009.12.004
   Terakura S, 2012, BLOOD, V119, P72, DOI 10.1182/blood-2011-07-366419
   Thrasher AJ, 2005, BLOOD, V105, P4255, DOI 10.1182/blood-2004-12-4837
   Tran CA, 2007, J IMMUNOTHER, V30, P644, DOI 10.1097/CJI.0b013e318052e1f4
   Trounson A, 2012, STEM CELL TRANSL MED, V1, P9, DOI 10.5966/sctm.2011-0027
   Trounson A, 2012, NAT CELL BIOL, V14, P331, DOI 10.1038/ncb2469
   Turcotte Simon, 2011, Adv Surg, V45, P341
   Turtle CJ, 2009, IMMUNITY, V31, P834, DOI 10.1016/j.immuni.2009.09.015
   Urnov FD, 2005, NATURE, V435, P646, DOI 10.1038/nature03556
   Vera JF, 2010, J IMMUNOTHER, V33, P305, DOI 10.1097/CJI.0b013e3181c0c3cb
   WALTER EA, 1995, NEW ENGL J MED, V333, P1038, DOI 10.1056/NEJM199510193331603
   Watts KL, 2012, EXP HEMATOL, V40, P187, DOI 10.1016/j.exphem.2011.11.009
   Westfall JM, 2007, JAMA-J AM MED ASSOC, V297, P403, DOI 10.1001/jama.297.4.403
   Wilen CB, 2011, PLOS PATHOG, V7, DOI 10.1371/journal.ppat.1002020
   Witting SR, 2012, HUM GENE THER, V23, P243, DOI 10.1089/hum.2011.088
   Xu KL, 2001, MOL THER, V3, P97, DOI 10.1006/mthe.2000.0238
   Yusa K, 2011, NATURE, V478, P391, DOI 10.1038/nature10424
   Zaia JA, 2002, BONE MARROW TRANSPL, V29, P633, DOI 10.1038/sj.bmt.1703407
   Zandvliet ML, 2010, CYTOTHERAPY, V12, P933, DOI 10.3109/14653240903505822
   Zerhouni EA, 2006, J INVEST MED, V54, P171, DOI 10.2310/6650.2006.X0016
   Zhong YQ, 2010, J DIGEST DIS, V11, P176, DOI 10.1111/j.1751-2980.2010.00433.x
   Zinno F, 2011, TRANSFUSION, V51, P2656, DOI 10.1111/j.1537-2995.2011.03180.x
NR 195
TC 5
Z9 5
U1 0
U2 14
PU ELSEVIER SCI LTD
PI OXFORD
PA THE BOULEVARD, LANGFORD LANE, KIDLINGTON, OXFORD OX5 1GB, OXON, ENGLAND
SN 1465-3249
EI 1477-2566
J9 CYTOTHERAPY
JI Cytotherapy
PD AUG
PY 2012
VL 14
IS 7
BP 775
EP 790
DI 10.3109/14653249.2012.694420
PG 16
WC Cell & Tissue Engineering; Biotechnology & Applied Microbiology; Cell
   Biology; Hematology; Medicine, Research & Experimental
SC Cell Biology; Biotechnology & Applied Microbiology; Hematology; Research
   & Experimental Medicine
GA 974HF
UT WOS:000306422700002
PM 22799276
OA Green Accepted
DA 2021-10-29
ER

PT J
AU Okada, H
   Khoury, SJ
AF Okada, Hideho
   Khoury, Samia J.
TI Type17 T-cells in Central Nervous System Autoimmunity and Tumors
SO JOURNAL OF CLINICAL IMMUNOLOGY
LA English
DT Article
DE Th17; IL-17; autoimmunity; central nervous system; multiple sclerosis;
   gliomas; adoptive transfer therapy
ID EXPERIMENTAL ALLERGIC ENCEPHALOMYELITIS; MYELIN BASIC-PROTEIN; TH17
   CELLS; MULTIPLE-SCLEROSIS; ADOPTIVE TRANSFER; T(H)17 CELLS;
   INFLAMMATION; IMMUNOTHERAPY; PHENOTYPE; MELANOMA
AB Interleukin-17 (IL-17) producing Type17 T-cells, specifically T-helper (Th)17 cells reactive to central nervous system (CNS) autoantigens, manifest a higher migratory capability to the CNS parenchyma compared with other T-cell subpopulations due to their ability to penetrate the blood brain barrier (BBB). In the field of cancer immunotherapy, there are now a number of cell therapy approaches including early studies using T-cells transduced with chimeric antigen receptors in hematologic malignancy, suggesting that the use of T-cells or genetically modified T-cells could have a significant role in effective cancer therapy. However, the successful application of this strategy in solid tumors, such as CNS tumors, requires careful consideration of critical factors to improve the tumor-homing of T-cells. The current review is dedicated to discuss recent findings on the role of Type17 T-cells in CNS autoimmunity and cancer. The insight gained from these findings may lead to the development of novel therapeutic and prophylactic strategies for CNS autoimmunity and tumors.
C1 [Okada, Hideho] Univ Pittsburgh, Sch Med, Dept Neurol Surg, Pittsburgh, PA 15261 USA.
   [Okada, Hideho] Univ Pittsburgh, Inst Canc, Brain Tumor Program, Hillman Canc Ctr,Res Pavil 119E, Pittsburgh, PA 15213 USA.
   [Khoury, Samia J.] Harvard Univ, Brigham & Womens Hosp, Ctr Neurol Dis, Boston, MA 02115 USA.
   [Khoury, Samia J.] Amer Univ Beirut, Beirut, Lebanon.
   [Okada, Hideho] Univ Pittsburgh, Sch Med, Neurol Surg Surg & Immunol Clin & Translat Sci In, Pittsburgh, PA 15213 USA.
RP Okada, H (corresponding author), Univ Pittsburgh, Sch Med, Dept Neurol Surg, Pittsburgh, PA 15261 USA.
EM okadah@upmc.edu
OI khoury, samia/0000-0003-3198-6063
FU Musella Foundation for Brain Tumor Research and Information
   [R01AI067472, AI058680]; National Multiple Sclerosis SocietyNational
   Multiple Sclerosis Society [RG3666];  [2R01NS055140];  [2P01 NS40923];
   NATIONAL CANCER INSTITUTEUnited States Department of Health & Human
   ServicesNational Institutes of Health (NIH) - USANIH National Cancer
   Institute (NCI) [P01CA132714] Funding Source: NIH RePORTER; NATIONAL
   INSTITUTE OF ALLERGY AND INFECTIOUS DISEASESUnited States Department of
   Health & Human ServicesNational Institutes of Health (NIH) - USANIH
   National Institute of Allergy & Infectious Diseases (NIAID)
   [R56AI058680, R01AI067472, R01AI058680] Funding Source: NIH RePORTER;
   NATIONAL INSTITUTE OF NEUROLOGICAL DISORDERS AND STROKEUnited States
   Department of Health & Human ServicesNational Institutes of Health (NIH)
   - USANIH National Institute of Neurological Disorders & Stroke (NINDS)
   [P01NS040923, R01NS055140] Funding Source: NIH RePORTER
FX 2R01NS055140, 2P01 NS40923, 2P01 NS40923 and Musella Foundation for
   Brain Tumor Research and Information to HO. R01AI067472, AI058680 and
   the National Multiple Sclerosis Society RG3666 to S.J.K.
CR Abromson-Leeman S, 2009, J NEUROIMMUNOL, V215, P10, DOI 10.1016/j.jneuroim.2009.07.007
   Acosta-Rodriguez EV, 2007, NAT IMMUNOL, V8, P639, DOI 10.1038/ni1467
   ANDO DG, 1989, CELL IMMUNOL, V124, P132, DOI 10.1016/0008-8749(89)90117-2
   Annunziato F, 2010, EUR J IMMUNOL, V40, P3312, DOI 10.1002/eji.201041145
   Bending D, 2009, J CLIN INVEST, V119, P565, DOI 10.1172/JCI37865
   Brucklacher-Waldert V, 2009, BRAIN, V132, P3329, DOI 10.1093/brain/awp289
   Cantini G, 2011, CANCER IMMUNOL IMMUN, V60, P1739, DOI 10.1007/s00262-011-1069-4
   Curiel TJ, 2004, NAT MED, V10, P942, DOI 10.1038/nm1093
   El-behi M, 2010, J NEUROIMMUNE PHARM, V5, P189, DOI 10.1007/s11481-009-9188-9
   Garcia-Hernandez MD, 2010, J IMMUNOL, V184, P4215, DOI 10.4049/jimmunol.0902995
   Gogas H, 2006, NEW ENGL J MED, V354, P709, DOI 10.1056/NEJMoa053007
   Haak S, 2009, J CLIN INVEST, V119, P61, DOI 10.1172/JCI35997
   Hamai A, 2012, CANC RES
   Hedegaard CJ, 2008, IMMUNOLOGY, V125, P161, DOI 10.1111/j.1365-2567.2008.02837.x
   Hinrichs CS, 2009, BLOOD, V114, P596, DOI 10.1182/blood-2009-02-203935
   Hirota K, 2007, J EXP MED, V204, P2803, DOI 10.1084/jem.20071397
   Hu JH, 2011, INT IMMUNOPHARMACOL, V11, P1173, DOI 10.1016/j.intimp.2011.03.015
   Jadidi-Niaragh F, 2011, SCAND J IMMUNOL, V74, P1, DOI 10.1111/j.1365-3083.2011.02536.x
   KALOS ML, 2011, SCI TRANSL MED, V3, pRA73
   Kebir H, 2007, NAT MED, V13, P1173, DOI 10.1038/nm1651
   Kohler RE, 2003, J IMMUNOL, V170, P6298, DOI 10.4049/jimmunol.170.12.6298
   Komiyama Y, 2006, J IMMUNOL, V177, P566, DOI 10.4049/jimmunol.177.1.566
   Koon H, 2006, NEW ENGL J MED, V354, P758, DOI 10.1056/NEJMe058307
   Kroenke MA, 2008, J EXP MED, V205, P1535, DOI 10.1084/jem.20080159
   Kryczek I, 2009, BLOOD, V114, P1141, DOI 10.1182/blood-2009-03-208249
   Langrish CL, 2005, J EXP MED, V201, P233, DOI 10.1084/jem.20041257
   Liston A, 2009, J IMMUNOL, V182, P3121, DOI 10.4049/jimmunol.0713169
   Maniati E, 2010, ONCOGENE, V29, P5653, DOI 10.1038/onc.2010.367
   Martin-Orozco N, 2009, IMMUNITY, V31, P787, DOI 10.1016/j.immuni.2009.09.014
   Martin-Orozco N, 2009, EUR J IMMUNOL, V39, P216, DOI 10.1002/eji.200838475
   Muranski P, 2011, IMMUNITY
   Muranski P, 2008, BLOOD, V112, P362, DOI 10.1182/blood-2007-11-120998
   Murphy AC, 2010, BRAIN BEHAV IMMUN, V24, P641, DOI 10.1016/j.bbi.2010.01.014
   Murphy KM, 2010, NAT IMMUNOL, V11, P674, DOI 10.1038/ni.1899
   Nistala K, 2010, P NATL ACAD SCI USA, V107, P14751, DOI 10.1073/pnas.1003852107
   Paulos CM, 2010, SCI TRANSL MED, V2, DOI 10.1126/scitranslmed.3000448
   Peters A, CURR OPIN IMMUNOL
   PETTINELLI CB, 1981, J IMMUNOL, V127, P1420
   Porter DL, 2011, NEW ENGL J MED, V365, P725, DOI 10.1056/NEJMoa1103849
   Reboldi A, 2009, NAT IMMUNOL, V10, P514, DOI 10.1038/ni.1716
   Rosenberg SA, 2011, NAT REV CLIN ONCOL, V8, P577, DOI 10.1038/nrclinonc.2011.116
   Schwartzbaum JA, 2010, NEURO-ONCOLOGY, V12, P320, DOI 10.1093/neuonc/nop035
   Sfanos KS, 2008, CLIN CANCER RES, V14, P3254, DOI 10.1158/1078-0432.CCR-07-5164
   Stromnes IM, 2008, NAT MED, V14, P337, DOI 10.1038/nm1715
   Suryani S, 2007, J NEUROIMMUNOL, V183, P96, DOI 10.1016/j.jneuroim.2006.11.023
   Tzartos JS, 2008, AM J PATHOL, V172, P146, DOI 10.2353/ajpath.2008.070690
   Wainwright DA, 2010, PLOS ONE, V5, DOI 10.1371/journal.pone.0015390
   Wilke CM, 2011, CARCINOGENESIS, V32, P643, DOI 10.1093/carcin/bgr019
   Willenborg DO, 1996, J IMMUNOL, V157, P3223
   Yamazaki T, 2008, J IMMUNOL, V181, P8391, DOI 10.4049/jimmunol.181.12.8391
   Yang YH, 2009, J EXP MED, V206, P1549, DOI 10.1084/jem.20082584
   Zhou P, 2010, J INT MED RES, V38, P611, DOI 10.1177/147323001003800223
   Zou WP, 2010, NAT REV IMMUNOL, V10, P248, DOI 10.1038/nri2742
NR 53
TC 17
Z9 20
U1 0
U2 6
PU SPRINGER/PLENUM PUBLISHERS
PI NEW YORK
PA 233 SPRING ST, NEW YORK, NY 10013 USA
SN 0271-9142
J9 J CLIN IMMUNOL
JI J. Clin. Immunol.
PD AUG
PY 2012
VL 32
IS 4
BP 802
EP 808
DI 10.1007/s10875-012-9686-z
PG 7
WC Immunology
SC Immunology
GA 968KX
UT WOS:000305981400018
PM 22454247
OA Green Accepted
DA 2021-10-29
ER

PT J
AU Sun, XM
   Saito, M
   Sato, Y
   Chikata, T
   Naruto, T
   Ozawa, T
   Kobayashi, E
   Kishi, H
   Muraguchi, A
   Takiguchi, M
AF Sun, Xiaoming
   Saito, Masumichi
   Sato, Yoshinori
   Chikata, Takayuki
   Naruto, Takuya
   Ozawa, Tatsuhiko
   Kobayashi, Eiji
   Kishi, Hiroyuki
   Muraguchi, Atsushi
   Takiguchi, Masafumi
TI Unbiased Analysis of TCR alpha/beta Chains at the Single-Cell Level in
   Human CD8(+) T-Cell Subsets
SO PLOS ONE
LA English
DT Article
ID ANTIGEN RECEPTOR GENES; V(D)J RECOMBINATION; GERMLINE TRANSCRIPTION;
   BETA-CHAINS; DIFFERENTIATION; REARRANGEMENT; RECOGNITION; PROMOTER;
   MEMORY; REPERTOIRE
AB T-cell receptor (TCR) alpha/beta chains are expressed on the surface of CD8(+) T-cells and have been implicated in antigen recognition, activation, and proliferation. However, the methods for characterization of human TCR alpha/beta chains have not been well established largely because of the complexity of their structures owing to the extensive genetic rearrangements that they undergo. Here we report the development of an integrated 5'-RACE and multiplex PCR method to amplify the full-length transcripts of TCRa/b at the single-cell level in human CD8+ subsets, including naive, central memory, early effector memory, late effector memory, and effector phenotypic cells. Using this method, with an approximately 47% and 62% of PCR success rate for TCR alpha and for TCR beta chains, respectively, we were able to analyze more than 1,000 reads of transcripts of each TCR chain. Our comprehensive analysis revealed the following: (1) chimeric rearrangements of TCR delta-alpha, (2) control of TCR alpha/beta transcription with multiple transcriptional initiation sites, (3) altered utilization of TCR alpha/beta chains in CD8(+) subsets, and (4) strong association between the clonal size of TCR alpha/beta chains and the effector phenotype of CD8(+) T-cells. Based on these findings, we conclude that our method is a useful tool to identify the dynamics of the TCR alpha/beta repertoire, and provides new insights into the study of human TCR alpha/beta chains.
C1 [Sun, Xiaoming; Saito, Masumichi; Sato, Yoshinori; Chikata, Takayuki; Naruto, Takuya; Takiguchi, Masafumi] Kumamoto Univ, Ctr AIDS Res, Honjo, Kumamoto, Japan.
   [Ozawa, Tatsuhiko; Kobayashi, Eiji; Kishi, Hiroyuki; Muraguchi, Atsushi] Toyama Univ, Grad Sch Med & Pharmaceut Sci, Dept Immunol, Toyama 930, Japan.
RP Sun, XM (corresponding author), Kumamoto Univ, Ctr AIDS Res, Honjo, Kumamoto, Japan.
EM masafumi@kumamoto-u.ac.jp
RI Takiguchi, Masafumi/E-7468-2013; Sato, Yoshinori/J-2497-2015; Sun,
   Xiaoming/H-9656-2019
OI Sato, Yoshinori/0000-0001-8250-6598; Sun, Xiaoming/0000-0001-6266-6869;
   Ozawa, Tatsuhiko/0000-0002-3112-452X; Kobayashi,
   Eiji/0000-0002-7303-2797
FU Global COE program "Global Education and Research Center Aiming at the
   control of AIDS" [F13]; Grants-in-Aid for Scientific ResearchMinistry of
   Education, Culture, Sports, Science and Technology, Japan (MEXT)Japan
   Society for the Promotion of ScienceGrants-in-Aid for Scientific
   Research (KAKENHI) [24650630, 23790617, 23390264, 24791019] Funding
   Source: KAKEN
FX This research was supported by the Global COE program "Global Education
   and Research Center Aiming at the control of AIDS'' (No. F13), launched
   as a project commissioned by the Ministry of Education, Science, Sports,
   and Culture, Japan
   (http://www.jsps.go.jp/english/e-globalcoe/01_outline.html). The funders
   had no role in study design, data collection and analysis, decision to
   publish, or preparation of the manuscript.
CR ANDERSON SJ, 1988, P NATL ACAD SCI USA, V85, P3551, DOI 10.1073/pnas.85.10.3551
   Bassing CH, 2002, CELL, V109, pS45, DOI 10.1016/S0092-8674(02)00675-X
   Dash P, 2011, J CLIN INVEST, V121, P288, DOI 10.1172/JCI44752
   DAVIS MM, 1988, NATURE, V334, P395, DOI 10.1038/334395a0
   Deng XZ, 1998, J BIOL CHEM, V273, P23709, DOI 10.1074/jbc.273.37.23709
   EDWARDS MC, 1994, PCR METH APPL, V3, pS65
   Freeman JD, 2009, GENOME RES, V19, P1817, DOI 10.1101/gr.092924.109
   FROHMAN MA, 1988, P NATL ACAD SCI USA, V85, P8998, DOI 10.1073/pnas.85.23.8998
   GELLERT M, 1992, ANNU REV GENET, V26, P425, DOI 10.1146/annurev.ge.26.120192.002233
   Gellert M, 2002, ANNU REV BIOCHEM, V71, P101, DOI 10.1146/annurev.biochem.71.090501.150203
   GORSKI J, 1994, J IMMUNOL, V152, P5109
   Guidotti LG, 1996, CURR OPIN IMMUNOL, V8, P478, DOI 10.1016/S0952-7915(96)80034-3
   Hamrouni A, 2003, J EXP MED, V197, P601, DOI 10.1084/jem.20021945
   Inlay M, 2003, CLIN IMMUNOL, V109, P29, DOI 10.1016/S1521-6616(03)00199-2
   Jung D, 2004, CELL, V116, P299, DOI 10.1016/S0092-8674(04)00039-X
   Kaech SM, 2001, NAT IMMUNOL, V2, P415, DOI 10.1038/87720
   KOBAYASHI Y, 1991, J IMMUNOL, V147, P3201
   Levy JA, 1996, IMMUNOL TODAY, V17, P217, DOI 10.1016/0167-5699(96)10011-6
   MIOSSEC C, 1990, J EXP MED, V171, P1171, DOI 10.1084/jem.171.4.1171
   Ozawa T, 2008, BIOCHEM BIOPH RES CO, V367, P820, DOI 10.1016/j.bbrc.2008.01.011
   PADOVAN E, 1995, ANN NY ACAD SCI, V756, P66, DOI 10.1111/j.1749-6632.1995.tb44482.x
   PANNETIER C, 1993, P NATL ACAD SCI USA, V90, P4319, DOI 10.1073/pnas.90.9.4319
   Robbins PF, 2004, J IMMUNOL, V173, P7125, DOI 10.4049/jimmunol.173.12.7125
   Robins HS, 2010, SCI TRANSL MED, V2, DOI 10.1126/scitranslmed.3001442
   Robins HS, 2009, BLOOD, V114, P4099, DOI 10.1182/blood-2009-04-217604
   SCHLISSEL MS, 1989, CELL, V58, P1001, DOI 10.1016/0092-8674(89)90951-3
   Shendure J, 2008, NAT BIOTECHNOL, V26, P1135, DOI 10.1038/nbt1486
   Sherwood AM, 2011, SCI TRANSL MED, V3, DOI 10.1126/scitranslmed.3002536
   Sikes ML, 1998, J IMMUNOL, V161, P1399
   Singh N, 2003, J EXP MED, V197, P743, DOI 10.1084/jem.20021392
   Sleckman BP, 1996, ANNU REV IMMUNOL, V14, P459, DOI 10.1146/annurev.immunol.14.1.459
   Takata H, 2006, J IMMUNOL, V177, P4330, DOI 10.4049/jimmunol.177.7.4330
   Tomiyama H, 2002, J IMMUNOL, V168, P5538, DOI 10.4049/jimmunol.168.11.5538
   Ueno T, 2003, EUR J IMMUNOL, V33, P2910, DOI 10.1002/eji.200324148
   van Stipdonk MJB, 2001, NAT IMMUNOL, V2, P423, DOI 10.1038/87730
   Villey I, 1997, EUR J IMMUNOL, V27, P1619, DOI 10.1002/eji.1830270705
   Yang S, 2008, GENE THER, V15, P1411, DOI 10.1038/gt.2008.90
NR 37
TC 22
Z9 22
U1 0
U2 9
PU PUBLIC LIBRARY SCIENCE
PI SAN FRANCISCO
PA 1160 BATTERY STREET, STE 100, SAN FRANCISCO, CA 94111 USA
SN 1932-6203
J9 PLOS ONE
JI PLoS One
PD JUL 6
PY 2012
VL 7
IS 7
AR e40386
DI 10.1371/journal.pone.0040386
PG 11
WC Multidisciplinary Sciences
SC Science & Technology - Other Topics
GA 974UB
UT WOS:000306461800075
PM 22792299
OA Green Submitted, gold, Green Published
DA 2021-10-29
ER

PT J
AU Hombach, AA
   Heiders, J
   Foppe, M
   Chmielewski, M
   Abken, H
AF Hombach, Andreas A.
   Heiders, Johannes
   Foppe, Marcel
   Chmielewski, Markus
   Abken, Hinrich
TI OX40 costimulation by a chimeric antigen receptor abrogates CD28 and
   IL-2 induced IL-10 secretion by redirected CD4(+) T cells
SO ONCOIMMUNOLOGY
LA English
DT Article
DE adoptive cell therapy; chimeric antigen receptor; CD28; IL-10; OX40
ID DENDRITIC CELL; ACTIVATION; INTERLEUKIN-10; PROLIFERATION; COMBINATION;
   THERAPY; LIGAND; MEMORY; 4-1BB; CD8
AB Adoptive therapy with chimeric antigen receptor (CAR) redirected T cells recently showed remarkable anti-tumor efficacy in early phase clinical trials; self-repression of the immune response by T-cell secreted cytokines, however, is still an issue raising interest to abrogate the secretion of repressive cytokines while preserving the panel of CAR induced pro-inflammatory cytokines. We here revealed that T-cell activation by a CD28-zeta signaling CAR induced IL-10 secretion, which compromises T cell based immunity, along with the release of pro-inflammatory IFN-gamma and IL-2. T cells stimulated by a zeta CAR without costimulation did not secrete IL-2 or IL-10; the latter, however, could be induced by supplementation with IL-2. Abrogation of CD28-zeta CAR induced IL-2 release by CD28 mutation did not reduce IL-10 secretion indicating that IL-10 can be induced by both a CD28 and an IL-2 mediated pathway. In contrast to the CD28-zeta CAR, a CAR with OX40 (CD134) costimulation did not induce IL-10. OX40 cosignaling by a 3rd generation CD28-zeta-OX40 CAR repressed CD28 induced IL-10 secretion but did not affect the secretion of pro-inflammatory cytokines, T-cell amplification or T-cell mediated cytolysis. IL-2 induced IL-10 was also repressed by OX40 co-signaling. OX40 moreover repressed IL-10 secretion by regulatory T cells which are strong IL-10 producers upon activation. Taken together OX40 cosignaling in CAR redirected T cell activation effectively represses IL-10 secretion which contributes to counteract self-repression and provides a rationale to explore OX40 co-signaling CARs in order to prolong a redirected T cell response.
C1 [Abken, Hinrich] Univ Cologne, CMMC, D-50931 Cologne, Germany.
   Univ Cologne, Dept Internal Med 1, D-50931 Cologne, Germany.
RP Abken, H (corresponding author), Univ Cologne, CMMC, D-50931 Cologne, Germany.
EM hinrich.abken@uk-koeln.de
FU Deutsche Krebshilfe, BonnDeutsche Krebshilfe; Wilhelm Sander-Stiftung,
   Munchen; Koln Fortune Program of the Medical Faculty of the University
   of Cologne, Cologne, Germany
FX This study was supported by grants from the Deutsche Krebshilfe, Bonn,
   the Wilhelm Sander-Stiftung, Munchen, and the Koln Fortune Program of
   the Medical Faculty of the University of Cologne, Cologne, Germany.
CR Akiba H, 1999, J IMMUNOL, V162, P7058
   Bridgeman JS, 2010, CURR GENE THER, V10, P77
   CALDERHEAD DM, 1993, J IMMUNOL, V151, P5261
   Chen AI, 1999, IMMUNITY, V11, P689, DOI 10.1016/S1074-7613(00)80143-0
   Corinti S, 2001, J IMMUNOL, V166, P4312, DOI 10.4049/jimmunol.166.7.4312
   Couper KN, 2008, J IMMUNOL, V180, P5771, DOI 10.4049/jimmunol.180.9.5771
   Croft M, 2003, NAT REV IMMUNOL, V3, P609, DOI 10.1038/nri1148
   Dawicki W, 2004, J IMMUNOL, V173, P5944, DOI 10.4049/jimmunol.173.10.5944
   ESHHAR Z, 1993, P NATL ACAD SCI USA, V90, P720, DOI 10.1073/pnas.90.2.720
   Finney HM, 2004, J IMMUNOL, V172, P104, DOI 10.4049/jimmunol.172.1.104
   Finney HM, 1998, J IMMUNOL, V161, P2791
   Gramaglia I, 2000, J IMMUNOL, V165, P3043, DOI 10.4049/jimmunol.165.6.3043
   Hacein-Bey-Abina S, 2003, SCIENCE, V302, P415, DOI 10.1126/science.1088547
   Hombach A, 2001, CANCER RES, V61, P1976
   Hombach A, 2001, J IMMUNOL, V167, P6123, DOI 10.4049/jimmunol.167.11.6123
   Hombach AA, 2009, GENE THER, V16, P1088, DOI 10.1038/gt.2009.75
   Hombach AA, 2011, INT J CANCER, V129, P2935, DOI 10.1002/ijc.25960
   Imai C, 2004, LEUKEMIA, V18, P676, DOI 10.1038/sj.leu.2403302
   Jiang HR, 2006, J IMMUNOL, V177, P4288, DOI 10.4049/jimmunol.177.7.4288
   Kalos M, 2011, SCI TRANSL MED, V3, DOI 10.1126/scitranslmed.3002842
   Kane LP, 2003, IMMUNOL REV, V192, P7, DOI 10.1034/j.1600-065X.2003.00008.x
   KAULEN H, 1993, YEAR IMMUN, V7, P106
   Kofler DM, 2011, MOL THER, V19, P760, DOI 10.1038/mt.2011.9
   MALEFYT RD, 1991, J EXP MED, V174, P915
   Maynard CL, 2007, NAT IMMUNOL, V8, P931, DOI 10.1038/ni1504
   Moeller M, 2007, CANCER RES, V67, P11428, DOI 10.1158/0008-5472.CAN-07-1141
   Pule MA, 2005, MOL THER, V12, P933, DOI 10.1016/j.ymthe.2005.04.016
   Pule MA, 2008, NAT MED, V14, P1264, DOI 10.1038/nm.1882
   Rafiq K, 2001, SCAND J IMMUNOL, V53, P139, DOI 10.1046/j.1365-3083.2001.00851.x
   Redmond WL, 2009, CRIT REV IMMUNOL, V29, P187, DOI 10.1615/CritRevImmunol.v29.i3.10
   Sato T, 2011, IMMUNOL RES, V51, P170, DOI 10.1007/s12026-011-8262-6
   Serghides L, 2005, J IMMUNOL, V175, P6368, DOI 10.4049/jimmunol.175.10.6368
   van Lunzen J, 2007, MOL THER, V15, P1024, DOI 10.1038/mt.sj.6300124
   Weijtens MEM, 1998, GENE THER, V5, P1195, DOI 10.1038/sj.gt.3300696
   Wilkie S, 2008, J IMMUNOL, V180, P4901, DOI 10.4049/jimmunol.180.7.4901
   Yue FY, 1997, INT J CANCER, V71, P630, DOI 10.1002/(SICI)1097-0215(19970516)71:4<630::AID-IJC20>3.3.CO;2-H
   Yvon E, 2009, CLIN CANCER RES, V15, P5852, DOI 10.1158/1078-0432.CCR-08-3163
NR 37
TC 114
Z9 117
U1 1
U2 8
PU TAYLOR & FRANCIS INC
PI PHILADELPHIA
PA 530 WALNUT STREET, STE 850, PHILADELPHIA, PA 19106 USA
SN 2162-402X
J9 ONCOIMMUNOLOGY
JI OncoImmunology
PD JUL
PY 2012
VL 1
IS 4
DI 10.4161/onci.19855
PG 9
WC Oncology; Immunology
SC Oncology; Immunology
GA 108AX
UT WOS:000316264200007
PM 22754764
OA Green Published, gold
DA 2021-10-29
ER

PT J
AU Gilham, DE
   Debets, R
   Pule, M
   Hawkins, RE
   Abken, H
AF Gilham, David E.
   Debets, Reno
   Pule, Martin
   Hawkins, Robert E.
   Abken, Hinrich
TI CAR-T cells and solid tumors: tuning T cells to challenge an inveterate
   foe
SO TRENDS IN MOLECULAR MEDICINE
LA English
DT Review
DE chimeric antigen receptor; T cell; immunotherapy; cancer; adoptive cell
   therapy; gene transfer
ID CHIMERIC ANTIGEN RECEPTORS; ADOPTIVE IMMUNOTHERAPY; CD28 COSTIMULATION;
   ANTITUMOR-ACTIVITY; RECOMBINANT IMMUNORECEPTORS; ADVERSE EVENT; MINOR
   SUBSET; GENE-THERAPY; PHASE-I; LYMPHOCYTES
AB Recent reports on the impressive efficacy of adoptively transferred T cells to challenge cancer in early phase clinical trials have significantly raised the profile of T cell therapy. Concomitantly, general expectations are also raised by these reports, with the natural aspiration to deliver this therapy over a wide range of tumor indications. Chimeric antigen receptors (CARs) endow T cell populations with defined antigen specificities that function independently of the natural T cell receptor and permit targeting of T cells towards virtually any tumor. Here, we review the current clinical application of CAR T cells and relate clinical efficacy and safety of CAR T cell trials to parameters considered critical for CAR engineering, classified as the three T's of CAR T cell manipulation.
C1 [Gilham, David E.; Hawkins, Robert E.] Univ Manchester, Manchester Acad Healthcare Sci Ctr, Paterson Inst Canc Res,Sch Canc & Enabling Sci, Clin & Expt Immunotherapy Grp, Manchester M20 4BX, Lancs, England.
   [Debets, Reno] Dept Med Oncol, Lab Expt Tumor Immunol, Erasmus MC, Rotterdam, Netherlands.
   [Pule, Martin] UCL, Inst Child Hlth, Mol Immunol Unit, London, England.
   [Abken, Hinrich] Univ Hosp, Clin Internal Med 1, Cologne, Germany.
   [Abken, Hinrich] Univ Cologne, CMMC, D-50931 Cologne, Germany.
RP Gilham, DE (corresponding author), Univ Manchester, Manchester Acad Healthcare Sci Ctr, Paterson Inst Canc Res,Sch Canc & Enabling Sci, Clin & Expt Immunotherapy Grp, Wilmslow Rd, Manchester M20 4BX, Lancs, England.
EM dgilham@picr.man.ac.uk
RI Gilham, David/AAA-5187-2019
OI Pule, Martin/0000-0002-8347-9867
FU European UnionEuropean Commission; Cancer Research UKCancer Research UK;
   Kay Kendall Leukaemia Fund; Deutsche Forschungsgemeinschaft (DFG)German
   Research Foundation (DFG); Deutsche KrebshilfeDeutsche Krebshilfe;
   Wilhelm Sander-Stiftung
FX D.E.G., R.D., R.E.H., and H.A. have all been supported by the European
   Union FP6 project 'ATTACK and FP7 training network 'ATTRACT'. M.P. has
   been supported by the European Union FP6 project 'CHILDHOPE'. D.E.G. and
   R.E.H. have also been supported by Cancer Research UK and the Kay
   Kendall Leukaemia Fund. HA. has been supported by Deutsche
   Forschungsgemeinschaft (DFG), Deutsche Krebshilfe and Wilhelm
   Sander-Stiftung.
CR Berger C, 2008, J CLIN INVEST, V118, P294, DOI 10.1172/JCI32103
   Birkholz K, 2009, GENE THER, V16, P596, DOI 10.1038/gt.2008.189
   Bondanza A, 2006, BLOOD, V107, P1828, DOI 10.1182/blood-2005-09-3716
   Brentjens R, 2010, MOL THER, V18, P666, DOI 10.1038/mt.2010.31
   Brentjens RJ, 2011, BLOOD, V118, P4817, DOI 10.1182/blood-2011-04-348540
   Bridgeman JS, 2010, J IMMUNOL, V184, P6938, DOI 10.4049/jimmunol.0901766
   Bridgeman JS, 2010, CURR GENE THER, V10, P77
   Carpenito C, 2009, P NATL ACAD SCI USA, V106, P3360, DOI 10.1073/pnas.0813101106
   Chmielewski M., 2012, CANC IMMUNOL IMMUNOT
   Chmielewski M, 2011, CANCER RES, V71, P5697, DOI 10.1158/0008-5472.CAN-11-0103
   Cooper LJN, 2006, CYTOTHERAPY, V8, P105, DOI 10.1080/14653240600620176
   Craddock JA, 2010, J IMMUNOTHER, V33, P780, DOI 10.1097/CJI.0b013e3181ee6675
   Darcy PK, 1998, EUR J IMMUNOL, V28, P1663, DOI 10.1002/(SICI)1521-4141(199805)28:05<1663::AID-IMMU1663>3.0.CO;2-L
   Disis ML, 2010, J CLIN ONCOL, V28, P4531, DOI 10.1200/JCO.2009.27.2146
   Duarte RF, 2002, GENE THER, V9, P1359, DOI 10.1038/sj.gt.3301807
   Dudley ME, 2008, J CLIN ONCOL, V26, P5233, DOI 10.1200/JCO.2008.16.5449
   Elkord E, 2009, CANCER IMMUNOL IMMUN, V58, P1657, DOI 10.1007/s00262-009-0674-y
   Finney HM, 1998, J IMMUNOL, V161, P2791
   Frecha C, 2010, MOL THER, V18, P1748, DOI 10.1038/mt.2010.178
   Garrido F, 1997, IMMUNOL TODAY, V18, P89, DOI 10.1016/S0167-5699(96)10075-X
   Gattinoni L, 2011, NAT MED, V17, P1290, DOI 10.1038/nm.2446
   Gilham DE, 2010, J GENE MED, V12, P129, DOI 10.1002/jgm.1421
   Gilham DE, 2002, J IMMUNOTHER, V25, P139, DOI 10.1097/00002371-200203000-00002
   GROSS G, 1989, P NATL ACAD SCI USA, V86, P10024, DOI 10.1073/pnas.86.24.10024
   GROSS G, 1992, FASEB J, V6, P3370, DOI 10.1096/fasebj.6.15.1464371
   Guest RD, 2005, J IMMUNOTHER, V28, P203, DOI 10.1097/01.cji.0000161397.96582.59
   Hawkins RE, 2010, HUM GENE THER, V21, P665, DOI 10.1089/hum.2010.086
   Haynes NM, 2002, J IMMUNOL, V169, P5780, DOI 10.4049/jimmunol.169.10.5780
   Hinrichs CS, 2009, P NATL ACAD SCI USA, V106, P17469, DOI 10.1073/pnas.0907448106
   Hombach A, 2001, J IMMUNOL, V167, P6123, DOI 10.4049/jimmunol.167.11.6123
   Hombach AA, 2007, J IMMUNOL, V178, P4650, DOI 10.4049/jimmunol.178.7.4650
   Hombach AA, 2011, INT J CANCER, V129, P2935, DOI 10.1002/ijc.25960
   Jena B, 2010, BLOOD, V116, P1035, DOI 10.1182/blood-2010-01-043737
   Jensen MC, 2010, BIOL BLOOD MARROW TR, V16, P1245, DOI 10.1016/j.bbmt.2010.03.014
   Kalamasz D, 2004, J IMMUNOTHER, V27, P405, DOI 10.1097/00002371-200409000-00010
   Kalos M, 2012, CANCER IMMUNOL IMMUN, V61, P127, DOI 10.1007/s00262-011-1173-5
   Kalos M, 2011, SCI TRANSL MED, V3, DOI 10.1126/scitranslmed.3002842
   Kandalaft LE, 2009, CLIN CANCER RES, V15, P4521, DOI 10.1158/1078-0432.CCR-08-0543
   Kaneko S, 2009, BLOOD, V113, P1006, DOI 10.1182/blood-2008-05-156059
   Kebriaei P, 2012, HUM GENE THER
   Kershaw MH, 2002, HUM GENE THER, V13, P1971, DOI 10.1089/10430340260355374
   Kershaw MH, 2006, CLIN CANCER RES, V12, P6106, DOI 10.1158/1078-0432.CCR-06-1183
   Klebanoff CA, 2011, CLIN CANCER RES, V17, P5343, DOI 10.1158/1078-0432.CCR-11-0503
   Kochenderfer JN, 2012, BLOOD, V119, P2709, DOI 10.1182/blood-2011-10-384388
   Kochenderfer JN, 2010, BLOOD, V116, P4099, DOI 10.1182/blood-2010-04-281931
   Koehler H, 2007, CANCER RES, V67, P2265, DOI 10.1158/0008-5472.CAN-06-2098
   Kofler DM, 2011, MOL THER, V19, P760, DOI 10.1038/mt.2011.9
   Lamers CH, 2006, J CLIN ONCOL, V24, P20, DOI DOI 10.1200/JCO.2006.05.9964
   Lamers CHJ, 2011, BLOOD, V117, P72, DOI 10.1182/blood-2010-07-294520
   Louis CU, 2011, BLOOD, V118, P6050, DOI 10.1182/blood-2011-05-354449
   MILLER DG, 1990, MOL CELL BIOL, V10, P4239, DOI 10.1128/MCB.10.8.4239
   Milone MC, 2009, MOL THER, V17, P1453, DOI 10.1038/mt.2009.83
   Morgan RA, 2010, MOL THER, V18, P843, DOI 10.1038/mt.2010.24
   Newrzela S, 2008, BLOOD, V112, P2278, DOI 10.1182/blood-2007-12-128751
   Newrzela S, 2011, MOL MED, V17, P1223, DOI 10.2119/molmed.2010.00193
   Porter DL, 2011, NEW ENGL J MED, V365, P725, DOI 10.1056/NEJMoa1103849
   Pouw N, 2010, MOL IMMUNOL, V47, P1411, DOI 10.1016/j.molimm.2010.02.022
   Pouw N, 2010, CANCER IMMUNOL IMMUN, V59, P921, DOI 10.1007/s00262-010-0818-0
   Pule MA, 2008, NAT MED, V14, P1264, DOI 10.1038/nm.1882
   Sadeghi A, 2011, J IMMUNOL METHODS, V364, P94, DOI 10.1016/j.jim.2010.11.007
   Schmidt P, 2011, ONCOTARGET, V2, P313
   Schmidt P, 2011, P NATL ACAD SCI USA, V108, P2474, DOI 10.1073/pnas.1009069108
   Song DG, 2011, CANCER RES, V71, P4617, DOI 10.1158/0008-5472.CAN-11-0422
   Suhoski MM, 2007, MOL THER, V15, P981, DOI 10.1038/mt.sj.6300134
   Till BG, 2008, BLOOD, V112, P2261, DOI 10.1182/blood-2007-12-128843
   VandenDriessche T, 2009, BLOOD, V114, P1461, DOI 10.1182/blood-2009-04-210427
   Whiteside TL, 2010, J ALLERGY CLIN IMMUN, V125, pS272, DOI 10.1016/j.jaci.2009.09.045
   Zhang L, 2011, MOL THER, V19, P751, DOI 10.1038/mt.2010.313
   Zhao YB, 2010, CANCER RES, V70, P9053, DOI 10.1158/0008-5472.CAN-10-2880
NR 69
TC 137
Z9 141
U1 0
U2 90
PU ELSEVIER SCI LTD
PI OXFORD
PA THE BOULEVARD, LANGFORD LANE, KIDLINGTON, OXFORD OX5 1GB, OXON, ENGLAND
SN 1471-4914
EI 1471-499X
J9 TRENDS MOL MED
JI Trends Mol. Med
PD JUL
PY 2012
VL 18
IS 7
BP 377
EP 384
DI 10.1016/j.molmed.2012.04.009
PG 8
WC Biochemistry & Molecular Biology; Cell Biology; Medicine, Research &
   Experimental
SC Biochemistry & Molecular Biology; Cell Biology; Research & Experimental
   Medicine
GA 976ZM
UT WOS:000306625900004
PM 22613370
DA 2021-10-29
ER

PT J
AU Di Matteo, M
   Belay, E
   Chuah, MK
   VandenDriessche, T
AF Di Matteo, Mario
   Belay, Eyayu
   Chuah, Marinee K.
   VandenDriessche, Thierry
TI Recent developments in transposon-mediated gene therapy
SO EXPERT OPINION ON BIOLOGICAL THERAPY
LA English
DT Review
DE gene therapy; piggyBac; Sleeping Beauty; Tol2; transposon
ID SLEEPING-BEAUTY-TRANSPOSON; PLURIPOTENT STEM-CELLS; LONG-TERM
   EXPRESSION; INTEGRATION SITE SELECTION; CHIMERIC ANTIGEN RECEPTOR;
   DNA-BINDING DOMAIN; PRIMARY T-CELLS; PIGGYBAC TRANSPOSON; IN-VIVO; VIRAL
   VECTORS
AB Introduction: The continuous improvement of gene transfer technologies has broad implications for stem cell biology, gene discovery, and gene therapy. Although viral vectors are efficient gene delivery vehicles, their safety, immunogenicity and manufacturing challenges hamper clinical progress. In contrast, non-viral gene delivery systems are less immunogenic and easier to manufacture.
   Areas covered: In this review, we explore the emerging potential of transposons in gene and cell therapy. The safety, efficiency, and biology of novel hyperactive Sleeping Beauty (SB) and piggyBac (PB) transposon systems will be highlighted for ex vivo gene therapy in clinically relevant adult stem/progenitor cells, particularly hematopoietic stem cells (HSCs), mesenchymal stem cells (MSCs), myoblasts, and induced pluripotent stem (iPS) cells. Moreover, efforts toward in vivo transposon-based gene therapy will be discussed.
   Expert opinion: The latest generation SB and PB transposons currently represent some of the most attractive systems for stable non-viral genetic modification of primary cells, particularly adult stem cells. This paves the way toward the use of transposons as a non-viral gene therapy approach to correct hereditary disorders including those that affect the hematopoietic system. The development of targeted integration into "safe harbor" genetic loci may further improve their safety profile.
C1 [Di Matteo, Mario; Chuah, Marinee K.; VandenDriessche, Thierry] Free Univ Brussels, Div Gene Therapy & Regenerat Med, Ctr Mol & Vasc Biol, B-1090 Brussels, Belgium.
   [Belay, Eyayu] Univ Leuven, Louvain, Belgium.
RP VandenDriessche, T (corresponding author), Free Univ Brussels, Div Gene Therapy & Regenerat Med, Ctr Mol & Vasc Biol, Laarbeeklaan 103, B-1090 Brussels, Belgium.
EM marinee.chuah@vub.ac.be; thierry.vandendriessche@vub.ac.be
OI Chuah, Marinee/0000-0001-8569-0175; Vandendriessche,
   Thierry/0000-0003-4230-745X
FU AFMAssociation Francaise contre les Myopathies; FWOFWO; EUEuropean
   Commission; PERSIST; GOA-EPIGEN
FX The authors have received grant support from AFM, FWO, EUFP7 PERSIST,
   and GOA-EPIGEN. No funding was received in the preparation of this
   article and the authors have no competing interests to declare.
CR Aiuti A, 2002, CURR OPIN MOL THER, V4, P515
   Aiuti Alessandro, 2009, Hematology Am Soc Hematol Educ Program, P682, DOI 10.1182/asheducation-2009.1.682
   Aronovich EL, 2007, J GENE MED, V9, P403, DOI 10.1002/jgm.1028
   Aronovich EL, 2011, HUM MOL GENET, V20, pR14, DOI 10.1093/hmg/ddr140
   Aronovich EL, 2009, MOL THER, V17, P1136, DOI 10.1038/mt.2009.87
   Bainbridge JW, 2008, GENE THER, V15, P1191, DOI 10.1038/gt.2008.117
   Ban H, 2011, P NATL ACAD SCI USA, V108, P14234, DOI 10.1073/pnas.1103509108
   Bank A, 2003, J CLIN INVEST, V112, P1478, DOI 10.1172/JCI200320336
   Bartholomew A, 2001, TRANSPLANTATION, V72, P1653, DOI 10.1097/00007890-200111270-00013
   Baum C, 2004, MOL THER, V9, P5, DOI 10.1016/j.ymthe.2003.10.013
   Baus J, 2005, MOL THER, V12, P1148, DOI 10.1016/j.ymthe.2005.06.484
   Belay E, 2010, STEM CELLS, V28, P1760, DOI 10.1002/stem.501
   Bell JB, 2007, NAT PROTOC, V2, P3153, DOI 10.1038/nprot.2007.471
   Bell JB, 2010, MOL THER, V18, P1796, DOI 10.1038/mt.2010.152
   Belur LR, 2007, NAT PROTOC, V2, P3146, DOI 10.1038/nprot.2007.460
   Belur LR, 2003, MOL THER, V8, P501, DOI 10.1016/S1525-0016(03)00211-9
   Berry C, 2006, PLOS COMPUT BIOL, V2, P1450, DOI 10.1371/journal.pcbi.0020157
   Biemont C, 2009, TRENDS GENET, V25, P333, DOI 10.1016/j.tig.2009.05.006
   Bonini C, 2003, NAT MED, V9, P367, DOI 10.1038/nm0403-367
   Bosch P, 2000, J ORTHOP RES, V18, P933, DOI 10.1002/jor.1100180613
   Bowers WJ, 2006, MOL THER, V13, P580, DOI 10.1016/j.ymthe.2005.11.011
   Bushman F, 2005, NAT REV MICROBIOL, V3, P848, DOI 10.1038/nrmicro1263
   Cadinanos J, 2007, NUCLEIC ACIDS RES, V35, DOI 10.1093/nar/gkm446
   CARY LC, 1989, VIROLOGY, V172, P156, DOI 10.1016/0042-6822(89)90117-7
   Chen ZYJ, 2005, BIOCHEM BIOPH RES CO, V329, P646, DOI 10.1016/j.bbrc.2005.02.024
   Chuah M K L, 2007, Bull Mem Acad R Med Belg, V162, P357
   Cornu TI, 2008, MOL THER, V16, P352, DOI 10.1038/sj.mt.6300357
   Cui ZB, 2002, J MOL BIOL, V318, P1221, DOI 10.1016/S0022-2836(02)00237-1
   Dalsgaard T, 2009, MOL THER, V17, P121, DOI 10.1038/mt.2008.224
   Darabi R, 2008, STEM CELL REV, V4, P217, DOI 10.1007/s12015-008-9023-3
   de Silva S, 2010, HUM GENE THER, V21, P1615, DOI 10.1089/hum.2010.022
   de Silva S, 2010, HUM GENE THER, V21, P1603, DOI 10.1089/hum.2010.062
   Ding S, 2005, CELL, V122, P473, DOI 10.1016/j.cell.2005.07.013
   Doherty JE, 2012, HUM GENE THER, V23, P311, DOI 10.1089/hum.2011.138
   Fernandes S, 2009, J CELL MOL MED, V13, P3703, DOI 10.1111/j.1582-4934.2009.00740.x
   Fischer A, 2002, NAT REV IMMUNOL, V2, P615, DOI 10.1038/nri859
   Floch V, 1997, BLOOD CELL MOL DIS, V23, P69, DOI 10.1006/bcmd.1997.0123
   Follenzi A, 2004, BLOOD, V103, P3700, DOI 10.1182/blood-2003-09-3217
   Foster KW, 2005, ONCOGENE, V24, P1491, DOI 10.1038/sj.onc.1208307
   FRASER MJ, 1995, VIROLOGY, V211, P397, DOI 10.1006/viro.1995.1422
   FRASER MJ, 1985, VIROLOGY, V145, P356, DOI 10.1016/0042-6822(85)90172-2
   Fraser MJ, 1996, INSECT MOL BIOL, V5, P141, DOI 10.1111/j.1365-2583.1996.tb00048.x
   Galla M, 2011, NUCLEIC ACIDS RES, V39, P7147, DOI 10.1093/nar/gkr384
   Galvan DL, 2009, J IMMUNOTHER, V32, P837, DOI 10.1097/CJI.0b013e3181b2914c
   Geurts AM, 2003, MOL THER, V8, P108, DOI 10.1016/S1525-0016(03)00099-6
   Gillet Jean-Pierre, 2009, V542, P5, DOI 10.1007/978-1-59745-561-9_1
   Giordano A, 2007, J CELL PHYSIOL, V211, P27, DOI 10.1002/jcp.20959
   Glover DJ, 2005, NAT REV GENET, V6, P299, DOI 10.1038/nrg1577
   Gnecchi Massimiliano, 2009, V482, P281, DOI 10.1007/978-1-59745-060-7_18
   Goncalves MAFV, 2006, MOL THER, V13, P976, DOI 10.1016/j.ymthe.2005.11.018
   Grabundzija I, 2010, MOL THER, V18, P1200, DOI 10.1038/mt.2010.47
   Hacein-Bey-Abina S, 2003, SCIENCE, V302, P415, DOI 10.1126/science.1088547
   Hacein-Bey-Abina S, 2008, J CLIN INVEST, V118, P3132, DOI 10.1172/JCI35700
   Hacein-Bey-Abina S, 2010, NEW ENGL J MED, V363, P355, DOI 10.1056/NEJMoa1000164
   Hackett CS, 2007, GENOME BIOL, V8, DOI 10.1186/gb-2007-8-S1-S12
   Hackett PB, 2010, MOL THER, V18, P674, DOI 10.1038/mt.2010.2
   Handler AM, 2002, INSECT BIOCHEM MOLEC, V32, P1211, DOI 10.1016/S0965-1748(02)00084-X
   Hanna J, 2007, SCIENCE, V318, P1920, DOI 10.1126/science.1152092
   Hartl DL, 1997, GENETICA, V100, P177, DOI 10.1023/A:1018333629222
   Hausl MA, 2010, MOL THER, V18, P1896, DOI 10.1038/mt.2010.169
   He CX, 2004, WORLD J GASTROENTERO, V10, P567, DOI 10.3748/wjg.v10/i4/567
   Heemskerk MHM, 2004, J EXP MED, V199, P885, DOI 10.1084/jem.20031110
   Herweijer H, 2007, GENE THER, V14, P99, DOI 10.1038/sj.gt.3302891
   Hochedlinger K, 2005, CELL, V121, P465, DOI 10.1016/j.cell.2005.02.018
   Hollis RP, 2006, EXP HEMATOL, V34, P1333, DOI 10.1016/j.exphem.2006.05.023
   Huang GX, 2012, CANCER RES, V72, P271, DOI 10.1158/0008-5472.CAN-11-2778
   Huang X, 2008, MOL THER, V16, P580, DOI 10.1038/sj.mt.6300404
   Huang X, 2010, MOL THER, V18, P1803, DOI 10.1038/mt.2010.141
   Huye LE, 2011, MOL THER, V19, P2239, DOI 10.1038/mt.2011.179
   Ivics Z, 1997, CELL, V91, P501, DOI 10.1016/S0092-8674(00)80436-5
   Ivics Z, 1996, P NATL ACAD SCI USA, V93, P5008, DOI 10.1073/pnas.93.10.5008
   Ivics Z, 2007, MOL THER, V15, P1137, DOI 10.1038/sj.mt.6300169
   Ivics Z, 2006, CURR GENE THER, V6, P593, DOI 10.2174/156652306778520647
   Ivics Z, 2011, HUM GENE THER, V22, P1043, DOI 10.1089/hum.2011.143
   Ivics Z, 2010, MOBILE DNA-UK, V1, DOI 10.1186/1759-8753-1-25
   Izsvak Z, 2000, J MOL BIOL, V302, P93, DOI 10.1006/jmbi.2000.4047
   Izsvak Z, 2004, MOL THER, V9, P147, DOI 10.1016/j.ymthe.2003.11.009
   Izsvak Z, 2002, J BIOL CHEM, V277, P34581, DOI 10.1074/jbc.M204001200
   Izsvak Z, 2010, BIOESSAYS, V32, P756, DOI 10.1002/bies.201000027
   Jiang YH, 2002, NATURE, V418, P41, DOI 10.1038/nature00870
   Jin Z, 2011, GENE THER, V18, P849, DOI 10.1038/gt.2011.40
   June CH, 2009, NAT REV IMMUNOL, V9, P704, DOI 10.1038/nri2635
   Kaji K, 2009, NATURE, V458, P771, DOI 10.1038/nature07864
   Karlsson S, 2002, HAEMOPHILIA, V8, P255, DOI 10.1046/j.1365-2516.2002.00470.x
   Karsi A, 2001, MAR BIOTECHNOL, V3, P241, DOI 10.1007/s101260000072
   Karumbayaram S, 2009, STEM CELLS, V27, P806, DOI 10.1002/stem.31
   Kawakami K, 2004, GENETICS, V166, P895, DOI 10.1534/genetics.166.2.895
   Kawakami K, 2007, GENOME BIOL, V8, DOI 10.1186/gb-2007-8-S1-S7
   Kebriaei P, 2012, HUM GENE THER
   Keng VW, 2009, GENETICS, V183, P1565, DOI 10.1534/genetics.109.100768
   Kettlun C, 2011, MOL THER, V19, P1636, DOI 10.1038/mt.2011.129
   Khorsandi SE, 2008, CANCER GENE THER, V15, P225, DOI 10.1038/sj.cgt.7701119
   Kim D, 2009, CELL STEM CELL, V4, P472, DOI 10.1016/j.stem.2009.05.005
   Koga A, 2002, ZOOL SCI, V19, P1, DOI 10.2108/zsj.19.1
   Koga A, 1996, NATURE, V383, P30, DOI 10.1038/383030a0
   Kohn DB, 2008, BONE MARROW TRANSPL, V41, P199, DOI 10.1038/sj.bmt.1705895
   Kren BT, 2009, J CLIN INVEST, V119, P2086, DOI 10.1172/JCI34332
   Lacoste A, 2009, CELL STEM CELL, V5, P332, DOI 10.1016/j.stem.2009.07.011
   Lander ES, 2001, NATURE, V409, P860, DOI 10.1038/35057062
   Li MA, 2011, NUCLEIC ACIDS RES, V39, DOI 10.1093/nar/gkr764
   Li Q, 1998, HUM GENE THER, V9, P497, DOI 10.1089/hum.1998.9.4-497
   Li X, 2005, INSECT MOL BIOL, V14, P17, DOI 10.1111/j.1365-2583.2004.00525.x
   Li X, 2001, MOL GENET GENOMICS, V266, P190, DOI 10.1007/s004380100525
   Liang Q, 2009, GENESIS, V47, P404, DOI 10.1002/dvg.20508
   Liu H, 2006, FASEB J, V20, P2384, DOI 10.1096/fj.06-6228fje
   Liu L, 2004, MOL THER, V10, P97, DOI 10.1016/j.ymthe.2004.04.006
   Liu L, 2009, GENE THER, V16, P724, DOI 10.1038/gt.2009.13
   Liu L, 2006, FASEB J, V20, P2594, DOI 10.1096/fj.06-6254fje
   Liu L, 2006, MOL THER, V13, P1006, DOI 10.1016/j.ymthe.2005.11.021
   Lohe AR, 1996, MOL BIOL EVOL, V13, P549, DOI 10.1093/oxfordjournals.molbev.a025615
   Manuri PVR, 2010, HUM GENE THER, V21, P427, DOI 10.1089/hum.2009.114
   Mates L, 2007, GENOME BIOL, V8, DOI 10.1186/gb-2007-8-S1-S1
   Mates L, 2009, NAT GENET, V41, P753, DOI 10.1038/ng.343
   MCCLINTOCK B, 1950, P NATL ACAD SCI USA, V36, P344, DOI 10.1073/pnas.36.6.344
   Meir YJJ, 2011, BMC BIOTECHNOL, V11, DOI 10.1186/1472-6750-11-28
   Mikkelsen JG, 2003, MOL THER, V8, P654, DOI 10.1016/S1525-0016(03)00216-8
   Mingozzi F, 2011, CURR GENE THER, V11, P321, DOI 10.2174/156652311796150354
   Mitra R, 2008, EMBO J, V27, P1097, DOI 10.1038/emboj.2008.41
   Miyoshi Hiroyuki, 2004, Methods Mol Biol, V246, P429
   Modlich U, 2009, J CLIN INVEST, V119, P755, DOI 10.1172/JCI38831
   Moldt B, 2011, MOL THER, V19, P1499, DOI 10.1038/mt.2011.47
   Montini E, 2002, MOL THER, V6, P759, DOI 10.1006/mthe.2002.0812
   Montini E, 2009, J CLIN INVEST, V119, P964, DOI 10.1172/JCI37630
   Nakagawa M, 2008, NAT BIOTECHNOL, V26, P101, DOI 10.1038/nbt1374
   Nakai H, 2003, NAT GENET, V34, P297, DOI 10.1038/ng1179
   Nakanishi H, 2010, MOL THER, V18, P707, DOI 10.1038/mt.2009.302
   Nakazawa Y, 2011, MOL THER, V19, P2133, DOI 10.1038/mt.2011.131
   Narsinh KH, 2011, NAT PROTOC, V6, P78, DOI 10.1038/nprot.2010.173
   Newrzela S, 2008, BLOOD, V112, P2278, DOI 10.1182/blood-2007-12-128751
   Nguyen Tuan Huy, 2007, Expert Rev Gastroenterol Hepatol, V1, P155, DOI 10.1586/17474124.1.1.155
   Nightingale SJ, 2006, MOL THER, V13, P1121, DOI 10.1016/j.ymthe.2006.01.008
   Ohlfest JR, 2005, MOL THER, V12, P778, DOI 10.1016/j.ymthe.2005.07.689
   Ohlfest JR, 2005, BLOOD, V105, P2691, DOI 10.1182/blood-2004-09-3496
   Okita K, 2008, SCIENCE, V322, P949, DOI 10.1126/science.1164270
   Okita K, 2007, NATURE, V448, P313, DOI 10.1038/nature05934
   Okita K, 2011, NAT METHODS, V8, P409, DOI [10.1038/nmeth.1591, 10.1038/NMETH.1591]
   Ortiz-Urda S, 2003, GENE THER, V10, P1099, DOI 10.1038/sj.gt.3301978
   Parinov S, 2004, DEV DYNAM, V231, P449, DOI 10.1002/dvdy.20157
   Plasterk RHA, 1999, TRENDS GENET, V15, P326, DOI 10.1016/S0168-9525(99)01777-1
   Podetz-Pedersen KM, 2010, HUM GENE THER, V21, P210, DOI 10.1089/hum.2009.128
   Qu ZQ, 1998, J CELL BIOL, V142, P1257, DOI 10.1083/jcb.142.5.1257
   Raper SE, 2003, MOL GENET METAB, V80, P148, DOI 10.1016/j.ymgme.2003.08.016
   Rossig C, 2004, MOL THER, V10, P5, DOI 10.1016/j.ymthe.2004.04.014
   Saridey SK, 2009, MOL THER, V17, P2115, DOI 10.1038/mt.2009.234
   Schroder ARW, 2002, CELL, V110, P521, DOI 10.1016/S0092-8674(02)00864-4
   Singh H, 2008, CANCER RES, V68, P2961, DOI 10.1158/0008-5472.CAN-07-5600
   Sjeklocha LM, 2011, PLOS ONE, V6, DOI 10.1371/journal.pone.0029110
   Stadtfeld M, 2008, SCIENCE, V322, P945, DOI 10.1126/science.1162494
   Staunstrup NH, 2009, MOL THER, V17, P1205, DOI 10.1038/mt.2009.10
   Suda T, 2008, MOL THER, V16, P1098, DOI 10.1038/mt.2008.66
   Suda T, 2007, MOL THER, V15, P2063, DOI 10.1038/sj.mt.6300314
   Sumiyoshi T, 2009, HUM GENE THER, V20, P1607, DOI 10.1089/hum.2009.109
   Suster ML, 2009, BMC GENOMICS, V10, DOI 10.1186/1471-2164-10-477
   Takahashi K, 2006, CELL, V126, P663, DOI 10.1016/j.cell.2006.07.024
   Tamhane Mayur, 2008, AIDS Res Ther, V5, P16, DOI 10.1186/1742-6405-5-16
   Tolar J, 2007, STEM CELLS, V25, P371, DOI 10.1634/stemcells.2005-0620
   Urasaki A, 2006, GENETICS, V174, P639, DOI 10.1534/genetics.106.060244
   Van Damme An, 2002, Current Gene Therapy, V2, P195
   Vandendriessche T, 2007, J THROMB HAEMOST, V5, P16, DOI 10.1111/j.1538-7836.2006.02220.x
   VandenDriessche T, 2009, HUM GENE THER, V20, P1222, DOI 10.1089/hum.2009.1007
   VandenDriessche T, 2009, BLOOD, V114, P1461, DOI 10.1182/blood-2009-04-210427
   Vigdal TJ, 2002, J MOL BIOL, V323, P441, DOI 10.1016/S0022-2836(02)00991-9
   Vink CA, 2009, MOL THER, V17, P1197, DOI 10.1038/mt.2009.94
   Voigt K, 2008, J MOL MED, V86, P1205, DOI 10.1007/s00109-008-0381-8
   Walisko O, 2006, P NATL ACAD SCI USA, V103, P4062, DOI 10.1073/pnas.0507683103
   Walisko O, 2008, MOL THER, V16, P359, DOI 10.1038/sj.mt.6300366
   Wang X, 2009, HEPATOLOGY, V50, P815, DOI 10.1002/hep.23060
   Warren L, 2010, CELL STEM CELL, V7, P618, DOI 10.1016/j.stem.2010.08.012
   Weissinger F, 2003, J LAB CLIN MED, V141, P138, DOI 10.1067/mlc.2003.14
   Williams DA, 2008, MOL THER, V16, P1515, DOI 10.1038/mt.2008.169
   Wilson MH, 2007, MOL THER, V15, P139, DOI 10.1038/sj.mt.6300028
   Wilson MH, 2010, METHODS MOL BIOL, V649, P353, DOI 10.1007/978-1-60761-753-2_22
   Wilson MH, 2005, FEBS LETT, V579, P6205, DOI 10.1016/j.febslet.2005.10.004
   Wolff JA, 2005, ADV GENET, V54, P3, DOI 10.1016/S0065-2660(05)54001-X
   Woltjen K, 2009, NATURE, V458, P766, DOI 10.1038/nature07863
   Woodard LE, 2010, PLOS ONE, V5, DOI 10.1371/journal.pone.0011367
   Wu A, 2007, CANCER GENE THER, V14, P550, DOI 10.1038/sj.cgt.7701045
   Wu SCY, 2006, P NATL ACAD SCI USA, V103, P15008, DOI 10.1073/pnas.0606979103
   Wu XL, 2003, SCIENCE, V300, P1749, DOI 10.1126/science.1083413
   Xue XK, 2009, BLOOD, V114, P1319, DOI 10.1182/blood-2009-03-210005
   Yant SR, 2002, NAT BIOTECHNOL, V20, P999, DOI 10.1038/nbt738
   Yant SR, 2004, MOL CELL BIOL, V24, P9239, DOI 10.1128/MCB.24.20.9239-9247.2004
   Yant SR, 2005, MOL CELL BIOL, V25, P2085, DOI 10.1128/MCB.25.6.2085-2094.2005
   Yant SR, 2000, NAT GENET, V25, P35, DOI 10.1038/75568
   Yant SR, 2007, NUCLEIC ACIDS RES, V35, DOI 10.1093/nar/gkm089
   Yoshino H, 2006, GENE THER, V13, P1696, DOI 10.1038/sj.gt.3302833
   Yusa K, 2011, NATURE, V478, P391, DOI 10.1038/nature10424
   Yusa K, 2011, P NATL ACAD SCI USA, V108, P1531, DOI 10.1073/pnas.1008322108
   Yusa K, 2009, NAT METHODS, V6, P363, DOI [10.1038/NMETH.1323, 10.1038/nmeth.1323]
   Zayed H, 2004, MOL THER, V9, P292, DOI 10.1016/j.ymthe.2003.11.024
   Zayed H, 2003, NUCLEIC ACIDS RES, V31, P2313, DOI 10.1093/nar/gkg341
   Zhang W, 2009, PEPTIDES, V30, P1816, DOI 10.1016/j.peptides.2009.07.006
   Zhu JH, 2007, BIOCHEMISTRY-US, V46, P6844, DOI 10.1021/bi6024484
NR 193
TC 36
Z9 36
U1 2
U2 50
PU TAYLOR & FRANCIS LTD
PI ABINGDON
PA 2-4 PARK SQUARE, MILTON PARK, ABINGDON OR14 4RN, OXON, ENGLAND
SN 1471-2598
EI 1744-7682
J9 EXPERT OPIN BIOL TH
JI Expert Opin. Biol. Ther.
PD JUL
PY 2012
VL 12
IS 7
BP 841
EP 858
DI 10.1517/14712598.2012.684875
PG 18
WC Biotechnology & Applied Microbiology; Medicine, Research & Experimental
SC Biotechnology & Applied Microbiology; Research & Experimental Medicine
GA 956LV
UT WOS:000305092000004
PM 22679910
DA 2021-10-29
ER

PT J
AU Lipowska-Bhalla, G
   Gilham, DE
   Hawkins, RE
   Rothwell, DG
AF Lipowska-Bhalla, Grazyna
   Gilham, David E.
   Hawkins, Robert E.
   Rothwell, Dominic G.
TI Targeted immunotherapy of cancer with CAR T cells: achievements and
   challenges
SO CANCER IMMUNOLOGY IMMUNOTHERAPY
LA English
DT Review
DE T cell; Gene modification; Chimeric antigen receptor; Cancer;
   Immunotherapy
ID CHIMERIC ANTIGEN RECEPTORS; RETROVIRAL GENE MARKING; SERIOUS ADVERSE
   EVENT; SINGLE-CHAIN; ADOPTIVE IMMUNOTHERAPY; MESSENGER-RNA; TCR-ZETA;
   PHASE-I; CD28 COSTIMULATION; ANTITUMOR-ACTIVITY
AB The adoptive transfer of chimeric antigen receptor (CAR)-expressing T cells is a relatively new but promising approach in the field of cancer immunotherapy. This therapeutic strategy is based on the genetic reprogramming of T cells with an artificial immune receptor that redirects them against targets on malignant cells and enables their destruction by exerting T cell effector functions. There has been an explosion of interest in the use of CAR T cells as an immunotherapy for cancer. In the pre-clinical setting, there has been a considerable focus upon optimizing the structural and signaling potency of the CAR while advances in bio-processing technology now mean that the clinical testing of these gene-modified T cells has become a reality. This review will summarize the concept of CAR-based immunotherapy and recent clinical trial activity and will further discuss some of the likely future challenges facing CAR-modified T cell therapies.
C1 [Gilham, David E.] Paterson Inst Canc Res, Clin & Expt Immunotherapy Grp, Manchester M20 4BX, Lancs, England.
   [Lipowska-Bhalla, Grazyna; Rothwell, Dominic G.] Univ Manchester, Clin & Mol Monitoring Lab, Clin & Expt Pharmacol Grp, Manchester Acad Hlth Sci Ctr,Sch Canc & Enabling, Manchester, Lancs, England.
RP Gilham, DE (corresponding author), Paterson Inst Canc Res, Clin & Expt Immunotherapy Grp, Wilmslow Rd, Manchester M20 4BX, Lancs, England.
EM dgilham@picr.man.ac.uk
RI Gilham, David/AAA-5187-2019
OI Rothwell, Dominic/0000-0002-8757-3893; Lipowska-Bhalla,
   Grazyna/0000-0002-2899-580X
FU Cancer Research UKCancer Research UK; EU FP6 programme ATTACK; Kay
   Kendall Leukaemia Fund; FP7 training Network ATTRACT
FX DEG, REH, and DGR were funded by Cancer Research UK. This work was also
   supported by the EU FP6 programme ATTACK, FP7 training Network ATTRACT
   and the Kay Kendall Leukaemia Fund. The authors also wish to acknowledge
   Professor Hinrich Abken (University of Cologne) for his critical
   assessment of this manuscript.
CR Altenschmidt U, 1996, CLIN CANCER RES, V2, P1001
   AlvarezVallina L, 1996, EUR J IMMUNOL, V26, P2304, DOI 10.1002/eji.1830261006
   Banasik MB, 2010, GENE THER, V17, P150, DOI 10.1038/gt.2009.135
   Barrett DM, 2011, HUM GENE THER, V22, P1575, DOI 10.1089/hum.2011.070
   Beecham EJ, 2000, J IMMUNOTHER, V23, P332, DOI 10.1097/00002371-200005000-00006
   BIRD RE, 1988, SCIENCE, V242, P423, DOI 10.1126/science.3140379
   Bonini C, 2003, NAT MED, V9, P367, DOI 10.1038/nm0403-367
   Brenner MK, 2010, CURR OPIN IMMUNOL, V22, P251, DOI 10.1016/j.coi.2010.01.020
   Brenner MK, 2003, CYTOTHERAPY, V5, P190, DOI 10.1080/14653240310001307
   Brentjens R, 2010, MOL THER, V18, P666, DOI 10.1038/mt.2010.31
   Brentjens RJ, 2007, CLIN CANCER RES, V13, P5426, DOI 10.1158/1078-0432.CCR-07-0674
   Brentjens RJ, 2011, BLOOD, V118, P4817, DOI 10.1182/blood-2011-04-348540
   Brentjens RJ, 2003, NAT MED, V9, P279, DOI 10.1038/nm827
   Bridgeman JS, 2010, J IMMUNOL, V184, P6938, DOI 10.4049/jimmunol.0901766
   Bridgeman JS, 2010, CURR GENE THER, V10, P77
   Carpenito C, 2009, P NATL ACAD SCI USA, V106, P3360, DOI 10.1073/pnas.0813101106
   Cheadle EJ, 2012, GENE THER, V19, P1114, DOI 10.1038/gt.2011.192
   Chmielewski M, 2012, CANCER IMMUNOL IMMUN, V61, P1269, DOI 10.1007/s00262-012-1202-z
   Ciceri F, 2009, LANCET ONCOL, V10, P489, DOI 10.1016/S1470-2045(09)70074-9
   Darcy PK, 1998, EUR J IMMUNOL, V28, P1663, DOI 10.1002/(SICI)1521-4141(199805)28:05<1663::AID-IMMU1663>3.0.CO;2-L
   Dotti G, 2009, HUM GENE THER, V20, P1229, DOI 10.1089/hum.2009.142
   ESHHAR Z, 1993, P NATL ACAD SCI USA, V90, P720, DOI 10.1073/pnas.90.2.720
   Eshhar Z, 2001, J IMMUNOL METHODS, V248, P67, DOI 10.1016/S0022-1759(00)00343-4
   Finney HM, 2004, J IMMUNOL, V172, P104, DOI 10.4049/jimmunol.172.1.104
   Finney HM, 1998, J IMMUNOL, V161, P2791
   Fitzer-Attas CJ, 1998, J IMMUNOL, V160, P145
   Friedmann-Morvinski D, 2005, BLOOD, V105, P3087, DOI 10.1182/blood-2004-09-3737
   GARRIDO F, 1993, IMMUNOL TODAY, V14, P491, DOI 10.1016/0167-5699(93)90264-L
   Gong Michael C., 1999, Neoplasia (New York), V1, P123, DOI 10.1038/sj.neo.7900018
   GROSS G, 1989, P NATL ACAD SCI USA, V86, P10024, DOI 10.1073/pnas.86.24.10024
   Guest RD, 2005, J IMMUNOTHER, V28, P203, DOI 10.1097/01.cji.0000161397.96582.59
   Hacein-Bey-Abina S, 2003, NEW ENGL J MED, V348, P255, DOI 10.1056/NEJM200301163480314
   Haynes NM, 2002, BLOOD, V100, P3155, DOI 10.1182/blood-2002-04-1041
   Haynes NM, 2001, J IMMUNOL, V166, P182, DOI 10.4049/jimmunol.166.1.182
   Hinrichs CS, 2011, BLOOD, V117, P808, DOI 10.1182/blood-2010-05-286286
   Hinrichs CS, 2009, P NATL ACAD SCI USA, V106, P17469, DOI 10.1073/pnas.0907448106
   Hombach A, 2001, CANCER RES, V61, P1976
   Hombach A, 1998, INT J MOL MED, V2, P99
   Hombach AA, 2007, J IMMUNOL, V178, P4650, DOI 10.4049/jimmunol.178.7.4650
   Hoyos V, 2010, LEUKEMIA, V24, P1160, DOI 10.1038/leu.2010.75
   Jensen MC, 2010, BIOL BLOOD MARROW TR, V16, P1245, DOI 10.1016/j.bbmt.2010.03.014
   Kahlon KS, 2004, CANCER RES, V64, P9160, DOI 10.1158/0008-5472.CAN-04-0454
   KALOS M, 2011, SCI TRANSL MED, V95, pRA73, DOI DOI 10.1126/SCITRANSLMED.3002842
   Kalos M, 2012, CANCER IMMUNOL IMMUN, V61, P127, DOI 10.1007/s00262-011-1173-5
   Kershaw MH, 2005, NAT REV IMMUNOL, V5, P928, DOI 10.1038/nri1729
   Kershaw MH, 2006, CLIN CANCER RES, V12, P6106, DOI 10.1158/1078-0432.CCR-06-1183
   Klebanoff CA, 2011, CLIN CANCER RES, V17, P5343, DOI 10.1158/1078-0432.CCR-11-0503
   Kochenderfer JN, 2012, BLOOD, V119, P2709, DOI 10.1182/blood-2011-10-384388
   Kochenderfer JN, 2010, BLOOD, V116, P4099, DOI 10.1182/blood-2010-04-281931
   Kolb HJ, 2008, BLOOD, V112, P4371, DOI 10.1182/blood-2008-03-077974
   Lamers CH, 2006, J CLIN ONCOL, V24, P20, DOI DOI 10.1200/JCO.2006.05.9964
   Lamers CHJ, 2007, CANCER IMMUNOL IMMUN, V56, P1875, DOI 10.1007/s00262-007-0330-3
   Lamers CHJ, 2011, BLOOD, V117, P72, DOI 10.1182/blood-2010-07-294520
   Loskog A, 2006, LEUKEMIA, V20, P1819, DOI 10.1038/sj.leu.2404366
   Louis CU, 2011, BLOOD, V118, P6050, DOI 10.1182/blood-2011-05-354449
   Maher J, 2002, NAT BIOTECHNOL, V20, P70, DOI 10.1038/nbt0102-70
   Marcus A, 2011, BLOOD, V118, P975, DOI 10.1182/blood-2011-02-334284
   Mezzanzanica D, 1998, CANCER GENE THER, V5, P401
   Milone MC, 2009, MOL THER, V17, P1453, DOI 10.1038/mt.2009.83
   Morgan RA, 2010, MOL THER, V18, P843, DOI 10.1038/mt.2010.24
   Murphy A, 2005, IMMUNITY, V22, P403, DOI 10.1016/j.immuni.2005.03.007
   Park JR, 2007, MOL THER, V15, P825, DOI 10.1038/sj.mt.6300104
   Patel SD, 1999, GENE THER, V6, P412, DOI 10.1038/sj.gt.3300831
   Pinthus JH, 2003, CANCER RES, V63, P2470
   Porter DL, 2011, NEW ENGL J MED, V365, P725, DOI 10.1056/NEJMoa1103849
   Pule MA, 2005, MOL THER, V12, P933, DOI 10.1016/j.ymthe.2005.04.016
   Pule MA, 2008, NAT MED, V14, P1264, DOI 10.1038/nm.1882
   Rabinovich PM, 2006, HUM GENE THER, V17, P1027, DOI 10.1089/hum.2006.17.1027
   Rabinovich PM, 2009, HUM GENE THER, V20, P51, DOI 10.1089/hum.2008.068
   Ren-Heidenreich L, 2002, CANCER IMMUNOL IMMUN, V51, P417, DOI 10.1007/s00262-002-0301-7
   Sadelain M, 2003, NAT REV CANCER, V3, P35, DOI 10.1038/nrc971
   Savoldo B, 2011, J CLIN INVEST, V121, P1822, DOI 10.1172/JCI46110
   Shibaguchi H, 2006, ANTICANCER RES, V26, P4067
   Song DG, 2011, CANCER RES, V71, P4617, DOI 10.1158/0008-5472.CAN-11-0422
   Teng MWL, 2004, HUM GENE THER, V15, P699, DOI 10.1089/1043034041361235
   Till BG, 2008, BLOOD, V112, P2261, DOI 10.1182/blood-2007-12-128843
   Welniak LA, 2007, ANNU REV IMMUNOL, V25, P139, DOI 10.1146/annurev.immunol.25.022106.141606
   Westwood JA, 2005, P NATL ACAD SCI USA, V102, P19051, DOI 10.1073/pnas.0504312102
   Yang SC, 2011, CANCER IMMUNOL IMMUN, V60, P739, DOI 10.1007/s00262-011-0977-7
   Zhang T, 2005, BLOOD, V106, P1544, DOI 10.1182/blood-2004-11-4365
   Zhang T, 2007, CANCER RES, V67, P11029, DOI 10.1158/0008-5472.CAN-07-2251
   Zhao YB, 2010, CANCER RES, V70, P9053, DOI 10.1158/0008-5472.CAN-10-2880
NR 82
TC 66
Z9 74
U1 0
U2 72
PU SPRINGER
PI NEW YORK
PA 233 SPRING ST, NEW YORK, NY 10013 USA
SN 0340-7004
EI 1432-0851
J9 CANCER IMMUNOL IMMUN
JI Cancer Immunol. Immunother.
PD JUL
PY 2012
VL 61
IS 7
BP 953
EP 962
DI 10.1007/s00262-012-1254-0
PG 10
WC Oncology; Immunology
SC Oncology; Immunology
GA 962DM
UT WOS:000305519700001
PM 22527245
DA 2021-10-29
ER

PT J
AU Norton, EB
   Lawson, LB
   Mahdi, Z
   Freytag, LC
   Clements, JD
AF Norton, Elizabeth B.
   Lawson, Louise B.
   Mahdi, Zaid
   Freytag, Lucy C.
   Clements, John D.
TI The A Subunit of Escherichia coli Heat-Labile Enterotoxin Functions as a
   Mucosal Adjuvant and Promotes IgG2a, IgA, and Th17 Responses to Vaccine
   Antigens
SO INFECTION AND IMMUNITY
LA English
DT Article
ID ADP-RIBOSYLTRANSFERASE ACTIVITY; REGULATORY T-CELLS; CHOLERA-LIKE
   ENTEROTOXINS; CHIMERIC VP6 PROTEIN; TOXIN-B-SUBUNIT; DENDRITIC CELLS;
   IFN-GAMMA; INTRANASAL IMMUNIZATION; NONTOXIC DERIVATIVES;
   RECEPTOR-BINDING
AB Enterotoxigenic Escherichia coli (ETEC) produces both heat-labile (LT) and heat-stable (ST) enterotoxins and is a major cause of diarrhea in infants in developing countries and in travelers to those regions. In addition to inducing fluid secretion, LT is a powerful mucosal adjuvant capable of promoting immune responses to coadministered antigens. In this study, we examined purified A subunit to further understand the toxicity and adjuvanticity of LT. Purified A subunit was enzymatically active but sensitive to proteolytic degradation and unable to bind gangliosides, and even in the presence of admixed B subunit, it displayed low cyclic AMP (cAMP) induction and no enterotoxicity. Thus, the AB5 structure plays a key role in protecting the A subunit from proteolytic degradation and in delivering the enzymatic signals required for secretion. In contrast, the A subunit alone was capable of activating dendritic cells and enhanced immune responses to multiple antigens following intranasal immunization; therefore, unlike toxicity, LT adjuvanticity is not dependent on the AB5 holotoxin structure or the presence of the B subunit. However, immune responses were maximal when signals were received from both subunits either in an AB5 structure or with A and B admixed. Furthermore, the quality of the immune response (i.e., IgG1/IgG2 balance and mucosal IgA and IL-17 secretion) was determined by the presence of an A subunit, revealing for the first time induction of Th17 responses with the A subunit alone. These results have important implications for understanding ETEC pathogenesis, unraveling immunologic responses induced by LT-based adjuvants, and developing new mucosal vaccines.
C1 [Norton, Elizabeth B.; Lawson, Louise B.; Mahdi, Zaid; Freytag, Lucy C.; Clements, John D.] Tulane Univ, Sch Med, Dept Microbiol & Immunol, New Orleans, LA 70112 USA.
RP Clements, JD (corresponding author), Tulane Univ, Sch Med, Dept Microbiol & Immunol, New Orleans, LA 70112 USA.
EM jclemen@tulane.edu
OI Lawson, Louise/0000-0002-9450-4511
FU National Institutes of HealthUnited States Department of Health & Human
   ServicesNational Institutes of Health (NIH) - USA [EB006493-04];
   NATIONAL INSTITUTE OF BIOMEDICAL IMAGING AND BIOENGINEERINGUnited States
   Department of Health & Human ServicesNational Institutes of Health (NIH)
   - USANIH National Institute of Biomedical Imaging & Bioengineering
   (NIBIB) [R01EB006493] Funding Source: NIH RePORTER
FX This work was supported in part by a grant from the National Institutes
   of Health (EB006493-04).
CR Anosova NG, 2008, MUCOSAL IMMUNOL, V1, P59, DOI 10.1038/mi.2007.7
   Bagley KC, 2002, INFECT IMMUN, V70, P5533, DOI 10.1128/IAI.70.10.5533-5539.2002
   Basset C, 2010, TOXINS, V2, P1774, DOI 10.3390/toxins2071774
   Bopp T, 2007, J EXP MED, V204, P1303, DOI 10.1084/jem.20062129
   Bowman CC, 2001, INFECT IMMUN, V69, P1528, DOI 10.1128/IAI.69.3.1528-1535.2001
   Brereton CF, 2011, J IMMUNOL, V186, P5896, DOI 10.4049/jimmunol.1003789
   Cheng E, 1999, VACCINE, V18, P38, DOI 10.1016/S0264-410X(99)00168-1
   Chinnapen DJF, 2007, FEMS MICROBIOL LETT, V266, P129, DOI 10.1111/j.1574-6968.2006.00545.x
   CIEPLAK W, 1995, MOL MICROBIOL, V16, P789, DOI 10.1111/j.1365-2958.1995.tb02440.x
   CLEMENTS JD, 1979, INFECT IMMUN, V24, P760, DOI 10.1128/IAI.24.3.760-769.1979
   CLEMENTS JD, 1983, INFECT IMMUN, V40, P653, DOI 10.1128/IAI.40.2.653-658.1983
   CLEMENTS JD, 1988, VACCINE, V6, P269, DOI 10.1016/0264-410X(88)90223-X
   CLEMENTS JD, 1984, INFECT IMMUN, V46, P564, DOI 10.1128/IAI.46.2.564-569.1984
   Collins JT, 2006, J IMMUNOL, V177, P5414, DOI 10.4049/jimmunol.177.8.5414
   Czerkinsky C, 2012, CURR TOP MICROBIOL, V354, P1, DOI 10.1007/82_2010_112
   Czerkinsky C, 2010, MUCOSAL IMMUNOL, V3, P545, DOI 10.1038/mi.2010.55
   Datta SK, 2010, P NATL ACAD SCI USA, V107, P10638, DOI 10.1073/pnas.1002348107
   De Haan L, 1999, IMMUNOLOGY, V97, P706
   DICKINSON BL, 1995, INFECT IMMUN, V63, P1617, DOI 10.1128/IAI.63.5.1617-1623.1995
   Donaldson DS, 2011, MUCOSAL IMMUNOL, V4, P227, DOI 10.1038/mi.2010.65
   Fahlen-Yrlid L, 2009, J IMMUNOL, V183, P5032, DOI 10.4049/jimmunol.0803992
   Field M, 2003, J CLIN INVEST, V111, P931, DOI 10.1172/JCI200318326
   FRANCIS ML, 1995, J IMMUNOL, V154, P4956
   Freytag LC, 2005, VACCINE, V23, P1804, DOI 10.1016/j.vaccine.2004.11.010
   Gerth AJ, 2003, INT IMMUNOL, V15, P937, DOI 10.1093/intimm/dxg093
   Glenn GM, 2007, INFECT IMMUN, V75, P2163, DOI 10.1128/IAI.01740-06
   Guidry JJ, 1997, INFECT IMMUN, V65, P4943, DOI 10.1128/IAI.65.12.4943-4950.1997
   Gupta SK, 2008, EPIDEMIOL INFECT, V136, P721, DOI 10.1017/S095026880700934X
   HOLMGREN J, 1973, INFECT IMMUN, V8, P851, DOI 10.1128/IAI.8.6.851-859.1973
   Jaffar Z, 2009, J IMMUNOL, V182, P4507, DOI 10.4049/jimmunol.0900237
   Kambayashi T, 2001, J LEUKOCYTE BIOL, V70, P903
   Khan S, 2007, VACCINE, V25, P4175, DOI 10.1016/j.vaccine.2007.03.007
   LAI CY, 1983, BIOCHEM BIOPH RES CO, V116, P341, DOI 10.1016/0006-291X(83)90420-5
   Lavelle EC, 2003, J IMMUNOL, V171, P2384, DOI 10.4049/jimmunol.171.5.2384
   Lee JB, 2009, PLOS ONE, V4, DOI 10.1371/journal.pone.0005190
   LOBET Y, 1991, INFECT IMMUN, V59, P2870, DOI 10.1128/IAI.59.9.2870-2879.1991
   Lu YJ, 2010, CLIN VACCINE IMMUNOL, V17, P1005, DOI 10.1128/CVI.00036-10
   Lutz MB, 1999, J IMMUNOL METHODS, V223, P77, DOI 10.1016/S0022-1759(98)00204-X
   LYCKE N, 1992, EUR J IMMUNOL, V22, P2277, DOI 10.1002/eji.1830220915
   Magagnoli C, 1996, INFECT IMMUN, V64, P5434, DOI 10.1128/IAI.64.12.5434-5438.1996
   McNeal MM, 2006, VIROLOGY, V346, P338, DOI 10.1016/j.virol.2005.11.016
   McNeal MM, 2007, VIRAL IMMUNOL, V20, P571, DOI 10.1089/vim.2007.0055
   McNeal MM, 2007, VACCINE, V25, P6224, DOI 10.1016/j.vaccine.2007.05.065
   MERRITT EA, 1994, FEBS LETT, V337, P88, DOI 10.1016/0014-5793(94)80635-7
   Mitsdoerffer M, 2010, P NATL ACAD SCI USA, V107, P14292, DOI 10.1073/pnas.1009234107
   Mohr E, 2010, P NATL ACAD SCI USA, V107, P17292, DOI 10.1073/pnas.1004879107
   Negri DRM, 2009, INFECT IMMUN, V77, P1924, DOI 10.1128/IAI.01559-08
   Norton EB, 2011, CLIN VACCINE IMMUNOL, V18, P546, DOI 10.1128/CVI.00538-10
   Pande AH, 2007, J MOL BIOL, V374, P1114, DOI 10.1016/j.jmb.2007.10.025
   Petrovska L, 2003, VACCINE, V21, P1445, DOI 10.1016/S0264-410X(02)00696-5
   Puga I, 2010, J ALLERGY CLIN IMMUN, V126, P889, DOI 10.1016/j.jaci.2010.09.026
   Schnitzler AC, 2007, INFECT IMMUN, V75, P3150, DOI 10.1128/IAI.00581-06
   Smiley KL, 2007, J VIROL, V81, P3740, DOI 10.1128/JVI.01877-06
   Soriani M, 2002, MICROBIOL-SGM, V148, P667, DOI 10.1099/00221287-148-3-667
   Summerton NA, 2010, VACCINE, V28, P1404, DOI 10.1016/j.vaccine.2009.10.147
   Tacket CO, 2004, VACCINE, V22, P4385, DOI 10.1016/j.vaccine.2004.01.073
   TREPEL JB, 1977, P NATL ACAD SCI USA, V74, P5440, DOI 10.1073/pnas.74.12.5440
   Uddowla S, 2007, VACCINE, V25, P7984, DOI 10.1016/j.vaccine.2007.09.030
   Wu HY, 1997, IMMUNOL RES, V16, P187, DOI 10.1007/BF02786362
   Yoshimoto T, 2004, J IMMUNOL, V173, P2479, DOI 10.4049/jimmunol.173.4.2479
NR 60
TC 58
Z9 62
U1 0
U2 11
PU AMER SOC MICROBIOLOGY
PI WASHINGTON
PA 1752 N ST NW, WASHINGTON, DC 20036-2904 USA
SN 0019-9567
EI 1098-5522
J9 INFECT IMMUN
JI Infect. Immun.
PD JUL
PY 2012
VL 80
IS 7
BP 2426
EP 2435
DI 10.1128/IAI.00181-12
PG 10
WC Immunology; Infectious Diseases
SC Immunology; Infectious Diseases
GA 963DD
UT WOS:000305599400018
PM 22526674
OA Green Published, Bronze
DA 2021-10-29
ER

PT J
AU Spear, P
   Barber, A
   Rynda-Apple, A
   Sentman, CL
AF Spear, Paul
   Barber, Amorette
   Rynda-Apple, Agnieszka
   Sentman, Charles L.
TI Chimeric Antigen Receptor T Cells Shape Myeloid Cell Function within the
   Tumor Microenvironment through IFN-gamma and GM-CSF
SO JOURNAL OF IMMUNOLOGY
LA English
DT Article
ID COLONY-STIMULATING FACTOR; NF-KAPPA-B; OVARIAN-CANCER; INTERFERON-GAMMA;
   DENDRITIC CELLS; MACROPHAGE POLARIZATION; MONONUCLEAR PHAGOCYTES;
   ANTITUMOR IMMUNITY; STAT1 ACTIVATION; IL-10 PRODUCTION
AB The infiltration of suppressive myeloid cells into the tumor microenvironment restrains anti-tumor immunity. However, cytokines may alter the function of myeloid lineage cells to support tumor rejection, regulating the balance between pro-and anti-tumor immunity. In this study, it is shown that effector cytokines secreted by adoptively transferred T cells expressing a chimeric Ag receptor (CAR) shape the function of myeloid cells to promote endogenous immunity and tumor destruction. Mice bearing the ovarian ID8 tumor were treated with T cells transduced with a chimeric NKG2D receptor. GM-CSF secreted by the adoptively transferred T cells recruited peripheral F4/80(lo)Ly-6C(+) myeloid cells to the tumor microenvironment in a CCR2-dependent fashion. T cell IFN-gamma and GM-CSF activated local, tumor-associated macrophages, decreased expression of regulatory factors, increased IL-12p40 production, and augmented Ag processing and presentation by host macrophages to Ag-specific T cells. In addition, T cell-derived IFN-gamma, but not GM-CSF, induced the production of NO by F4/80(hi) macrophages and enhanced their lysis of tumor cells. The ability of CAR T cell therapy to eliminate tumor was moderately impaired when inducible NO synthase was inhibited and greatly impaired in the absence of peritoneal macrophages after depletion with clodronate encapsulated liposomes. This study demonstrates that the activation of host macrophages by CAR T cell-derived cytokines transformed the tumor microenvironment from immunosuppressive to immunostimulatory and contributed to inhibition of ovarian tumor growth. The Journal of Immunology, 2012, 188: 6389-6398.
C1 [Spear, Paul; Barber, Amorette; Rynda-Apple, Agnieszka; Sentman, Charles L.] Geisel Sch Med Dartmouth, Dept Microbiol & Immunol, Lebanon, NH 03756 USA.
RP Sentman, CL (corresponding author), Geisel Sch Med Dartmouth, Dept Microbiol & Immunol, 6W Borwell Bldg,1 Med Ctr Dr, Lebanon, NH 03756 USA.
EM charles.sentman@dartmouth.edu
FU National Institutes of HealthUnited States Department of Health & Human
   ServicesNational Institutes of Health (NIH) - USA [CA130911, T32
   AI007363]; NATIONAL CANCER INSTITUTEUnited States Department of Health &
   Human ServicesNational Institutes of Health (NIH) - USANIH National
   Cancer Institute (NCI) [P30CA023108, R01CA130911] Funding Source: NIH
   RePORTER; NATIONAL INSTITUTE OF ALLERGY AND INFECTIOUS DISEASESUnited
   States Department of Health & Human ServicesNational Institutes of
   Health (NIH) - USANIH National Institute of Allergy & Infectious
   Diseases (NIAID) [T32AI007363] Funding Source: NIH RePORTER
FX This work was supported by grants from the National Institutes of Health
   (CA130911, T32 AI007363).
CR Ahmed N, 2007, CANCER RES, V67, P5957, DOI 10.1158/0008-5472.CAN-06-4309
   Aruga A, 1995, CANCER IMMUNOL IMMUN, V41, P317, DOI 10.1007/BF01517220
   Barber A, 2008, J IMMUNOL, V180, P72, DOI 10.4049/jimmunol.180.1.72
   Barber A, 2009, J IMMUNOL, V183, P6939, DOI 10.4049/jimmunol.0902000
   Barber A, 2009, J IMMUNOL, V183, P2365, DOI 10.4049/jimmunol.0900721
   Barber A, 2007, CANCER RES, V67, P5003, DOI 10.1158/0008-5472.CAN-06-4047
   Biswas SK, 2010, NAT IMMUNOL, V11, P889, DOI 10.1038/ni.1937
   Brentjens RJ, 2003, NAT MED, V9, P279, DOI 10.1038/nm827
   Carmeliet P, 1998, NATURE, V394, P485, DOI 10.1038/28867
   Coccia EM, 1999, INT IMMUNOL, V11, P1075, DOI 10.1093/intimm/11.7.1075
   Curiel TJ, 2004, NAT MED, V10, P942, DOI 10.1038/nm1093
   Curiel TJ, 2007, J CLIN INVEST, V117, P1167, DOI 10.1172/JCI31202
   DeNardo D, 2010, CANCER METAST REV, V29, P309, DOI 10.1007/s10555-010-9223-6
   Diefenbach A, 1999, SCIENCE, V284, P951, DOI 10.1126/science.284.5416.951
   Gabrilovich D, 2004, NAT REV IMMUNOL, V4, P941, DOI 10.1038/nri1498
   Gabrilovich DI, 2009, NAT REV IMMUNOL, V9, P162, DOI 10.1038/nri2506
   Geissmann F, 2010, SCIENCE, V327, P656, DOI 10.1126/science.1178331
   GRABSTEIN KH, 1986, SCIENCE, V232, P506, DOI 10.1126/science.3083507
   Hagemann T, 2008, J EXP MED, V205, P1261, DOI 10.1084/jem.20080108
   Hagemann T, 2006, J IMMUNOL, V176, P5023, DOI 10.4049/jimmunol.176.8.5023
   Hagemann T, 2009, BLOOD, V113, P3139, DOI 10.1182/blood-2008-12-172825
   Hamilton JA, 2008, NAT REV IMMUNOL, V8, P533, DOI 10.1038/nri2356
   Hart KM, 2009, NEOPLASIA, V11, P564, DOI 10.1593/neo.09228
   HAYES MP, 1995, BLOOD, V86, P646, DOI 10.1182/blood.V86.2.646.bloodjournal862646
   Hu XY, 2006, IMMUNITY, V24, P563, DOI 10.1016/j.immuni.2006.02.014
   Iellem A, 2001, J EXP MED, V194, P847, DOI 10.1084/jem.194.6.847
   Kryczek I, 2007, J IMMUNOL, V178, P6730, DOI 10.4049/jimmunol.178.11.6730
   Langowski JL, 2006, NATURE, V442, P461, DOI 10.1038/nature04808
   Ma XJ, 1996, J EXP MED, V183, P147, DOI 10.1084/jem.183.1.147
   Mantovani A, 2002, TRENDS IMMUNOL, V23, P549, DOI 10.1016/S1471-4906(02)02302-5
   Martinez FO, 2009, ANNU REV IMMUNOL, V27, P451, DOI 10.1146/annurev.immunol.021908.132532
   Menetrier-Caux C, 1998, BLOOD, V92, P4778, DOI 10.1182/blood.V92.12.4778
   Miguel RDV, 2010, J IMMUNOL, V185, P6706, DOI 10.4049/jimmunol.0903411
   Mosser DM, 2008, NAT REV IMMUNOL, V8, P958, DOI 10.1038/nri2448
   Nagoshi M, 1998, J IMMUNOL, V160, P334
   NIBBERING PH, 1987, IMMUNOLOGY, V62, P171
   Ohmori Y, 2001, J LEUKOCYTE BIOL, V69, P598
   Ostrand-Rosenberg S, 2008, CURR OPIN GENET DEV, V18, P11, DOI 10.1016/j.gde.2007.12.007
   Sadelain M, 2003, NAT REV CANCER, V3, P35, DOI 10.1038/nrc971
   Sadelain M, 2009, CURR OPIN IMMUNOL, V21, P215, DOI 10.1016/j.coi.2009.02.009
   SALLUSTO F, 1994, J EXP MED, V179, P1109, DOI 10.1084/jem.179.4.1109
   Saraiva M, 2010, NAT REV IMMUNOL, V10, P170, DOI 10.1038/nri2711
   Scarlett UK, 2009, CANCER RES, V69, P7329, DOI 10.1158/0008-5472.CAN-09-0835
   Sica A, 2000, J IMMUNOL, V164, P762, DOI 10.4049/jimmunol.164.2.762
   Sica A, 2008, SEMIN CANCER BIOL, V18, P349, DOI 10.1016/j.semcancer.2008.03.004
   SPITALNY GL, 1984, J EXP MED, V159, P1560, DOI 10.1084/jem.159.5.1560
   Sweet MJ, 2002, J IMMUNOL, V168, P392, DOI 10.4049/jimmunol.168.1.392
   Tacke F, 2007, J CLIN INVEST, V117, P185, DOI 10.1172/JCI28549
   Trinchieri G, 2003, NAT REV IMMUNOL, V3, P133, DOI 10.1038/nri1001
   Trinchieri G, 1998, ADV IMMUNOL, V70, P83, DOI 10.1016/S0065-2776(08)60387-9
   Vakkila J, 2008, SCAND J IMMUNOL, V67, P260, DOI 10.1111/j.1365-3083.2007.02068.x
   VANROOIJEN N, 1994, J IMMUNOL METHODS, V174, P83
   WATSON GA, 1995, J IMMUNOL, V155, P3124
   Weiss JM, 2010, J EXP MED, V207, P2455, DOI 10.1084/jem.20100670
   Zhang T, 2005, BLOOD, V106, P1544, DOI 10.1182/blood-2004-11-4365
   Zhang T, 2007, CANCER RES, V67, P11029, DOI 10.1158/0008-5472.CAN-07-2251
   Zhang T, 2006, CANCER RES, V66, P5927, DOI 10.1158/0008-5472.CAN-06-0130
NR 57
TC 65
Z9 70
U1 0
U2 15
PU AMER ASSOC IMMUNOLOGISTS
PI BETHESDA
PA 9650 ROCKVILLE PIKE, BETHESDA, MD 20814 USA
SN 0022-1767
J9 J IMMUNOL
JI J. Immunol.
PD JUN 15
PY 2012
VL 188
IS 12
BP 6389
EP 6398
DI 10.4049/jimmunol.1103019
PG 10
WC Immunology
SC Immunology
GA 956GK
UT WOS:000305077900064
PM 22586039
OA Green Accepted, Bronze
DA 2021-10-29
ER

PT J
AU Shin, JH
   Park, HB
   Oh, YM
   Lim, DP
   Lee, JE
   Seo, HH
   Lee, SJ
   Eom, HS
   Kim, IH
   Lee, SH
   Choi, K
AF Shin, Jae Hun
   Park, Hyung Bae
   Oh, Yu Mi
   Lim, Dong Pyo
   Lee, Ji Eun
   Seo, Hae Hyun
   Lee, Sang Jin
   Eom, Hyeon Seok
   Kim, In-Hoo
   Lee, Seung Hoon
   Choi, Kyungho
TI Positive conversion of negative signaling of CTLA4 potentiates antitumor
   efficacy of adoptive T-cell therapy in murine tumor models
SO BLOOD
LA English
DT Article
ID CHIMERIC ANTIGEN RECEPTOR; METASTATIC MELANOMA; IN-VIVO; CD28
   COSTIMULATION; CANCER REGRESSION; LYMPHOCYTES; ACTIVATION; BLOCKADE;
   AUTOIMMUNITY; CYTOKINE
AB Cytotoxic T lymphocyte-associated antigen 4 (CTLA4) has been known to be a strong tolerance-inducing inhibitory receptor on T-cell surface. Systemic blocking of CTLA4 function with blocking antibodies has been regarded as an attractive strategy to enhance antitumor immunity. However, this strategy accompanies systemic autoimmune side effects that are sometimes problematic. Therefore, we developed a novel CTLA4 mutant that could be expressed in tumor antigen-specific T cells to enhance antitumor effect without systemic autoimmunity. This mutant, named CTLA4-CD28 chimera, consists of extracellular and transmembrane domains of CTLA4, linked with cytoplasmic CD28 domain. Over-expression of CTLA4-CD28 chimera in T cells delivered stimulatory signals rather than inhibitory signals of CTLA4 and significantly enhanced T-cell reactivity. Although this effect was observed in both CD4 and CD8 T cells, the effect on CD4 T cells was predominant. CTLA4-CD28 chimera gene modification of CD4 T cells significantly enhanced antitumor effect of unmodified CD8T cells. Nonetheless, the gene modification of CD8 T cells along with CD4 T cells further maximized antitumor effect of T cells in 2 different murine tumor models. Thus, CTLA4-CD28 chimera gene modification of both tumor antigen-specific CD4 and CD8 T cells would be an ideal way of modulating CTLA4 function to enhance tumor-specific T-cell reactivity. (Blood. 2012;119(24):5678-5687)
C1 [Shin, Jae Hun; Oh, Yu Mi; Lim, Dong Pyo; Lee, Ji Eun; Lee, Seung Hoon; Choi, Kyungho] Natl Canc Ctr, Res Inst, Specif Organs Canc Branch, Gyeonggi Do 410769, South Korea.
   [Park, Hyung Bae; Eom, Hyeon Seok] Natl Canc Ctr, Res Inst, Hematol Malignancy Branch, Gyeonggi Do 410769, South Korea.
   [Seo, Hae Hyun; Lee, Sang Jin] Natl Canc Ctr, Res Inst, Genitourinary Canc Branch, Gyeonggi Do 410769, South Korea.
   [Kim, In-Hoo] Natl Canc Ctr, Res Inst, Mol Imaging & Therapy Branch, Gyeonggi Do 410769, South Korea.
RP Choi, K (corresponding author), Natl Canc Ctr, Res Inst, Specif Organs Canc Branch, Gyeonggi Do 410769, South Korea.
EM kchoi@ncc.re.kr
RI Choi, Kyungho/J-5685-2012
OI Choi, Kyungho/0000-0003-1635-173X
FU Innovative Research Institute for Cell Therapy [A062260]; National
   Cancer Center, Republic of Korea [NCC-1010090]
FX This work was supported by grants from the Innovative Research Institute
   for Cell Therapy (A062260) and the National Cancer Center (NCC-1010090),
   Republic of Korea.
CR Agarwala SS, 2010, J IMMUNOTHER, V33, P557, DOI 10.1097/CJI.0b013e3181dcd260
   Antony PA, 2005, J IMMUNOL, V174, P2591, DOI 10.4049/jimmunol.174.5.2591
   Attia P, 2005, J CLIN ONCOL, V23, P6043, DOI 10.1200/JCO.2005.06.205
   Beck KE, 2006, J CLIN ONCOL, V24, P2283, DOI 10.1200/JCO.2005.04.5716
   Bos R, 2010, CANCER RES, V70, P8368, DOI 10.1158/0008-5472.CAN-10-1322
   Carreno BM, 2000, J IMMUNOL, V165, P1352, DOI 10.4049/jimmunol.165.3.1352
   Chambers CA, 1998, EUR J IMMUNOL, V28, P3137, DOI 10.1002/(SICI)1521-4141(199810)28:10<3137::AID-IMMU3137>3.3.CO;2-O
   Chambers CA, 1997, IMMUNITY, V7, P885, DOI 10.1016/S1074-7613(00)80406-9
   Di Stasi A, 2009, BLOOD, V113, P6392, DOI 10.1182/blood-2009-03-209650
   Dotti G, 2005, BLOOD, V105, P4677, DOI 10.1182/blood-2004-08-3337
   Dudley ME, 2008, J CLIN ONCOL, V26, P5233, DOI 10.1200/JCO.2008.16.5449
   Dudley ME, 2002, SCIENCE, V298, P850, DOI 10.1126/science.1076514
   Foster AE, 2008, J IMMUNOTHER, V31, P500, DOI 10.1097/CJI.0b013e318177092b
   Gajewski TF, 2001, J IMMUNOL, V166, P3900, DOI 10.4049/jimmunol.166.6.3900
   Gattinoni L, 2005, J EXP MED, V202, P907, DOI 10.1084/jem.20050732
   Gattinoni L, 2006, BLOOD, V108, P3818, DOI 10.1182/blood-2006-07-034066
   Gorelik L, 2000, IMMUNITY, V12, P171, DOI 10.1016/S1074-7613(00)80170-3
   Gorelik L, 2001, NAT MED, V7, P1118, DOI 10.1038/nm1001-1118
   GREEN JM, 1994, IMMUNITY, V1, P501, DOI 10.1016/1074-7613(94)90092-2
   Greenwald RJ, 2001, IMMUNITY, V14, P145, DOI 10.1016/S1074-7613(01)00097-8
   Heslop HE, 2010, BLOOD, V115, P925, DOI 10.1182/blood-2009-08-239186
   Hombach A, 2001, J IMMUNOL, V167, P6123, DOI 10.4049/jimmunol.167.11.6123
   Hunder NN, 2008, NEW ENGL J MED, V358, P2698, DOI 10.1056/NEJMoa0800251
   Jena B, 2010, BLOOD, V116, P1035, DOI 10.1182/blood-2010-01-043737
   June CH, 2007, J CLIN INVEST, V117, P1466, DOI 10.1172/JCI32446
   Kane LP, 2001, NAT IMMUNOL, V2, P37, DOI 10.1038/83144
   Kershaw MH, 2005, NAT REV IMMUNOL, V5, P928, DOI 10.1038/nri1729
   Kowolik CM, 2006, CANCER RES, V66, P10995, DOI 10.1158/0008-5472.CAN-06-0160
   KRUMMEL MF, 1995, J EXP MED, V182, P459, DOI 10.1084/jem.182.2.459
   Kwon ED, 1997, P NATL ACAD SCI USA, V94, P8099, DOI 10.1073/pnas.94.15.8099
   Leach DR, 1996, SCIENCE, V271, P1734, DOI 10.1126/science.271.5256.1734
   LINSLEY PS, 1991, J EXP MED, V173, P721, DOI 10.1084/jem.173.3.721
   Luhder F, 1998, J EXP MED, V187, P427, DOI 10.1084/jem.187.3.427
   Masteller EL, 2000, J IMMUNOL, V164, P5319, DOI 10.4049/jimmunol.164.10.5319
   Morgan RA, 2006, SCIENCE, V314, P126, DOI 10.1126/science.1129003
   Muranski P, 2009, CURR OPIN IMMUNOL, V21, P200, DOI 10.1016/j.coi.2009.02.004
   Overwijk WW, 2003, J EXP MED, V198, P569, DOI 10.1084/jem.20030590
   Peggs KS, 2008, IMMUNOL REV, V224, P141, DOI 10.1111/j.1600-065X.2008.00649.x
   Perrin PJ, 1996, J IMMUNOL, V157, P1333
   Quintarelli C, 2007, BLOOD, V110, P2793, DOI 10.1182/blood-2007-02-072843
   Rabinovich GA, 2007, ANNU REV IMMUNOL, V25, P267, DOI 10.1146/annurev.immunol.25.022106.141609
   Refaeli Y, 2002, J EXP MED, V196, P999, DOI 10.1084/JEM.20020666
   Robert C, 2011, NEW ENGL J MED, V364, P2517, DOI 10.1056/NEJMoa1104621
   Shedlock DJ, 2003, SCIENCE, V300, P337, DOI 10.1126/science.1082305
   Surman DR, 2000, J IMMUNOL, V164, P562, DOI 10.4049/jimmunol.164.2.562
   van Elsas A, 1999, J EXP MED, V190, P355, DOI 10.1084/jem.190.3.355
   WATERHOUSE P, 1995, SCIENCE, V270, P985, DOI 10.1126/science.270.5238.985
   Willimsky G, 2005, NATURE, V437, P141, DOI 10.1038/nature03954
   Yin L, 2003, J LEUKOCYTE BIOL, V73, P178, DOI 10.1189/jlb.0702365
NR 49
TC 54
Z9 56
U1 0
U2 6
PU AMER SOC HEMATOLOGY
PI WASHINGTON
PA 1900 M STREET. NW SUITE 200, WASHINGTON, DC 20036 USA
SN 0006-4971
J9 BLOOD
JI Blood
PD JUN 14
PY 2012
VL 119
IS 24
BP 5678
EP 5687
DI 10.1182/blood-2011-09-380519
PG 10
WC Hematology
SC Hematology
GA 987DK
UT WOS:000307396500019
PM 22538857
DA 2021-10-29
ER

PT J
AU Torikai, H
   Reik, A
   Liu, PQ
   Zhou, YY
   Zhang, L
   Maiti, S
   Huls, H
   Miller, JC
   Kebriaei, P
   Rabinovitch, B
   Lee, DA
   Champlin, RE
   Bonini, C
   Naldini, L
   Rebar, EJ
   Gregory, PD
   Holmes, MC
   Cooper, LJN
AF Torikai, Hiroki
   Reik, Andreas
   Liu, Pei-Qi
   Zhou, Yuanyue
   Zhang, Ling
   Maiti, Sourindra
   Huls, Helen
   Miller, Jeffrey C.
   Kebriaei, Partow
   Rabinovitch, Brian
   Lee, Dean A.
   Champlin, Richard E.
   Bonini, Chiara
   Naldini, Luigi
   Rebar, Edward J.
   Gregory, Philip D.
   Holmes, Michael C.
   Cooper, Laurence J. N.
TI A foundation for universal T-cell based immunotherapy: T cells
   engineered to express a CD19-specific chimeric-antigen-receptor and
   eliminate expression of endogenous TCR
SO BLOOD
LA English
DT Article
ID ZINC-FINGER NUCLEASES; GRAFT-VERSUS-LEUKEMIA; ADOPTIVE IMMUNOTHERAPY;
   GENE DISRUPTION; IN-VIVO; PERSISTENCE; THERAPY; SYSTEM; MEMORY;
   MALIGNANCIES
AB Clinical-grade T cells are genetically modified ex vivo to express a chimeric antigen receptor (CAR) to redirect specificity to a tumor associated antigen (TAA) thereby conferring antitumor activity in vivo. T cells expressing a CD19-specific CAR recognize B-cell malignancies in multiple recipients independent of major histocompatibility complex (MHC) because the specificity domains are cloned from the variable chains of a CD19 monoclonal antibody. We now report a major step toward eliminating the need to generate patient-specific T cells by generating universal allogeneic TAA-specific T cells from one donor that might be administered to multiple recipients. This was achieved by genetically editing CD19-specific CAR(+) T cells to eliminate expression of the endogenous alpha beta T-cell receptor (TCR) to prevent a graft-versus-host response without compromising CAR-dependent effector functions. Genetically modified T cells were generated using the Sleeping Beauty system to stably introduce the CD19-specific CAR with subsequent permanent deletion of alpha or beta TCR chains with designer zinc finger nucleases. We show that these engineered T cells display the expected property of having redirected specificity for CD19 without responding to TCR stimulation. CAR(+)TCR(neg) T cells of this type may potentially have efficacy as an off-the-shelf therapy for investigational treatment of B-lineage malignancies. (Blood. 2012;119(24):5697-5705)
C1 [Torikai, Hiroki; Zhang, Ling; Maiti, Sourindra; Huls, Helen; Rabinovitch, Brian; Lee, Dean A.; Cooper, Laurence J. N.] Univ Texas MD Anderson Canc Ctr, Div Pediat, Houston, TX 77030 USA.
   [Reik, Andreas; Liu, Pei-Qi; Zhou, Yuanyue; Miller, Jeffrey C.; Rebar, Edward J.; Gregory, Philip D.; Holmes, Michael C.] Sangamo BioSci Inc, Richmond, CA USA.
   [Kebriaei, Partow; Champlin, Richard E.] Univ Texas MD Anderson Canc Ctr, Div Canc Med, Dept Stem Cell Transplantat & Cellular Therapy, Houston, TX 77030 USA.
   [Lee, Dean A.; Cooper, Laurence J. N.] Univ Texas Houston, Grad Sch Biomed Sci, Houston, TX USA.
   [Bonini, Chiara] Ist Sci San Raffaele, Expt Hematol Unit, Div Regenerat Med Gene Therapy & Stem Cells, Program Immunol & Bioimmunotherapy Canc, I-20132 Milan, Italy.
   [Naldini, Luigi] Ist Sci San Raffaele, San Raffaele Telethon Inst Gene Therapy, I-20132 Milan, Italy.
RP Cooper, LJN (corresponding author), Univ Texas MD Anderson Canc Ctr, Div Pediat, Unit 907,1515 Holcombe Blvd, Houston, TX 77030 USA.
EM ljncooper@mdanderson.org
RI bonini, chiara/I-9202-2012; Naldini, Luigi/E-9083-2012; Lee, Dean
   Anthony/AAK-8443-2021
OI Lee, Dean Anthony/0000-0001-6693-5392; BONINI, Maria
   Chiara/0000-0002-0772-1674; Gregory, Philip/0000-0001-9249-2468;
   NALDINI, Luigi/0000-0002-7835-527X
FU Cancer Center [CA16672]; Department of DefenseUnited States Department
   of Defense [PR064229]; Burroughs Wellcome FundBurroughs Wellcome Fund;
   Cancer Prevention Research Institute of Texas; CLL Global Research
   Foundation; Gillson Longenbaugh Foundation; Harry T. Mangurian Jr
   Foundation, Institute of Personalized Cancer Therapy; Leukemia and
   Lymphoma SocietyLeukemia and Lymphoma Society; Lymphoma Research
   Foundation; Miller Foundation; Mr and Mrs Joe H. Scales; National
   Foundation for Cancer Research; Pediatric Cancer Research Foundation;
   Production Assistance for Cellular Therapies; Sister Institution Network
   Fund; Uehara Memorial FoundationUehara Memorial Foundation; William
   Lawrence and Blanche Hughes Children's Foundation; Italian Ministry of
   HealthMinistry of Health, Italy [GR07-5 BO, RO10/07-B-1]; Italian
   Ministry of Research and UniversityMinistry of Education, Universities
   and Research (MIUR); Fondazione CariploFondazione Cariplo; Italian
   Association for Cancer ResearchFondazione AIRC per la ricerca sul
   cancro; EUEuropean Commission [GA 222878, 249845]; Italian
   TelethonFondazione Telethon [TELE11/12-12-D2];  [RO1 (CA124782)];  [RO1
   (CA120956)];  [RO1 (CA141303)];  [R33 (CA116127)]; NATIONAL CANCER
   INSTITUTEUnited States Department of Health & Human ServicesNational
   Institutes of Health (NIH) - USANIH National Cancer Institute (NCI)
   [R01CA120956, R01CA141303, R01CA124782, R21CA116127, P30CA016672,
   R33CA116127] Funding Source: NIH RePORTER; NATIONAL CENTER FOR RESEARCH
   RESOURCESUnited States Department of Health & Human ServicesNational
   Institutes of Health (NIH) - USANIH National Center for Research
   Resources (NCRR) [UL1RR024148] Funding Source: NIH RePORTER
FX This work was supported by: Cancer Center Core Grant (CA16672);
   Department of Defense PR064229; RO1 (CA124782, CA120956, CA141303); R33
   (CA116127); Burroughs Wellcome Fund; Cancer Prevention Research
   Institute of Texas; CLL Global Research Foundation; Gillson Longenbaugh
   Foundation; Harry T. Mangurian Jr Foundation, Institute of Personalized
   Cancer Therapy; Leukemia and Lymphoma Society; Lymphoma Research
   Foundation; Miller Foundation; Mr and Mrs Joe H. Scales; National
   Foundation for Cancer Research; Pediatric Cancer Research Foundation;
   Production Assistance for Cellular Therapies; Sister Institution Network
   Fund; Uehara Memorial Foundation; the William Lawrence and Blanche
   Hughes Children's Foundation; Italian Ministry of Health (GR07-5 BO and
   RO10/07-B-1); the Italian Ministry of Research and University
   (FIRB-IDEAS, linked to European Research Council [ERC] starting grants);
   Fondazione Cariplo and the Italian Association for Cancer Research; the
   EU (FP7: GA 222878, PERSIST and ERC advanced grant 249845
   TARGETINGGENETHERAPY); and Italian Telethon (TELE11/12-12-D2).
CR Amir AL, 2010, BLOOD, V115, P3146, DOI 10.1182/blood-2009-07-234906
   Amrolia PJ, 2003, BLOOD, V102, P2292, DOI 10.1182/blood-2002-11-3516
   Arden Bernhard, 1995, Immunogenetics, V42, P455
   Barker JN, 2010, BLOOD, V116, P5045, DOI 10.1182/blood-2010-04-281873
   Berger C, 2004, BLOOD, V103, P1261, DOI 10.1182/blood-2003-08-2908
   Bleakley M, 2004, NAT REV CANCER, V4, P371, DOI 10.1038/nrc1365
   Bonini C, 1997, SCIENCE, V276, P1719, DOI 10.1126/science.276.5319.1719
   Brentjens RJ, 2011, BLOOD, V118, P4817, DOI 10.1182/blood-2011-04-348540
   Bridgeman JS, 2010, J IMMUNOL, V184, P6938, DOI 10.4049/jimmunol.0901766
   Butler MO, 2011, SCI TRANSL MED, V3, DOI 10.1126/scitranslmed.3002207
   Chen BJ, 2004, BLOOD, V103, P1534, DOI 10.1182/blood-2003-08-2987
   Cooper LJN, 2010, BLOOD, V116, P4741, DOI 10.1182/blood-2010-10-308379
   Cooper LJN, 2005, BLOOD, V105, P1622, DOI 10.1182/blood-2004-03-1208
   Cooper LJN, 2004, BLOOD CELL MOL DIS, V33, P83, DOI 10.1016/j.bcmd.2004.03.003
   Davies JK, 2010, CANCER RES, V70, P3915, DOI 10.1158/0008-5472.CAN-09-3845
   Doyon Y, 2008, NAT BIOTECHNOL, V26, P702, DOI 10.1038/nbt1409
   Doyon Y, 2010, NAT METHODS, V7, P459, DOI [10.1038/NMETH.1456, 10.1038/nmeth.1456]
   Foster AE, 2004, BLOOD, V104, P2403, DOI 10.1182/blood-2003-12-4431
   Guschin DY, 2010, METHODS MOL BIOL, V649, P247, DOI 10.1007/978-1-60761-753-2_15
   Hackett PB, 2010, MOL THER, V18, P674, DOI 10.1038/mt.2010.2
   Haque T, 2002, LANCET, V360, P436, DOI 10.1016/S0140-6736(02)09672-1
   Hartwig UF, 2006, BONE MARROW TRANSPL, V37, P297, DOI 10.1038/sj.bmt.1705238
   Holt N, 2010, NAT BIOTECHNOL, V28, P839, DOI 10.1038/nbt.1663
   Introna M, 2000, HUM GENE THER, V11, P611, DOI 10.1089/10430340050015798
   Isalan M, 2001, METHOD ENZYMOL, V340, P593
   Izsvak Z, 2010, BIOESSAYS, V32, P756, DOI 10.1002/bies.201000027
   Jena B, 2010, BLOOD, V116, P1035, DOI 10.1182/blood-2010-01-043737
   Kalos M, 2011, SCI TRANSL MED, V3, DOI 10.1126/scitranslmed.3002842
   Kochenderfer JN, 2012, BLOOD, V119, P2709, DOI 10.1182/blood-2011-10-384388
   Kochenderfer JN, 2010, BLOOD, V116, P4099, DOI 10.1182/blood-2010-04-281931
   Kohn DB, 2011, MOL THER, V19, P432, DOI 10.1038/mt.2011.1
   Kowolik CM, 2006, CANCER RES, V66, P10995, DOI 10.1158/0008-5472.CAN-06-0160
   Maher J, 2002, NAT BIOTECHNOL, V20, P70, DOI 10.1038/nbt0102-70
   Manuri PVR, 2010, HUM GENE THER, V21, P427, DOI 10.1089/hum.2009.114
   Morgan NV, 2011, J CLIN INVEST, V121, P695, DOI 10.1172/JCI41931
   Numbenjapon T, 2007, EXP HEMATOL, V35, P1083, DOI 10.1016/j.exphem.2007.04.007
   Okamoto S, 2009, CANCER RES, V69, P9003, DOI 10.1158/0008-5472.CAN-09-1450
   Perez EE, 2008, NAT BIOTECHNOL, V26, P808, DOI 10.1038/nbt1410
   Porter DL, 2011, NEW ENGL J MED, V365, P725, DOI 10.1056/NEJMoa1103849
   Provasi E, 2012, NAT MED, V18, P807, DOI 10.1038/nm.2700
   Pule MA, 2008, NAT MED, V14, P1264, DOI 10.1038/nm.1882
   Sallusto F, 2004, ANNU REV IMMUNOL, V22, P745, DOI 10.1146/annurev.immunol.22.012703.104702
   Santiago Y, 2008, P NATL ACAD SCI USA, V105, P5809, DOI 10.1073/pnas.0800940105
   Sato T, 2007, MOL THER, V15, P962, DOI 10.1038/mt.sj.6300122
   Savoldo B, 2011, J CLIN INVEST, V121, P1822, DOI 10.1172/JCI46110
   Singh H, 2008, CANCER RES, V68, P2961, DOI 10.1158/0008-5472.CAN-07-5600
   Straathof KC, 2005, BLOOD, V105, P4247, DOI 10.1182/blood-2004-11-4564
   Urnov FD, 2010, NAT REV GENET, V11, P636, DOI 10.1038/nrg2842
   Wehler TC, 2007, BLOOD, V109, P365, DOI 10.1182/blood-2006-04-014100
   Williams DA, 2008, MOL THER, V16, P1515, DOI 10.1038/mt.2008.169
NR 50
TC 273
Z9 286
U1 0
U2 60
PU AMER SOC HEMATOLOGY
PI WASHINGTON
[truncated: 2,450,594 more chars]
